# Supplementary material for: A Diazo Linker Ligand Promotes Flexibility and Induced Fit Binding in a Microporous Copper Coordination Network
Source: Angew Chem Int Ed Engl. 2025 Jun 10;64(31):e202507757. doi: 10.1002/anie.202507757 (PMC12304801; doi:10.1002/anie.202507757)
Supplement: Supplementary file 2 — Supporting Information [file ANIE-64-e202507757-s001.zip]

Archive with 7 entries (7 files):
- X-kdd-1-Cu-beta cif.cif
- X-kdd-1-Cu-DCM cif.cif
- X-kdd-1-Cu-DMF cif.cif
- X-kdd-1-Cu-EB Cif.cif
- X-kdd-1-Cu-PX cif.cif
- X-kdd-3-Cu as synthesized.cif
- X-kdd-3-Cu-PX.cif
