# Supplementary material for: A Diazo Linker Ligand Promotes Flexibility and Induced Fit Binding in a Microporous Copper Coordination Network
Source: Angew Chem Int Ed Engl. 2025 Jun 10;64(31):e202507757. doi: 10.1002/anie.202507757 (PMC12304801; doi:10.1002/anie.202507757)
Supplement: Supplementary file 2 — Supporting Information [file ANIE-64-e202507757-s001.zip › X-kdd-1-Cu-beta cif.cif]

data_a
_audit_creation_date               2023-01-02
_audit_creation_method
;
Olex2 1.3
(compiled 2020.11.12 svn.r5f609507 for OlexSys, GUI svn.r6408)
;
_shelxl_version_number             2013-2
_audit_contact_author_address      ?
_audit_contact_author_email        ?
_audit_contact_author_name         ''
_audit_contact_author_phone        ?
_publ_contact_author_id_orcid      ?
_publ_section_references
;
Dolomanov, O.V., Bourhis, L.J., Gildea, R.J, Howard, J.A.K. & Puschmann, H.
 (2009), J. Appl. Cryst. 42, 339-341.

Sheldrick, G.M. (2015). Acta Cryst. C71, 3-8.
;
_chemical_name_common              ?
_chemical_name_systematic          'AS SYNTHESIS'
_chemical_formula_moiety           'C24 H16 Cu N6 O4'
_chemical_formula_sum              'C24 H16 Cu N6 O4'
_chemical_formula_weight           515.97
_chemical_absolute_configuration   ?
_chemical_melting_point            ?
loop_
  _atom_type_symbol
  _atom_type_description
  _atom_type_scat_dispersion_real
  _atom_type_scat_dispersion_imag
  _atom_type_scat_source
 'C' 'C' 0.0033 0.0016 'International Tables Vol C Tables 4.2.6.8 and 6.1.1.4'
 'H' 'H' 0.0000 0.0000 'International Tables Vol C Tables 4.2.6.8 and 6.1.1.4'
 'Cu' 'Cu' 0.3201 1.2651 'International Tables Vol C Tables 4.2.6.8 and 6.1.1.4'
 'N' 'N' 0.0061 0.0033 'International Tables Vol C Tables 4.2.6.8 and 6.1.1.4'
 'O' 'O' 0.0106 0.0060 'International Tables Vol C Tables 4.2.6.8 and 6.1.1.4'

_shelx_space_group_comment
;
The symmetry employed for this shelxl refinement is uniquely defined
by the following loop, which should always be used as a source of
symmetry information in preference to the above space-group names.
They are only intended as comments.
;
_space_group_crystal_system        'monoclinic'
_space_group_IT_number             9
_space_group_name_H-M_alt          'C 1 c 1'
_space_group_name_Hall             'C -2yc'
loop_
  _space_group_symop_operation_xyz
 'x, y, z'
 'x, -y, z+1/2'
 'x+1/2, y+1/2, z'
 'x+1/2, -y+1/2, z+1/2'

_cell_length_a                     4.7470(4)
_cell_length_b                     41.534(4)
_cell_length_c                     17.4245(16)
_cell_angle_alpha                  90
_cell_angle_beta                   93.919(2)
_cell_angle_gamma                  90
_cell_volume                       3427.4(5)
_cell_formula_units_Z              4
_cell_measurement_reflns_used      9979
_cell_measurement_temperature      100.00
_cell_measurement_theta_max        27.17
_cell_measurement_theta_min        2.98
_shelx_estimated_absorpt_T_max     0.936
_shelx_estimated_absorpt_T_min     0.878
_exptl_absorpt_coefficient_mu      0.667
_exptl_absorpt_correction_T_max    0.7456
_exptl_absorpt_correction_T_min    0.7037
_exptl_absorpt_correction_type     none
_exptl_absorpt_process_details
;
SADABS-2016/2 (Bruker,2016/2) was used for absorption correction.
wR2(int) was 0.0599 before and 0.0562 after correction.
The Ratio of minimum to maximum transmission is 0.9438.
The \l/2 correction factor is Not present.
;
_exptl_crystal_colour              'clear brownish green'
_exptl_crystal_colour_lustre       clear
_exptl_crystal_colour_modifier     brownish
_exptl_crystal_colour_primary      green
_exptl_crystal_density_diffrn      1.000
_exptl_crystal_density_meas        ?
_exptl_crystal_density_method      ?
_exptl_crystal_description         block
_exptl_crystal_F_000               1052
_exptl_crystal_size_max            0.2
_exptl_crystal_size_mid            0.2
_exptl_crystal_size_min            0.1
_exptl_special_details
;
 ?
;
_exptl_transmission_factor_max     ?
_exptl_transmission_factor_min     ?
_diffrn_reflns_av_R_equivalents    0.1619
_diffrn_reflns_av_unetI/netI       0.1317
_diffrn_reflns_Laue_measured_fraction_full  0.998
_diffrn_reflns_Laue_measured_fraction_max  0.996
_diffrn_reflns_limit_h_max         6
_diffrn_reflns_limit_h_min         -6
_diffrn_reflns_limit_k_max         54
_diffrn_reflns_limit_k_min         -54
_diffrn_reflns_limit_l_max         22
_diffrn_reflns_limit_l_min         -22
_diffrn_reflns_number              58759
_diffrn_reflns_point_group_measured_fraction_full  0.998
_diffrn_reflns_point_group_measured_fraction_max  0.996
_diffrn_reflns_theta_full          25.242
_diffrn_reflns_theta_max           27.600
_diffrn_reflns_theta_min           2.540
_diffrn_ambient_temperature        100.00
_diffrn_detector_area_resol_mean   ?
_diffrn_measured_fraction_theta_full  0.998
_diffrn_measured_fraction_theta_max  0.996
_diffrn_measurement_device_type    'Bruker APEX-II CCD'
_diffrn_measurement_method         '\f and \w scans'
_diffrn_radiation_type             MoK\a
_diffrn_radiation_wavelength       0.71073
_diffrn_source                     ?
_diffrn_source_current             0.0
_diffrn_source_power               0.0
_diffrn_source_voltage             0.0
_diffrn_standards_number           0
_reflns_Friedel_coverage           0.994
_reflns_Friedel_fraction_full      0.999
_reflns_Friedel_fraction_max       0.997
_reflns_number_gt                  4056
_reflns_number_total               7897
_reflns_special_details
;
 Reflections were merged by SHELXL according to the crystal
 class for the calculation of statistics and refinement.
 
 Structure factors included contributions from the .fab file.
 
 _reflns_Friedel_fraction is defined as the number of unique
 Friedel pairs measured divided by the number that would be
 possible theoretically, ignoring centric projections and
 systematic absences.
;
_reflns_threshold_expression       'I > 2\s(I)'
_computing_cell_refinement         'SAINT V8.40B (?, 2016)'
_computing_data_collection         ?
_computing_data_reduction          'SAINT V8.40B (?, 2016)'
_computing_molecular_graphics      'Olex2 1.3 (Dolomanov et al., 2009)'
_computing_publication_material    'Olex2 1.3 (Dolomanov et al., 2009)'
_computing_structure_refinement    'SHELXL 2013/2 (Sheldrick, 2015)'
_computing_structure_solution      'SHELXT 2018/2 (Sheldrick, 2018)'
_refine_diff_density_max           1.050
_refine_diff_density_min           -0.508
_refine_diff_density_rms           0.098
_refine_ls_abs_structure_details
;
 Refined as an inversion twin.
;
_refine_ls_abs_structure_Flack     0.40(5)
_refine_ls_extinction_coef         .
_refine_ls_extinction_method       none
_refine_ls_goodness_of_fit_ref     1.012
_refine_ls_hydrogen_treatment      constr
_refine_ls_matrix_type             full
_refine_ls_number_parameters       305
_refine_ls_number_reflns           7897
_refine_ls_number_restraints       89
_refine_ls_R_factor_all            0.1880
_refine_ls_R_factor_gt             0.1027
_refine_ls_restrained_S_all        1.023
_refine_ls_shift/su_max            0.007
_refine_ls_shift/su_mean           0.000
_refine_ls_structure_factor_coef   Fsqd
_refine_ls_weighting_details
;
 w=1/[\s^2^(Fo^2^)+(0.1404P)^2^+7.6505P]
 where P=(Fo^2^+2Fc^2^)/3
;
_refine_ls_weighting_scheme        calc
_refine_ls_wR_factor_gt            0.2375
_refine_ls_wR_factor_ref           0.2861
_refine_special_details
;
 Refined as a 2-component inversion twin.
;
_olex2_refinement_description
;
1. Twinned data refinement
 Scales: 0.59532
 0.40468
2. Rigid bond restraints
 C7, C2, C3
 with sigma for 1-2 distances of 0.001 and sigma for 1-3 distances of 0.002
3. Uiso/Uaniso restraints and constraints
Uanis(C13) \\sim Ueq, Uanis(N4) \\sim Ueq, Uanis(C11) \\sim Ueq, Uanis(C8)
\\sim Ueq, Uanis(C23) \\sim Ueq, Uanis(C22) \\sim Ueq, Uanis(C6) \\sim Ueq,
Uanis(C15) \\sim Ueq, Uanis(O4) \\sim Ueq: with sigma of 0.01 and sigma for
terminal atoms of 0.02
Uanis(C1) \\sim Ueq, Uanis(C2) \\sim Ueq, Uanis(N1) \\sim Ueq, Uanis(C6) \\sim
Ueq, Uanis(C7) \\sim Ueq, Uanis(O1) \\sim Ueq: with sigma of 0.001 and sigma
for terminal atoms of 0.002
4.a Aromatic/amide H refined with riding coordinates:
 C12(H12), C11(H11), C10(H10), C9(H9), C13(H13), C23(H23), C14(H14), C20(H20),
 C19(H19), C22(H22), C17(H17), C16(H16), C3(H3), C7(H7), C6(H6), C4(H4)
4.b Fitted hexagon refined as free rotating group:
 C8(C12,C11,N6,C10,C9)
;
_atom_sites_solution_hydrogens     geom
_atom_sites_solution_primary       dual
_atom_sites_solution_secondary     ?
loop_
  _atom_site_label
  _atom_site_type_symbol
  _atom_site_fract_x
  _atom_site_fract_y
  _atom_site_fract_z
  _atom_site_U_iso_or_equiv
  _atom_site_adp_type
  _atom_site_occupancy
  _atom_site_site_symmetry_order
  _atom_site_calc_flag
  _atom_site_refinement_flags_posn
  _atom_site_refinement_flags_adp
  _atom_site_refinement_flags_occupancy
  _atom_site_disorder_assembly
  _atom_site_disorder_group
 Cu01 Cu 1.5348(4) 0.36830(2) 0.27190(15) 0.0643(7) Uani 1 1 d . . . . .
 N1 N 1.378(3) 0.3306(4) 0.3339(8) 0.063(4) Uani 1 1 d . U . . .
 C8 C 0.859(2) 0.5446(3) 0.6237(7) 0.095(6) Uani 1 1 d G U . . .
 C12 C 0.640(2) 0.5637(3) 0.5923(5) 0.085(6) Uani 1 1 d G . . . .
 H12 H 0.5595 0.5595 0.5419 0.102 Uiso 1 1 calc R U . . .
 C11 C 0.5402(19) 0.5892(3) 0.6346(5) 0.093(7) Uani 1 1 d G U . . .
 H11 H 0.3909 0.6023 0.6132 0.111 Uiso 1 1 calc R U . . .
 N6 N 0.6586(19) 0.59539(18) 0.7083(5) 0.041(3) Uani 1 1 d G . . . .
 C10 C 0.877(2) 0.5762(2) 0.7397(5) 0.063(4) Uani 1 1 d G . . . .
 H10 H 0.9579 0.5805 0.7900 0.076 Uiso 1 1 calc R U . . .
 C9 C 0.977(2) 0.5508(2) 0.6973(7) 0.078(5) Uani 1 1 d G . . . .
 H9 H 1.1266 0.5377 0.7188 0.093 Uiso 1 1 calc R U . . .
 C13 C 1.172(3) 0.3372(4) 0.3821(9) 0.056(4) Uani 1 1 d . U . . .
 H13 H 1.1135 0.3589 0.3892 0.067 Uiso 1 1 calc R U . . .
 C15 C 1.147(2) 0.2826(3) 0.4139(8) 0.033(3) Uani 1 1 d . U . . .
 O4 O 0.226(2) 0.1634(2) 0.7111(5) 0.055(3) Uani 1 1 d . U . . .
 C23 C 0.583(4) 0.2421(4) 0.5987(11) 0.068(5) Uani 1 1 d . U . . .
 H23 H 0.5448 0.2637 0.6123 0.082 Uiso 1 1 calc R U . . .
 C18 C 0.742(3) 0.2358(4) 0.5378(9) 0.053(4) Uani 1 1 d . . . . .
 C1 C 1.549(3) 0.4044(4) 0.4092(8) 0.042(3) Uani 1 1 d . U . . .
 C14 C 1.049(4) 0.3130(4) 0.4201(9) 0.077(6) Uani 1 1 d . . . . .
 H14 H 0.8958 0.3174 0.4507 0.092 Uiso 1 1 calc R U . . .
 N3 N 0.851(4) 0.2621(3) 0.4975(9) 0.082(5) Uani 1 1 d . . . . .
 C20 C 0.753(4) 0.1796(3) 0.5771(9) 0.082(6) Uani 1 1 d . . . . .
 H20 H 0.8204 0.1582 0.5720 0.098 Uiso 1 1 calc R U . . .
 O3 O 0.646(2) 0.13526(17) 0.6959(6) 0.063(3) Uani 1 1 d . . . . .
 C19 C 0.859(3) 0.2030(4) 0.5327(9) 0.074(5) Uani 1 1 d . . . . .
 H19 H 1.0039 0.1983 0.4994 0.089 Uiso 1 1 calc R U . . .
 O2 O 1.733(3) 0.3872(3) 0.4349(9) 0.106(4) Uani 1 1 d . . . . .
 O1 O 1.420(2) 0.4015(3) 0.3457(6) 0.067(3) Uani 1 1 d . U . . .
 N2 N 1.043(3) 0.2546(3) 0.4552(9) 0.065(4) Uani 1 1 d . . . . .
 C22 C 0.479(4) 0.2173(5) 0.6401(11) 0.076(6) Uani 1 1 d . U . . .
 H22 H 0.3509 0.2220 0.6781 0.091 Uiso 1 1 calc R U . . .
 C21 C 0.556(3) 0.1852(3) 0.6284(12) 0.067(6) Uani 1 1 d . . . . .
 C17 C 1.458(4) 0.3005(3) 0.3242(10) 0.080(5) Uani 1 1 d . . . . .
 H17 H 1.6026 0.2961 0.2906 0.096 Uiso 1 1 calc R U . . .
 C16 C 1.339(3) 0.2762(3) 0.3605(9) 0.074(5) Uani 1 1 d . . . . .
 H16 H 1.3872 0.2546 0.3494 0.089 Uiso 1 1 calc R U . . .
 N4 N 1.134(4) 0.5056(4) 0.5937(10) 0.096(5) Uani 1 1 d . U . . .
 N5 N 0.935(5) 0.5204(5) 0.5658(12) 0.111(7) Uani 1 1 d . . . . .
 C3 C 1.544(5) 0.4346(6) 0.5283(11) 0.122(9) Uani 1 1 d . U . . .
 H3 H 1.6875 0.4201 0.5471 0.146 Uiso 1 1 calc R U . . .
 C2 C 1.429(3) 0.4310(4) 0.4557(9) 0.062(3) Uani 1 1 d . U . . .
 C7 C 1.234(4) 0.4526(4) 0.4245(10) 0.069(4) Uani 1 1 d . U . . .
 H7 H 1.1701 0.4509 0.3719 0.083 Uiso 1 1 calc R U . . .
 C6 C 1.130(4) 0.4771(5) 0.4697(12) 0.076(6) Uani 1 1 d . U . . .
 H6 H 0.9880 0.4914 0.4488 0.091 Uiso 1 1 calc R U . . .
 C5 C 1.240(5) 0.4805(4) 0.5475(12) 0.096(7) Uani 1 1 d . . . . .
 C4 C 1.451(7) 0.4606(6) 0.5793(14) 0.136(10) Uani 1 1 d . . . . .
 H4 H 1.5315 0.4634 0.6303 0.163 Uiso 1 1 calc R U . . .
 C24 C 0.469(4) 0.1586(3) 0.6815(10) 0.065(5) Uani 1 1 d . . . . .

loop_
  _atom_site_aniso_label
  _atom_site_aniso_U_11
  _atom_site_aniso_U_22
  _atom_site_aniso_U_33
  _atom_site_aniso_U_23
  _atom_site_aniso_U_13
  _atom_site_aniso_U_12
 Cu01 0.1013(13) 0.0179(5) 0.0827(11) -0.0001(11) 0.0713(10) 0.0004(12)
 N1 0.062(4) 0.063(4) 0.064(4) -0.0015(14) 0.0051(15) -0.0003(14)
 C8 0.133(12) 0.048(8) 0.107(11) -0.035(8) 0.041(10) 0.008(8)
 C12 0.100(13) 0.076(12) 0.085(13) -0.030(10) 0.050(11) 0.007(10)
 C11 0.088(10) 0.095(12) 0.101(11) -0.021(9) 0.040(9) -0.003(9)
 N6 0.053(7) 0.027(5) 0.047(7) -0.009(4) 0.033(5) -0.005(4)
 C10 0.064(9) 0.053(8) 0.074(10) -0.023(8) 0.023(8) 0.004(8)
 C9 0.090(12) 0.041(7) 0.104(14) -0.014(8) 0.023(11) -0.004(8)
 C13 0.063(8) 0.036(6) 0.073(9) -0.001(6) 0.033(7) 0.013(6)
 C15 0.013(5) 0.029(6) 0.060(8) 0.008(5) 0.013(5) 0.010(4)
 O4 0.081(6) 0.026(4) 0.066(6) 0.007(4) 0.061(5) 0.002(4)
 C23 0.093(10) 0.040(7) 0.079(10) 0.016(7) 0.054(8) 0.011(7)
 C18 0.064(10) 0.055(9) 0.043(9) 0.001(7) 0.019(7) -0.017(8)
 C1 0.041(3) 0.043(3) 0.043(3) -0.0002(14) 0.0024(14) -0.0012(14)
 C14 0.130(17) 0.056(11) 0.052(10) 0.015(8) 0.063(11) 0.016(10)
 N3 0.116(13) 0.041(8) 0.097(12) 0.039(8) 0.056(10) 0.009(8)
 C20 0.129(14) 0.033(6) 0.092(12) 0.008(7) 0.073(11) 0.019(8)
 O3 0.103(8) 0.020(4) 0.074(6) 0.008(4) 0.069(6) 0.001(4)
 C19 0.086(11) 0.060(9) 0.082(11) 0.018(8) 0.054(9) 0.006(8)
 O2 0.087(8) 0.099(9) 0.134(11) -0.030(8) 0.029(8) 0.043(8)
 O1 0.067(4) 0.067(4) 0.068(4) -0.0001(14) 0.0052(14) 0.0002(14)
 N2 0.066(9) 0.044(7) 0.090(11) 0.019(7) 0.047(8) 0.007(6)
 C22 0.094(10) 0.060(9) 0.080(10) 0.010(8) 0.045(9) -0.005(8)
 C21 0.054(9) 0.015(6) 0.138(16) 0.005(8) 0.061(10) -0.006(6)
 C17 0.106(12) 0.026(6) 0.118(13) 0.007(7) 0.073(11) 0.014(7)
 C16 0.101(12) 0.037(7) 0.092(11) 0.021(7) 0.054(10) 0.011(7)
 N4 0.098(9) 0.086(9) 0.106(10) -0.017(8) 0.019(8) -0.009(8)
 N5 0.126(16) 0.096(13) 0.109(15) -0.009(10) 0.003(12) 0.056(12)
 C3 0.130(18) 0.149(19) 0.081(10) -0.050(11) -0.028(10) 0.091(14)
 C2 0.062(4) 0.062(4) 0.062(4) -0.0011(14) 0.0057(14) -0.0016(14)
 C7 0.069(4) 0.069(4) 0.070(4) 0.0003(14) 0.0036(14) 0.0024(14)
 C6 0.076(6) 0.075(6) 0.076(6) -0.0014(15) 0.0050(15) 0.0011(15)
 C5 0.153(19) 0.050(9) 0.094(15) -0.024(9) 0.069(14) -0.014(11)
 C4 0.23(3) 0.096(16) 0.088(16) -0.021(13) 0.034(18) 0.024(19)
 C24 0.104(13) 0.028(7) 0.070(10) 0.006(7) 0.054(9) -0.012(8)

_geom_special_details
;
 All esds (except the esd in the dihedral angle between two l.s. planes)
 are estimated using the full covariance matrix.  The cell esds are taken
 into account individually in the estimation of esds in distances, angles
 and torsion angles; correlations between esds in cell parameters are only
 used when they are defined by crystal symmetry.  An approximate (isotropic)
 treatment of cell esds is used for estimating esds involving l.s. planes.
;
loop_
  _geom_bond_atom_site_label_1
  _geom_bond_atom_site_label_2
  _geom_bond_distance
  _geom_bond_site_symmetry_2
  _geom_bond_publ_flag
 Cu01 N1 2.069(15) . ?
 Cu01 N6 1.984(18) 2_664 ?
 Cu01 O4 1.952(8) 4_654 ?
 Cu01 O3 2.202(12) 4_554 ?
 Cu01 O1 1.988(11) . ?
 N1 C13 1.361(19) . ?
 N1 C17 1.320(18) . ?
 C8 C12 1.3900 . ?
 C8 C9 1.3900 . ?
 C8 N5 1.48(2) . ?
 C12 H12 0.9500 . ?
 C12 C11 1.3900 . ?
 C11 H11 0.9500 . ?
 C11 N6 1.3900 . ?
 N6 Cu01 1.984(6) 2_465 ?
 N6 C10 1.3900 . ?
 C10 H10 0.9500 . ?
 C10 C9 1.3900 . ?
 C9 H9 0.9500 . ?
 C13 H13 0.9500 . ?
 C13 C14 1.36(2) . ?
 C15 C14 1.35(2) . ?
 C15 N2 1.471(17) . ?
 C15 C16 1.371(18) . ?
 O4 Cu01 1.952(8) 4_355 ?
 O4 C24 1.314(18) . ?
 C23 H23 0.9500 . ?
 C23 C18 1.37(2) . ?
 C23 C22 1.37(2) . ?
 C18 N3 1.417(13) . ?
 C18 C19 1.48(2) . ?
 C1 O2 1.194(17) . ?
 C1 O1 1.234(15) . ?
 C1 C2 1.50(2) . ?
 C14 H14 0.9500 . ?
 N3 N2 1.252(19) . ?
 C20 H20 0.9500 . ?
 C20 C19 1.359(18) . ?
 C20 C21 1.358(19) . ?
 O3 Cu01 2.202(12) 4_455 ?
 O3 C24 1.29(2) . ?
 C19 H19 0.9500 . ?
 C22 H22 0.9500 . ?
 C22 C21 1.40(2) . ?
 C21 C24 1.514(19) . ?
 C17 H17 0.9500 . ?
 C17 C16 1.338(18) . ?
 C16 H16 0.9500 . ?
 N4 N5 1.20(2) . ?
 N4 C5 1.43(2) . ?
 C3 H3 0.9500 . ?
 C3 C2 1.35(2) . ?
 C3 C4 1.48(3) . ?
 C2 C7 1.37(2) . ?
 C7 H7 0.9500 . ?
 C7 C6 1.40(3) . ?
 C6 H6 0.9500 . ?
 C6 C5 1.43(3) . ?
 C5 C4 1.39(3) . ?
 C4 H4 0.9500 . ?

loop_
  _geom_angle_atom_site_label_1
  _geom_angle_atom_site_label_2
  _geom_angle_atom_site_label_3
  _geom_angle
  _geom_angle_site_symmetry_1
  _geom_angle_site_symmetry_3
  _geom_angle_publ_flag
 N1 Cu01 O3 86.9(4) . 4_554 ?
 N6 Cu01 N1 176(2) 2_664 . ?
 N6 Cu01 O3 89(2) 2_664 4_554 ?
 N6 Cu01 O1 86(2) 2_664 . ?
 O4 Cu01 N1 88.3(4) 4_654 . ?
 O4 Cu01 N6 93(2) 4_654 2_664 ?
 O4 Cu01 O3 91.7(4) 4_654 4_554 ?
 O4 Cu01 O1 167.9(5) 4_654 . ?
 O1 Cu01 N1 93.6(6) . . ?
 O1 Cu01 O3 100.3(4) . 4_554 ?
 C13 N1 Cu01 118.0(12) . . ?
 C17 N1 Cu01 122.2(11) . . ?
 C17 N1 C13 119.7(15) . . ?
 C12 C8 C9 120.0 . . ?
 C12 C8 N5 109.3(12) . . ?
 C9 C8 N5 130.6(12) . . ?
 C8 C12 H12 120.0 . . ?
 C8 C12 C11 120.0 . . ?
 C11 C12 H12 120.0 . . ?
 C12 C11 H11 120.0 . . ?
 N6 C11 C12 120.0 . . ?
 N6 C11 H11 120.0 . . ?
 C11 N6 Cu01 122.7(5) . 2_465 ?
 C10 N6 Cu01 117.2(5) . 2_465 ?
 C10 N6 C11 120.0 . . ?
 N6 C10 H10 120.0 . . ?
 N6 C10 C9 120.0 . . ?
 C9 C10 H10 120.0 . . ?
 C8 C9 H9 120.0 . . ?
 C10 C9 C8 120.0 . . ?
 C10 C9 H9 120.0 . . ?
 N1 C13 H13 120.0 . . ?
 C14 C13 N1 120.1(15) . . ?
 C14 C13 H13 120.0 . . ?
 C14 C15 N2 124.8(12) . . ?
 C14 C15 C16 118.8(12) . . ?
 C16 C15 N2 116.1(12) . . ?
 C24 O4 Cu01 124.3(9) . 4_355 ?
 C18 C23 H23 119.9 . . ?
 C18 C23 C22 120.2(17) . . ?
 C22 C23 H23 119.9 . . ?
 C23 C18 N3 118.4(14) . . ?
 C23 C18 C19 117.0(14) . . ?
 N3 C18 C19 122.0(11) . . ?
 O2 C1 O1 125.8(15) . . ?
 O2 C1 C2 122.2(14) . . ?
 O1 C1 C2 111.8(13) . . ?
 C13 C14 H14 120.2 . . ?
 C15 C14 C13 119.5(14) . . ?
 C15 C14 H14 120.2 . . ?
 N2 N3 C18 113.9(12) . . ?
 C19 C20 H20 118.2 . . ?
 C19 C20 C21 123.5(13) . . ?
 C21 C20 H20 118.2 . . ?
 C24 O3 Cu01 132.2(10) . 4_455 ?
 C18 C19 H19 121.0 . . ?
 C20 C19 C18 117.9(12) . . ?
 C20 C19 H19 121.0 . . ?
 C1 O1 Cu01 120.4(10) . . ?
 N3 N2 C15 112.0(13) . . ?
 C23 C22 H22 118.9 . . ?
 C23 C22 C21 122.3(17) . . ?
 C21 C22 H22 118.9 . . ?
 C20 C21 C22 117.0(13) . . ?
 C20 C21 C24 120.4(13) . . ?
 C22 C21 C24 121.5(15) . . ?
 N1 C17 H17 119.3 . . ?
 N1 C17 C16 121.3(14) . . ?
 C16 C17 H17 119.3 . . ?
 C15 C16 H16 120.1 . . ?
 C17 C16 C15 119.7(13) . . ?
 C17 C16 H16 120.1 . . ?
 N5 N4 C5 116(2) . . ?
 N4 N5 C8 107.0(18) . . ?
 C2 C3 H3 119.2 . . ?
 C2 C3 C4 121.6(19) . . ?
 C4 C3 H3 119.2 . . ?
 C3 C2 C1 116.2(15) . . ?
 C3 C2 C7 121.0(16) . . ?
 C7 C2 C1 122.5(14) . . ?
 C2 C7 H7 119.7 . . ?
 C2 C7 C6 120.6(18) . . ?
 C6 C7 H7 119.7 . . ?
 C7 C6 H6 120.5 . . ?
 C7 C6 C5 119.1(19) . . ?
 C5 C6 H6 120.5 . . ?
 C6 C5 N4 119(2) . . ?
 C4 C5 N4 119(2) . . ?
 C4 C5 C6 121.9(17) . . ?
 C3 C4 H4 122.2 . . ?
 C5 C4 C3 116(2) . . ?
 C5 C4 H4 122.2 . . ?
 O4 C24 C21 114.2(13) . . ?
 O3 C24 O4 127.8(12) . . ?
 O3 C24 C21 117.8(13) . . ?

loop_
  _geom_torsion_atom_site_label_1
  _geom_torsion_atom_site_label_2
  _geom_torsion_atom_site_label_3
  _geom_torsion_atom_site_label_4
  _geom_torsion
  _geom_torsion_site_symmetry_1
  _geom_torsion_site_symmetry_2
  _geom_torsion_site_symmetry_3
  _geom_torsion_site_symmetry_4
  _geom_torsion_publ_flag
 Cu01 N1 C13 C14 175.6(13) . . . . ?
 Cu01 N1 C17 C16 -175.0(14) . . . . ?
 Cu01 N6 C10 C9 -178.7(7) 2_465 . . . ?
 Cu01 O4 C24 O3 -12(3) 4_355 . . . ?
 Cu01 O4 C24 C21 172.6(10) 4_355 . . . ?
 Cu01 O3 C24 O4 -98.6(19) 4_455 . . . ?
 Cu01 O3 C24 C21 77.0(18) 4_455 . . . ?
 N1 C13 C14 C15 5(3) . . . . ?
 N1 C17 C16 C15 -6(3) . . . . ?
 C8 C12 C11 N6 0.0 . . . . ?
 C12 C8 C9 C10 0.0 . . . . ?
 C12 C8 N5 N4 176.3(15) . . . . ?
 C12 C11 N6 Cu01 178.6(7) . . . 2_465 ?
 C12 C11 N6 C10 0.0 . . . . ?
 C11 N6 C10 C9 0.0 . . . . ?
 N6 C10 C9 C8 0.0 . . . . ?
 C9 C8 C12 C11 0.0 . . . . ?
 C9 C8 N5 N4 -1(3) . . . . ?
 C13 N1 C17 C16 0(3) . . . . ?
 C23 C18 N3 N2 164(2) . . . . ?
 C23 C18 C19 C20 14(3) . . . . ?
 C23 C22 C21 C20 4(3) . . . . ?
 C23 C22 C21 C24 171.8(19) . . . . ?
 C18 C23 C22 C21 8(3) . . . . ?
 C18 N3 N2 C15 179.4(12) . . . . ?
 C1 C2 C7 C6 -179.4(16) . . . . ?
 C14 C15 N2 N3 0(3) . . . . ?
 C14 C15 C16 C17 10(3) . . . . ?
 N3 C18 C19 C20 176.0(16) . . . . ?
 C20 C21 C24 O4 -160.6(17) . . . . ?
 C20 C21 C24 O3 23(3) . . . . ?
 C19 C18 N3 N2 3(2) . . . . ?
 C19 C20 C21 C22 -6(3) . . . . ?
 C19 C20 C21 C24 -173.8(18) . . . . ?
 O2 C1 O1 Cu01 -6(2) . . . . ?
 O2 C1 C2 C3 1(3) . . . . ?
 O2 C1 C2 C7 174.1(16) . . . . ?
 O1 C1 C2 C3 175.6(19) . . . . ?
 O1 C1 C2 C7 -11(2) . . . . ?
 N2 C15 C14 C13 176.7(15) . . . . ?
 N2 C15 C16 C17 -175.7(16) . . . . ?
 C22 C23 C18 N3 -178.6(17) . . . . ?
 C22 C23 C18 C19 -16(3) . . . . ?
 C22 C21 C24 O4 32(3) . . . . ?
 C22 C21 C24 O3 -144.2(19) . . . . ?
 C21 C20 C19 C18 -3(3) . . . . ?
 C17 N1 C13 C14 0(3) . . . . ?
 C16 C15 C14 C13 -10(3) . . . . ?
 C16 C15 N2 N3 -173.9(16) . . . . ?
 N4 C5 C4 C3 178.4(19) . . . . ?
 N5 C8 C12 C11 -177.2(14) . . . . ?
 N5 C8 C9 C10 176.5(17) . . . . ?
 N5 N4 C5 C6 8(3) . . . . ?
 N5 N4 C5 C4 -174(2) . . . . ?
 C3 C2 C7 C6 -6(3) . . . . ?
 C2 C1 O1 Cu01 179.8(10) . . . . ?
 C2 C3 C4 C5 0(4) . . . . ?
 C2 C7 C6 C5 3(3) . . . . ?
 C7 C6 C5 N4 179.9(16) . . . . ?
 C7 C6 C5 C4 1(3) . . . . ?
 C6 C5 C4 C3 -3(3) . . . . ?
 C5 N4 N5 C8 179.1(15) . . . . ?
 C4 C3 C2 C1 178(2) . . . . ?
 C4 C3 C2 C7 4(4) . . . . ?

_smtbx_masks_special_details       ?
loop_
  _smtbx_masks_void_nr
  _smtbx_masks_void_average_x
  _smtbx_masks_void_average_y
  _smtbx_masks_void_average_z
  _smtbx_masks_void_volume
  _smtbx_masks_void_count_electrons
  _smtbx_masks_void_content
 1 0.031 0.118 0.002 461.0 15.2 ?
 2 -0.426 -0.118 0.502 461.0 15.2 ?
 3 -0.577 0.382 0.502 461.0 15.2 ?
 4 -0.910 0.618 0.002 461.0 15.2 ?

_smtbx_masks_void_probe_radius     1.2
_smtbx_masks_void_truncation_radius  1.2
_shelx_res_file
;
TITL a_b.res in Cc
REM Old TITL A in C2/c
REM SHELXT solution in Cc: R1 0.342, Rweak 0.056, Alpha 0.045
REM <I/s> 0.931 for 47 systematic absences, Orientation as input
REM Flack x = 0.484 ( 0.011 ) from 1385 Parsons' quotients
REM Formula found by SHELXT: C23 N6 O6 Cu
CELL 0.71073 4.747 41.5338 17.4245 90 93.919 90
ZERR 4 0.0004 0.0036 0.0016 0 0.002 0
LATT -7
SYMM +X,-Y,0.5+Z
SFAC C H Cu N O
UNIT 96 64 4 24 16
ISOR 0.01 0.02 C13 N4 C11 C8 C23 C22 C6 C15 O4
ISOR 0.001 0.002 C1 C2 N1 C6 C7 O1
DELU 0.001 0.002 C7 C2 C3

L.S. 50
PLAN  5
SIZE 0.1 0.2 0.2
TEMP -173.15
CONF
FREE C10 C11
FREE C7 C3
BOND
LIST 6
MORE -1
ABIN
BOND $H
fmap 2
ACTA
TWIN -1 0 0 0 -1 0 0 0 -1 2
OMIT 0 6 0
REM <olex2.extras>
REM <HklSrc "%.\\A.hkl">
REM </olex2.extras>

WGHT    0.140400    7.650500
BASF   0.40468
FVAR       0.30096
CU01  3    1.534770    0.368298    0.271902    11.00000    0.10127    0.01794 =
         0.08269   -0.00014    0.07134    0.00045
N1    4    1.377919    0.330623    0.333876    11.00000    0.06246    0.06341 =
         0.06426   -0.00151    0.00511   -0.00034
AFIX  66
C8    1    0.858875    0.544553    0.623666    11.00000    0.13299    0.04812 =
         0.10741   -0.03473    0.04068    0.00821
C12   1    0.640378    0.563740    0.592305    11.00000    0.10042    0.07617 =
         0.08513   -0.02999    0.04989    0.00669
AFIX  43
H12   2    0.559496    0.559483    0.541949    11.00000   -1.20000
AFIX  65
C11   1    0.540221    0.589158    0.634621    11.00000    0.08786    0.09459 =
         0.10055   -0.02091    0.04044   -0.00253
AFIX  43
H11   2    0.390889    0.602272    0.613187    11.00000   -1.20000
AFIX  65
N6    4    0.658561    0.595387    0.708300    11.00000    0.05284    0.02660 =
         0.04721   -0.00883    0.03295   -0.00546
C10   1    0.877057    0.576199    0.739662    11.00000    0.06438    0.05335 =
         0.07389   -0.02250    0.02299    0.00372
AFIX  43
H10   2    0.957934    0.580456    0.790019    11.00000   -1.20000
AFIX  65
C9    1    0.977217    0.550782    0.697346    11.00000    0.09042    0.04092 =
         0.10445   -0.01417    0.02263   -0.00362
AFIX  43
H9    2    1.126552    0.537668    0.718781    11.00000   -1.20000
AFIX   0
C13   1    1.171731    0.337245    0.382088    11.00000    0.06286    0.03554 =
         0.07277   -0.00121    0.03299    0.01341
AFIX  43
H13   2    1.113454    0.358862    0.389165    11.00000   -1.20000
AFIX   0
C15   1    1.147273    0.282602    0.413939    11.00000    0.01267    0.02920 =
         0.05974    0.00770    0.01310    0.00987
O4    5    0.225576    0.163421    0.711085    11.00000    0.08130    0.02589 =
         0.06628    0.00721    0.06120    0.00210
C23   1    0.582957    0.242055    0.598726    11.00000    0.09265    0.04044 =
         0.07860    0.01568    0.05353    0.01113
AFIX  43
H23   2    0.544790    0.263695    0.612300    11.00000   -1.20000
AFIX   0
C18   1    0.741630    0.235752    0.537840    11.00000    0.06428    0.05533 =
         0.04293    0.00126    0.01875   -0.01650
C1    1    1.548933    0.404446    0.409192    11.00000    0.04099    0.04264 =
         0.04280   -0.00023    0.00241   -0.00121
C14   1    1.049291    0.313026    0.420054    11.00000    0.13017    0.05557 =
         0.05160    0.01514    0.06270    0.01611
AFIX  43
H14   2    0.895815    0.317391    0.450725    11.00000   -1.20000
AFIX   0
N3    4    0.850522    0.262102    0.497509    11.00000    0.11614    0.04112 =
         0.09659    0.03907    0.05559    0.00862
C20   1    0.752871    0.179597    0.577084    11.00000    0.12872    0.03335 =
         0.09230    0.00764    0.07316    0.01862
AFIX  43
H20   2    0.820373    0.158225    0.571960    11.00000   -1.20000
AFIX   0
O3    5    0.645765    0.135261    0.695937    11.00000    0.10323    0.02022 =
         0.07419    0.00762    0.06886    0.00061
C19   1    0.858899    0.202956    0.532677    11.00000    0.08610    0.06022 =
         0.08234    0.01849    0.05362    0.00630
AFIX  43
H19   2    1.003917    0.198332    0.499356    11.00000   -1.20000
AFIX   0
O2    5    1.733490    0.387245    0.434892    11.00000    0.08698    0.09904 =
         0.13435   -0.02989    0.02880    0.04324
O1    5    1.419962    0.401548    0.345675    11.00000    0.06717    0.06653 =
         0.06754   -0.00006    0.00520    0.00024
N2    4    1.042834    0.254583    0.455176    11.00000    0.06633    0.04390 =
         0.09048    0.01927    0.04739    0.00693
C22   1    0.479178    0.217302    0.640085    11.00000    0.09389    0.05983 =
         0.08032    0.00958    0.04492   -0.00507
AFIX  43
H22   2    0.350873    0.222040    0.678056    11.00000   -1.20000
AFIX   0
C21   1    0.555535    0.185166    0.628408    11.00000    0.05352    0.01548 =
         0.13840    0.00469    0.06108   -0.00614
C17   1    1.457783    0.300550    0.324151    11.00000    0.10583    0.02567 =
         0.11773    0.00654    0.07262    0.01415
AFIX  43
H17   2    1.602578    0.296088    0.290644    11.00000   -1.20000
AFIX   0
C16   1    1.338943    0.276207    0.360533    11.00000    0.10067    0.03743 =
         0.09180    0.02103    0.05379    0.01059
AFIX  43
H16   2    1.387185    0.254587    0.349401    11.00000   -1.20000
AFIX   0
N4    4    1.134088    0.505560    0.593712    11.00000    0.09789    0.08557 =
         0.10636   -0.01743    0.01876   -0.00941
N5    4    0.935025    0.520384    0.565808    11.00000    0.12601    0.09562 =
         0.10926   -0.00866    0.00338    0.05645
C3    1    1.543975    0.434556    0.528292    11.00000    0.13039    0.14901 =
         0.08078   -0.05043   -0.02786    0.09061
AFIX  43
H3    2    1.687533    0.420091    0.547127    11.00000   -1.20000
AFIX   0
C2    1    1.428915    0.430968    0.455652    11.00000    0.06172    0.06246 =
         0.06210   -0.00113    0.00567   -0.00155
C7    1    1.234350    0.452642    0.424549    11.00000    0.06924    0.06932 =
         0.06954    0.00029    0.00365    0.00243
AFIX  43
H7    2    1.170142    0.450947    0.371859    11.00000   -1.20000
AFIX   0
C6    1    1.130044    0.477149    0.469679    11.00000    0.07582    0.07493 =
         0.07575   -0.00144    0.00500    0.00114
AFIX  43
H6    2    0.988014    0.491374    0.448798    11.00000   -1.20000
AFIX   0
C5    1    1.239811    0.480507    0.547539    11.00000    0.15260    0.05047 =
         0.09397   -0.02389    0.06859   -0.01419
C4    1    1.451333    0.460560    0.579321    11.00000    0.22620    0.09623 =
         0.08814   -0.02082    0.03417    0.02367
AFIX  43
H4    2    1.531538    0.463358    0.630341    11.00000   -1.20000
AFIX   0
C24   1    0.469438    0.158609    0.681527    11.00000    0.10438    0.02772 =
         0.07008    0.00608    0.05414   -0.01190
HKLF 4

REM  a_b.res in Cc
REM R1 =  0.1027 for    4056 Fo > 4sig(Fo)  and  0.1880 for all    7897 data
REM    305 parameters refined using     89 restraints

END

WGHT      0.1414      7.4728

REM Highest difference peak  1.050,  deepest hole -0.508,  1-sigma level  0.098
Q1    1   0.8162  0.1322  0.7337  11.00000  0.05    1.05
Q2    1   1.7674  0.3680  0.3103  11.00000  0.05    1.01
Q3    1   1.0380  0.6056  0.7717  11.00000  0.05    0.83
Q4    1   0.3949  0.1672  0.7475  11.00000  0.05    0.63
Q5    1   1.2057  0.3311  0.2937  11.00000  0.05    0.60
;
_shelx_res_checksum                32173
_shelx_hkl_file
;
  -1   1   0  342.17   23.60
  -1   1   0  367.36   24.40
  -1   1   0  329.47   24.10
  -1   1   0  295.47   24.40
  -1   1   0  307.87   23.80
  -1   1   0  323.77   36.50
  -1   1   0  341.57   23.40
  -1   1   0  276.27   23.70
   1  -1   0  289.97   30.00
   1  -1   0  305.77   26.60
   1  -1   0  301.67   23.70
   1  -1   0  305.67   23.00
   1  -1   0  338.37   23.70
   1  -1   0  338.07   23.70
   1  -1   0  304.67   23.80
   1  -1   0  347.67   25.10
  -2   2   0   12.10   14.80
  -2   2   0   -5.50   14.20
  -2   2   0    0.80   16.20
  -2   2   0   12.80   14.50
  -2   2   0  -12.80   15.30
  -2   2   0    8.20   14.10
  -2   2   0  -10.70   12.80
  -2   2   0   29.30   17.10
   2  -2   0  -15.40   15.40
   2  -2   0   -1.90   14.10
   2  -2   0   -0.40   14.00
   2  -2   0  -29.80   15.80
   2  -2   0   -6.40   15.80
   2  -2   0    3.50   13.30
   2  -2   0    9.90   13.90
   2  -2   0    7.30   14.70
   2  -2   0    2.60   13.10
  -3   3   0   19.00   16.70
  -3   3   0   16.60   17.00
  -3   3   0   39.20   18.40
  -3   3   0   14.50   16.80
  -3   3   0   63.29   21.40
  -3   3   0   19.50   19.40
   3  -3   0   13.10   15.20
   3  -3   0   -5.50   16.30
   3  -3   0   13.60   18.20
   3  -3   0    9.70   15.20
  -4   4   0  -17.40   24.90
  -4   4   0   32.90   23.40
  -4   4   0   56.79   29.60
  -4   4   0    6.20   23.00
  -4   4   0   91.69   33.10
   4  -4   0   36.60   18.10
   4  -4   0    1.40   24.20
   4  -4   0   58.19   20.10
   4  -4   0    6.20   21.50
  -5   5   0   -9.50   34.50
  -5   5   0   73.09   36.90
  -5   5   0   37.00   43.10
  -5   5   0   -8.10   33.80
  -5   5   0   19.40   29.30
   5  -5   0   38.90   30.90
   5  -5   0   41.20   28.90
   5  -5   0   -3.20   19.50
   5  -5   0   36.30   27.90
  -6   6   0   40.00   38.70
  -6   6   0  -35.60   41.70
  -6   6   0   34.60   43.80
   6  -6   0  -36.60   32.00
   6  -6   0   36.10   35.10
   6  -6   1  -38.60   30.60
   6  -6   1   29.50   36.60
   6  -6   1   15.40   31.20
  -6   6  -1  -14.80   36.40
  -6   6  -1  -36.10   38.20
   5  -5   1    4.40   20.70
   5  -5   1   -2.60   29.90
   5  -5   1   26.50   27.20
   5  -5   1   39.70   28.20
  -5   5  -1   -3.90   28.30
  -5   5  -1    3.30   45.40
  -5   5  -1   52.09   37.90
  -5   5  -1   -0.30   34.20
   4  -4   1   46.30   20.10
   4  -4   1   45.70   25.30
   4  -4   1   21.80   22.10
   4  -4   1   23.10   20.30
  -4   4  -1   62.09   24.80
  -4   4  -1   10.00   23.40
  -4   4  -1   40.60   26.50
  -4   4  -1  -33.30   25.10
  -4   4  -1   34.20   29.30
   3  -3   1   93.99   18.50
   3  -3   1   90.99   21.90
   3  -3   1   86.99   19.10
   3  -3   1   94.29   23.10
   3  -3   1  112.89   21.40
   3  -3   1  107.19   17.20
  -3   3  -1  121.89   21.20
  -3   3  -1   92.69   19.50
  -3   3  -1   95.19   21.40
  -3   3  -1  102.09   22.80
  -3   3  -1   88.49   21.60
  -3   3  -1  111.69   19.50
   2  -2   1  440.56   35.10
   2  -2   1  507.25   34.20
   2  -2   1  464.95   32.30
   2  -2   1  460.25   34.30
   2  -2   1  481.75   34.30
   2  -2   1  514.45   36.40
   2  -2   1  504.35   35.40
  -2   2  -1  435.76   34.70
  -2   2  -1  399.36   35.20
  -2   2  -1  491.85   34.50
  -2   2  -1  456.65   36.20
  -2   2  -1  441.96   40.90
  -2   2  -1  508.95   33.70
  -2   2  -1  487.05   36.70
  -2   2  -1  530.25   36.10
   1  -1   1   94.69   23.30
   1  -1   1  102.49   14.10
   1  -1   1  110.29   12.00
   1  -1   1  108.79   15.30
   1  -1   1  115.89   14.50
   1  -1   1  115.49   14.80
   1  -1   1  100.99   12.30
  -1   1  -1  105.49   12.00
  -1   1  -1  130.99   16.20
  -1   1  -1  105.29   14.30
  -1   1  -1  128.39   14.60
  -1   1  -1  107.29   14.90
  -1   1  -1  100.09   13.20
  -1   1   1  357.86   29.60
  -1   1   1  441.76   30.60
  -1   1   1  449.46   28.40
  -1   1   1  431.76   28.50
  -1   1   1  416.56   31.40
  -1   1   1  472.85   28.80
  -1   1   1  441.76   32.40
  -1   1   1  490.05   27.50
   1  -1  -1  450.25   29.10
   1  -1  -1  399.36   27.90
   1  -1  -1  485.55   29.50
   1  -1  -1  447.56   27.50
   1  -1  -1  388.46   28.00
   1  -1  -1  425.96   29.50
   1  -1  -1  455.45   28.70
   1  -1  -1  378.26   28.20
  -2   2   1  392.46   28.80
  -2   2   1  334.77   28.00
  -2   2   1  339.97   29.70
  -2   2   1  312.67   28.40
  -2   2   1  312.87   30.20
  -2   2   1  300.47   27.40
  -2   2   1  341.57   27.00
  -2   2   1  290.47   26.00
   2  -2  -1  317.47   28.70
   2  -2  -1  376.36   29.20
   2  -2  -1  361.16   28.20
   2  -2  -1  304.67   28.80
   2  -2  -1  329.17   26.00
   2  -2  -1  357.06   27.70
   2  -2  -1  339.87   27.50
   2  -2  -1  349.27   29.30
   2  -2  -1  336.77   26.70
  -3   3   1   69.19   20.40
  -3   3   1   64.79   21.30
  -3   3   1   73.49   20.70
  -3   3   1   71.29   18.30
  -3   3   1   69.09   19.20
  -3   3   1  113.09   26.00
   3  -3  -1   67.09   16.10
   3  -3  -1   99.49   18.80
   3  -3  -1   83.69   20.60
   3  -3  -1   68.29   17.20
   3  -3  -1   87.29   19.60
  -4   4   1   29.00   28.20
  -4   4   1   11.90   21.80
  -4   4   1   35.00   25.70
  -4   4   1    5.90   24.10
  -4   4   1   58.39   26.00
   4  -4  -1   50.49   22.60
   4  -4  -1    2.60   23.70
   4  -4  -1   43.70   22.20
   4  -4  -1  -10.70   16.80
  -5   5   1   59.29   36.30
  -5   5   1   29.10   26.10
  -5   5   1   23.70   35.20
  -5   5   1   76.39   34.20
   5  -5  -1   37.30   29.20
   5  -5  -1   46.00   28.00
   5  -5  -1   25.20   30.70
  -6   6   1   22.10   40.60
  -6   6   1   41.60   38.70
   6  -6  -1   16.30   37.30
   6  -6  -1   16.10   33.50
   6  -6  -1   38.60   36.00
   6  -6   2  -38.90   29.60
   6  -6   2   49.30   30.70
   6  -6   2    9.30   37.00
   6  -6   2   15.90   33.00
  -6   6  -2   46.80   44.00
  -6   6  -2   -8.70   36.60
  -6   6  -2   42.30   46.50
  -6   6  -2   33.90   40.20
   5  -5   2   22.00   26.20
   5  -5   2    1.10   21.20
   5  -5   2  -11.30   29.80
   5  -5   2   28.60   28.30
  -5   5  -2  -14.70   29.80
  -5   5  -2   19.80   34.90
  -5   5  -2  -18.80   34.90
  -5   5  -2  -28.70   33.70
   4  -4   2   18.20   24.60
   4  -4   2    7.10   22.40
   4  -4   2   44.90   21.20
   4  -4   2   36.30   20.20
  -4   4  -2   70.09   26.40
  -4   4  -2   44.70   28.20
  -4   4  -2   21.50   24.40
  -4   4  -2   35.20   28.60
  -4   4  -2   49.90   30.40
   3  -3   2  103.99   17.50
   3  -3   2  123.69   19.40
   3  -3   2   90.69   18.90
   3  -3   2   89.09   19.70
   3  -3   2   80.99   22.90
   3  -3   2  107.69   21.30
  -3   3  -2   76.19   21.80
  -3   3  -2  102.69   23.60
  -3   3  -2  119.39   19.30
  -3   3  -2   84.49   19.60
  -3   3  -2  107.79   23.30
  -3   3  -2   85.59   21.00
   2  -2   2   65.29   16.70
   2  -2   2   50.39   17.30
   2  -2   2   66.49   14.30
   2  -2   2   60.09   16.70
   2  -2   2   75.89   17.30
   2  -2   2  115.89   17.60
   2  -2   2   79.39   19.70
   2  -2   2   73.29   16.20
  -2   2  -2   81.19   16.40
  -2   2  -2   73.89   15.40
  -2   2  -2   93.09   20.10
  -2   2  -2  112.99   18.40
  -2   2  -2   36.10   16.90
  -2   2  -2   93.49   19.10
  -2   2  -2   91.69   19.20
   1  -1   2 1888.41  101.79
   1  -1   2 1763.32  102.69
   1  -1   2 1839.22  101.39
   1  -1   2 1798.42  101.79
   1  -1   2 1851.01  101.59
   1  -1   2 1886.11  100.59
   1  -1   2 1794.12  101.19
   1  -1   2 1592.54  102.89
  -1   1  -2 1843.02  101.59
  -1   1  -2 1737.33  100.79
  -1   1  -2 1625.84  101.79
  -1   1  -2 1861.31  100.39
  -1   1  -2 1803.92  102.49
  -1   1  -2 1611.94  104.59
  -1   1  -2 1906.31  101.29
  -1   1  -2 1856.71  101.69
  -1   1   2   24.40   11.90
  -1   1   2   18.10   11.40
  -1   1   2    2.80    8.90
  -1   1   2   -6.80    9.50
  -1   1   2   12.20    9.40
  -1   1   2   18.50   11.60
   1  -1  -2  -13.90   11.00
   1  -1  -2    0.60    7.90
   1  -1  -2   -8.20    9.90
   1  -1  -2   -2.70    9.40
   1  -1  -2   -2.50   11.00
   1  -1  -2   14.10   10.40
   1  -1  -2  -11.30    9.20
  -2   2   2   -1.70   15.80
  -2   2   2    2.20   12.30
  -2   2   2   20.70   14.70
  -2   2   2  -16.00   12.90
  -2   2   2  -13.60   13.50
  -2   2   2   -5.70   14.00
  -2   2   2   14.10   15.10
   2  -2  -2  -14.00   12.20
   2  -2  -2   -3.80   13.60
   2  -2  -2  -11.00   13.70
   2  -2  -2    6.30   14.00
   2  -2  -2  -10.00   13.40
   2  -2  -2  -14.30   10.90
   2  -2  -2    9.10   13.60
   2  -2  -2    0.50   14.60
   2  -2  -2  -25.50   14.50
  -3   3   2   94.69   35.20
  -3   3   2   75.19   17.00
  -3   3   2  103.99   20.60
  -3   3   2   80.99   17.80
  -3   3   2   63.59   23.70
   3  -3  -2   72.29   16.80
   3  -3  -2   85.29   19.00
   3  -3  -2   70.59   18.60
   3  -3  -2   59.19   15.20
   3  -3  -2   70.19   23.50
  -4   4   2    3.50   24.20
  -4   4   2   -6.90   24.40
  -4   4   2   32.00   28.70
  -4   4   2   23.10   22.40
  -4   4   2   43.70   21.60
   4  -4  -2   40.30   25.10
   4  -4  -2   37.20   23.70
   4  -4  -2   -6.60   22.80
   4  -4  -2   57.09   22.80
  -5   5   2   29.40   33.30
  -5   5   2   55.89   35.20
  -5   5   2   60.09   33.80
  -5   5   2  -11.40   31.40
   5  -5  -2   11.40   31.30
   5  -5  -2   12.10   18.60
   5  -5  -2   -5.50   29.00
   5  -5  -2   25.70   28.30
  -6   6   2  -43.90   37.90
  -6   6   2   -3.10   39.30
   6  -6  -2  -42.80   33.10
   6  -6  -2   68.79   34.90
   6  -6  -2   43.50   37.30
   6  -6   3  -29.80   32.50
   6  -6   3  -50.49   36.30
   6  -6   3   54.19   34.00
  -6   6  -3  -29.10   38.30
  -6   6  -3   55.79   43.70
   5  -5   3   20.70   30.90
   5  -5   3  -25.40   27.10
   5  -5   3   -3.50   24.80
   5  -5   3   30.80   23.00
   5  -5   3   20.90   27.40
  -5   5  -3   -1.50   34.90
  -5   5  -3   -0.50   47.20
  -5   5  -3   10.80   32.40
   4  -4   3    2.60   25.00
   4  -4   3   15.30   21.20
   4  -4   3   11.10   22.20
   4  -4   3  -12.10   21.70
  -4   4  -3   46.30   29.00
  -4   4  -3    9.90   23.80
  -4   4  -3   30.40   31.90
  -4   4  -3  -15.80   35.90
  -4   4  -3    3.30   30.30
   3  -3   3   24.30   19.20
   3  -3   3   22.30   15.50
   3  -3   3   12.70   17.90
   3  -3   3   17.90   17.50
  -3   3  -3   22.20   21.20
  -3   3  -3   30.20   17.10
  -3   3  -3   44.60   21.80
  -3   3  -3   50.79   21.80
  -3   3  -3   12.20   21.70
  -3   3  -3   21.20   22.70
   2  -2   3  475.85   42.70
   2  -2   3  583.74   42.20
   2  -2   3  511.85   41.60
   2  -2   3  671.13   46.30
   2  -2   3  644.04   40.70
   2  -2   3  543.15   40.40
   2  -2   3  506.35   46.30
   2  -2   3  554.34   38.30
  -2   2  -3  636.64   43.30
  -2   2  -3  618.94   41.70
  -2   2  -3  642.74   41.20
  -2   2  -3  530.35   39.20
  -2   2  -3  606.74   40.40
  -2   2  -3  576.34   41.30
  -2   2  -3  687.93   51.79
  -2   2  -3  569.34   38.70
   1  -1   3 6873.11  372.56
   1  -1   3 6780.02  372.56
   1  -1   3 6486.45  371.76
   1  -1   3 7485.75  373.06
   1  -1   3 6154.38  372.76
   1  -1   3 6663.63  372.86
   1  -1   3 6913.81  371.56
   1  -1   3 6749.52  372.26
   1  -1   3 6554.84  372.56
  -1   1  -3 7138.89  372.46
  -1   1  -3 6445.46  372.36
  -1   1  -3 6590.24  372.76
  -1   1  -3 6816.82  371.56
  -1   1  -3 6555.64  372.36
  -1   1  -3 6841.42  372.16
  -1   1  -3 6877.31  372.66
  -1   1  -3 6855.21  372.76
   0   0   3   36.60    7.70
   0   0   3   31.80    8.80
   0   0   3   33.90    8.50
   0   0  -3   32.60    8.20
   0   0  -3   32.20    8.70
   0   0  -3   28.80    9.50
   0   0  -3   32.70    8.70
   0   0  -3   16.30    8.10
  -1   1   3  269.67   23.00
  -1   1   3  352.86   24.50
  -1   1   3  303.67   23.10
  -1   1   3  296.97   20.60
  -1   1   3  336.57   20.40
  -1   1   3  319.27   24.70
  -1   1   3  277.37   22.80
   1  -1  -3  297.27   20.00
   1  -1  -3  251.57   24.30
   1  -1  -3  283.27   23.70
   1  -1  -3  298.27   23.50
   1  -1  -3  231.28   22.50
   1  -1  -3  308.37   23.50
   1  -1  -3  255.97   23.10
  -2   2   3   28.40   13.00
  -2   2   3   29.00   15.10
  -2   2   3   13.80   12.90
  -2   2   3   18.90   15.50
  -2   2   3   10.80   13.40
  -2   2   3   19.30   10.80
  -2   2   3   31.20   15.50
   2  -2  -3   32.50   12.10
   2  -2  -3   40.70   15.20
   2  -2  -3   40.20   13.30
   2  -2  -3   37.30   14.70
   2  -2  -3   35.90   15.20
   2  -2  -3   23.70   15.50
   2  -2  -3   43.00   14.20
   2  -2  -3   25.50   11.00
  -3   3   3   26.40   18.80
  -3   3   3   13.10   18.10
  -3   3   3   12.20   16.40
  -3   3   3   15.70   15.70
  -3   3   3   16.20   14.50
   3  -3  -3   11.80   18.70
   3  -3  -3   32.50   22.50
   3  -3  -3  -21.70   18.70
   3  -3  -3  -11.40   17.40
   3  -3  -3   -8.80   21.10
  -4   4   3   14.20   24.40
  -4   4   3    8.10   22.10
  -4   4   3  -29.60   25.40
  -4   4   3   38.50   24.90
   4  -4  -3    3.20   22.70
   4  -4  -3  -35.70   22.40
   4  -4  -3   -7.50   15.20
   4  -4  -3   31.30   23.00
   4  -4  -3   10.10   23.40
  -5   5   3   25.40   32.50
  -5   5   3   19.00   33.50
  -5   5   3   36.70   32.60
  -5   5   3   12.30   30.20
  -5   5   3   43.00   23.10
   5  -5  -3    8.00   28.80
   5  -5  -3   27.50   30.00
   5  -5  -3   45.80   29.50
   5  -5  -3  -20.70   20.20
  -6   6   3   63.89   46.10
  -6   6   3   31.60   40.60
   6  -6  -3   26.20   32.00
   6  -6  -3   45.70   38.20
   5  -5   4    5.60   25.60
   5  -5   4    4.70   28.70
   5  -5   4   30.30   27.50
   5  -5   4   -8.10   32.10
  -5   5  -4  -40.40   35.20
  -5   5  -4   22.10   38.20
  -5   5  -4  -25.80   31.90
   4  -4   4   15.00   20.80
   4  -4   4   43.20   25.90
   4  -4   4   -4.90   25.90
   4  -4   4   -8.70   22.90
  -4   4  -4   20.30   23.30
  -4   4  -4    5.60   26.40
  -4   4  -4   10.90   32.50
  -4   4  -4   30.50   30.50
  -4   4  -4  -60.39   25.80
   3  -3   4   35.50   18.60
   3  -3   4   14.80   16.10
   3  -3   4   49.40   20.60
   3  -3   4   48.10   17.80
   3  -3   4   57.29   21.30
  -3   3  -4   35.80   22.80
  -3   3  -4   56.89   17.10
  -3   3  -4   45.00   22.60
  -3   3  -4   42.70   22.50
  -3   3  -4   42.90   27.40
  -3   3  -4   32.50   20.50
   2  -2   4   52.19   14.20
   2  -2   4   58.89   17.90
   2  -2   4   64.19   20.00
   2  -2   4   64.29   17.70
   2  -2   4   57.79   18.20
   2  -2   4  112.59   23.80
   2  -2   4   57.59   14.40
  -2   2  -4   50.89   13.50
  -2   2  -4   18.80   17.40
  -2   2  -4   47.30   22.20
  -2   2  -4   44.20   18.00
  -2   2  -4   68.49   19.10
  -2   2  -4   60.39   19.80
  -2   2  -4   25.40   18.70
  -2   2  -4   69.49   22.10
   1  -1   4 1240.78   70.79
   1  -1   4 1250.37   67.89
   1  -1   4 1158.78   72.19
   1  -1   4 1064.19   67.19
   1  -1   4 1203.38   65.19
   1  -1   4 1132.69   67.99
   1  -1   4 1187.68   69.19
  -1   1  -4 1030.30   69.89
  -1   1  -4 1078.59   68.59
  -1   1  -4 1157.78   67.49
  -1   1  -4 1146.49   67.69
   0   0   4  403.56   28.00
   0   0   4  351.36   29.00
   0   0   4  374.26   36.90
   0   0   4  424.96   28.40
   0   0   4  461.25   25.40
   0   0   4  380.36   28.10
   0   0  -4  415.46   24.90
   0   0  -4  401.76   28.10
   0   0  -4  375.26   27.80
   0   0  -4  318.17   37.10
   0   0  -4  419.76   27.80
   0   0  -4  404.56   26.30
   0   0  -4  421.86   27.90
   0   0  -4  387.86   25.70
  -1   1   4  152.78   16.80
  -1   1   4  218.18   17.70
  -1   1   4  206.28   16.10
  -1   1   4  151.98   16.60
  -1   1   4  170.68   16.10
  -1   1   4  201.88   17.00
  -1   1   4  208.88   17.60
   1  -1  -4  201.38   17.20
   1  -1  -4  239.88   17.80
   1  -1  -4  185.88   15.70
   1  -1  -4  165.28   16.50
   1  -1  -4  167.88   16.60
   1  -1  -4  192.38   17.40
  -2   2   4  254.97   19.70
  -2   2   4  197.88   21.60
  -2   2   4  214.18   20.80
  -2   2   4  222.18   21.80
  -2   2   4  224.38   21.20
  -2   2   4  200.08   22.40
  -2   2   4  180.48   21.20
   2  -2  -4  150.98   22.50
   2  -2  -4  196.48   23.10
   2  -2  -4  176.48   19.20
   2  -2  -4  151.58   25.70
   2  -2  -4  196.88   22.80
   2  -2  -4  241.38   25.40
   2  -2  -4  191.18   19.40
   2  -2  -4  211.78   20.20
   2  -2  -4  203.38   22.20
  -3   3   4  205.68   22.10
  -3   3   4  134.29   23.10
  -3   3   4  186.88   23.80
  -3   3   4  155.28   22.10
   3  -3  -4  188.38   23.40
   3  -3  -4  203.28   23.70
   3  -3  -4  199.18   20.20
   3  -3  -4  214.58   23.90
  -4   4   4   88.29   26.70
  -4   4   4   58.09   25.10
  -4   4   4   79.29   21.70
  -4   4   4   57.19   20.00
  -4   4   4   34.60   28.80
   4  -4  -4   94.09   24.00
   4  -4  -4   -1.90   24.50
   4  -4  -4  106.89   24.80
   4  -4  -4   41.40   16.30
  -5   5   4   25.80   38.70
  -5   5   4   35.40   22.20
  -5   5   4    9.10   32.90
  -5   5   4   63.49   32.80
   5  -5  -4  -13.50   28.90
   5  -5  -4  122.69   34.20
   5  -5  -4   60.89   32.20
  -6   6   4   57.99   40.90
   6  -6  -4    8.80   35.80
   5  -5   5   19.10   26.50
   5  -5   5   11.60   24.40
   5  -5   5   -8.10   25.40
   5  -5   5   18.10   35.20
   5  -5   5   24.70   30.30
  -5   5  -5   26.10   41.90
  -5   5  -5   20.40   38.80
  -5   5  -5   34.20   37.20
  -5   5  -5   43.20   29.50
   4  -4   5  -10.80   20.50
   4  -4   5  -39.60   28.50
   4  -4   5  -17.40   24.30
   4  -4   5   14.60   22.60
  -4   4  -5   61.39   26.10
  -4   4  -5   -8.20   33.80
  -4   4  -5   27.20   30.30
  -4   4  -5   15.10   30.70
   3  -3   5   19.00   18.00
   3  -3   5   -4.10   15.10
   3  -3   5   32.50   22.80
   3  -3   5   30.50   16.10
   3  -3   5    8.80   19.00
  -3   3  -5   -3.40   22.90
  -3   3  -5    7.30   22.60
  -3   3  -5   24.20   17.80
  -3   3  -5    5.90   27.40
  -3   3  -5   11.80   20.20
  -3   3  -5  -28.20   25.30
   2  -2   5  293.37   28.20
   2  -2   5  245.58   29.40
   2  -2   5  235.98   27.50
   2  -2   5  267.27   23.10
   2  -2   5  217.38   23.90
   2  -2   5  329.97   29.90
   2  -2   5  274.87   29.40
   2  -2   5  289.97   25.60
   2  -2   5  278.07   32.10
  -2   2  -5  208.28   28.30
  -2   2  -5  207.78   24.10
  -2   2  -5  258.97   23.70
  -2   2  -5  267.07   27.50
  -2   2  -5  305.77   29.20
  -2   2  -5  280.67   29.10
  -2   2  -5  220.68   25.30
  -2   2  -5  261.57   29.20
   1  -1   5  254.87   24.10
   1  -1   5  228.28   25.80
   1  -1   5  318.97   27.30
   1  -1   5  307.27   23.20
   1  -1   5  191.78   22.40
  -1   1  -5  201.48   21.80
  -1   1  -5  194.08   22.70
  -1   1  -5  245.18   25.70
  -1   1  -5  215.18   21.30
  -1   1  -5  286.47   24.10
  -1   1  -5  297.67   26.80
  -1   1  -5  287.97   28.20
   0   0   5   -9.00   11.90
   0   0   5   12.60   11.60
   0   0   5  -11.70    8.80
   0   0   5   19.70   12.60
   0   0   5   -6.00   12.20
   0   0   5   -0.70   11.90
   0   0   5   -9.10    8.30
   0   0  -5    4.30   11.50
   0   0  -5  -23.70   11.20
   0   0  -5  -20.90   11.50
   0   0  -5  -15.60   11.20
   0   0  -5  -11.60    9.80
   0   0  -5  -25.40    7.40
   0   0  -5  -39.40   15.20
   0   0  -5  -10.70   12.00
  -1   1   5  159.48   16.10
  -1   1   5  218.48   21.10
  -1   1   5  157.08   17.00
  -1   1   5  216.78   18.80
  -1   1   5  177.78   17.10
   1  -1  -5  178.18   16.70
   1  -1  -5  180.18   17.70
   1  -1  -5  194.28   18.20
   1  -1  -5  141.79   17.00
   1  -1  -5  170.08   27.50
  -2   2   5   84.19   17.10
  -2   2   5   54.89   14.50
  -2   2   5   76.79   17.50
  -2   2   5  115.39   16.00
  -2   2   5  105.29   16.80
  -2   2   5   85.49   13.30
  -2   2   5   89.09   13.80
   2  -2  -5   83.99   15.00
   2  -2  -5   54.09   15.70
   2  -2  -5   73.29   15.20
   2  -2  -5   69.99   16.10
   2  -2  -5   64.19   15.30
   2  -2  -5   72.89   15.70
  -3   3   5   56.99   19.50
  -3   3   5   34.80   20.50
  -3   3   5   59.39   20.20
  -3   3   5   86.89   24.90
  -3   3   5   65.19   18.20
   3  -3  -5   88.29   13.90
   3  -3  -5   59.09   20.50
   3  -3  -5   63.19   20.40
   3  -3  -5   47.70   19.90
  -4   4   5   41.90   27.40
  -4   4   5   26.10   18.60
  -4   4   5   39.30   24.40
  -4   4   5   24.00   24.90
  -4   4   5   46.20   18.70
   4  -4  -5   28.80   25.10
   4  -4  -5   35.20   16.00
   4  -4  -5   34.60   23.00
   4  -4  -5    3.40   23.50
   4  -4  -5   35.30   29.80
  -5   5   5   79.69   24.20
  -5   5   5   26.30   31.50
  -5   5   5   40.80   34.90
  -5   5   5   24.30   37.20
   5  -5  -5   45.00   32.90
   5  -5  -5   23.30   32.10
   5  -5  -5   69.49   29.80
  -6   6   5  108.29   46.60
   6  -6  -5   78.89   37.80
   6  -6  -5   54.89   38.70
   5  -5   6   21.40   34.50
   5  -5   6   39.50   31.80
   5  -5   6   23.80   26.60
   5  -5   6   32.50   27.30
   5  -5   6    7.10   25.10
  -5   5  -6   34.80   35.40
  -5   5  -6  -18.20   43.80
  -5   5  -6   24.70   29.90
  -5   5  -6    8.10   38.80
   4  -4   6   21.50   29.10
   4  -4   6   45.50   22.80
   4  -4   6   18.40   24.20
   4  -4   6   19.50   25.50
   4  -4   6   18.80   20.90
  -4   4  -6   35.40   22.20
  -4   4  -6   48.30   35.90
  -4   4  -6    7.90   29.00
  -4   4  -6   22.10   36.50
   3  -3   6   12.30   19.20
   3  -3   6    3.50   20.50
   3  -3   6   24.30   16.30
   3  -3   6    4.40   19.20
   3  -3   6   -3.50   22.20
   3  -3   6    5.10   16.40
  -3   3  -6   27.80   24.60
  -3   3  -6   -0.30   22.90
  -3   3  -6   53.39   25.30
  -3   3  -6   12.80   15.90
  -3   3  -6    3.80   20.70
  -3   3  -6   25.00   26.80
   2  -2   6  374.06   31.00
   2  -2   6  306.77   25.70
   2  -2   6  230.98   33.50
   2  -2   6  345.67   24.90
   2  -2   6  253.87   32.30
   2  -2   6  307.87   28.50
   2  -2   6  348.27   28.80
   2  -2   6  331.67   34.70
   2  -2   6  309.27   32.00
  -2   2  -6  267.07   32.40
  -2   2  -6  283.77   32.10
  -2   2  -6  315.77   35.60
   1  -1   6  160.58   17.90
   1  -1   6  131.99   18.10
   1  -1   6  181.88   21.80
   1  -1   6  215.18   20.70
   1  -1   6  167.58   20.30
   1  -1   6  178.28   20.00
  -1   1  -6  151.38   21.20
  -1   1  -6  164.48   19.90
  -1   1  -6  150.28   18.70
  -1   1  -6  176.18   21.90
  -1   1  -6  201.78   21.40
  -1   1  -6  206.88   22.90
   0   0   6 1293.67   75.69
   0   0   6 1371.56   77.39
   0   0   6 1357.86   74.69
   0   0   6 1383.76   76.49
   0   0   6 1312.07   77.19
   0   0   6 1288.67   76.59
   0   0  -6 1241.28   76.29
   0   0  -6 1335.97   76.39
   0   0  -6 1313.17   78.99
   0   0  -6 1288.97   75.29
   0   0  -6 1304.97   76.89
   0   0  -6 1355.56   76.79
   0   0  -6 1335.27   76.79
  -1   1   6  171.18   17.20
  -1   1   6  152.48   17.60
  -1   1   6  165.48   16.60
  -1   1   6  192.28   17.80
  -1   1   6  151.58   13.90
  -1   1   6  138.69   17.40
   1  -1  -6  137.09   16.50
   1  -1  -6  138.19   16.30
   1  -1  -6  140.59   17.60
   1  -1  -6  175.88   17.90
   1  -1  -6  148.59   24.40
   1  -1  -6  186.28   17.30
  -2   2   6   42.60   17.50
  -2   2   6   47.80   12.50
  -2   2   6   35.50   12.60
  -2   2   6   63.29   15.90
  -2   2   6   63.19   16.10
  -2   2   6   64.29   14.50
  -2   2   6   50.29   14.50
   2  -2  -6   69.19   16.30
   2  -2  -6   55.69   14.90
   2  -2  -6   47.70   13.30
   2  -2  -6   57.29   15.20
   2  -2  -6   51.19   14.80
   2  -2  -6   50.39   15.40
  -3   3   6  241.48   28.00
  -3   3   6  268.47   27.50
  -3   3   6  304.77   25.60
  -3   3   6  293.07   32.60
  -3   3   6  263.87   30.60
   3  -3  -6  233.68   26.80
   3  -3  -6  300.67   32.40
   3  -3  -6  269.17   31.60
  -4   4   6   92.79   28.40
  -4   4   6  153.58   30.30
  -4   4   6  165.18   19.90
  -4   4   6  100.59   27.10
   4  -4  -6  103.59   28.10
   4  -4  -6  112.49   33.20
   4  -4  -6   94.49   28.00
  -5   5   6   14.50   20.90
  -5   5   6    9.10   20.00
  -5   5   6   36.20   30.90
  -5   5   6   69.99   37.40
  -5   5   6    5.80   34.40
   5  -5  -6   11.50   31.10
   5  -5  -6   54.89   33.00
   5  -5  -6   71.09   31.20
  -6   6   6   33.30   44.00
  -6   6   6    8.40   40.10
   6  -6  -6   31.40   36.10
   6  -6  -6   49.99   38.60
   6  -6  -6    7.20   41.20
   5  -5   7   -4.00   31.60
   5  -5   7  -25.30   27.90
   5  -5   7   -1.10   23.80
   5  -5   7   -4.00   38.00
   5  -5   7  -12.00   27.00
  -5   5  -7  -16.60   46.90
  -5   5  -7   63.89   48.00
  -5   5  -7   48.10   37.60
  -5   5  -7   -5.80   27.20
   4  -4   7   -1.20   27.00
   4  -4   7    6.60   22.50
   4  -4   7    3.10   24.50
   4  -4   7    7.10   35.60
   4  -4   7   13.10   24.20
  -4   4  -7   15.90   33.40
  -4   4  -7   14.00   24.00
  -4   4  -7   14.20   32.90
  -4   4  -7   13.50   38.60
   3  -3   7   40.70   22.60
   3  -3   7   92.39   23.70
   3  -3   7   72.29   17.20
   3  -3   7   65.59   25.40
   3  -3   7   82.59   19.80
  -3   3  -7   65.09   26.60
  -3   3  -7   87.69   30.90
  -3   3  -7   38.30   27.10
   2  -2   7  342.17   29.10
   2  -2   7  284.47   32.80
   2  -2   7  290.87   33.70
   2  -2   7  284.67   24.40
   2  -2   7  301.47   32.30
   2  -2   7  338.07   31.00
   2  -2   7  331.47   28.90
  -2   2  -7  335.87   31.30
  -2   2  -7  275.57   32.20
  -2   2  -7  268.67   31.90
  -2   2  -7  222.18   33.60
   1  -1   7   70.39   17.90
   1  -1   7  134.69   18.40
   1  -1   7  114.09   15.90
   1  -1   7   93.59   16.10
   1  -1   7   77.19   16.40
  -1   1  -7   76.89   17.80
  -1   1  -7  105.39   16.00
  -1   1  -7  118.79   20.50
  -1   1  -7  106.99   17.80
  -1   1  -7   94.09   16.90
  -1   1  -7   78.09   26.70
  -1   1  -7   76.89   17.30
   0   0   7    1.10   13.30
   0   0   7  -10.00   10.00
   0   0   7   12.10   15.10
   0   0   7   -6.90   13.50
   0   0   7    2.90   12.40
   0   0   7  -25.50   16.40
   0   0   7   -3.90   10.00
   0   0  -7   -5.80   11.80
   0   0  -7   27.10   13.70
   0   0  -7   -3.50    8.40
   0   0  -7    8.20   14.60
   0   0  -7   19.40   11.20
   0   0  -7    5.40   12.80
   0   0  -7  -11.90   12.30
   0   0  -7   -8.40   13.00
  -1   1   7   69.99   11.10
  -1   1   7   53.39   14.50
  -1   1   7   69.79   14.40
  -1   1   7   76.19   12.80
  -1   1   7   74.89   15.10
  -1   1   7   68.79   15.40
   1  -1  -7   91.99   13.60
   1  -1  -7   78.29   15.60
   1  -1  -7   60.69   13.70
   1  -1  -7   83.09   15.20
   1  -1  -7   43.60   15.40
  -2   2   7  508.05   35.50
  -2   2   7  480.75   32.00
  -2   2   7  435.56   33.50
  -2   2   7  461.35   30.60
  -2   2   7  464.35   36.20
  -2   2   7  432.36   31.10
   2  -2  -7  412.66   39.70
   2  -2  -7  337.17   39.60
   2  -2  -7  462.75   35.20
   2  -2  -7  462.55   35.20
   2  -2  -7  453.35   34.20
   2  -2  -7  443.86   30.80
  -3   3   7  161.48   23.10
  -3   3   7  158.28   20.20
  -3   3   7  120.09   25.40
  -3   3   7  182.78   25.00
  -3   3   7  174.68   19.50
   3  -3  -7  125.09   25.90
   3  -3  -7  131.29   23.70
   3  -3  -7  138.69   24.30
  -4   4   7   -9.30   25.40
  -4   4   7   27.40   29.40
  -4   4   7   25.00   26.20
  -4   4   7   84.69   17.00
  -4   4   7   34.30   24.90
   4  -4  -7  -19.70   25.00
   4  -4  -7   -5.60   25.70
   4  -4  -7  -15.90   30.00
  -5   5   7   43.20   35.20
  -5   5   7  -25.90   34.60
  -5   5   7   10.10   30.90
  -5   5   7   65.89   21.40
   5  -5  -7  -23.00   30.10
   5  -5  -7    7.40   33.20
   5  -5  -7  -18.00   30.20
   5  -5   8    0.30   30.00
   5  -5   8  -35.90   24.30
   5  -5   8  -38.00   36.20
   5  -5   8   -2.20   31.90
   5  -5   8   -4.90   32.50
  -5   5  -8   27.80   52.89
  -5   5  -8   46.60   49.70
   4  -4   8   37.40   23.70
   4  -4   8   -3.50   24.30
   4  -4   8   -2.80   28.30
   4  -4   8   42.60   25.70
   4  -4   8    3.60   33.20
  -4   4  -8   28.70   37.60
  -4   4  -8   22.70   38.10
   3  -3   8   91.99   17.70
   3  -3   8   28.90   20.00
   3  -3   8   92.09   24.90
   3  -3   8   35.10   21.10
   3  -3   8   49.10   25.60
   3  -3   8   34.60   22.50
  -3   3  -8   78.39   33.20
  -3   3  -8   86.19   34.80
   2  -2   8   21.90   17.40
   2  -2   8  -27.80   17.80
   2  -2   8   19.90   15.30
   2  -2   8   15.10   20.50
   2  -2   8   15.20   18.10
   2  -2   8   10.60   18.90
  -2   2  -8   35.80   23.00
  -2   2  -8  -31.40   18.80
  -2   2  -8   14.30   18.20
  -2   2  -8    0.20   20.70
  -2   2  -8   29.90   19.60
  -2   2  -8   49.50   22.60
   1  -1   8   83.29   17.80
   1  -1   8  127.79   17.90
   1  -1   8   75.89   18.60
   1  -1   8  131.49   16.40
   1  -1   8  112.79   19.10
   1  -1   8  140.89   21.30
  -1   1  -8   97.79   19.10
  -1   1  -8  114.49   18.00
  -1   1  -8  128.59   17.10
  -1   1  -8  127.99   19.30
  -1   1  -8   79.19   18.40
  -1   1  -8  155.08   22.40
   0   0   8   86.39   15.80
   0   0   8   55.79   15.80
   0   0   8  100.09   17.10
   0   0   8   89.79   16.10
   0   0   8   69.39   15.40
   0   0   8   90.09   17.60
   0   0  -8   61.89   18.10
   0   0  -8   62.89   15.80
   0   0  -8   62.99   15.60
   0   0  -8   94.49   16.90
   0   0  -8   78.99   10.50
   0   0  -8   44.50   12.60
  -1   1   8   89.39   16.40
  -1   1   8  113.79   16.70
  -1   1   8  116.79   17.10
  -1   1   8  133.39   14.80
  -1   1   8  126.49   17.40
  -1   1   8   98.99   13.20
   1  -1  -8   97.69   16.00
   1  -1  -8  137.09   14.00
   1  -1  -8  133.39   13.90
   1  -1  -8  130.79   14.90
   1  -1  -8  104.59   18.00
   1  -1  -8  101.79   17.30
   1  -1  -8  128.89   17.10
  -2   2   8   24.00   11.60
  -2   2   8   17.90   13.70
  -2   2   8   32.90   13.70
  -2   2   8   26.70   18.60
  -2   2   8   34.00   17.40
   2  -2  -8   36.70   12.60
   2  -2  -8   33.50   17.20
   2  -2  -8   24.20   17.50
   2  -2  -8    2.30   23.40
   2  -2  -8   60.09   17.10
  -3   3   8  141.89   19.00
  -3   3   8  171.98   23.40
  -3   3   8  173.08   25.80
  -3   3   8  189.18   25.50
  -3   3   8  131.29   20.60
   3  -3  -8  174.88   26.30
   3  -3  -8  149.29   25.50
   3  -3  -8  130.79   24.10
  -4   4   8  281.17   29.40
  -4   4   8  190.18   31.30
  -4   4   8  290.57   33.80
  -4   4   8  246.98   35.40
  -4   4   8  162.48   29.50
   4  -4  -8  252.27   34.00
   4  -4  -8  210.98   33.50
   4  -4  -8  304.57   39.60
  -5   5   8   31.00   35.60
  -5   5   8   -4.30   34.50
  -5   5   8   51.29   31.00
   5  -5  -8   44.20   40.20
   5  -5  -8   45.00   32.00
   5  -5  -8    6.40   30.50
   5  -5   9  -15.80   40.00
   5  -5   9   48.80   34.30
   5  -5   9  -44.40   31.90
   5  -5   9   17.20   34.20
  -5   5  -9   28.30   51.39
  -5   5  -9   66.39   52.29
   4  -4   9   14.10   30.70
   4  -4   9    4.70   28.70
   4  -4   9   -2.90   26.90
   4  -4   9  -19.50   23.90
  -4   4  -9  -59.59   40.20
  -4   4  -9   18.50   39.20
   3  -3   9   31.90   15.90
   3  -3   9   13.10   24.80
   3  -3   9  -11.90   24.70
   3  -3   9  -14.00   17.90
   3  -3   9  -13.30   19.80
   3  -3   9   30.30   23.10
  -3   3  -9   75.29   28.80
  -3   3  -9   56.79   35.80
  -3   3  -9   27.30   30.70
   2  -2   9  -20.90   17.80
   2  -2   9  -21.50   18.60
   2  -2   9   17.90   19.50
   2  -2   9   19.40   21.30
   2  -2   9   21.20   18.80
   2  -2   9    2.00   16.40
  -2   2  -9  -20.00   20.10
  -2   2  -9    9.50   35.10
  -2   2  -9   -3.70   23.30
  -2   2  -9  -18.20   21.80
   1  -1   9    6.40   15.60
   1  -1   9   17.70   17.30
   1  -1   9   27.50   15.90
   1  -1   9   46.70   20.50
   1  -1   9   23.60   17.40
  -1   1  -9   52.49   17.40
  -1   1  -9   56.19   16.70
  -1   1  -9   76.79   20.70
  -1   1  -9   48.20   17.80
  -1   1  -9   35.50   16.60
  -1   1  -9   25.50   15.10
   0   0   9  -13.50   11.00
   0   0   9   -8.80    9.80
   0   0   9  -21.40   14.40
   0   0   9   12.30   14.70
   0   0   9   11.50   15.90
   0   0   9    3.00   16.60
   0   0   9   -4.70   14.90
   0   0  -9   -0.10   11.90
   0   0  -9   -2.10   16.60
   0   0  -9   13.80   14.50
   0   0  -9  -12.30   16.40
   0   0  -9   10.80   15.00
   0   0  -9    3.10   13.90
   0   0  -9   27.20    9.50
  -1   1   9  230.58   26.70
  -1   1   9  216.38   21.70
  -1   1   9  214.28   21.80
  -1   1   9  238.68   24.60
  -1   1   9  262.77   24.30
  -1   1   9  207.98   21.40
  -1   1   9  225.68   20.70
   1  -1  -9  215.38   25.30
   1  -1  -9  228.88   23.00
   1  -1  -9  221.58   21.30
   1  -1  -9  231.68   21.90
   1  -1  -9  246.18   25.10
   1  -1  -9  204.38   20.40
  -2   2   9 1245.58   75.19
  -2   2   9 1359.26   75.19
  -2   2   9 1353.46   78.69
  -2   2   9 1299.57   78.59
  -2   2   9 1277.67   74.79
  -2   2   9 1223.28   78.09
   2  -2  -9 1363.76   78.59
   2  -2  -9 1239.48   74.49
  -3   3   9  267.47   25.70
  -3   3   9  246.78   28.50
  -3   3   9  251.47   27.80
  -3   3   9  248.68   29.60
  -3   3   9  295.57   33.80
   3  -3  -9  221.88   28.40
   3  -3  -9  262.77   30.70
  -4   4   9    8.50   27.30
  -4   4   9  -14.90   31.90
  -4   4   9   10.80   27.20
  -4   4   9    8.80   17.30
  -4   4   9    6.00   32.00
   4  -4  -9    9.40   29.10
   4  -4  -9    4.80   31.10
   4  -4  -9   49.20   35.00
  -5   5   9  -25.20   33.50
  -5   5   9  -18.70   28.20
  -5   5   9  -25.90   32.00
   5  -5  -9   10.80   31.80
   5  -5  -9   46.90   33.00
   5  -5  10   65.89   29.70
   5  -5  10   11.60   23.40
   5  -5  10   11.80   34.20
  -5   5 -10  -46.90   54.49
  -5   5 -10  -14.70   44.80
   4  -4  10   32.00   26.00
   4  -4  10   -5.10   30.80
   4  -4  10   10.80   19.60
   4  -4  10  -20.50   29.60
   4  -4  10    1.20   27.30
  -4   4 -10   41.10   39.20
  -4   4 -10  -16.20   39.20
   3  -3  10   13.70   36.10
   3  -3  10   10.30   22.40
   3  -3  10   39.00   18.20
   3  -3  10   -7.50   25.60
   3  -3  10  -28.10   24.50
  -3   3 -10   22.10   35.00
  -3   3 -10    4.90   30.90
   2  -2  10   18.20   20.40
   2  -2  10  -22.40   20.60
   2  -2  10   -4.60   32.70
   2  -2  10    3.50   20.30
   2  -2  10    7.60   19.70
  -2   2 -10   15.40   21.00
  -2   2 -10    7.80   22.20
  -2   2 -10    5.70   24.80
   1  -1  10   24.30   23.00
   1  -1  10   47.60   17.60
   1  -1  10   11.10   17.40
   1  -1  10   43.80   17.20
  -1   1 -10   43.40   17.90
  -1   1 -10   30.10   18.40
  -1   1 -10   54.19   22.10
  -1   1 -10   48.10   15.40
   0   0  10    7.60   11.40
   0   0  10   36.30   14.00
   0   0  10    0.30   17.60
   0   0  10  -15.80   14.80
   0   0  10   22.30   15.40
   0   0  10   26.40   15.90
   0   0 -10   26.20   15.60
   0   0 -10   22.40   13.70
   0   0 -10   22.00   10.20
   0   0 -10   47.30   16.20
   0   0 -10   19.20   16.80
   0   0 -10    7.70   19.20
  -1   1  10   95.89   15.60
  -1   1  10   77.99   17.60
  -1   1  10  149.09   25.50
  -1   1  10   77.09   14.50
  -1   1  10   68.29   17.60
  -1   1  10   66.09   15.20
   1  -1 -10  115.39   15.00
   1  -1 -10   64.29   13.50
   1  -1 -10   96.59   18.90
  -2   2  10    0.40   17.40
  -2   2  10    6.20   18.90
  -2   2  10   57.49   16.00
  -2   2  10   25.50   14.80
   2  -2 -10   13.30   19.20
   2  -2 -10   57.99   17.50
   2  -2 -10   38.70   11.90
  -3   3  10  288.47   30.60
  -3   3  10  274.37   30.20
  -3   3  10  312.37   32.90
  -3   3  10  258.27   27.80
  -3   3  10  329.77   36.30
   3  -3 -10  340.77   36.30
   3  -3 -10  352.36   34.20
  -4   4  10   12.70   27.60
  -4   4  10   42.70   24.10
  -4   4  10   17.90   30.80
  -4   4  10   22.00   25.50
  -4   4  10   31.60   17.90
   4  -4 -10   32.80   27.90
   4  -4 -10   23.30   32.00
   4  -4 -10   10.20   28.40
  -5   5  10    2.40   29.40
  -5   5  10   65.59   31.00
  -5   5  10  -31.60   34.20
   5  -5 -10   18.30   39.00
   5  -5 -10   28.30   34.90
   5  -5 -10  -37.80   30.40
   5  -5  11   10.30   17.70
   5  -5  11    2.80   41.40
  -5   5 -11   81.89   49.90
   4  -4  11   11.50   28.90
   4  -4  11   27.10   31.00
   4  -4  11    5.90   28.00
   4  -4  11  -16.30   18.10
   4  -4  11  -32.10   30.10
  -4   4 -11   63.39   42.20
  -4   4 -11   25.80   47.70
   3  -3  11   38.10   26.30
   3  -3  11   26.80   25.40
   3  -3  11   37.90   27.10
   3  -3  11    0.60   27.30
  -3   3 -11  -26.50   30.80
  -3   3 -11   29.10   34.20
  -3   3 -11   11.30   35.70
   2  -2  11    7.90   20.40
   2  -2  11  -22.30   20.70
   2  -2  11   -2.30   20.40
   2  -2  11   31.00   23.30
   2  -2  11   15.70   20.80
   2  -2  11  -11.70   21.60
  -2   2 -11   36.90   22.40
  -2   2 -11   17.00   23.80
  -2   2 -11    8.50   25.90
   1  -1  11   11.10   17.80
   1  -1  11   18.70   24.50
   1  -1  11   19.20   19.30
   1  -1  11   11.00   17.30
  -1   1 -11  -19.00   14.90
  -1   1 -11   19.80   21.70
  -1   1 -11   -1.80   17.60
   0   0  11   30.40   19.20
   0   0  11  -68.59   29.90
   0   0  11  -28.50   15.40
   0   0  11    1.80   19.30
   0   0  11   10.20   11.90
   0   0  11   -3.00   17.40
   0   0 -11  -19.10   17.70
   0   0 -11  -13.30   29.50
   0   0 -11   -8.20   10.00
   0   0 -11    1.70   13.80
  -1   1  11  156.88   18.60
  -1   1  11  120.79   17.70
  -1   1  11  121.89   22.00
  -1   1  11  101.89   19.90
  -1   1  11   97.49   16.70
  -1   1  11  139.39   18.00
   1  -1 -11  153.78   18.00
   1  -1 -11   99.09   20.40
   1  -1 -11  150.18   24.80
  -2   2  11  664.03   48.10
  -2   2  11  586.04   46.40
  -2   2  11  672.43   43.20
  -2   2  11  659.03   47.80
   2  -2 -11  605.34   40.60
   2  -2 -11  692.03   47.70
   2  -2 -11  699.33   48.70
  -3   3  11  110.09   26.40
  -3   3  11  116.29   20.30
  -3   3  11   77.49   20.20
  -3   3  11  115.79   25.50
   3  -3 -11   72.49   24.10
   3  -3 -11  145.09   28.30
  -4   4  11  -33.30   24.00
  -4   4  11    2.10   23.20
  -4   4  11   13.00   27.90
  -4   4  11   80.89   30.70
  -4   4  11   16.00   17.90
   4  -4 -11    1.20   32.50
   4  -4 -11   -8.60   28.40
   4  -4 -11   19.70   27.00
  -5   5  11   29.40   38.00
  -5   5  11   68.59   32.40
   5  -5 -11   83.79   41.10
   5  -5 -11   26.20   34.20
   5  -5 -11   38.00   33.30
   4  -4  12   25.80   31.30
   4  -4  12   17.10   16.70
   4  -4  12   13.10   34.10
  -4   4 -12   16.60   41.40
   3  -3  12  -17.30   24.40
   3  -3  12    7.90   24.90
   3  -3  12   16.60   26.70
  -3   3 -12  -30.00   32.70
  -3   3 -12   13.60   33.40
   2  -2  12   -7.10   21.40
   2  -2  12  -23.50   21.40
   2  -2  12   30.60   24.10
   2  -2  12   31.90   22.20
   2  -2  12   18.20   26.70
   2  -2  12   22.10   24.30
  -2   2 -12   43.90   29.50
  -2   2 -12   21.50   24.30
  -2   2 -12   -3.90   25.40
   1  -1  12    0.70   19.30
   1  -1  12   30.00   18.80
   1  -1  12    5.40   18.90
   1  -1  12  -15.50   20.00
  -1   1 -12   39.10   15.90
  -1   1 -12   34.80   18.90
  -1   1 -12   48.20   19.20
  -1   1 -12  -14.50   22.10
   0   0  12  226.08   26.10
   0   0  12  208.78   33.10
   0   0  12  242.08   21.50
   0   0  12  246.48   28.60
   0   0  12  272.47   28.30
   0   0  12  218.08   25.80
   0   0 -12  219.58   25.50
   0   0 -12  233.28   25.90
   0   0 -12  250.77   20.80
   0   0 -12  238.58   24.10
  -1   1  12  118.09   21.50
  -1   1  12  104.89   18.20
  -1   1  12   94.99   17.30
  -1   1  12   96.79   17.70
  -1   1  12   76.89   19.90
  -1   1  12   91.19   19.70
   1  -1 -12  107.99   18.20
   1  -1 -12  111.89   21.50
   1  -1 -12   89.19   15.10
  -2   2  12  -16.30   15.90
  -2   2  12  -21.50   18.50
  -2   2  12   -9.20   18.80
  -2   2  12   -3.40   16.50
  -2   2  12   -4.50   20.00
   2  -2 -12   14.10   21.00
   2  -2 -12    7.60   18.00
  -3   3  12   48.10   25.90
  -3   3  12   65.49   25.20
  -3   3  12   59.99   18.90
  -3   3  12   83.59   20.80
  -3   3  12  102.39   18.00
   3  -3 -12   61.29   24.90
   3  -3 -12   39.70   26.70
  -4   4  12   96.19   25.10
  -4   4  12   31.40   27.80
  -4   4  12   19.10   22.10
  -4   4  12   28.80   31.30
  -4   4  12   60.49   29.60
   4  -4 -12   39.70   30.30
   4  -4 -12   40.40   28.40
  -5   5  12  -20.10   32.40
  -5   5  12  -38.50   31.10
  -5   5  12   61.79   38.20
  -5   5  12   48.50   30.40
   5  -5 -12   10.70   32.70
   5  -5 -12   78.39   42.80
   5  -5 -12   67.79   37.20
   4  -4  13  -62.59   31.70
   4  -4  13  -16.70   30.40
   4  -4  13   -5.60   34.00
   4  -4  13  -10.70   30.20
  -4   4 -13   60.89   41.90
   3  -3  13   -2.70   26.40
   3  -3  13   24.70   29.30
   3  -3  13   15.00   28.00
   3  -3  13   12.90   28.90
  -3   3 -13   21.00   33.80
  -3   3 -13   -2.90   45.10
  -3   3 -13  -17.10   35.20
   2  -2  13   -8.30   23.40
   2  -2  13  -29.50   22.10
   2  -2  13   26.90   25.30
   2  -2  13   31.60   25.70
   2  -2  13   20.80   25.90
  -2   2 -13    7.10   25.20
  -2   2 -13   37.20   32.80
  -2   2 -13   26.30   24.80
   1  -1  13   12.20   21.20
   1  -1  13   28.20   21.20
   1  -1  13    9.10   19.80
   1  -1  13  -12.20   22.30
  -1   1 -13   27.80   19.50
  -1   1 -13   16.60   18.40
  -1   1 -13   35.60   24.70
  -1   1 -13   -8.80   19.90
   0   0  13   24.80   20.30
   0   0  13   -7.20   18.60
   0   0  13  -19.00   19.70
   0   0  13  -15.90   24.50
   0   0  13   22.50   12.70
   0   0 -13   24.90   20.60
   0   0 -13   -7.70   19.60
  -1   1  13  173.18   23.10
  -1   1  13  122.29   20.50
  -1   1  13  105.79   22.10
  -1   1  13  125.09   19.80
  -1   1  13  112.19   22.30
  -1   1  13  115.69   19.40
   1  -1 -13   82.19   16.00
   1  -1 -13  116.19   19.20
   1  -1 -13  129.69   23.70
  -2   2  13  471.55   38.50
  -2   2  13  474.45   43.40
  -2   2  13  560.84   44.40
  -2   2  13  536.15   37.20
  -2   2  13  448.56   41.30
   2  -2 -13  524.55   36.90
   2  -2 -13  479.45   43.70
   2  -2 -13  548.35   45.60
  -3   3  13  -14.70   15.00
  -3   3  13   17.70   18.30
  -3   3  13   65.19   26.00
  -3   3  13   10.60   19.40
  -3   3  13   14.70   24.90
   3  -3 -13    5.30   23.10
   3  -3 -13  -12.30   26.30
  -4   4  13   16.90   22.90
  -4   4  13   -5.00   28.50
  -4   4  13   -1.70   29.80
  -4   4  13    0.10   16.00
  -4   4  13    3.50   23.40
   4  -4 -13   19.50   28.10
   4  -4 -13  -35.10   29.30
   4  -4 -13  -40.60   31.80
  -5   5  13  -21.10   30.80
  -5   5  13  -74.09   47.00
   5  -5 -13   74.39   42.80
   4  -4  14   56.29   35.20
   4  -4  14  -49.80   34.50
   4  -4  14   18.90   33.00
  -4   4 -14    4.30   48.40
  -4   4 -14   -6.50   42.40
   3  -3  14    7.70   29.00
   3  -3  14    0.90   29.00
   3  -3  14    2.70   30.60
   3  -3  14  -25.20   28.00
  -3   3 -14   25.50   33.90
  -3   3 -14    0.20   34.80
  -3   3 -14  -11.20   40.20
   2  -2  14   20.50   24.70
   2  -2  14    4.70   26.30
   2  -2  14   -6.60   25.30
   2  -2  14  -65.29   24.00
   2  -2  14   -7.50   27.10
  -2   2 -14   56.89   35.70
  -2   2 -14    1.40   25.90
  -2   2 -14    1.90   31.30
   1  -1  14    6.20   22.90
   1  -1  14   26.80   25.70
   1  -1  14   -3.90   21.50
   1  -1  14  -13.80   21.90
  -1   1 -14   64.69   31.40
  -1   1 -14   37.70   21.60
  -1   1 -14   41.40   27.50
  -1   1 -14  -30.50   21.30
   0   0  14  142.49   25.80
   0   0  14  203.28   31.20
   0   0  14  144.69   17.70
   0   0  14  113.89   24.40
   0   0  14   87.39   24.80
   0   0 -14  189.98   24.40
   0   0 -14  173.08   25.80
   0   0 -14  175.78   26.00
  -1   1  14  119.99   23.70
  -1   1  14   76.09   18.70
  -1   1  14  105.49   20.30
  -1   1  14  105.49   23.60
  -1   1  14   66.49   20.60
  -1   1  14   59.79   22.50
   1  -1 -14   54.89   19.40
   1  -1 -14  101.49   24.40
   1  -1 -14   50.19   16.30
  -2   2  14  -35.30   21.20
  -2   2  14  -10.40   19.70
  -2   2  14  -15.80   17.80
  -2   2  14  -24.30   22.00
  -2   2  14   12.90   21.00
   2  -2 -14   17.60   21.50
   2  -2 -14    2.20   14.70
   2  -2 -14   24.60   25.00
  -3   3  14   40.60   17.70
  -3   3  14   82.99   27.60
  -3   3  14   23.60   27.20
  -3   3  14   44.60   20.90
   3  -3 -14   48.80   26.10
   3  -3 -14   19.70   14.80
   3  -3 -14   22.40   30.60
  -4   4  14   56.09   24.90
  -4   4  14   99.49   31.50
  -4   4  14   15.80   31.20
  -4   4  14   64.39   18.00
  -4   4  14  112.29   26.00
   4  -4 -14   23.80   29.80
   4  -4 -14   72.19   31.60
   4  -4 -14   -4.70   34.40
  -5   5  14   34.00   31.90
  -5   5  14   42.30   29.60
  -5   5  14   52.29   30.50
  -5   5  14  163.68   41.90
   5  -5 -14   61.19   44.00
   5  -5 -14   60.69   36.40
   5  -5 -14  -53.59   32.70
   4  -4  15  -13.30   33.20
   4  -4  15   23.60   37.70
   3  -3  15   26.10   36.20
   3  -3  15  -39.70   28.10
   3  -3  15  -10.20   31.20
   3  -3  15   -6.80   29.30
  -3   3 -15   31.70   37.90
   2  -2  15    7.90   28.40
   2  -2  15  -17.10   25.70
   2  -2  15  -10.50   30.30
   2  -2  15   39.60   27.80
   2  -2  15   -6.50   29.60
  -2   2 -15   -9.30   26.80
  -2   2 -15   26.50   30.30
  -2   2 -15   18.50   28.20
   1  -1  15   35.20   24.10
   1  -1  15   12.70   25.30
   1  -1  15   10.00   29.30
   1  -1  15   21.30   23.30
  -1   1 -15   31.00   28.90
  -1   1 -15   -5.70   23.30
  -1   1 -15    3.60   24.20
   0   0  15    6.70   22.90
   0   0  15   29.40   29.10
   0   0  15   -7.40   22.80
   0   0  15   16.00   22.30
   0   0  15   16.70   14.50
   0   0 -15   31.10   23.20
   0   0 -15   -6.90   22.30
   0   0 -15   12.20   23.60
  -1   1  15   47.40   19.40
  -1   1  15   82.69   23.50
  -1   1  15   44.50   23.50
  -1   1  15   57.89   21.50
  -1   1  15   80.99   25.40
   1  -1 -15   73.39   25.30
   1  -1 -15   69.79   21.50
  -2   2  15  288.47   29.30
  -2   2  15  345.77   30.70
  -2   2  15  216.98   28.30
  -2   2  15  271.17   32.10
  -2   2  15  179.28   30.30
   2  -2 -15  248.78   31.50
   2  -2 -15  258.67   27.40
   2  -2 -15  222.18   33.50
  -3   3  15   60.59   27.50
  -3   3  15   35.70   20.00
  -3   3  15   87.49   22.10
  -3   3  15   70.29   27.30
   3  -3 -15   77.99   27.50
   3  -3 -15   47.00   14.80
   3  -3 -15   98.49   31.30
  -4   4  15   15.70   22.10
  -4   4  15   -1.50   23.90
  -4   4  15  -12.00   28.80
  -4   4  15  -22.30   31.60
   4  -4 -15   15.20   35.50
   4  -4 -15   13.90   29.70
   4  -4 -15   36.90   33.30
   4  -4  16    3.60   42.30
   4  -4  16   -6.90   40.50
   4  -4  16   55.49   36.70
   4  -4  16  -14.50   33.90
  -4   4 -16  -35.50   45.40
   3  -3  16   81.69   36.80
   3  -3  16  -18.50   29.70
   3  -3  16  -28.10   37.80
  -3   3 -16  -29.10   32.10
  -3   3 -16  -50.29   43.00
  -3   3 -16  -17.50   41.00
   2  -2  16   59.59   33.90
   2  -2  16   -0.10   28.10
   2  -2  16   55.79   28.00
   2  -2  16  -29.20   31.80
   2  -2  16   -4.20   28.80
  -2   2 -16  -17.50   30.60
  -2   2 -16   80.19   29.70
  -2   2 -16   20.10   35.40
  -2   2 -16   49.50   29.20
   1  -1  16   80.79   33.50
   1  -1  16   19.70   27.80
   1  -1  16   31.80   26.60
   1  -1  16    9.20   25.30
  -1   1 -16   62.39   26.60
  -1   1 -16   47.10   30.60
  -1   1 -16   28.80   25.70
   0   0  16   41.00   26.30
   0   0  16   58.89   15.00
   0   0  16   49.20   25.80
   0   0  16   50.49   24.50
   0   0 -16   53.59   28.10
   0   0 -16   76.79   26.60
  -1   1  16   37.50   25.50
  -1   1  16   62.99   24.80
  -1   1  16   51.49   19.40
  -1   1  16   83.39   22.30
  -1   1  16   54.39   25.60
   1  -1 -16   17.90   25.70
   1  -1 -16   41.40   26.50
  -2   2  16   -5.50   21.00
  -2   2  16  -46.00   19.40
  -2   2  16   -3.90   24.20
  -2   2  16   42.50   25.60
  -2   2  16   -0.40   36.50
   2  -2 -16   -9.10   23.90
   2  -2 -16   30.30   32.80
   2  -2 -16    4.10   18.80
  -3   3  16   40.90   22.40
  -3   3  16   45.80   29.20
  -3   3  16   53.49   20.70
   3  -3 -16    6.40   26.50
   3  -3 -16  105.59   32.50
  -4   4  16   73.69   32.60
  -4   4  16   54.49   25.70
  -4   4  16   56.79   41.20
   4  -4 -16   17.70   37.30
   4  -4 -16    1.60   34.60
   4  -4 -16   21.30   30.70
   3  -3  17    8.60   34.60
   3  -3  17    2.10   41.00
   3  -3  17   10.20   31.50
   3  -3  17  -16.40   32.50
  -3   3 -17   11.00   35.50
   2  -2  17   -2.20   31.60
   2  -2  17   10.60   30.10
   2  -2  17    7.80   35.80
   2  -2  17    5.00   28.90
  -2   2 -17    1.80   36.10
  -2   2 -17  -33.00   35.20
  -2   2 -17  -12.70   30.50
   1  -1  17   58.39   28.70
   1  -1  17   23.70   27.10
  -1   1 -17   58.49   33.30
   0   0  17    2.60   13.00
   0   0  17   16.10   24.80
   0   0  17  -42.10   32.90
   0   0  17  -24.90   44.30
   0   0 -17   18.40   32.90
   0   0 -17  -33.10   23.80
  -1   1  17    0.60   28.20
  -1   1  17   27.80   25.50
  -1   1  17   77.49   31.30
  -1   1  17   19.80   21.90
   1  -1 -17   78.99   23.10
   1  -1 -17    8.60   32.40
  -2   2  17  -37.10   23.50
  -2   2  17   16.00   22.10
  -2   2  17   12.50   24.80
  -2   2  17  -19.30   21.10
  -2   2  17   -0.60   24.50
   2  -2 -17  -15.90   18.50
   2  -2 -17   13.00   28.90
   2  -2 -17   10.70   24.00
  -3   3  17   43.60   21.10
  -3   3  17    8.90   28.50
  -3   3  17    0.00   26.30
  -3   3  17   23.40   22.90
   3  -3 -17  -10.10   26.30
   3  -3 -17    8.10   29.60
  -4   4  17   60.59   33.50
   4  -4 -17    9.30   52.99
   4  -4 -17  -24.70   36.90
   3  -3  18   -2.00   38.60
   3  -3  18   35.80   35.00
   3  -3  18   21.30   33.70
  -3   3 -18   -8.50   31.40
   2  -2  18  -27.10   37.80
   2  -2  18  -31.60   29.20
   2  -2  18   54.29   32.40
   2  -2  18   62.69   32.10
  -2   2 -18   -3.70   37.40
  -2   2 -18  -49.80   29.00
   1  -1  18   30.70   31.10
   1  -1  18  -46.40   30.60
   1  -1  18  -44.70   23.60
   1  -1  18   46.30   39.80
   1  -1  18   27.50   29.20
  -1   1 -18   45.00   30.80
  -1   1 -18   -7.50   33.90
  -1   1 -18   15.00   30.60
   0   0  18    6.30   28.10
   0   0  18  -30.30   26.20
   0   0  18   33.20   27.70
   0   0 -18   18.30   30.50
   0   0 -18   47.70   27.80
  -1   1  18   12.90   27.30
  -1   1  18   56.09   27.60
  -1   1  18  -15.80   22.90
  -1   1  18   49.70   28.40
  -1   1  18   -1.20   17.40
   1  -1 -18   42.40   23.80
   1  -1 -18  -22.30   28.20
  -2   2  18   54.49   22.70
  -2   2  18   13.20   26.30
  -2   2  18   12.70   22.00
  -2   2  18   26.00   26.50
  -2   2  18   20.90   26.10
   2  -2 -18   24.60   29.90
   2  -2 -18   24.80   25.60
   2  -2 -18   45.10   21.40
  -3   3  18   26.70   29.90
  -3   3  18   49.10   24.30
  -3   3  18   61.79   31.70
   3  -3 -18   66.09   30.60
   3  -3 -18   38.40   32.50
  -4   4  18   15.20   25.90
  -4   4  18   14.20   32.80
  -4   4  18    1.80   31.80
   4  -4 -18   55.69   34.20
   4  -4 -18   83.89   39.70
   2  -2  19  -23.00   34.80
   2  -2  19   33.70   40.90
   2  -2  19  -22.20   29.90
   2  -2  19  -48.30   30.90
  -2   2 -19   48.70   33.30
  -2   2 -19  -35.30   40.50
   1  -1  19   30.90   30.10
   1  -1  19   28.80   29.20
   1  -1  19   -2.00   30.90
   1  -1  19  -59.39   44.60
  -1   1 -19  -22.10   30.50
  -1   1 -19    4.00   37.60
   0   0  19  -28.90   28.10
   0   0  19  -21.80   26.90
   0   0  19   53.09   28.60
   0   0 -19   72.59   30.20
   0   0 -19   11.10   27.70
  -1   1  19   15.40   29.00
  -1   1  19   41.90   23.80
  -1   1  19  -29.40   27.40
  -1   1  19   23.70   19.30
  -1   1  19  -20.10   28.10
   1  -1 -19   11.30   24.30
   1  -1 -19  -11.50   30.20
  -2   2  19    0.90   26.00
  -2   2  19   73.69   29.60
  -2   2  19  -23.50   18.70
  -2   2  19  -38.20   25.00
  -2   2  19   34.80   27.90
   2  -2 -19   -4.90   25.90
   2  -2 -19   24.80   30.10
  -3   3  19   15.70   25.80
  -3   3  19  -22.40   29.20
  -3   3  19    9.20   30.50
   3  -3 -19  -37.80   28.90
   3  -3 -19  -26.70   32.90
   2  -2  20   33.60   33.60
   2  -2  20  -71.89   43.40
   2  -2  20  -58.09   36.30
  -2   2 -20   53.49   43.70
  -2   2 -20  -35.50   33.70
   1  -1  20  -32.90   30.80
   1  -1  20    2.30   30.30
   1  -1  20   -4.70   32.30
  -1   1 -20  -54.89   34.90
  -1   1 -20   23.70   32.80
   0   0  20  -10.40   30.90
   0   0  20  -15.70   28.10
   0   0  20   14.00   30.90
   0   0 -20   33.10   33.70
  -1   1  20  -20.50   28.80
  -1   1  20   26.60   28.70
  -1   1  20   19.20   22.20
  -1   1  20  -21.40   30.30
   1  -1 -20   -6.10   26.20
   1  -1 -20  -18.30   32.10
  -2   2  20  -30.80   27.40
  -2   2  20   12.30   26.10
  -2   2  20   32.00   29.70
  -2   2  20  -37.10   27.90
   2  -2 -20   47.60   28.20
   2  -2 -20  -16.90   24.00
   2  -2 -20   18.40   32.40
  -3   3  20   68.19   33.00
  -3   3  20   29.70   42.60
  -3   3  20   -1.10   26.00
   3  -3 -20   22.50   30.80
   3  -3 -20    6.20   37.60
   1  -1  21   33.50   32.20
   1  -1  21   27.60   34.30
  -1   1 -21   57.29   36.30
  -1   1 -21   -6.50   41.10
   0   0  21   23.80   33.80
   0   0  21  -26.50   31.30
   0   0  21    8.60   29.80
   0   0 -21   -1.60   36.30
   0   0 -21  -44.10   32.00
  -1   1  21  -15.70   29.70
  -1   1  21   83.29   34.50
  -1   1  21   -9.50   19.20
  -1   1  21  -37.80   29.30
   1  -1 -21    2.20   33.00
   1  -1 -21  -16.60   30.60
  -2   2  21   80.29   48.90
  -2   2  21  -13.60   30.30
  -2   2  21  102.49   57.39
  -2   2  21  -13.90   26.10
   2  -2 -21    8.10   53.39
   1  -1  22  -27.00   32.30
   1  -1  22   13.00   35.20
  -1   1 -22  -55.39   41.50
   0   0  22   34.70   40.70
   0   0  22    7.00   31.70
  -1   1  22  -31.40   16.20
  -1   1  22   42.50   35.70
  -1   1  22   37.70   32.80
  -1   1  22    3.70   36.00
   1  -1 -22    3.00   37.10
   1  -3 -22  -32.80   36.80
  -1   3  22   -4.10   17.40
  -1   3  22  -11.10   32.80
  -1   3  22   16.20   36.50
  -1   3  22   12.70   32.00
   0   2  22   -8.80   37.50
   0   2  22    3.80   31.10
  -1  -1 -22   16.70   41.10
   1   1  22   43.10   36.90
   1   1  22    8.50   31.60
   2  -4 -21    6.80   26.60
   2  -4 -21  -55.59   36.20
  -2   4  21  -14.90   24.00
  -2   4  21  -13.30   41.90
  -2   4  21   11.20   45.70
  -2   4  21  -11.40   31.30
   1  -3 -21   13.50   36.20
  -1   3  21  -19.30   29.60
  -1   3  21  111.09   33.00
  -1   3  21   20.50   19.50
  -1   3  21   45.30   32.60
   0  -2 -21    5.80   36.80
   0  -2 -21   67.69   34.40
   0   2  21    0.60   29.60
   0   2  21   38.30   33.70
   0   2  21    3.90   31.80
  -1  -1 -21    7.60   36.50
  -1  -1 -21   -0.30   40.10
   1   1  21   45.30   47.30
   1   1  21   25.90   31.40
   1   1  21  -21.00   35.50
   3  -5 -20  -18.90   29.70
   3  -5 -20    6.70   38.80
  -3   5  20    5.60   38.20
  -3   5  20   36.70   31.10
  -3   5  20   -0.70   24.80
   2  -4 -20   16.00   28.10
   2  -4 -20  -24.30   31.10
   2  -4 -20   25.10   24.60
  -2   4  20   30.10   29.20
  -2   4  20   -7.80   29.50
  -2   4  20   33.20   28.00
  -2   4  20   47.00   22.60
   1  -3 -20   29.40   34.50
   1  -3 -20  -26.30   28.50
  -1   3  20   24.30   29.30
  -1   3  20   13.90   30.40
  -1   3  20   -6.00   19.50
  -1   3  20   40.40   30.10
   0  -2 -20   25.50   31.80
   0   2  20  -24.20   26.90
   0   2  20   13.60   31.50
   0   2  20   -4.50   31.10
  -1  -1 -20   11.90   36.40
  -1  -1 -20  -26.30   35.70
   1   1  20   11.60   32.00
   1   1  20   15.20   43.40
   1   1  20  -16.80   33.50
   1   1  20   -2.90   29.20
  -2   0 -20   68.09   36.50
   2   0  20   29.70   44.50
   2   0  20   -6.10   36.10
   2   0  20   45.00   32.50
   3  -5 -19   -8.60   33.30
   3  -5 -19   24.80   31.70
  -3   5  19   21.30   31.70
  -3   5  19   55.59   26.50
  -3   5  19   17.40   30.70
   2  -4 -19  -14.50   31.40
   2  -4 -19   24.60   27.20
   2  -4 -19   24.10   23.50
  -2   4  19   12.60   28.30
  -2   4  19   53.49   27.10
  -2   4  19   37.90   26.90
  -2   4  19   -1.10   27.30
   1  -3 -19  -16.40   23.80
   1  -3 -19   -4.90   30.40
  -1   3  19  -56.69   26.40
  -1   3  19  -18.30   26.90
  -1   3  19    3.00   26.80
  -1   3  19   19.80   18.70
   0  -2 -19    1.80   28.60
   0  -2 -19    7.30   27.20
   0   2  19   51.29   29.80
   0   2  19   -6.90   28.70
   0   2  19  -35.40   26.00
  -1  -1 -19  -15.90   31.20
  -1  -1 -19   38.20   33.20
   1   1  19   10.40   30.10
   1   1  19   43.50   33.90
   1   1  19   13.10   42.40
   1   1  19   -9.40   28.20
  -2   0 -19  -33.70   46.30
  -2   0 -19    0.00   32.50
   2   0  19   43.30   34.00
   2   0  19   40.50   31.20
   2   0  19   11.20   41.30
   2   0  19  -30.30   31.20
  -3   1 -19    7.90   39.40
   4  -6 -18  -31.60   35.10
  -4   6  18    1.50   25.50
  -4   6  18    7.10   37.90
  -4   6  18   38.70   33.80
   3  -5 -18   13.00   29.20
   3  -5 -18  -15.70   32.10
  -3   5  18   40.20   23.90
  -3   5  18   58.39   31.10
  -3   5  18  -37.80   17.00
  -3   5  18    2.50   29.60
   2  -4 -18   -6.20   25.00
   2  -4 -18   17.10   30.70
  -2   4  18   18.00   26.60
  -2   4  18   64.29   26.10
  -2   4  18   -2.90   25.30
  -2   4  18   58.49   22.70
  -2   4  18   79.59   27.50
   1  -3 -18   28.10   24.30
   1  -3 -18   71.49   31.30
  -1   3  18    5.80   35.90
  -1   3  18   15.50   23.10
  -1   3  18   13.50   26.80
  -1   3  18   10.90   27.00
  -1   3  18   68.19   35.50
   0  -2 -18  -17.70   25.40
   0  -2 -18   16.10   28.40
   0   2  18  -15.50   25.30
   0   2  18   69.09   23.30
   0   2  18   39.40   28.10
   0   2  18  -21.10   27.10
  -1  -1 -18  -34.30   30.70
  -1  -1 -18   35.00   31.20
  -1  -1 -18  -18.00   29.40
   1   1  18    1.60   31.10
   1   1  18  -14.10   39.40
   1   1  18   -7.50   24.50
   1   1  18   20.80   27.30
   1   1  18  -17.70   27.80
  -2   0 -18   -3.40   30.80
  -2   0 -18  -15.30   44.10
   2   0  18  -22.30   36.90
   2   0  18   16.60   34.70
   2   0  18   12.00   31.40
   2   0  18   14.00   32.10
  -3   1 -18   24.00   32.30
   3  -1  18  -49.10   32.20
   3  -1  18   -4.20   39.20
   3  -1  18   47.90   33.00
   4  -6 -17   79.39   39.20
   4  -6 -17  -73.69   50.79
   4  -6 -17   -4.00   43.90
  -4   6  17   25.10   32.30
  -4   6  17   14.30   38.60
   3  -5 -17   86.39   34.80
   3  -5 -17  108.39   30.70
  -3   5  17  140.49   32.40
  -3   5  17   77.29   33.00
  -3   5  17  159.08   24.20
  -3   5  17  130.69   25.70
   2  -4 -17    2.10   20.40
   2  -4 -17  -24.50   24.10
   2  -4 -17    5.60   28.70
  -2   4  17   -7.80   23.10
  -2   4  17    3.20   24.40
  -2   4  17   10.30   21.20
  -2   4  17    1.70   21.60
  -2   4  17   10.00   25.60
   1  -3 -17   35.60   29.10
   1  -3 -17    9.10   24.50
  -1   3  17   24.80   25.30
  -1   3  17  -22.00   25.50
  -1   3  17   50.09   32.50
  -1   3  17   27.10   23.10
  -1   3  17  -12.30   24.60
   0  -2 -17   56.99   30.90
   0   2  17   33.90   25.10
   0   2  17   19.50   33.50
  -1  -1 -17  -12.20   27.00
  -1  -1 -17   46.60   33.60
   1   1  17   20.30   30.50
   1   1  17  -34.20   26.40
   1   1  17   15.20   26.30
  -2   0 -17   22.20   35.40
  -2   0 -17    1.50   30.00
   2   0  17   -1.90   30.20
   2   0  17    0.50   29.70
   2   0  17    0.80   28.30
   2   0  17    3.70   36.90
   2   0  17   21.40   28.30
  -3   1 -17  -52.99   31.70
   3  -1  17    0.10   30.50
   3  -1  17   31.00   34.00
   3  -1  17    4.30   33.50
   4  -6 -16   24.80   36.90
   4  -6 -16  -15.10   33.80
   4  -6 -16  -29.90   29.80
  -4   6  16    0.50   31.20
  -4   6  16    7.40   24.50
  -4   6  16   15.40   32.00
  -4   6  16    3.60   21.70
   3  -5 -16   18.60   27.00
   3  -5 -16   60.09   32.40
  -3   5  16   -1.50   28.80
  -3   5  16   -6.80   21.40
  -3   5  16   -8.70   19.40
   2  -4 -16   -5.60   23.60
   2  -4 -16   -6.80   18.20
   2  -4 -16  -17.80   31.10
  -2   4  16  -14.00   28.60
  -2   4  16    0.10   21.10
  -2   4  16  -39.90   21.80
  -2   4  16  -27.10   19.10
  -2   4  16   40.30   25.30
   1  -3 -16   73.89   22.50
   1  -3 -16   38.70   26.80
  -1   3  16   91.29   26.40
  -1   3  16  113.69   26.30
  -1   3  16   39.30   18.60
  -1   3  16  104.99   24.70
  -1   3  16   34.60   29.60
   0  -2 -16    4.80   26.80
   0  -2 -16   19.50   25.20
   0   2  16   11.10   24.90
   0   2  16    6.90   25.40
   0   2  16   14.00   22.40
   0   2  16    1.90   30.90
  -1  -1 -16   38.40   32.10
  -1  -1 -16   60.69   28.30
  -1  -1 -16   67.49   40.60
   1   1  16   42.30   33.70
   1   1  16   80.39   41.50
   1   1  16   24.30   27.50
   1   1  16   26.70   28.20
   1   1  16   -8.50   23.90
  -2   0 -16   66.79   30.20
  -2   0 -16   -7.00   33.90
  -2   0 -16   25.30   29.40
   2   0  16  -28.60   27.90
   2   0  16    3.70   28.10
   2   0  16    6.00   35.90
   2   0  16   -9.60   27.30
   2   0  16    1.80   25.80
   3  -1  16  -37.60   33.50
   3  -1  16    7.20   34.10
   3  -1  16  -24.70   35.20
   4  -2  16   47.90   42.50
   4  -2  16   -5.20   33.50
   4  -2  16   -4.60   35.20
   4  -6 -15   29.10   29.80
   4  -6 -15   26.70   33.90
   4  -6 -15   73.59   36.70
  -4   6  15   26.30   31.10
  -4   6  15    9.40   24.20
  -4   6  15   63.29   34.10
   3  -5 -15   54.39   27.50
   3  -5 -15   41.40   30.80
  -3   5  15   62.89   29.50
  -3   5  15   48.00   27.70
  -3   5  15   75.79   19.90
  -3   5  15   67.99   21.40
   2  -4 -15   13.90   23.50
   2  -4 -15    0.90   26.30
   2  -4 -15  -23.30   17.50
  -2   4  15    0.80   19.10
  -2   4  15   61.29   22.20
  -2   4  15   23.00   24.00
  -2   4  15   46.30   20.80
  -2   4  15    2.30   23.40
   1  -3 -15   93.49   26.00
   1  -3 -15   33.70   18.50
   1  -3 -15   94.89   27.10
  -1   3  15   34.00   24.00
  -1   3  15   81.29   28.70
  -1   3  15   63.19   23.90
  -1   3  15   94.79   19.40
  -1   3  15   80.89   22.70
   0  -2 -15   95.39   25.80
   0  -2 -15  104.69   25.60
   0   2  15  110.59   32.30
   0   2  15   73.89   23.50
   0   2  15   88.09   25.40
   0   2  15   91.89   25.30
  -1  -1 -15    0.20   22.90
  -1  -1 -15   29.90   24.50
  -1  -1 -15  -14.20   26.80
   1   1  15  -27.80   23.00
   1   1  15   13.10   24.40
   1   1  15    4.40   22.70
   1   1  15   73.09   30.40
  -2   0 -15   46.40   27.20
   2   0  15   -0.50   29.90
   2   0  15   11.50   25.90
   2   0  15  -13.90   27.50
   2   0  15  -24.60   26.10
   2   0  15  -39.50   27.10
  -3   1 -15   47.40   37.80
  -3   1 -15   33.50   33.10
  -3   1 -15   67.29   42.50
   3  -1  15   40.00   33.20
   3  -1  15  -16.10   27.70
   3  -1  15    4.30   29.70
   4  -2  15  -35.90   31.30
   4  -2  15    5.60   39.70
   5  -7 -14   13.50   34.70
   5  -7 -14   16.50   42.80
   5  -7 -14   77.19   39.20
  -5   7  14   25.60   38.90
  -5   7  14   22.80   31.00
  -5   7  14  -15.70   27.60
  -5   7  14  -15.90   32.10
   4  -6 -14   39.20   34.50
   4  -6 -14  -44.70   27.50
   4  -6 -14  -29.10   31.60
  -4   6  14   38.10   23.80
  -4   6  14   29.50   16.50
  -4   6  14    3.40   30.40
  -4   6  14  -41.30   28.40
  -4   6  14   32.50   25.20
   3  -5 -14   22.00   28.80
   3  -5 -14   60.29   26.40
  -3   5  14   28.10   27.00
  -3   5  14   26.80   27.00
  -3   5  14   37.10   20.40
  -3   5  14   60.99   18.00
   2  -4 -14  536.35   48.10
   2  -4 -14  595.74   47.10
   2  -4 -14  496.65   37.40
  -2   4  14  519.75   46.50
  -2   4  14  503.15   40.10
  -2   4  14  518.75   42.30
  -2   4  14  448.66   45.40
  -2   4  14  566.64   39.00
   1  -3 -14   76.89   24.00
   1  -3 -14  114.69   20.20
   1  -3 -14   67.19   15.60
   1  -3 -14   95.99   20.40
  -1   3  14   75.29   23.40
  -1   3  14   98.19   25.50
  -1   3  14   91.49   21.40
  -1   3  14  124.29   27.40
  -1   3  14  125.79   18.80
  -1   3  14   97.89   22.70
   0  -2 -14   40.90   22.20
   0  -2 -14  -23.60   20.80
   0   2  14   20.50   12.50
   0   2  14  -28.50   18.80
   0   2  14  -14.40   20.70
   0   2  14   -7.90   20.30
   0   2  14  -29.40   26.20
  -1  -1 -14  -14.60   22.00
  -1  -1 -14   15.30   26.30
  -1  -1 -14   27.40   19.60
  -1  -1 -14   25.60   21.00
   1   1  14   29.00   21.50
   1   1  14  -35.90   21.50
   1   1  14   50.69   23.20
   1   1  14    5.20   26.30
  -2   0 -14    6.40   25.80
  -2   0 -14    8.90   34.00
  -2   0 -14   36.50   28.50
   2   0  14  -24.20   28.70
   2   0  14    5.00   24.80
   2   0  14   18.70   24.20
   2   0  14  -17.80   25.20
   2   0  14   29.60   26.60
  -3   1 -14   50.59   34.90
  -3   1 -14   35.90   47.10
   3  -1  14    7.60   29.40
   3  -1  14   54.59   34.30
   3  -1  14   32.10   27.60
   3  -1  14   -1.00   29.90
   4  -2  14   13.10   32.60
   4  -2  14   -7.30   36.40
   4  -2  14   20.20   33.40
   4  -2  14   -6.70   37.00
   5  -7 -13  -25.40   39.40
   5  -7 -13   50.59   44.60
  -5   7  13   36.80   36.90
  -5   7  13  -48.10   29.50
  -5   7  13   10.40   30.30
   4  -6 -13   71.29   34.60
   4  -6 -13    9.00   27.80
   4  -6 -13   51.69   31.60
  -4   6  13   51.69   19.30
  -4   6  13   68.39   37.80
  -4   6  13   51.89   24.90
  -4   6  13   53.79   23.90
  -4   6  13   63.69   30.40
   3  -5 -13  -20.90   23.30
   3  -5 -13   28.20   26.90
  -3   5  13   35.60   16.30
  -3   5  13   34.00   19.40
  -3   5  13   43.20   19.70
  -3   5  13   72.59   27.00
  -3   5  13    4.50   25.30
   2  -4 -13   63.79   21.60
   2  -4 -13  103.89   26.00
   2  -4 -13   52.59   15.30
  -2   4  13   51.69   16.60
  -2   4  13   33.60   20.30
  -2   4  13   56.79   19.00
  -2   4  13   61.79   22.70
  -2   4  13   21.90   21.20
   1  -3 -13   43.80   17.00
   1  -3 -13   48.90   14.50
   1  -3 -13   45.80   17.40
   1  -3 -13   59.79   21.40
  -1   3  13   21.00   21.00
  -1   3  13   92.39   19.20
  -1   3  13   27.00   20.40
  -1   3  13   89.69   22.10
  -1   3  13   50.99   17.40
  -1   3  13   78.59   21.40
   0  -2 -13  148.59   25.10
   0   2  13  285.37   27.10
   0   2  13  209.18   29.60
   0   2  13  208.38   24.70
   0   2  13  213.78   20.10
   0   2  13  125.29   24.90
   0   2  13  208.28   24.40
  -1  -1 -13   29.40   21.20
  -1  -1 -13  -14.10   28.10
  -1  -1 -13  -26.80   23.40
   1   1  13  -20.40   23.20
   1   1  13   -1.20   19.00
   1   1  13  -11.60   20.50
   1   1  13   -4.00   20.30
  -2   0 -13    8.40   24.80
  -2   0 -13   12.20   27.10
  -2   0 -13  -32.10   31.50
   2   0  13   12.40   22.60
   2   0  13  -21.20   24.10
   2   0  13  -31.40   24.30
   2   0  13   47.50   25.00
   2   0  13    3.40   24.30
  -3   1 -13   48.50   38.10
  -3   1 -13   11.10   33.10
  -3   1 -13   26.20   37.20
   3  -1  13  -22.40   25.00
   3  -1  13  -24.50   28.80
   3  -1  13   34.10   27.50
   3  -1  13   -3.30   29.70
  -4   2 -13   23.40   42.80
  -4   2 -13  -50.69   43.00
   4  -2  13   50.29   37.20
   4  -2  13   14.20   35.90
   4  -2  13  -46.90   33.20
   4  -2  13    6.90   31.10
   5  -7 -12   80.09   36.20
   5  -7 -12   -2.70   33.90
   5  -7 -12  135.69   44.40
  -5   7  12   28.80   39.40
  -5   7  12   53.29   31.50
   4  -6 -12  -23.90   27.90
   4  -6 -12  -12.30   27.80
   4  -6 -12   17.80   37.00
  -4   6  12   10.80   24.50
  -4   6  12   11.10   18.00
  -4   6  12  -26.30   27.00
  -4   6  12   11.90   23.00
  -4   6  12  -15.90   29.20
   3  -5 -12   -5.00   25.40
   3  -5 -12   24.70   23.90
  -3   5  12    0.80   18.80
  -3   5  12   36.60   16.30
  -3   5  12   44.80   18.40
  -3   5  12   52.09   24.80
  -3   5  12   26.00   24.10
   2  -4 -12  548.05   42.80
   2  -4 -12  456.15   33.80
   2  -4 -12  603.14   44.70
  -2   4  12  504.95   40.70
  -2   4  12  470.15   42.30
  -2   4  12  522.15   36.90
  -2   4  12  508.65   35.30
  -2   4  12  532.45   43.40
   1  -3 -12  153.98   16.70
   1  -3 -12  147.39   19.20
   1  -3 -12  149.19   23.00
  -1   3  12  158.48   22.80
  -1   3  12  119.59   21.60
  -1   3  12  149.59   21.60
  -1   3  12  166.98   19.50
   0  -2 -12   -0.30   18.90
   0  -2 -12   32.80   19.00
   0   2  12  -22.70   25.50
   0   2  12   32.00   12.20
   0   2  12   22.90   18.00
   0   2  12   39.10   16.90
   0   2  12  -11.20   18.60
   0   2  12    0.40   21.90
  -1  -1 -12   15.30   18.40
  -1  -1 -12   -7.70   22.40
   1   1  12   -1.50   20.00
   1   1  12   39.60   19.70
   1   1  12   15.90   19.00
  -2   0 -12   55.59   29.20
  -2   0 -12  -10.60   23.20
  -2   0 -12   -9.00   24.60
   2   0  12    7.10   23.30
   2   0  12   21.90   22.90
   2   0  12    8.20   23.30
   2   0  12  -27.40   23.90
   2   0  12   -8.70   20.70
  -3   1 -12    9.40   32.10
  -3   1 -12   -4.50   29.10
   3  -1  12  -32.10   24.50
   3  -1  12   35.60   25.90
   3  -1  12   -4.80   27.60
  -4   2 -12  -60.39   39.20
  -4   2 -12  104.39   44.50
   4  -2  12    6.70   29.30
   4  -2  12   19.90   34.00
   4  -2  12  -33.50   31.10
   4  -2  12   18.40   31.40
   5  -7 -11   -8.70   33.70
   5  -7 -11   49.40   40.90
   5  -7 -11   -9.70   34.70
  -5   7  11  -19.70   29.80
  -5   7  11  -17.50   36.40
  -5   7  11   38.50   29.90
   4  -6 -11   56.99   30.80
   4  -6 -11   99.59   30.10
   4  -6 -11   36.10   31.70
  -4   6  11   32.70   29.30
  -4   6  11   49.00   18.80
  -4   6  11   32.30   30.80
  -4   6  11   54.19   26.50
  -4   6  11   39.00   23.10
   3  -5 -11  343.97   36.20
   3  -5 -11  375.76   39.90
  -3   5  11  361.36   29.60
  -3   5  11  341.37   34.70
  -3   5  11  331.77   31.50
  -3   5  11  346.97   38.80
  -3   5  11  341.77   37.80
   2  -4 -11   27.20   12.20
   2  -4 -11   30.10   20.70
   2  -4 -11   21.10   18.50
  -2   4  11   -8.60   18.20
  -2   4  11   14.00   14.80
  -2   4  11   23.80   18.90
  -2   4  11  -38.20   18.50
   1  -3 -11  110.19   22.40
   1  -3 -11   88.49   15.80
   1  -3 -11   90.19   16.30
   1  -3 -11   57.99   19.00
  -1   3  11   93.29   30.50
  -1   3  11   50.89   18.30
  -1   3  11   70.89   16.70
  -1   3  11   82.59   15.90
  -1   3  11  108.79   19.10
  -1   3  11   86.59   17.10
   0  -2 -11  127.79   22.50
   0  -2 -11   73.49   19.50
   0  -2 -11  102.39   15.30
   0  -2 -11   94.19   19.50
   0   2  11  125.29   21.60
   0   2  11  104.29   18.30
   0   2  11  120.09   19.50
   0   2  11   75.19   19.30
   0   2  11  107.99   24.20
  -1  -1 -11   27.50   18.10
  -1  -1 -11   -8.70   23.50
  -1  -1 -11   61.49   22.30
   1   1  11   26.60   17.20
   1   1  11   20.20   18.60
   1   1  11   26.70   18.50
   1   1  11   25.50   18.40
  -2   0 -11   11.80   26.70
  -2   0 -11  -30.00   20.80
  -2   0 -11   17.80   22.30
   2   0  11  -21.20   22.10
   2   0  11  -17.00   21.10
   2   0  11  -55.19   19.00
   2   0  11   -4.50   21.60
   2   0  11   -3.60   20.30
   2   0  11  -11.30   28.30
  -3   1 -11    8.50   29.50
  -3   1 -11   67.99   32.40
  -3   1 -11   39.80   35.50
   3  -1  11   19.30   24.60
   3  -1  11    7.80   25.20
   3  -1  11    6.90   24.20
   3  -1  11   35.80   28.10
  -4   2 -11   59.99   42.20
  -4   2 -11   16.90   37.50
   4  -2  11   15.50   32.80
   4  -2  11   35.50   30.60
   4  -2  11   27.10   29.40
   4  -2  11    4.80   17.00
   4  -2  11   54.29   27.90
  -5   3 -11   18.10   47.10
  -5   3 -11   30.60   50.19
  -5   3 -11  -69.09   50.59
   5  -3  11    0.70   31.40
   5  -3  11    6.80   34.90
   5  -7 -10  103.19   42.50
   5  -7 -10  -25.20   31.40
   5  -7 -10   34.70   32.90
  -5   7  10   35.30   35.70
  -5   7  10   40.80   29.90
   4  -6 -10  -23.30   26.60
   4  -6 -10    1.40   27.20
   4  -6 -10   16.30   32.00
  -4   6  10   21.00   22.90
  -4   6  10   -0.10   31.80
  -4   6  10   13.00   26.00
  -4   6  10  -10.60   22.20
  -4   6  10   12.50   27.10
   3  -5 -10   87.59   23.70
   3  -5 -10   63.69   25.40
  -3   5  10   56.09   17.90
  -3   5  10   60.79   25.00
  -3   5  10   90.79   23.60
  -3   5  10   75.29   24.00
  -3   5  10   93.99   17.10
   2  -4 -10  610.94   40.90
   2  -4 -10  651.93   47.20
   2  -4 -10  617.14   46.70
  -2   4  10  713.33   42.00
  -2   4  10  668.73   41.70
  -2   4  10  649.64   46.90
  -2   4  10  641.24   40.80
  -2   4  10  651.13   47.00
   1  -3 -10  167.68   20.90
   1  -3 -10  171.68   17.70
   1  -3 -10  138.39   15.70
   1  -3 -10  162.28   16.90
  -1   3  10  158.18   20.50
  -1   3  10  148.09   18.60
  -1   3  10  187.08   19.70
  -1   3  10  169.58   17.80
  -1   3  10  125.19   20.00
  -1   3  10  154.58   16.90
   0  -2 -10   -7.10   11.80
   0  -2 -10   19.20   17.40
   0  -2 -10   -3.60   16.00
   0  -2 -10    9.50   15.90
   0  -2 -10   -9.90   14.50
   0   2  10   -0.60   14.80
   0   2  10   20.60   17.60
   0   2  10   25.80   14.50
   0   2  10  -14.90   14.30
   0   2  10    3.80   15.70
   0   2  10   -2.20   17.90
  -1  -1 -10   46.30   18.50
  -1  -1 -10   63.49   23.20
  -1  -1 -10   53.79   17.30
   1   1  10   63.69   21.20
   1   1  10   35.20   16.20
   1   1  10   17.50   17.40
   1   1  10   46.30   18.30
  -2   0 -10   10.90   21.20
  -2   0 -10   -2.90   24.70
  -2   0 -10  -19.40   22.10
   2   0  10   10.40   30.80
   2   0  10   -6.00   18.10
   2   0  10   15.80   19.80
   2   0  10   13.20   32.20
   2   0  10  -12.50   20.40
   2   0  10  -23.30   18.80
  -3   1 -10    6.00   29.80
  -3   1 -10   14.50   30.00
  -3   1 -10   -9.50   33.30
   3  -1  10   53.89   27.20
   3  -1  10   28.60   25.40
   3  -1  10  -11.80   25.00
   3  -1  10    6.80   22.80
  -4   2 -10   33.60   36.50
  -4   2 -10   42.20   44.90
   4  -2  10   15.90   30.70
   4  -2  10   23.40   29.10
   4  -2  10   -6.80   29.20
   4  -2  10    3.10   27.90
   4  -2  10    6.50   18.40
  -5   3 -10   32.70   52.39
  -5   3 -10   11.30   46.90
  -5   3 -10  -36.40   49.30
   5  -3  10    0.80   21.80
   5  -3  10   77.79   34.60
   5  -3  10   29.20   31.00
   5  -7  -9  -13.10   32.00
   5  -7  -9   11.80   32.60
  -5   7   9   97.39   38.40
  -5   7   9  -35.50   32.00
  -5   7   9    9.10   30.20
   4  -6  -9  140.39   33.10
   4  -6  -9   78.79   41.90
   4  -6  -9   55.99   42.10
  -4   6   9   52.49   43.40
  -4   6   9   84.69   21.60
  -4   6   9  138.99   31.20
   3  -5  -9  127.59   24.30
   3  -5  -9  165.88   26.80
   3  -5  -9  166.08   26.30
  -3   5   9  179.08   20.80
  -3   5   9  148.99   25.50
  -3   5   9   97.49   25.90
   2  -4  -9   -4.20   15.90
   2  -4  -9   33.50   32.80
   2  -4  -9   -5.20   11.60
  -2   4   9   19.30   13.40
  -2   4   9    7.70   11.20
  -2   4   9   14.60   17.20
  -2   4   9   12.80   12.40
  -2   4   9    1.20   17.80
  -2   4   9   11.20   17.50
   1  -3  -9   34.40   15.50
   1  -3  -9   34.80   12.00
   1  -3  -9   56.69   15.90
   1  -3  -9   19.40   14.20
   1  -3  -9   14.80   13.70
   1  -3  -9   30.20   12.50
   1  -3  -9   33.90   13.50
  -1   3   9   22.50   10.80
  -1   3   9   39.30   15.90
  -1   3   9    6.70   14.20
  -1   3   9   41.00   15.40
  -1   3   9   29.30   17.10
  -1   3   9   23.70   12.40
   0  -2  -9   -9.80   14.30
   0  -2  -9   34.30   16.20
   0  -2  -9   45.70   18.50
   0  -2  -9    6.70   11.60
   0  -2  -9    7.20   14.10
   0  -2  -9    1.20   14.90
   0  -2  -9    6.50   11.00
   0   2   9   28.20   15.50
   0   2   9   55.59   14.30
   0   2   9  -19.40   16.20
   0   2   9   28.90   16.70
   0   2   9   15.60   14.10
   0   2   9   25.60   14.50
  -1  -1  -9   18.30   27.50
  -1  -1  -9   47.50   20.60
  -1  -1  -9   74.69   16.90
  -1  -1  -9   34.10   16.70
  -1  -1  -9   22.30   20.80
  -1  -1  -9   31.50   15.20
   1   1   9   25.60   18.50
   1   1   9    3.90   17.00
   1   1   9   56.49   20.80
   1   1   9   28.50   15.40
   1   1   9   39.60   18.60
   1   1   9   31.20   16.80
   1   1   9   27.20   16.80
  -2   0  -9  -13.10   19.80
  -2   0  -9    2.20   20.70
  -2   0  -9    2.40   23.30
  -2   0  -9   12.60   18.80
   2   0   9  -21.40   18.20
   2   0   9    2.20   18.50
   2   0   9   15.20   35.70
   2   0   9  -48.80   15.90
   2   0   9    4.50   17.80
   2   0   9   -1.40   18.70
  -3   1  -9  108.29   29.70
  -3   1  -9   42.30   33.20
   3  -1   9   53.79   24.80
   3  -1   9   27.00   18.40
   3  -1   9   55.59   23.70
   3  -1   9   48.40   22.80
   3  -1   9   72.39   26.40
  -4   2  -9  -12.00   40.10
   4  -2   9   43.60   28.10
   4  -2   9   34.80   34.40
   4  -2   9    6.80   19.70
   4  -2   9  -11.70   28.00
   4  -2   9   51.79   30.00
  -5   3  -9   -8.40   47.70
  -5   3  -9   15.50   42.20
   5  -3   9  -11.10   39.70
   5  -3   9   92.09   35.20
   5  -3   9   55.59   23.00
   5  -3   9  -24.70   37.00
   5  -7  -8  -29.40   30.40
   5  -7  -8    5.90   30.90
   5  -7  -8   18.50   37.70
  -5   7   8  -40.20   33.40
  -5   7   8   -4.40   30.70
  -5   7   8   33.00   33.90
  -5   7   8   42.50   17.20
  -5   7   8   43.80   17.70
   4  -6  -8    9.00   31.90
   4  -6  -8    2.60   25.80
   4  -6  -8  -52.19   25.00
  -4   6   8   38.60   28.70
  -4   6   8   -3.40   19.20
  -4   6   8   35.40   24.40
  -4   6   8   39.70   25.20
  -4   6   8   -2.90   24.80
   3  -5  -8  139.89   24.40
   3  -5  -8   78.69   22.20
   3  -5  -8   46.10   22.30
  -3   5   8   85.59   18.50
  -3   5   8   93.79   22.60
  -3   5   8  122.89   17.90
  -3   5   8  124.29   24.30
   2  -4  -8 1237.88   72.99
   2  -4  -8 1181.28   70.09
   2  -4  -8 1227.28   73.89
   2  -4  -8 1291.87   75.29
  -2   4   8 1136.69   75.59
  -2   4   8 1240.38   73.19
  -2   4   8 1239.38   70.39
  -2   4   8 1240.98   70.49
  -2   4   8 1077.99   72.79
  -2   4   8 1133.49   73.99
   1  -3  -8   61.09   15.20
   1  -3  -8   56.39   15.50
   1  -3  -8   81.29   12.80
   1  -3  -8   66.09   12.50
   1  -3  -8   44.00   12.30
   1  -3  -8   48.30   15.50
   1  -3  -8   61.89   14.10
  -1   3   8   56.79   14.60
  -1   3   8   47.20   10.50
  -1   3   8   55.79   14.50
  -1   3   8   63.79   15.50
  -1   3   8   63.39   15.50
  -1   3   8   49.00   14.60
  -1   3   8   47.50   12.20
   0  -2  -8   45.60   14.50
   0  -2  -8   80.09   26.60
   0  -2  -8   63.69   15.40
   0  -2  -8   68.79   16.00
   0  -2  -8   52.79   12.10
   0  -2  -8   54.89   18.00
   0   2   8   44.00   16.60
   0   2   8   61.89   15.80
   0   2   8   39.80   14.20
   0   2   8   90.89   16.80
   0   2   8   56.49   14.60
   0   2   8   52.79   10.40
  -1  -1  -8  143.79   19.00
  -1  -1  -8   89.69   18.30
  -1  -1  -8  103.49   19.20
  -1  -1  -8  149.79   17.70
  -1  -1  -8  144.89   17.70
  -1  -1  -8  100.89   19.00
  -1  -1  -8  121.79   21.80
   1   1   8  114.39   18.00
   1   1   8  132.49   16.40
   1   1   8   72.79   17.10
   1   1   8  108.29   19.90
   1   1   8  162.28   21.80
   1   1   8  141.89   19.70
   1   1   8   90.69   18.80
  -2   0  -8   11.10   17.60
  -2   0  -8   55.19   19.80
  -2   0  -8   41.30   19.60
  -2   0  -8   49.90   24.00
  -2   0  -8   28.70   25.40
   2   0   8   57.49   18.90
   2   0   8   37.80   19.90
   2   0   8   48.40   18.40
   2   0   8   25.10   17.80
   2   0   8   51.39   18.30
  -3   1  -8   57.19   32.10
  -3   1  -8   10.90   31.50
   3  -1   8   15.50   18.20
   3  -1   8  -10.60   24.60
   3  -1   8   -3.90   23.20
   3  -1   8   21.10   15.50
   3  -1   8   15.40   21.50
   3  -1   8   29.10   23.20
  -4   2  -8   61.79   38.60
  -4   2  -8   24.80   36.70
   4  -2   8  -20.50   33.80
   4  -2   8    7.50   26.30
   4  -2   8  -17.30   23.20
   4  -2   8   -0.20   28.10
   4  -2   8   19.10   27.10
  -5   3  -8   86.79   51.79
  -5   3  -8  -64.29   45.60
   5  -3   8   -3.10   22.80
   5  -3   8   43.40   32.00
   5  -3   8   22.00   27.10
   5  -3   8   24.10   36.60
   5  -3   8   -5.70   39.90
   5  -7  -7   33.30   32.10
   5  -7  -7   26.00   30.70
   5  -7  -7   49.20   31.10
  -5   7   7   61.09   36.50
  -5   7   7   13.70   34.50
  -5   7   7   55.49   32.70
  -5   7   7   89.49   23.10
   4  -6  -7  122.79   31.00
   4  -6  -7  221.28   33.80
   4  -6  -7  167.48   30.70
  -4   6   7  149.99   22.90
  -4   6   7  187.18   32.50
  -4   6   7  181.48   31.70
  -4   6   7   95.29   26.50
  -4   6   7  176.18   20.30
   3  -5  -7  154.08   25.30
   3  -5  -7  155.88   24.20
  -3   5   7  151.78   24.90
  -3   5   7  154.78   20.50
  -3   5   7  222.08   22.20
  -3   5   7  160.48   26.00
   2  -4  -7  199.08   20.70
   2  -4  -7  205.88   20.80
   2  -4  -7  225.18   20.60
   2  -4  -7  179.38   25.60
   2  -4  -7  184.88   21.20
   2  -4  -7  181.98   20.00
  -2   4   7  205.68   21.40
  -2   4   7  209.18   20.60
  -2   4   7  151.28   21.60
  -2   4   7  187.98   21.50
  -2   4   7  154.78   19.00
  -2   4   7  150.28   19.00
   1  -3  -7  591.34   39.90
   1  -3  -7  576.84   36.20
   1  -3  -7  575.74   39.40
   1  -3  -7  555.84   37.30
   1  -3  -7  555.54   36.20
   1  -3  -7  586.54   38.80
   1  -3  -7  570.84   38.80
  -1   3   7  605.44   39.50
  -1   3   7  582.44   35.50
  -1   3   7  611.24   39.60
  -1   3   7  556.64   38.70
  -1   3   7  586.54   39.10
  -1   3   7  555.44   34.70
   0  -2  -7   35.60   14.40
   0  -2  -7   30.00   13.70
   0  -2  -7   23.90   13.20
   0  -2  -7   18.00   12.90
   0  -2  -7   32.90   11.20
   0  -2  -7   35.80   14.10
   0   2   7   50.59   13.50
   0   2   7   39.10   13.20
   0   2   7   34.10   14.40
   0   2   7   62.59   15.60
  -1  -1  -7   78.99   16.90
  -1  -1  -7   63.09   21.00
  -1  -1  -7  112.19   19.80
  -1  -1  -7   30.00   16.30
  -1  -1  -7   58.99   16.90
  -1  -1  -7  108.09   20.50
   1   1   7   73.79   18.30
   1   1   7   65.19   15.70
   1   1   7   57.29   17.40
   1   1   7   80.79   16.30
   1   1   7   98.79   17.80
  -2   0  -7   18.00   19.20
  -2   0  -7   58.09   20.40
  -2   0  -7  -26.70   18.90
  -2   0  -7   80.39   24.20
  -2   0  -7   61.49   20.50
   2   0   7   40.40   17.60
   2   0   7   25.40   16.40
   2   0   7   -2.00   20.10
   2   0   7  -20.10   17.60
   2   0   7   60.29   19.30
  -3   1  -7   75.79   26.90
  -3   1  -7   91.09   18.00
  -3   1  -7   63.89   25.50
  -3   1  -7   37.00   28.80
   3  -1   7   75.79   24.10
   3  -1   7   43.80   25.40
   3  -1   7   38.90   16.60
   3  -1   7   72.99   23.00
   3  -1   7   33.00   18.80
   3  -1   7   68.89   20.00
  -4   2  -7   25.10   36.30
  -4   2  -7   32.50   40.30
  -4   2  -7   17.40   23.90
  -4   2  -7   69.59   38.90
   4  -2   7   17.30   35.20
   4  -2   7    3.80   26.90
   4  -2   7   29.50   26.30
   4  -2   7   63.89   24.20
  -5   3  -7  -18.50   36.00
  -5   3  -7   46.30   31.80
  -5   3  -7    5.20   47.40
  -5   3  -7  -30.40   44.20
   5  -3   7   -2.60   39.90
   5  -3   7   29.20   27.20
   5  -3   7  -18.60   29.90
   5  -3   7   17.10   26.50
   5  -3   7   29.10   32.30
   5  -7  -6   56.49   31.40
   5  -7  -6   32.90   31.50
   5  -7  -6   38.10   31.20
  -5   7   6   12.10   36.40
  -5   7   6   56.79   36.50
  -5   7   6   66.39   20.60
  -5   7   6   63.49   21.50
  -5   7   6   34.40   34.00
   4  -6  -6   25.40   25.80
   4  -6  -6   36.10   25.70
   4  -6  -6   27.30   30.40
  -4   6   6   43.20   18.70
  -4   6   6   22.50   26.40
  -4   6   6   10.30   24.20
  -4   6   6    6.60   26.70
   3  -5  -6   91.49   21.90
   3  -5  -6   47.60   19.80
   3  -5  -6   81.99   21.00
  -3   5   6   94.59   21.40
  -3   5   6   66.59   21.30
  -3   5   6   51.39   15.80
  -3   5   6   70.39   17.40
   2  -4  -6   74.79   15.60
   2  -4  -6  105.79   14.70
   2  -4  -6   72.39   15.20
   2  -4  -6   65.59   15.90
   2  -4  -6   60.79   15.50
   2  -4  -6   77.89   16.40
  -2   4   6   76.09   14.70
  -2   4   6   53.99   15.30
  -2   4   6   73.39   17.60
  -2   4   6   97.29   12.90
  -2   4   6  102.39   18.20
  -2   4   6   68.79   12.60
   1  -3  -6  392.96   29.60
   1  -3  -6  419.26   30.40
   1  -3  -6  374.46   27.50
   1  -3  -6  388.96   30.60
   1  -3  -6  416.46   34.40
   1  -3  -6  382.26   27.00
   1  -3  -6  387.66   30.70
   1  -3  -6  412.36   29.90
  -1   3   6  410.36   30.90
  -1   3   6  412.16   30.40
  -1   3   6  410.76   29.90
  -1   3   6  377.76   30.10
   0  -2  -6  495.15   34.50
   0  -2  -6  458.75   35.40
   0  -2  -6  525.15   34.80
   0  -2  -6  467.15   31.40
   0  -2  -6  528.25   37.90
   0  -2  -6  426.56   33.20
   0  -2  -6  453.65   31.90
   0   2   6  544.85   32.60
   0   2   6  581.64   35.20
   0   2   6  515.75   34.60
   0   2   6  560.64   31.40
   0   2   6  537.75   33.20
   0   2   6  508.95   35.90
   0   2   6  493.85   35.40
  -1  -1  -6  180.28   18.60
  -1  -1  -6  143.69   18.80
  -1  -1  -6  208.98   22.60
  -1  -1  -6  197.78   21.60
  -1  -1  -6  144.39   18.90
  -1  -1  -6  128.69   20.70
   1   1   6  198.08   20.60
   1   1   6  189.88   21.10
   1   1   6  127.49   17.00
   1   1   6  159.78   19.20
   1   1   6  198.48   20.80
   1   1   6  125.49   17.70
   1   1   6  156.28   19.90
  -2   0  -6  841.42   51.09
  -2   0  -6  867.21   58.19
  -2   0  -6  947.61   55.59
  -2   0  -6  790.82   56.09
  -2   0  -6  739.03   55.89
   2   0   6  885.71   57.89
   2   0   6  893.71   54.19
   2   0   6  742.43   57.19
   2   0   6  877.51   50.99
   2   0   6  980.90   69.09
   2   0   6  850.41   53.99
   2   0   6  927.31   55.79
   2   0   6  873.41   50.79
   2   0   6  787.52   55.69
  -3   1  -6   32.60   25.00
  -3   1  -6  101.89   26.40
  -3   1  -6   64.79   28.80
  -3   1  -6   83.49   24.80
  -3   1  -6   30.40   15.90
  -3   1  -6   61.69   23.40
   3  -1   6   34.00   32.80
   3  -1   6   80.29   24.20
   3  -1   6   84.49   16.80
   3  -1   6   42.60   19.20
   3  -1   6   72.89   23.70
   3  -1   6   83.79   21.50
  -4   2  -6   38.70   22.70
  -4   2  -6   31.60   34.50
  -4   2  -6   51.19   35.30
  -4   2  -6   18.70   30.10
   4  -2   6   16.30   23.80
   4  -2   6   52.69   23.60
   4  -2   6    6.00   24.90
   4  -2   6    3.60   28.20
   4  -2   6  -15.80   20.90
  -5   3  -6   15.40   42.80
  -5   3  -6  -57.69   44.20
  -5   3  -6  -22.20   26.30
  -5   3  -6   13.80   35.00
   5  -3   6   -8.30   23.70
   5  -3   6  -48.20   28.90
   5  -3   6   -4.40   29.30
   5  -3   6  -69.19   32.40
   5  -3   6  -18.10   26.20
   6  -8  -5   21.50   34.90
   6  -8  -5   18.20   36.70
  -6   8   5   28.10   40.80
   5  -7  -5   11.50   30.40
   5  -7  -5  -46.90   29.60
   5  -7  -5  -39.20   32.40
  -5   7   5   33.30   31.30
  -5   7   5  -13.60   35.90
  -5   7   5   55.29   34.40
  -5   7   5    4.10   21.30
   4  -6  -5  117.49   27.30
   4  -6  -5   99.59   30.50
   4  -6  -5   77.99   27.00
  -4   6   5  113.99   26.80
  -4   6   5  109.59   22.30
  -4   6   5   66.39   28.50
  -4   6   5  149.29   30.70
   3  -5  -5  320.57   32.90
   3  -5  -5  373.46   32.20
   3  -5  -5  317.77   33.80
  -3   5   5  320.57   30.90
  -3   5   5  261.77   28.50
  -3   5   5  339.17   32.60
  -3   5   5  349.57   34.40
  -3   5   5  314.47   27.00
   2  -4  -5   83.79   16.00
   2  -4  -5   97.99   16.20
   2  -4  -5   70.99   14.80
   2  -4  -5   86.19   16.10
   2  -4  -5   61.89   16.70
   2  -4  -5   97.59   16.10
   2  -4  -5   79.39   15.10
  -2   4   5   75.89   14.90
  -2   4   5   48.90   16.50
  -2   4   5   82.69   16.00
  -2   4   5   74.19   15.10
  -2   4   5   73.99   13.10
  -2   4   5   93.39   13.40
  -2   4   5   75.59   17.60
   1  -3  -5   40.80   14.80
   1  -3  -5   71.99   11.80
   1  -3  -5   59.99   13.10
   1  -3  -5   49.00   12.30
   1  -3  -5   38.70   12.30
   1  -3  -5   53.69   13.60
   1  -3  -5   64.49   16.00
  -1   3   5   53.29   13.90
  -1   3   5   34.40   14.70
  -1   3   5   48.00   12.40
  -1   3   5   46.30   13.70
   0  -2  -5  442.36   27.70
   0  -2  -5  427.06   31.00
   0  -2  -5  359.46   31.00
   0  -2  -5  445.66   31.00
   0  -2  -5  436.56   27.60
   0  -2  -5  477.15   30.50
   0   2   5  436.86   29.20
   0   2   5  461.15   31.60
   0   2   5  493.85   28.50
   0   2   5  388.86   30.40
   0   2   5  449.66   27.30
   0   2   5  432.06   30.80
   0   2   5  426.26   31.30
  -1  -1  -5  327.57   35.30
  -1  -1  -5  191.38   20.30
  -1  -1  -5  238.58   23.70
  -1  -1  -5  198.18   22.30
   1   1   5  217.18   25.50
   1   1   5  226.78   26.90
   1   1   5  240.78   24.10
   1   1   5  228.18   24.90
   1   1   5  297.77   25.00
  -2   0  -5   -9.60   16.50
  -2   0  -5    6.00   11.90
  -2   0  -5  -16.00   16.80
  -2   0  -5    2.40   18.50
  -2   0  -5   40.80   19.00
  -2   0  -5    9.90   21.10
  -2   0  -5   -8.80   17.30
  -2   0  -5   18.50   17.40
   2   0   5   -4.50   14.60
   2   0   5   -6.90   18.50
   2   0   5  -32.60   23.70
   2   0   5   35.50   20.20
   2   0   5    1.10   12.50
   2   0   5   13.70   17.80
   2   0   5  -16.80   15.60
   2   0   5   47.30   18.00
  -3   1  -5   28.00   22.10
  -3   1  -5   69.59   21.30
  -3   1  -5   29.70   23.30
  -3   1  -5   35.80   16.40
  -3   1  -5   22.50   25.70
  -3   1  -5   12.90   23.70
   3  -1   5   68.59   18.30
   3  -1   5   20.80   19.40
   3  -1   5    0.30   22.00
   3  -1   5   32.20   19.90
   3  -1   5   38.40   18.90
  -4   2  -5   27.10   30.70
  -4   2  -5   32.90   34.30
  -4   2  -5   10.30   23.80
  -4   2  -5   41.80   34.90
   4  -2   5   29.10   22.70
   4  -2   5   19.00   21.60
   4  -2   5   60.79   30.40
   4  -2   5   11.40   24.30
  -5   3  -5   23.90   29.40
  -5   3  -5    7.10   47.30
  -5   3  -5  -22.50   35.40
   5  -3   5   35.20   32.10
   5  -3   5    5.90   25.10
   5  -3   5   -8.60   25.90
   5  -3   5  -57.49   32.50
   5  -3   5   -3.40   27.90
   6  -8  -4   59.09   43.40
   6  -8  -4  -70.09   36.00
   5  -7  -4   16.00   30.10
   5  -7  -4   31.60   30.50
   5  -7  -4   -6.30   19.50
   5  -7  -4   26.10   32.30
  -5   7   4   26.90   31.50
  -5   7   4   79.99   34.10
  -5   7   4    2.90   22.20
  -5   7   4   26.50   34.20
   4  -6  -4   27.00   22.70
   4  -6  -4  -13.20   18.90
   4  -6  -4  -10.70   24.50
   4  -6  -4   37.40   21.50
   4  -6  -4   25.10   23.30
  -4   6   4   19.50   19.50
  -4   6   4    9.90   26.30
  -4   6   4   30.90   26.70
  -4   6   4    4.00   24.60
  -4   6   4   17.00   21.80
   3  -5  -4   26.90   18.70
   3  -5  -4   -4.20   18.10
   3  -5  -4    2.30   20.40
   3  -5  -4   13.90   11.90
   3  -5  -4   -6.00   18.10
  -3   5   4   12.20   16.60
  -3   5   4   22.10   18.70
  -3   5   4   20.90   17.00
  -3   5   4    8.80   14.60
   2  -4  -4  199.48   22.90
   2  -4  -4  197.78   23.10
   2  -4  -4  177.58   19.70
   2  -4  -4  201.28   21.00
   2  -4  -4  206.78   19.70
   2  -4  -4  198.88   21.90
   2  -4  -4  190.88   20.20
  -2   4   4  208.48   20.80
  -2   4   4  176.88   19.80
  -2   4   4  210.98   20.70
  -2   4   4  223.08   21.30
  -2   4   4  192.88   20.30
  -2   4   4  159.88   20.00
  -2   4   4  182.58   18.40
   1  -3  -4  276.27   24.90
   1  -3  -4  337.47   24.90
   1  -3  -4  295.77   24.70
   1  -3  -4  338.47   25.00
   1  -3  -4  281.57   23.10
   1  -3  -4  335.57   25.40
   1  -3  -4  279.37   24.60
  -1   3   4  361.36   25.80
  -1   3   4  285.57   25.10
  -1   3   4  295.87   24.80
  -1   3   4  281.37   25.80
   0  -2  -4  363.66   25.90
   0  -2  -4  355.36   25.60
   0  -2  -4  349.37   22.20
   0  -2  -4  315.17   24.90
   0  -2  -4  332.37   25.80
   0  -2  -4  365.86   22.30
   0   2   4  330.17   23.60
   0   2   4  325.47   24.70
   0   2   4  341.87   25.40
   0   2   4  351.76   26.00
   0   2   4  371.16   26.10
  -1  -1  -4 1046.00   70.89
  -1  -1  -4 1143.79   68.89
  -1  -1  -4 1036.50   68.69
  -1  -1  -4 1240.98   67.99
  -1  -1  -4 1041.00   68.49
   1   1   4 1124.39   68.29
   1   1   4 1145.59   69.69
   1   1   4 1284.47   68.09
   1   1   4 1326.07   67.79
   1   1   4 1078.39   68.99
   1   1   4 1309.97   70.59
  -2   0  -4  332.57   26.80
  -2   0  -4  374.36   33.70
  -2   0  -4  331.37   32.20
  -2   0  -4  359.26   33.80
  -2   0  -4  294.87   32.10
  -2   0  -4  341.07   32.00
  -2   0  -4  332.27   30.70
  -2   0  -4  318.57   30.00
   2   0   4  374.56   30.80
   2   0   4  388.66   29.60
   2   0   4  330.07   26.70
   2   0   4  402.56   31.20
   2   0   4  288.77   32.90
   2   0   4  360.56   34.70
   2   0   4  314.27   39.10
  -3   1  -4   47.10   23.40
  -3   1  -4   52.49   20.40
  -3   1  -4   21.20   21.20
  -3   1  -4  -14.00   20.40
  -3   1  -4   23.60   16.60
   3  -1   4   36.20   20.30
   3  -1   4    9.70   17.40
   3  -1   4   19.50   17.20
   3  -1   4   23.60   16.10
   3  -1   4   17.00   18.10
  -4   2  -4    3.00   22.10
  -4   2  -4   25.40   27.20
  -4   2  -4    4.80   27.20
  -4   2  -4   14.20   28.70
  -4   2  -4    9.90   29.70
   4  -2   4  -18.30   20.20
   4  -2   4   35.20   27.40
   4  -2   4   -3.90   22.60
   4  -2   4   -7.30   20.20
  -5   3  -4  -12.10   34.40
  -5   3  -4   24.60   33.00
  -5   3  -4   -6.30   34.50
  -5   3  -4    4.90   45.30
   5  -3   4   58.29   28.30
   5  -3   4  -20.00   24.00
   5  -3   4   38.90   26.30
   5  -3   4   17.10   31.50
   6  -8  -3    7.60   32.00
   6  -8  -3   42.90   37.60
  -6   8   3   40.50   40.50
   5  -7  -3   15.60   32.50
   5  -7  -3    1.80   21.70
   5  -7  -3   55.29   29.60
   5  -7  -3    5.40   29.20
  -5   7   3   44.50   34.40
  -5   7   3   26.20   28.30
  -5   7   3  -15.60   31.50
  -5   7   3   -2.10   22.00
  -5   7   3   41.10   39.40
   4  -6  -3   -7.20   23.60
   4  -6  -3   17.10   23.30
   4  -6  -3   25.10   15.60
   4  -6  -3    8.90   22.60
  -4   6   3   -4.90   26.00
  -4   6   3   26.80   20.30
  -4   6   3   45.70   22.60
  -4   6   3   41.70   25.30
  -4   6   3   30.10   27.80
   3  -5  -3  124.89   21.20
   3  -5  -3  169.88   21.70
   3  -5  -3  102.29   16.10
   3  -5  -3  124.59   20.00
   3  -5  -3  145.59   21.30
  -3   5   3  135.09   18.20
  -3   5   3  115.89   21.80
  -3   5   3   91.59   19.90
  -3   5   3  162.98   27.00
   2  -4  -3   -6.90   12.70
   2  -4  -3    4.70   14.80
   2  -4  -3  -16.70   13.50
   2  -4  -3   -0.30   16.20
   2  -4  -3   -2.30   23.70
   2  -4  -3    0.80   11.50
   2  -4  -3    4.90   14.30
   2  -4  -3  -22.10   12.20
   2  -4  -3  -16.00   12.30
  -2   4   3    4.40   15.20
  -2   4   3  -15.80   12.20
  -2   4   3  -16.70   15.60
  -2   4   3  -19.20   13.00
  -2   4   3    0.40   11.30
  -2   4   3   16.50   14.80
   1  -3  -3   40.90   11.20
   1  -3  -3   18.50   11.10
   1  -3  -3   15.80   10.60
   1  -3  -3   16.00   10.50
   1  -3  -3   18.70   11.40
  -1   3   3   26.60   12.40
  -1   3   3    6.90   10.10
  -1   3   3   -2.30    9.90
  -1   3   3   13.00   11.10
   0  -2  -3  544.35   34.40
   0  -2  -3  512.85   33.70
   0  -2  -3  508.45   34.00
   0  -2  -3  480.55   34.00
   0   2   3  612.44   34.50
   0   2   3  617.34   34.40
   0   2   3  612.74   32.20
   0   2   3  563.94   32.50
   0   2   3  569.94   33.30
  -1  -1  -3 6568.94  374.16
  -1  -1  -3 7137.09  373.76
  -1  -1  -3 6746.02  372.86
  -1  -1  -3 7069.19  374.36
  -1  -1  -3 6530.45  373.76
  -1  -1  -3 6868.51  374.06
  -1  -1  -3 6975.40  373.86
  -1  -1  -3 6824.42  373.96
   1   1   3 7417.76  374.66
   1   1   3 6541.25  373.86
   1   1   3 6668.43  374.06
   1   1   3 6606.74  374.06
   1   1   3 6598.14  372.86
   1   1   3 6789.92  373.76
   1   1   3 6351.46  374.26
  -2   0  -3   74.99   18.20
  -2   0  -3   41.20   20.60
  -2   0  -3   19.50   18.20
  -2   0  -3   14.50   15.00
  -2   0  -3   36.00   19.50
  -2   0  -3   -5.70   15.30
  -2   0  -3   45.20   18.00
  -2   0  -3   39.50   13.30
   2   0   3   -6.10   13.50
   2   0   3   37.10   16.30
   2   0   3   27.90   18.80
   2   0   3   -8.70   16.50
   2   0   3    7.60   20.00
   2   0   3   12.10   14.60
   2   0   3   17.70   17.70
   2   0   3   37.80   14.70
  -3   1  -3   72.69   22.80
  -3   1  -3   73.49   20.20
  -3   1  -3   78.69   17.70
  -3   1  -3   60.89   19.70
  -3   1  -3   88.59   23.40
  -3   1  -3   67.29   23.80
   3  -1   3   71.19   18.00
   3  -1   3   45.60   19.80
   3  -1   3   54.29   19.10
   3  -1   3   54.79   17.70
   3  -1   3   41.00   18.50
  -4   2  -3  -27.80   27.70
  -4   2  -3   12.00   28.20
  -4   2  -3  -13.90   33.10
  -4   2  -3   -5.00   24.40
  -4   2  -3   40.50   22.50
   4  -2   3    5.60   25.00
   4  -2   3   12.50   21.20
   4  -2   3   10.70   24.40
   4  -2   3   -6.10   21.40
  -5   3  -3   22.10   28.00
  -5   3  -3  -31.30   35.00
  -5   3  -3   51.79   35.70
   5  -3   3    7.00   23.70
   5  -3   3  -37.40   31.10
   5  -3   3  -23.30   25.50
  -6   4  -3   76.99   40.70
  -6   4  -3  -35.70   39.60
   6  -4   3    1.60   31.40
   6  -4   3   23.80   34.40
   6  -8  -2  -39.00   39.70
   6  -8  -2  -25.10   36.50
  -6   8   2  -40.50   38.10
   5  -7  -2   23.80   26.40
   5  -7  -2  -21.00   31.00
   5  -7  -2   40.40   28.50
  -5   7   2   55.09   33.50
  -5   7   2   -4.60   32.00
  -5   7   2   41.40   45.00
  -5   7   2   39.00   25.20
   4  -6  -2   19.50   23.80
   4  -6  -2   41.40   22.60
   4  -6  -2   14.60   15.80
   4  -6  -2   45.40   22.50
  -4   6   2   47.60   25.00
  -4   6   2   33.60   28.20
  -4   6   2   35.40   24.50
  -4   6   2   43.00   24.90
   3  -5  -2   95.09   16.70
   3  -5  -2   55.99   19.00
   3  -5  -2   48.20   20.60
   3  -5  -2  100.99   20.10
   3  -5  -2   63.89   15.50
  -3   5   2   87.99   22.20
  -3   5   2  126.29   18.70
  -3   5   2  106.39   24.90
  -3   5   2  101.69   24.30
  -3   5   2   53.89   17.60
  -3   5   2  107.09   17.80
   2  -4  -2  163.78   19.30
   2  -4  -2  181.08   18.70
   2  -4  -2  161.78   18.70
   2  -4  -2  234.78   24.20
   2  -4  -2  199.38   21.70
   2  -4  -2  218.68   24.60
   2  -4  -2  203.48   21.30
   2  -4  -2  159.58   18.20
   2  -4  -2  169.18   19.60
  -2   4   2  192.28   20.80
  -2   4   2  155.68   16.50
  -2   4   2  196.18   20.10
  -2   4   2  156.98   17.90
  -2   4   2  179.48   21.90
  -2   4   2  169.28   17.30
   1  -3  -2  657.03   38.20
   1  -3  -2  557.04   37.00
   1  -3  -2  602.24   38.20
   1  -3  -2  605.34   36.90
   1  -3  -2  563.74   38.40
   1  -3  -2  631.44   38.60
   1  -3  -2  590.14   38.00
  -1   3   2  583.64   36.10
  -1   3   2  641.04   36.60
  -1   3   2  614.44   36.90
  -1   3   2  634.04   38.80
  -1   3   2  596.14   38.50
  -1   3   2  616.24   37.70
  -1   3   2  682.93   36.20
  -1  -1  -2 1581.54  101.99
  -1  -1  -2 1836.52  100.59
  -1  -1  -2 1785.72  100.09
  -1  -1  -2 1833.22   99.39
  -1  -1  -2 1782.22  100.19
  -1  -1  -2 1895.01  100.89
  -1  -1  -2 1719.53  100.99
  -1  -1  -2 1730.23  100.39
   1   1   2 1749.22  100.39
   1   1   2 1949.30   99.89
   1   1   2 1751.22  100.29
   1   1   2 1813.22  100.49
   1   1   2 1869.41  101.19
   1   1   2 1715.53   99.49
   1   1   2 1760.92  100.59
   1   1   2 1669.13  104.59
  -2   0  -2  479.95   36.70
  -2   0  -2  483.05   36.10
  -2   0  -2  504.05   35.40
  -2   0  -2  441.56   34.30
  -2   0  -2  440.36   35.50
  -2   0  -2  486.75   33.30
  -2   0  -2  455.85   36.30
   2   0   2  429.96   35.40
   2   0   2  509.65   34.60
   2   0   2  477.95   34.70
   2   0   2  457.45   36.10
   2   0   2  435.76   34.80
   2   0   2  452.75   33.40
   2   0   2  430.76   34.00
  -3   1  -2   50.99   23.60
  -3   1  -2   85.19   18.20
  -3   1  -2   96.19   27.50
  -3   1  -2   67.59   22.80
  -3   1  -2   47.60   24.20
  -3   1  -2   40.50   21.80
  -3   1  -2   73.99   22.10
   3  -1   2   71.99   22.00
   3  -1   2   51.49   17.70
   3  -1   2   92.89   19.10
   3  -1   2   72.19   18.40
   3  -1   2   85.99   17.90
   3  -1   2   39.80   19.50
  -4   2  -2   29.10   26.90
  -4   2  -2   23.20   31.40
  -4   2  -2   19.70   23.50
  -4   2  -2   24.30   27.80
  -4   2  -2   52.49   26.20
   4  -2   2   16.30   24.80
   4  -2   2   35.60   20.10
   4  -2   2   24.80   22.70
  -5   3  -2   33.50   35.90
  -5   3  -2   41.40   31.80
  -5   3  -2   30.70   42.30
  -5   3  -2    3.70   30.60
   5  -3   2   23.60   22.10
   5  -3   2   13.40   29.10
   5  -3   2   -2.10   30.20
  -6   4  -2   16.60   44.70
  -6   4  -2   33.50   35.00
  -6   4  -2   83.49   43.10
   6  -4   2    5.70   32.30
   6  -4   2  -10.90   31.70
   6  -4   2   39.70   32.80
   6  -4   2   -9.60   35.40
   6  -8  -1   41.10   32.00
   6  -8  -1   49.60   34.90
   6  -8  -1  -17.70   34.40
  -6   8   1   61.99   41.10
  -6   8   1   -5.00   37.30
   5  -7  -1    6.70   30.20
   5  -7  -1   21.80   20.60
   5  -7  -1   44.50   26.40
   5  -7  -1   19.80   27.90
  -5   7   1   43.60   44.90
  -5   7   1  -18.00   32.10
  -5   7   1   49.50   33.70
  -5   7   1    9.90   33.50
   4  -6  -1   25.00   17.50
   4  -6  -1   33.70   24.20
   4  -6  -1   32.10   24.00
   4  -6  -1   41.30   21.10
  -4   6   1    1.00   25.10
  -4   6   1   34.70   25.10
  -4   6   1   17.00   29.90
  -4   6   1   57.09   22.10
   3  -5  -1  155.58   26.40
   3  -5  -1  111.19   17.90
   3  -5  -1  107.79   22.00
   3  -5  -1  132.49   18.00
  -3   5   1  112.89   18.50
  -3   5   1  123.09   31.50
  -3   5   1  135.99   24.10
  -3   5   1  128.09   20.70
  -3   5   1  155.18   20.60
  -3   5   1  154.18   26.70
   2  -4  -1   14.10   14.40
   2  -4  -1   12.90   13.50
   2  -4  -1   -0.10   15.00
   2  -4  -1   13.30   14.00
   2  -4  -1   27.40   12.30
   2  -4  -1   -0.70   13.20
   2  -4  -1   18.90   14.70
   2  -4  -1    7.80   16.00
   2  -4  -1   26.00   15.10
  -2   4   1   26.90   14.80
  -2   4   1   -7.60   16.10
  -2   4   1   20.30   13.80
  -2   4   1   15.20   13.80
  -2   4   1   10.90   14.60
  -2   4   1   30.70   11.70
  -2   4   1   19.10   14.50
   1  -3  -1  -10.20   20.10
   1  -3  -1   65.79   10.50
   1  -3  -1   33.40   18.40
   1  -3  -1   49.90    8.80
   1  -3  -1   46.10   13.40
   1  -3  -1   53.99   12.30
   1  -3  -1   48.00    9.10
   1  -3  -1   38.40   11.30
   1  -3  -1   62.59   11.70
  -1   3   1   46.30   13.50
  -1   3   1   53.89   10.40
  -1   3   1   49.40    8.80
  -1   3   1   58.59   12.00
  -1   3   1   53.29    8.20
  -1   3   1   46.90   11.20
  -1   3   1   68.79   10.30
  -1  -1  -1  114.19   12.60
  -1  -1  -1   96.89   14.00
  -1  -1  -1  111.29   14.70
  -1  -1  -1   84.39   26.20
  -1  -1  -1  139.19   14.30
  -1  -1  -1   86.89   11.70
  -1  -1  -1   76.89   14.80
  -1  -1  -1   97.19   13.20
   1   1   1  107.89   12.60
   1   1   1  137.09   14.50
   1   1   1  103.89   14.60
   1   1   1   88.99   14.50
   1   1   1   81.89   22.90
   1   1   1  109.69   14.50
   1   1   1  115.69   14.00
  -2   0  -1  -13.40   17.20
  -2   0  -1  -12.10   16.20
  -2   0  -1   34.80   16.00
  -2   0  -1  -17.80   14.00
  -2   0  -1  -10.20   17.40
  -2   0  -1  -22.70   14.10
  -2   0  -1    0.90   13.80
   2   0   1  -15.50   13.70
   2   0   1   18.90   15.30
   2   0   1  -15.20   15.50
   2   0   1   -4.20   16.00
   2   0   1   19.80   14.30
   2   0   1  -19.70   14.20
   2   0   1    0.90   13.20
   2   0   1  -40.00   13.30
  -3   1  -1   58.39   22.30
  -3   1  -1   61.89   21.00
  -3   1  -1   53.29   18.70
  -3   1  -1   64.79   17.70
  -3   1  -1   87.09   21.90
  -3   1  -1   20.40   24.70
  -3   1  -1   89.09   22.50
   3  -1   1   61.59   16.20
   3  -1   1   46.70   17.70
   3  -1   1   58.89   16.80
   3  -1   1   51.79   20.00
   3  -1   1   92.79   22.70
   3  -1   1   40.30   17.90
  -4   2  -1   31.30   29.40
  -4   2  -1   17.30   29.20
  -4   2  -1   33.70   23.40
  -4   2  -1   26.50   26.70
  -4   2  -1   63.69   24.00
   4  -2   1   25.60   24.70
   4  -2   1    4.10   21.10
   4  -2   1   33.40   19.20
  -5   3  -1   -5.80   27.60
  -5   3  -1  -41.50   37.40
  -5   3  -1  -39.90   32.40
  -5   3  -1   27.20   34.70
  -5   3  -1   30.40   35.00
   5  -3   1  -77.29   26.70
   5  -3   1  -17.10   29.60
   5  -3   1   26.50   20.80
  -6   4  -1  -40.40   34.10
  -6   4  -1    8.70   43.10
  -6   4  -1   36.30   38.20
   6  -4   1  -18.60   32.30
   6  -4   1   -9.20   35.20
   6  -4   1   50.79   37.00
   6  -8   0   -4.80   33.90
   6  -8   0   54.39   31.00
   6  -8   0   24.60   37.10
   6  -8   0   48.50   39.50
  -6   8   0    8.20   39.90
  -6   8   0  -10.10   41.60
  -6   8   0   25.10   43.70
   5  -7   0  -24.30   30.00
   5  -7   0  -23.90   27.30
   5  -7   0    7.70   25.40
  -5   7   0   34.30   32.60
  -5   7   0  -12.90   26.20
  -5   7   0  -36.10   33.00
  -5   7   0   71.69   43.40
   4  -6   0    8.80   17.40
   4  -6   0   25.20   24.20
   4  -6   0  -18.20   19.70
   4  -6   0  -13.60   21.40
  -4   6   0   -3.00   21.70
  -4   6   0    0.20   23.90
  -4   6   0   46.10   24.80
  -4   6   0   48.40   24.50
  -4   6   0   23.60   30.20
  -4   6   0   42.30   26.60
   3  -5   0   61.69   27.90
   3  -5   0   47.20   19.20
   3  -5   0   82.09   21.90
   3  -5   0   52.99   16.00
   3  -5   0   55.79   15.30
  -3   5   0   46.60   20.00
  -3   5   0   69.39   16.70
  -3   5   0   85.99   19.90
  -3   5   0   85.09   21.30
  -3   5   0   55.59   26.60
  -3   5   0   59.09   18.40
   2  -4   0  325.97   26.30
   2  -4   0  301.07   38.60
   2  -4   0  341.07   27.40
   2  -4   0  327.17   29.30
   2  -4   0  314.87   26.70
   2  -4   0  362.86   28.80
   2  -4   0  337.17   29.00
   2  -4   0  362.16   30.00
   2  -4   0  319.47   29.00
  -2   4   0  390.06   29.60
  -2   4   0  319.77   31.30
  -2   4   0  308.07   28.70
  -2   4   0  356.86   28.90
  -2   4   0  339.47   29.30
  -2   4   0  341.17   28.40
  -2   4   0  318.77   25.70
  -2   4   0  310.97   29.20
   1  -3   0  625.84   37.40
   1  -3   0  579.54   36.30
   1  -3   0  591.94   37.60
   1  -3   0  651.13   37.10
   1  -3   0  562.74   35.90
   1  -3   0  557.04   34.80
   1  -3   0  572.64   39.00
  -1   3   0  630.34   39.60
  -1   3   0  542.35   34.70
  -1   3   0  645.64   37.20
  -1   3   0  601.04   36.80
  -1   3   0  552.44   37.00
  -1  -1   0  352.26   23.10
  -1  -1   0  299.87   22.80
  -1  -1   0  332.37   24.00
  -1  -1   0  349.17   22.90
  -1  -1   0  360.46   28.30
  -1  -1   0  305.17   22.60
  -1  -1   0  340.77   24.00
  -1  -1   0  306.37   24.00
   1   1   0  269.77   23.10
   1   1   0  339.57   22.60
   1   1   0  322.27   23.90
   1   1   0  291.87   23.10
   1   1   0  313.07   24.70
   1   1   0  275.77   23.60
   1   1   0  280.87   22.80
   1   1   0  286.07   26.20
   1   1   0  323.67   23.20
  -2   0   0  813.62   52.29
  -2   0   0  873.21   52.29
  -2   0   0  855.71   51.49
  -2   0   0  833.12   52.29
  -2   0   0  793.62   51.29
  -2   0   0  821.42   51.79
  -2   0   0  844.02   53.29
  -2   0   0  746.43   53.89
   2   0   0  875.11   51.39
   2   0   0  798.22   52.79
   2   0   0  844.62   51.29
   2   0   0  834.92   50.89
   2   0   0  895.01   51.59
   2   0   0  869.61   51.49
   2   0   0  807.82   51.09
   2   0   0  742.03   51.99
   2   0   0  859.41   51.29
  -3   1   0   89.59   20.90
  -3   1   0   66.19   19.50
  -3   1   0   60.79   22.20
  -3   1   0   85.69   18.90
  -3   1   0   58.89   19.10
  -3   1   0   81.39   23.30
   3  -1   0   72.79   16.80
   3  -1   0   55.99   17.80
   3  -1   0   71.89   17.10
   3  -1   0   99.49   24.10
   3  -1   0   60.59   19.50
  -4   2   0   13.60   28.90
  -4   2   0   52.19   26.60
  -4   2   0   61.69   24.10
   4  -2   0   -3.70   21.70
   4  -2   0   54.49   19.30
   4  -2   0   48.20   25.20
  -5   3   0   37.40   44.20
  -5   3   0   28.20   35.00
  -5   3   0   34.80   35.20
  -5   3   0   -8.50   32.80
   5  -3   0   10.70   28.80
   5  -3   0  -41.50   27.00
   5  -3   0   32.70   20.80
  -6   4   0   70.49   37.50
  -6   4   0    6.00   41.80
   6  -4   0  -20.30   32.80
   6  -8   1   32.40   29.30
   6  -8   1   25.80   35.30
   6  -8   1   64.59   37.40
  -6   8  -1  -64.39   42.30
  -6   8  -1   51.19   44.30
   5  -7   1   54.79   28.70
   5  -7   1   42.20   26.20
   5  -7   1   52.49   31.30
   5  -7   1   27.70   22.60
  -5   7  -1    9.40   35.80
  -5   7  -1  119.09   37.70
   4  -6   1   27.40   19.60
   4  -6   1   47.50   23.60
   4  -6   1   41.90   24.70
   4  -6   1   27.30   18.40
  -4   6  -1   94.19   31.30
  -4   6  -1   17.40   25.20
  -4   6  -1   78.29   29.30
  -4   6  -1   31.40   24.70
  -4   6  -1   13.10   26.00
   3  -5   1   45.50   19.40
   3  -5   1   60.79   16.70
   3  -5   1   13.20   22.50
   3  -5   1   46.90   14.90
   3  -5   1   73.29   21.50
  -3   5  -1   64.09   21.40
  -3   5  -1   44.10   17.80
  -3   5  -1   61.29   20.90
  -3   5  -1   32.80   19.30
  -3   5  -1   32.20   19.70
  -3   5  -1   43.60   16.80
   2  -4   1    6.40   14.40
   2  -4   1   17.70   18.10
   2  -4   1  -19.70   11.40
   2  -4   1    6.40   14.60
   2  -4   1    6.50   16.30
   2  -4   1   35.70   15.00
   2  -4   1   15.50   15.20
   2  -4   1   36.90   16.30
  -2   4  -1   50.39   16.80
  -2   4  -1   18.70   16.70
  -2   4  -1   36.90   15.70
  -2   4  -1   15.30   13.90
  -2   4  -1    8.10   12.50
  -2   4  -1   17.60   14.60
  -2   4  -1   25.20   17.20
  -2   4  -1   28.70   17.50
   1  -3   1 3974.80  210.28
   1  -3   1 3669.23  210.28
   1  -3   1 3715.23  210.48
   1  -3   1 3464.35  212.88
   1  -3   1 3704.73  210.18
   1  -3   1 3958.60  210.08
   1  -3   1 3764.32  209.48
  -1   3  -1 3674.73  210.18
  -1   3  -1 3882.91  210.18
  -1   3  -1 4056.09  210.48
  -1   3  -1 3806.72  210.48
  -1   3  -1 3886.51  211.28
  -1   3  -1 3547.34  211.48
  -1   3  -1 3846.12  209.48
  -1   3  -1 4006.60  210.48
  -1  -1   1  405.26   28.70
  -1  -1   1  430.36   28.70
  -1  -1   1  453.05   29.70
  -1  -1   1  456.35   28.50
  -1  -1   1  452.35   29.30
  -1  -1   1  433.76   28.20
  -1  -1   1  381.96   32.00
   1   1  -1  430.96   27.90
   1   1  -1  477.95   29.20
   1   1  -1  410.06   28.50
   1   1  -1  388.46   29.60
   1   1  -1  419.76   28.60
   1   1  -1  423.26   27.70
   1   1  -1  441.06   28.40
  -2   0   1  -13.70   14.80
  -2   0   1  -34.50   14.20
  -2   0   1   -6.80   16.50
  -2   0   1  -22.20   13.20
  -2   0   1   -6.40   14.60
  -2   0   1  -25.40   13.70
   2   0  -1    3.00   15.20
   2   0  -1  -31.00   13.70
   2   0  -1  -15.10   12.40
   2   0  -1  -25.80   14.00
   2   0  -1    4.70   13.60
   2   0  -1  -19.00   13.60
   2   0  -1  -13.30   13.10
   2   0  -1   -1.50   13.40
   2   0  -1  -16.10   13.80
  -3   1   1   59.19   17.80
  -3   1   1   37.50   18.50
  -3   1   1   21.90   19.00
  -3   1   1   38.60   17.30
  -3   1   1   42.10   17.30
  -3   1   1   91.19   32.50
   3  -1  -1   53.19   19.20
   3  -1  -1   60.99   18.60
   3  -1  -1   53.79   15.60
   3  -1  -1   22.10   16.60
   3  -1  -1   39.60   17.20
  -4   2   1   30.80   23.90
  -4   2   1    7.60   22.30
  -4   2   1   28.20   28.70
  -4   2   1  -16.10   24.80
  -4   2   1    8.90   24.70
   4  -2  -1   -0.50   25.10
   4  -2  -1   49.40   24.40
   4  -2  -1   13.70   21.60
   4  -2  -1   22.00   18.10
  -5   3   1  -14.90   25.90
  -5   3   1   33.30   35.70
  -5   3   1   14.10   42.30
  -5   3   1   39.80   32.70
   5  -3  -1   22.50   20.10
   5  -3  -1   32.80   29.30
   5  -3  -1   -1.80   31.40
   5  -3  -1    7.90   33.60
  -6   4   1   60.79   42.90
  -6   4   1    1.60   41.00
   6  -4  -1  103.59   35.50
   6  -4  -1   -2.70   38.40
   6  -8   2  -28.60   34.00
   6  -8   2   39.80   36.20
   6  -8   2    4.60   35.20
  -6   8  -2  -17.40   43.90
  -6   8  -2   -7.90   40.50
  -6   8  -2  -21.80   41.70
   5  -7   2   12.00   22.30
   5  -7   2  -11.80   26.90
   5  -7   2   11.30   32.60
   5  -7   2   20.70   24.60
  -5   7  -2   -6.00   28.10
  -5   7  -2   30.80   42.90
  -5   7  -2  -16.30   47.50
  -5   7  -2   -5.20   34.90
   4  -6   2    9.80   24.30
   4  -6   2   67.29   19.80
   4  -6   2   14.50   19.80
   4  -6   2   -4.80   22.80
  -4   6  -2   16.20   25.10
  -4   6  -2   36.00   26.00
  -4   6  -2   26.90   28.50
  -4   6  -2   51.89   24.10
  -4   6  -2    5.50   28.50
  -4   6  -2   27.80   28.00
   3  -5   2   44.70   27.40
   3  -5   2   41.10   21.30
   3  -5   2   27.70   16.60
   3  -5   2  -29.70   29.10
   3  -5   2   57.49   15.10
   3  -5   2   80.49   19.90
  -3   5  -2   45.50   17.50
  -3   5  -2   55.99   19.90
  -3   5  -2   69.49   18.20
  -3   5  -2   60.79   22.30
  -3   5  -2   48.60   21.50
  -3   5  -2   19.90   20.60
   2  -4   2  500.65   36.00
   2  -4   2  506.85   37.50
   2  -4   2  523.95   35.50
   2  -4   2  480.55   37.70
   2  -4   2  518.35   37.20
   2  -4   2  405.76   38.50
   2  -4   2  473.15   35.70
   2  -4   2  475.15   33.30
  -2   4  -2  506.95   37.00
  -2   4  -2  485.75   37.70
  -2   4  -2  514.95   36.80
  -2   4  -2  498.35   37.20
  -2   4  -2  497.35   37.50
  -2   4  -2  464.25   38.60
  -2   4  -2  557.04   35.50
  -2   4  -2  533.75   34.10
   1  -3   2  596.54   41.70
   1  -3   2  689.43   38.80
   1  -3   2  724.53   41.70
   1  -3   2  675.23   40.80
   1  -3   2  732.23   41.40
   1  -3   2  598.74   39.70
   1  -3   2  648.94   42.30
   1  -3   2  616.44   40.00
   1  -3   2  649.04   41.20
  -1   3  -2  725.13   41.70
  -1   3  -2  708.23   41.20
  -1   3  -2  686.13   41.60
  -1   3  -2  591.24   42.80
  -1   3  -2  622.34   40.60
  -1   3  -2  560.74   41.40
  -1   3  -2  605.74   40.00
  -1   3  -2  632.14   41.30
   0  -2   2  -10.40    4.60
  -1  -1   2   -0.60   12.10
  -1  -1   2   -5.00    9.80
  -1  -1   2    7.60   13.00
  -1  -1   2   -4.50   11.10
  -1  -1   2    9.20   11.70
  -1  -1   2   -6.40    9.50
   1   1  -2    3.30   10.20
   1   1  -2    7.10   11.50
   1   1  -2   22.00   11.70
   1   1  -2   -7.80    9.90
   1   1  -2   -1.60   10.30
   1   1  -2   -4.40    8.80
  -2   0   2  168.48   18.60
  -2   0   2  206.88   20.20
  -2   0   2  181.58   18.90
  -2   0   2  163.28   18.60
  -2   0   2  181.18   21.20
  -2   0   2  211.28   20.70
  -2   0   2  178.68   19.40
   2   0  -2  228.78   20.60
   2   0  -2  182.68   19.70
   2   0  -2  244.38   24.10
   2   0  -2  189.68   18.60
   2   0  -2  198.38   20.00
   2   0  -2  182.98   18.50
   2   0  -2  209.08   23.90
   2   0  -2  180.28   20.20
  -3   1   2   11.40   16.20
  -3   1   2    2.00   17.50
  -3   1   2  -10.40   14.80
  -3   1   2   19.90   30.00
  -3   1   2    9.90   16.00
   3  -1  -2   -9.00   17.20
   3  -1  -2   -3.40   13.70
   3  -1  -2  -20.90   16.10
   3  -1  -2   -2.70   15.70
   3  -1  -2   -7.50   16.20
  -4   2   2   54.19   27.10
  -4   2   2   20.50   25.20
  -4   2   2   35.80   21.50
  -4   2   2  -14.90   23.40
  -4   2   2   19.20   23.40
   4  -2  -2   71.49   25.60
   4  -2  -2    1.00   17.20
   4  -2  -2    8.80   23.30
   4  -2  -2   22.80   23.50
   4  -2  -2    4.20   21.20
  -5   3   2   33.10   32.40
  -5   3   2   54.19   25.50
  -5   3   2   40.80   30.50
  -5   3   2   66.29   41.50
   5  -3  -2   72.49   31.00
   5  -3  -2    6.80   21.20
   5  -3  -2    4.20   27.60
   5  -3  -2    8.20   29.10
  -6   4   2   -3.70   39.20
  -6   4   2  -24.10   38.80
  -6   4   2   54.59   34.40
   6  -4  -2   -3.20   36.90
   6  -4  -2   21.60   34.60
   5  -7   3  -49.60   27.00
   5  -7   3   40.70   24.60
   5  -7   3   19.90   30.50
   5  -7   3    6.30   25.80
   5  -7   3  -20.30   27.50
  -5   7  -3    8.20   33.80
  -5   7  -3   42.60   35.20
  -5   7  -3   22.50   38.40
  -5   7  -3  -11.20   36.50
   4  -6   3   29.30   19.90
   4  -6   3   47.10   23.20
   4  -6   3   30.10   25.20
   4  -6   3   29.90   20.50
  -4   6  -3   29.20   27.10
  -4   6  -3   27.70   30.30
  -4   6  -3    4.90   28.70
  -4   6  -3    3.60   23.90
  -4   6  -3   60.59   34.20
  -4   6  -3   23.00   32.10
   3  -5   3   26.00   18.40
   3  -5   3   30.90   14.70
   3  -5   3   25.80   17.30
   3  -5   3   27.40   19.30
  -3   5  -3   39.80   21.50
  -3   5  -3   47.50   22.70
  -3   5  -3   47.10   32.20
  -3   5  -3   50.49   17.50
  -3   5  -3  106.39   24.90
  -3   5  -3   18.70   18.10
   2  -4   3   25.80   15.60
   2  -4   3   31.30   20.80
   2  -4   3   65.69   16.60
   2  -4   3   50.79   18.20
   2  -4   3   26.50   12.10
   2  -4   3   38.10   16.90
   2  -4   3   22.10   14.60
  -2   4  -3   42.40   18.70
  -2   4  -3   58.49   18.30
  -2   4  -3   26.30   16.40
  -2   4  -3   73.39   18.10
  -2   4  -3   20.90   25.40
  -2   4  -3   16.70   14.00
  -2   4  -3   21.20   19.90
   1  -3   3  601.94   41.90
   1  -3   3  745.83   43.40
   1  -3   3  708.13   45.40
   1  -3   3  611.04   42.20
   1  -3   3  747.83   45.30
   1  -3   3  726.73   44.10
   1  -3   3  710.33   41.60
   1  -3   3  729.83   44.30
  -1   3  -3  779.82   44.30
  -1   3  -3  659.23   45.90
  -1   3  -3  597.44   42.30
  -1   3  -3  720.63   42.20
  -1   3  -3  718.63   44.30
  -1   3  -3  711.13   44.60
  -1   3  -3  676.83   43.60
   0  -2   3  496.45   33.70
   0  -2   3  549.74   33.50
   0  -2   3  624.94   33.40
   0  -2   3  474.35   34.00
   0  -2   3  578.84   33.30
   0  -2   3  595.24   31.90
   0  -2   3  564.54   33.30
   0   2  -3  492.15   33.80
   0   2  -3  513.55   33.50
   0   2  -3  544.15   32.90
   0   2  -3  531.85   33.60
   0   2  -3  512.95   34.60
   0   2  -3  528.75   32.70
   0   2  -3  541.25   33.20
   0   2  -3  560.04   33.00
  -1  -1   3  258.47   22.60
  -1  -1   3  302.47   24.50
  -1  -1   3  304.27   24.10
  -1  -1   3  300.77   23.10
  -1  -1   3  292.47   22.90
  -1  -1   3  293.27   21.50
   1   1  -3  334.47   23.30
   1   1  -3  278.97   23.20
   1   1  -3  226.18   22.40
   1   1  -3  266.07   23.40
   1   1  -3  301.67   23.40
   1   1  -3  331.77   24.20
   1   1  -3  271.17   21.00
   1   1  -3  281.67   20.60
  -2   0   3  -28.30   14.30
  -2   0   3    3.90   13.50
  -2   0   3  -12.10   12.60
  -2   0   3  -26.40   12.80
  -2   0   3  -26.70   14.00
  -2   0   3  -18.50   15.30
   2   0  -3   -8.70   10.90
   2   0  -3   -7.70   12.50
   2   0  -3   -0.30   14.00
   2   0  -3  -13.40   12.30
   2   0  -3   -4.20   14.50
   2   0  -3  -28.00   13.30
   2   0  -3    4.70   14.30
   2   0  -3  -24.00   14.20
  -3   1   3  105.89   18.80
  -3   1   3  159.58   22.70
  -3   1   3  125.59   19.50
   3  -1  -3   88.19   21.00
   3  -1  -3  118.29   16.90
   3  -1  -3  105.99   20.80
   3  -1  -3  110.69   30.20
   3  -1  -3  162.48   22.00
  -4   2   3   45.30   26.50
  -4   2   3   40.00   25.10
  -4   2   3   18.80   25.00
  -4   2   3   53.89   21.30
  -4   2   3   49.30   20.30
   4  -2  -3   54.39   22.50
   4  -2  -3   37.90   23.90
   4  -2  -3   32.00   24.90
  -5   3   3   20.00   33.00
  -5   3   3   16.30   22.60
  -5   3   3   40.20   40.00
  -5   3   3   13.80   32.20
   5  -3  -3   -3.40   30.60
   5  -3  -3   11.10   18.30
   5  -3  -3    4.40   30.00
   5  -3  -3   48.80   29.10
  -6   4   3   -5.60   38.00
  -6   4   3   29.10   43.70
   6  -4  -3   77.59   33.50
   6  -4  -3    4.10   35.80
   5  -7   4  -18.00   23.40
   5  -7   4  -22.60   24.00
   5  -7   4   30.90   29.50
   5  -7   4   29.60   23.80
   5  -7   4   25.90   33.70
  -5   7  -4   11.90   27.80
  -5   7  -4   -3.90   33.60
  -5   7  -4  -24.20   44.90
   4  -6   4    3.60   19.60
   4  -6   4   34.40   26.40
   4  -6   4   19.70   29.00
   4  -6   4   -4.80   20.90
   4  -6   4   -1.50   24.10
  -4   6  -4   39.30   34.90
  -4   6  -4   -0.80   28.00
  -4   6  -4   23.70   27.20
  -4   6  -4    7.40   32.80
  -4   6  -4   32.70   25.20
   3  -5   4    0.80   20.80
   3  -5   4   36.20   17.90
   3  -5   4  -25.00   18.60
   3  -5   4    4.00   17.60
   3  -5   4   35.30   17.00
   3  -5   4   19.60   14.70
  -3   5  -4  -17.10   17.90
  -3   5  -4   13.60   21.70
  -3   5  -4   27.00   23.90
  -3   5  -4   21.90   21.80
  -3   5  -4   20.00   22.50
  -3   5  -4   27.90   18.70
   2  -4   4  570.54   40.60
   2  -4   4  519.85   40.60
   2  -4   4  618.04   42.50
   2  -4   4  519.35   39.20
   2  -4   4  506.35   36.00
   2  -4   4  567.94   44.80
   2  -4   4  529.85   39.30
   2  -4   4  536.15   36.10
  -2   4  -4  584.34   40.70
  -2   4  -4  542.65   36.50
  -2   4  -4  493.85   36.90
  -2   4  -4  482.05   40.10
  -2   4  -4  575.84   40.00
  -2   4  -4  557.34   39.60
  -2   4  -4  416.96   44.20
  -2   4  -4  593.14   42.60
   1  -3   4 3070.09  166.38
   1  -3   4 2980.80  164.78
   1  -3   4 3006.00  166.28
   1  -3   4 2738.73  166.18
   1  -3   4 3114.99  166.58
   1  -3   4 2784.12  167.48
   1  -3   4 2928.91  165.38
   1  -3   4 2935.81  164.58
  -1   3  -4 3035.10  166.08
  -1   3  -4 2824.32  165.98
  -1   3  -4 2958.80  166.88
  -1   3  -4 3246.88  166.68
  -1   3  -4 2928.71  166.78
  -1   3  -4 3104.19  165.38
  -1   3  -4 2921.41  165.48
   0  -2   4  329.47   26.00
   0  -2   4  350.16   29.00
   0  -2   4  393.36   23.70
   0  -2   4  279.37   30.30
   0  -2   4  369.56   25.50
   0  -2   4  330.27   28.80
   0   2  -4  332.07   24.50
   0   2  -4  377.66   26.50
   0   2  -4  319.17   23.70
   0   2  -4  399.26   25.70
   0   2  -4  288.77   26.50
   0   2  -4  378.16   25.10
   0   2  -4  402.16   25.70
  -1  -1   4  231.58   18.70
  -1  -1   4  203.58   17.80
  -1  -1   4  180.68   16.80
  -1  -1   4  217.78   15.90
  -1  -1   4  181.38   20.70
  -1  -1   4  153.98   17.30
   1   1  -4  150.08   16.60
   1   1  -4  133.49   16.60
   1   1  -4  166.88   20.10
   1   1  -4  168.88   16.20
   1   1  -4  163.28   17.20
   1   1  -4  196.68   16.50
   1   1  -4  202.88   15.90
  -2   0   4  237.08   21.30
  -2   0   4  195.68   22.70
  -2   0   4  249.48   26.40
  -2   0   4  211.58   24.70
  -2   0   4  222.18   23.30
  -2   0   4  227.08   22.40
   2   0  -4  228.28   24.40
   2   0  -4  212.68   22.80
   2   0  -4  161.48   29.20
   2   0  -4  225.78   23.80
   2   0  -4  247.58   27.00
   2   0  -4  246.38   25.10
   2   0  -4  178.48   20.00
  -3   1   4  102.89   20.10
  -3   1   4   91.59   18.20
  -3   1   4  103.09   19.70
  -3   1   4  108.89   21.70
  -3   1   4   97.29   20.00
  -3   1   4  122.79   23.40
   3  -1  -4  154.88   21.40
   3  -1  -4   88.89   20.20
   3  -1  -4  120.59   22.00
  -4   2   4   59.29   26.00
  -4   2   4   13.90   24.10
  -4   2   4   38.40   27.40
  -4   2   4  -34.60   18.10
  -4   2   4    1.40   21.50
   4  -2  -4    4.10   23.30
   4  -2  -4  -45.20   22.60
   4  -2  -4   -1.80   20.40
   4  -2  -4   19.40   16.30
   4  -2  -4  -13.30   23.60
  -5   3   4    8.70   39.10
  -5   3   4   48.70   22.90
  -5   3   4  -10.10   32.20
  -5   3   4   -3.80   32.50
   5  -3  -4   69.19   30.90
   5  -3  -4   36.10   29.00
   5  -3  -4   33.10   31.40
  -6   4   4   92.39   42.00
   6  -4  -4    3.30   35.50
   6  -4  -4   -2.10   34.40
   6  -4  -4   40.60   36.60
   5  -7   5  -10.80   23.80
   5  -7   5    4.80   30.40
   5  -7   5   18.00   26.00
   5  -7   5   13.40   33.60
   5  -7   5  -22.70   27.60
  -5   7  -5   -9.00   33.90
  -5   7  -5   57.39   50.59
  -5   7  -5   45.60   32.60
  -5   7  -5   55.79   44.90
   4  -6   5    7.20   21.20
   4  -6   5   50.79   25.60
   4  -6   5   18.60   22.10
   4  -6   5   51.49   28.60
   4  -6   5   -6.30   20.20
  -4   6  -5    3.80   31.50
  -4   6  -5   48.50   31.80
  -4   6  -5   13.60   23.20
  -4   6  -5   55.99   31.60
   3  -5   5   31.60   15.40
   3  -5   5   61.29   19.00
   3  -5   5    2.40   21.70
   3  -5   5   12.30   15.80
   3  -5   5    8.00   18.20
   3  -5   5   12.40   20.10
  -3   5  -5    6.00   25.50
  -3   5  -5   29.50   23.90
  -3   5  -5   41.40   16.70
  -3   5  -5  -43.60   25.40
  -3   5  -5   20.80   22.00
   2  -4   5   47.40   17.00
   2  -4   5   57.09   17.80
   2  -4   5   21.80   13.50
   2  -4   5   20.60   18.90
   2  -4   5    5.70   17.30
   2  -4   5   15.50   18.50
   2  -4   5   32.50   12.70
   2  -4   5   60.59   21.10
  -2   4  -5   59.49   22.00
  -2   4  -5    1.90   17.20
  -2   4  -5   49.30   20.10
  -2   4  -5   25.50   13.70
  -2   4  -5   18.90   16.30
  -2   4  -5   60.09   19.50
  -2   4  -5   75.49   18.70
  -2   4  -5   37.00   18.80
   1  -3   5  839.62   53.29
   1  -3   5  939.61   52.49
   1  -3   5  848.32   48.70
   1  -3   5  797.92   49.40
   1  -3   5  858.41   50.29
   1  -3   5  790.92   52.79
   1  -3   5  815.72   52.59
   1  -3   5  798.62   53.09
   1  -3   5  833.12   50.59
  -1   3  -5  858.71   52.39
  -1   3  -5  798.52   51.29
  -1   3  -5  863.51   50.89
  -1   3  -5  717.43   53.39
  -1   3  -5  892.21   52.19
   0  -2   5  438.46   31.40
   0  -2   5  465.35   28.70
   0  -2   5  472.65   31.60
   0  -2   5  484.85   31.10
   0  -2   5  468.85   31.20
   0  -2   5  444.56   30.90
   0   2  -5  396.06   30.10
   0   2  -5  438.76   30.90
   0   2  -5  422.36   30.90
   0   2  -5  457.45   31.70
   0   2  -5  400.06   29.90
   0   2  -5  437.26   29.50
   0   2  -5  456.75   30.90
   0   2  -5  384.06   34.50
  -1  -1   5  154.58   18.80
  -1  -1   5  178.58   17.80
  -1  -1   5  242.18   19.50
  -1  -1   5  194.98   22.80
   1   1  -5  199.58   18.80
   1   1  -5  219.28   21.00
   1   1  -5  215.58   23.60
   1   1  -5  187.48   17.40
   1   1  -5  246.18   18.60
   1   1  -5  197.18   17.90
   1   1  -5  211.58   17.60
  -2   0   5  -18.20   14.50
  -2   0   5    4.70   13.80
  -2   0   5    9.70   15.10
  -2   0   5    1.30   15.40
  -2   0   5   -4.40   12.00
  -2   0   5  -13.00   12.70
   2   0  -5  -24.40   14.40
   2   0  -5   -1.60   13.00
   2   0  -5  -26.40   12.80
   2   0  -5   -4.30   14.00
   2   0  -5  -17.30   12.60
   2   0  -5   -1.50   10.10
   2   0  -5   -5.60   11.50
   2   0  -5   -0.80   13.60
  -3   1   5  179.88   23.20
  -3   1   5  158.48   22.90
  -3   1   5  131.19   22.80
   3  -1  -5  140.59   23.80
   3  -1  -5  171.28   18.50
   3  -1  -5  101.99   22.20
   3  -1  -5  153.78   22.70
  -4   2   5  132.09   20.60
  -4   2   5  175.18   30.10
  -4   2   5  106.89   23.90
  -4   2   5  145.79   27.80
  -4   2   5  164.48   30.80
   4  -2  -5  190.58   33.20
   4  -2  -5  152.48   29.30
   4  -2  -5  111.59   27.70
   4  -2  -5  126.29   20.00
   4  -2  -5  191.38   24.60
  -5   3   5   59.79   23.00
  -5   3   5    2.50   32.30
  -5   3   5   32.10   23.80
  -5   3   5   -9.20   36.80
  -5   3   5   12.50   32.20
   5  -3  -5   29.90   29.10
   5  -3  -5   18.50   30.40
   5  -3  -5   35.80   32.10
  -6   4   5   68.29   48.80
  -6   4   5   62.39   42.70
   6  -4  -5   70.09   39.90
   6  -4  -5  -15.80   45.00
   5  -7   6   -4.30   26.20
   5  -7   6   45.30   36.30
   5  -7   6    9.60   26.10
   5  -7   6   18.20   26.50
   5  -7   6   21.40   32.00
  -5   7  -6  -19.90   49.99
  -5   7  -6  -43.20   36.40
  -5   7  -6    1.00   30.60
  -5   7  -6   55.29   46.30
   4  -6   6    5.90   21.00
   4  -6   6   24.10   22.40
   4  -6   6  -19.50   29.80
   4  -6   6   27.30   26.20
  -4   6  -6    4.00   30.30
  -4   6  -6   35.60   24.20
  -4   6  -6   17.20   31.70
  -4   6  -6   17.00   36.30
   3  -5   6    3.40   16.00
   3  -5   6    1.90   20.80
   3  -5   6   18.20   16.20
   3  -5   6   -8.20   18.70
   3  -5   6  -11.60   21.80
   3  -5   6   48.50   19.50
  -3   5  -6   -0.50   24.00
  -3   5  -6   -1.60   19.40
  -3   5  -6    4.90   26.80
  -3   5  -6   -2.30   24.00
  -3   5  -6    3.10   22.80
  -3   5  -6   16.30   17.40
   2  -4   6   45.90   18.00
   2  -4   6   45.20   19.60
   2  -4   6   61.99   16.90
   2  -4   6   28.90   14.30
   2  -4   6   65.79   18.00
   2  -4   6   39.60   12.90
   2  -4   6   68.79   14.40
   2  -4   6   63.19   20.20
  -2   4  -6    8.20   18.00
  -2   4  -6   88.69   19.60
  -2   4  -6   79.99   20.30
  -2   4  -6   51.19   17.20
  -2   4  -6   44.50   18.40
  -2   4  -6   93.39   24.10
   1  -3   6  226.48   20.90
   1  -3   6  202.18   22.50
   1  -3   6  163.68   20.30
   1  -3   6  182.88   22.60
   1  -3   6  220.98   22.60
   1  -3   6  210.78   24.50
   1  -3   6  149.69   21.00
  -1   3  -6  216.98   21.70
  -1   3  -6  230.28   24.70
  -1   3  -6  284.77   28.40
  -1   3  -6  205.48   22.10
  -1   3  -6  141.49   21.60
   0  -2   6  528.65   34.60
   0  -2   6  535.85   35.80
   0  -2   6  518.25   35.50
   0  -2   6  473.05   32.50
   0  -2   6  539.95   34.20
   0  -2   6  523.45   35.40
   0   2  -6  435.86   32.00
   0   2  -6  502.85   33.50
   0   2  -6  443.86   44.60
   0   2  -6  498.65   35.90
   0   2  -6  527.65   34.90
   0   2  -6  520.65   39.00
  -1  -1   6  174.98   18.10
  -1  -1   6  185.98   18.20
  -1  -1   6  153.98   15.60
  -1  -1   6  163.18   16.50
  -1  -1   6  143.79   16.60
  -1  -1   6  198.98   17.50
   1   1  -6  163.48   18.40
   1   1  -6  139.49   16.10
   1   1  -6  129.09   16.20
   1   1  -6  147.59   16.40
   1   1  -6  159.08   25.40
   1   1  -6  180.28   17.90
   1   1  -6  110.09   19.90
   1   1  -6  164.38   17.90
  -2   0   6  186.58   19.90
  -2   0   6  165.98   18.60
  -2   0   6  151.38   18.70
  -2   0   6  174.28   19.80
  -2   0   6  165.98   18.20
  -2   0   6  152.88   18.80
  -2   0   6  154.88   20.00
   2   0  -6  163.48   18.10
   2   0  -6  190.18   17.30
   2   0  -6  157.78   19.10
   2   0  -6  145.69   19.50
   2   0  -6  146.09   18.30
   2   0  -6  182.78   18.70
   2   0  -6  170.48   16.60
   2   0  -6  138.79   16.30
  -3   1   6   88.09   18.60
  -3   1   6   92.89   20.90
  -3   1   6   83.29   21.80
  -3   1   6   82.29   14.10
  -3   1   6   53.79   21.00
   3  -1  -6  104.79   21.00
   3  -1  -6   97.49   27.00
   3  -1  -6  101.59   20.80
   3  -1  -6   75.89   13.50
  -4   2   6   37.60   20.00
  -4   2   6   53.69   27.70
  -4   2   6   27.40   26.70
  -4   2   6   42.80   24.80
   4  -2  -6  -15.40   14.10
   4  -2  -6   17.90   31.20
   4  -2  -6   25.60   25.10
   4  -2  -6   13.00   25.40
  -5   3   6   16.10   33.90
  -5   3   6   39.30   31.60
  -5   3   6    0.30   21.40
  -5   3   6    2.20   35.90
   5  -3  -6   12.90   29.00
   5  -3  -6   -1.70   30.90
   5  -3  -6  -37.50   32.20
  -6   4   6   71.89   42.50
   6  -4  -6   17.90   39.00
   6  -4  -6  -30.80   38.10
   5  -7   7   45.70   33.30
   5  -7   7  -32.10   38.70
   5  -7   7    7.40   30.50
   5  -7   7   -0.60   27.80
  -5   7  -7   90.79   49.30
  -5   7  -7  148.49   51.19
   4  -6   7    4.10   22.00
   4  -6   7   -8.40   23.30
   4  -6   7   24.60   22.50
   4  -6   7   -8.20   26.90
   4  -6   7   30.50   30.10
  -4   6  -7   12.60   37.00
  -4   6  -7   -2.00   36.90
  -4   6  -7   18.80   24.60
   3  -5   7    7.50   23.60
   3  -5   7    4.70   20.00
   3  -5   7   55.69   21.10
   3  -5   7   10.10   16.20
   3  -5   7   10.10   21.50
   3  -5   7   23.00   17.70
  -3   5  -7   55.39   28.90
  -3   5  -7   21.80   22.00
  -3   5  -7   49.30   26.60
   2  -4   7  133.09   16.10
   2  -4   7   95.19   16.50
   2  -4   7  128.19   21.70
   2  -4   7   92.09   20.80
   2  -4   7  151.28   23.30
   2  -4   7   95.09   21.90
  -2   4  -7  162.58   21.20
  -2   4  -7  169.48   22.00
  -2   4  -7  111.79   22.80
  -2   4  -7   95.79   21.00
  -2   4  -7   84.29   20.40
  -2   4  -7  147.99   40.80
   1  -3   7  452.75   35.70
   1  -3   7  401.86   33.80
   1  -3   7  419.96   37.00
   1  -3   7  437.26   32.00
   1  -3   7  489.35   35.20
  -1   3  -7  435.56   34.80
  -1   3  -7  466.15   34.40
  -1   3  -7  460.55   36.80
  -1   3  -7  434.06   51.89
  -1   3  -7  535.35   38.30
  -1   3  -7  444.36   34.40
  -1   3  -7  548.05   32.50
   0  -2   7   59.69   14.60
   0  -2   7   35.00   14.30
   0  -2   7   18.90   19.30
   0  -2   7   72.29   15.80
   0  -2   7   32.20   15.40
   0  -2   7   37.70   13.60
   0   2  -7   45.00   15.30
   0   2  -7   21.70   13.60
   0   2  -7   43.60   14.10
   0   2  -7   32.90    9.70
   0   2  -7   38.30   14.50
   0   2  -7   10.70   12.90
   0   2  -7   31.40   12.60
   0   2  -7   40.10   13.60
  -1  -1   7   80.59   14.70
  -1  -1   7   64.89   15.40
  -1  -1   7   73.39   15.40
  -1  -1   7   80.49   15.20
  -1  -1   7   64.49   13.50
  -1  -1   7   85.79   12.20
   1   1  -7   78.99   11.30
   1   1  -7   72.69   13.90
   1   1  -7   72.49   13.90
   1   1  -7   78.29   15.80
   1   1  -7   63.49   15.20
   1   1  -7   92.79   12.10
   1   1  -7   80.09   16.20
  -2   0   7  -20.80   15.20
  -2   0   7   -1.50   14.30
  -2   0   7   -7.80   11.20
  -2   0   7   -3.60   12.40
  -2   0   7  -13.40   13.10
  -2   0   7   -8.20   15.00
   2   0  -7    5.20   13.70
   2   0  -7  -34.60   14.40
   2   0  -7   -9.70   11.80
   2   0  -7  -30.40   15.00
   2   0  -7    0.10   15.30
   2   0  -7   -9.20   14.60
  -3   1   7  182.58   27.60
  -3   1   7  211.98   23.50
  -3   1   7  237.68   26.20
  -3   1   7  279.57   24.60
  -3   1   7  224.48   26.40
   3  -1  -7  178.08   25.70
   3  -1  -7  241.98   27.20
   3  -1  -7  242.68   27.70
  -4   2   7  162.78   33.00
  -4   2   7  157.98   30.10
  -4   2   7  133.99   28.50
  -4   2   7  158.98   28.70
   4  -2  -7  210.88   37.00
   4  -2  -7  181.68   29.90
   4  -2  -7  183.08   29.50
  -5   3   7   44.80   34.70
  -5   3   7    5.10   19.00
  -5   3   7    5.30   30.90
  -5   3   7   40.90   35.20
   5  -3  -7   62.69   32.40
   5  -3  -7    2.00   30.00
   5  -3  -7  110.19   32.40
   5  -7   8    2.50   28.50
   5  -7   8   17.00   33.20
   5  -7   8   18.50   26.40
   5  -7   8  -10.10   34.00
  -5   7  -8    0.50   51.09
  -5   7  -8   28.10   41.20
   4  -6   8   -1.60   25.50
   4  -6   8  -18.00   28.00
   4  -6   8   -4.20   22.90
   4  -6   8   16.00   21.10
   4  -6   8   30.10   31.70
  -4   6  -8   51.29   37.10
   3  -5   8   71.59   25.80
   3  -5   8   43.80   23.60
   3  -5   8   42.50   20.80
   3  -5   8   26.10   23.60
   3  -5   8   45.80   17.50
  -3   5  -8   -5.60   30.60
  -3   5  -8   72.39   29.20
   2  -4   8  127.69   22.00
   2  -4   8  114.09   16.10
   2  -4   8  103.29   18.50
   2  -4   8  111.89   23.40
   2  -4   8  118.69   22.30
   2  -4   8  142.09   20.20
   2  -4   8  118.19   21.60
  -2   4  -8  132.89   26.50
  -2   4  -8  170.28   25.30
  -2   4  -8  152.18   24.70
  -2   4  -8  102.69   20.70
   1  -3   8    2.10   16.30
   1  -3   8   -2.80   16.30
   1  -3   8    3.00   16.00
   1  -3   8    9.40   14.00
   1  -3   8    1.70   13.60
   1  -3   8   13.80   18.30
  -1   3  -8   14.50   16.40
  -1   3  -8    0.90   15.30
  -1   3  -8   40.60   20.30
  -1   3  -8   -8.00   16.70
  -1   3  -8   -0.40   16.60
  -1   3  -8   18.60   20.30
  -1   3  -8   25.40   13.70
   0  -2   8  100.59   16.30
   0  -2   8   86.79   17.10
   0  -2   8   63.89   12.20
   0  -2   8   48.50   15.70
   0  -2   8   71.09   17.30
   0  -2   8   60.69   15.50
   0   2  -8   71.39   14.00
   0   2  -8   52.59   15.20
   0   2  -8   51.49   15.80
   0   2  -8   45.60   10.60
   0   2  -8   57.39   16.60
   0   2  -8   53.19   21.80
   0   2  -8   35.30   16.60
   0   2  -8   34.40   26.00
  -1  -1   8  116.39   16.90
  -1  -1   8  138.89   17.40
  -1  -1   8  123.79   15.80
  -1  -1   8  136.79   17.10
  -1  -1   8  127.19   14.10
  -1  -1   8   94.89   17.70
   1   1  -8  127.59   16.20
   1   1  -8  132.59   13.00
   1   1  -8  147.29   18.30
   1   1  -8   79.99   17.10
   1   1  -8   98.19   14.90
   1   1  -8  108.19   16.80
  -2   0   8  773.82   48.70
  -2   0   8  845.72   50.09
  -2   0   8  768.92   53.49
  -2   0   8  812.92   52.49
  -2   0   8  839.12   48.90
   2   0  -8  840.92   52.79
   2   0  -8  722.33   48.10
   2   0  -8  818.22   52.79
  -3   1   8  383.06   34.60
  -3   1   8  450.25   39.30
  -3   1   8  395.86   36.10
  -3   1   8  420.06   40.50
  -3   1   8  403.86   32.70
   3  -1  -8  467.05   39.20
   3  -1  -8  459.55   39.50
  -4   2   8    3.80   27.20
  -4   2   8  -32.60   27.20
  -4   2   8   22.50   26.90
  -4   2   8   11.80   23.40
   4  -2  -8   11.20   25.70
   4  -2  -8  -44.60   30.50
   4  -2  -8    2.80   26.90
  -5   3   8   -4.30   34.80
  -5   3   8   64.59   32.70
  -5   3   8   14.70   29.40
   5  -3  -8   -6.20   30.10
   5  -3  -8  -17.80   30.90
   5  -7   9    1.00   35.50
   5  -7   9  -40.60   32.30
   5  -7   9   69.99   26.00
  -5   7  -9   19.40   56.19
  -5   7  -9  109.29   47.90
   4  -6   9  -22.00   28.50
   4  -6   9    3.10   29.90
   4  -6   9  -10.50   24.10
   4  -6   9   26.90   25.70
   4  -6   9   17.70   21.10
  -4   6  -9    3.30   41.30
  -4   6  -9   32.80   38.10
  -4   6  -9  -14.60   38.40
   3  -5   9   63.49   17.70
   3  -5   9   69.69   27.10
   3  -5   9   41.20   26.40
   3  -5   9   41.80   23.30
  -3   5  -9   45.00   31.10
  -3   5  -9  117.79   29.50
  -3   5  -9   79.29   35.70
   2  -4   9   21.40   23.70
   2  -4   9  -10.50   19.40
   2  -4   9   10.80   17.90
   2  -4   9   66.59   22.40
   2  -4   9  -30.20   18.80
   2  -4   9   24.60   17.00
  -2   4  -9   -7.60   21.90
  -2   4  -9   -1.70   19.80
  -2   4  -9   18.20   19.80
  -2   4  -9   38.70   25.50
   1  -3   9   12.60   15.40
   1  -3   9   18.90   16.80
   1  -3   9    0.20   19.10
   1  -3   9    3.90   16.70
   1  -3   9   63.99   17.60
  -1   3  -9   17.30   20.80
  -1   3  -9   26.60   16.70
  -1   3  -9    3.40   27.30
  -1   3  -9   24.40   16.30
  -1   3  -9   -2.20   17.20
  -1   3  -9   -0.20   16.30
  -1   3  -9   35.60   14.20
   0  -2   9   10.20   15.20
   0  -2   9   22.80   15.10
   0  -2   9   20.60   16.40
   0  -2   9   25.70   11.80
   0  -2   9   10.20   15.40
   0  -2   9   11.40   17.50
   0   2  -9   22.90   13.30
   0   2  -9   14.10   14.80
   0   2  -9   13.50   10.20
   0   2  -9   17.10   15.30
   0   2  -9   30.50   16.80
   0   2  -9   28.60   15.70
   0   2  -9   -0.40   12.80
   0   2  -9   14.60   14.30
  -1  -1   9  193.78   21.80
  -1  -1   9  211.18   21.20
  -1  -1   9  214.98   21.70
  -1  -1   9  236.28   22.20
  -1  -1   9  229.38   24.70
  -1  -1   9  236.78   23.30
   1   1  -9  208.48   22.20
   1   1  -9  228.18   25.10
   1   1  -9  224.88   22.90
   1   1  -9  208.58   22.00
   1   1  -9  211.88   21.00
   1   1  -9  257.37   25.80
  -2   0   9  -40.80   13.00
  -2   0   9  -13.50   12.20
  -2   0   9   -6.00   17.40
  -2   0   9  -29.10   16.50
   2   0  -9  -16.90   11.80
   2   0  -9  -16.30   20.40
   2   0  -9  -27.10   15.50
  -3   1   9  346.47   36.30
  -3   1   9  334.97   33.90
  -3   1   9  304.17   30.40
  -3   1   9  289.87   30.90
  -3   1   9  299.27   28.30
   3  -1  -9  345.87   36.90
   3  -1  -9  297.97   30.90
  -4   2   9   78.19   28.70
  -4   2   9   53.99   32.00
  -4   2   9   74.99   25.60
  -4   2   9   88.89   20.00
  -4   2   9   30.50   28.70
   4  -2  -9   59.49   30.50
   4  -2  -9  101.79   33.10
   4  -2  -9  160.08   32.00
  -5   3   9  -43.90   29.70
  -5   3   9   46.80   30.70
  -5   3   9   44.80   36.50
   5  -3  -9   22.70   32.60
   5  -3  -9    1.60   32.90
   5  -3  -9   60.39   42.70
   5  -7  10  -34.10   37.60
   5  -7  10   21.90   35.30
  -5   7 -10   20.50   46.80
  -5   7 -10  -23.70   48.80
  -5   7 -10 -100.29   42.50
   4  -6  10   44.30   31.10
   4  -6  10   24.40   28.40
   4  -6  10   14.00   32.20
   4  -6  10  -33.10   41.10
  -4   6 -10   27.10   46.70
  -4   6 -10   40.00   44.40
   3  -5  10    7.00   26.50
   3  -5  10   18.30   16.70
   3  -5  10   35.70   20.00
   3  -5  10   21.30   24.60
   3  -5  10   11.00   26.30
   3  -5  10   28.20   22.40
  -3   5 -10   27.70   29.40
  -3   5 -10    6.40   31.00
  -3   5 -10   -1.30   34.10
   2  -4  10   28.00   19.60
   2  -4  10   16.70   18.20
   2  -4  10   -9.80   19.90
   2  -4  10   -0.30   21.50
   2  -4  10   21.30   20.70
   2  -4  10   53.09   21.00
  -2   4 -10    8.50   27.00
  -2   4 -10   19.30   20.70
  -2   4 -10   -4.10   23.70
   1  -3  10   63.89   18.10
   1  -3  10   50.99   19.10
   1  -3  10   17.30   22.10
   1  -3  10   32.40   16.90
  -1   3 -10   25.20   17.40
  -1   3 -10   55.89   16.60
  -1   3 -10   48.30   22.10
  -1   3 -10   27.70   14.50
  -1   3 -10   14.10   17.80
  -1   3 -10   26.40   22.70
   0  -2  10   11.60   16.20
   0  -2  10   -4.90   14.80
   0  -2  10   -1.30   18.20
   0  -2  10   -5.10   11.70
   0  -2  10    8.70   15.70
   0   2 -10    4.00   17.10
   0   2 -10   -9.40   16.60
   0   2 -10   10.30   15.30
   0   2 -10    8.50   10.10
   0   2 -10    2.60   14.60
   0   2 -10    8.70   16.00
  -1  -1  10  103.29   18.50
  -1  -1  10  114.89   15.70
  -1  -1  10  118.09   17.40
  -1  -1  10   60.49   17.80
  -1  -1  10  118.09   17.40
   1   1 -10  119.59   15.60
   1   1 -10   98.59   19.70
   1   1 -10   83.99   14.90
  -2   0  10 1400.96   80.89
  -2   0  10 1291.77   76.89
  -2   0  10 1306.07   80.79
  -2   0  10 1326.37   77.79
  -2   0  10 1235.18   89.29
   2   0 -10 1343.07   80.59
   2   0 -10 1332.87   80.79
  -3   1  10  141.89   19.30
  -3   1  10  103.29   26.60
  -3   1  10  122.29   27.20
  -3   1  10  161.58   22.00
  -3   1  10  138.49   21.70
   3  -1 -10  127.19   25.00
   3  -1 -10  186.68   28.10
  -4   2  10   30.50   37.30
  -4   2  10    2.50   24.80
  -4   2  10    1.50   28.70
  -4   2  10   16.60   17.40
  -4   2  10   -1.50   24.70
   4  -2 -10   18.90   31.60
   4  -2 -10  -12.20   34.20
   4  -2 -10   12.70   26.60
  -5   3  10   -2.30   29.00
  -5   3  10   -1.10   36.40
   5  -3 -10   63.89   32.90
   5  -3 -10   -5.20   40.00
   5  -3 -10   20.80   31.70
   5  -7  11   40.90   37.20
   5  -7  11   -8.30   35.80
   5  -7  11    2.00   32.80
   5  -7  11  -10.70   19.30
  -5   7 -11   23.40   54.89
  -5   7 -11   74.09   47.10
   4  -6  11  -59.19   29.40
   4  -6  11  -77.29   26.10
   4  -6  11   11.80   19.70
   4  -6  11  -11.50   26.20
  -4   6 -11  -49.20   40.40
   3  -5  11   18.20   24.60
   3  -5  11   39.80   28.30
   3  -5  11   33.20   27.40
   3  -5  11  -10.20   26.90
  -3   5 -11   24.30   34.30
  -3   5 -11   81.19   34.10
  -3   5 -11   20.30   35.90
   2  -4  11   57.09   21.60
   2  -4  11   40.80   23.10
   2  -4  11   48.10   23.80
   2  -4  11   -6.70   21.00
   2  -4  11   26.10   19.50
   2  -4  11   33.80   23.10
  -2   4 -11   10.20   21.10
  -2   4 -11  -16.40   27.10
  -2   4 -11   -1.80   31.80
   1  -3  11   28.50   18.70
   1  -3  11   28.70   31.00
   1  -3  11   45.40   31.10
   1  -3  11   29.40   31.70
  -1   3 -11   31.60   22.70
  -1   3 -11   56.89   19.20
  -1   3 -11    0.10   22.50
  -1   3 -11   11.30   14.50
   0  -2  11  108.79   29.80
   0  -2  11  138.19   21.30
   0  -2  11   82.99   20.00
   0  -2  11  118.99   19.60
   0  -2  11  129.29   15.40
   0   2 -11  119.89   24.20
   0   2 -11   90.79   19.70
   0   2 -11   87.59   13.30
  -1  -1  11  131.89   18.90
  -1  -1  11  103.19   18.30
  -1  -1  11  113.79   17.20
  -1  -1  11  157.88   18.50
  -1  -1  11  123.49   19.80
  -1  -1  11  127.59   20.20
   1   1 -11  148.09   17.40
   1   1 -11  103.39   16.10
   1   1 -11  101.09   20.80
  -2   0  11   -8.40   15.70
  -2   0  11  -22.80   18.00
  -2   0  11  -24.90   18.80
  -2   0  11  -31.70   17.80
  -2   0  11    5.70   13.90
   2   0 -11   -6.70   19.60
   2   0 -11  -29.10   17.00
  -3   1  11   44.30   16.20
  -3   1  11  -13.50   23.20
  -3   1  11   38.70   18.50
  -3   1  11   59.99   23.80
  -3   1  11   42.10   18.80
   3  -1 -11   28.50   17.30
   3  -1 -11   44.90   22.70
   3  -1 -11   40.80   25.70
  -4   2  11   40.60   18.20
  -4   2  11   37.90   25.40
  -4   2  11   -3.50   27.30
  -4   2  11   76.69   24.10
  -4   2  11    1.70   27.40
   4  -2 -11   62.29   32.90
   4  -2 -11   19.80   26.80
   4  -2 -11   52.29   29.30
  -5   3  11   19.00   31.50
  -5   3  11   54.39   30.70
  -5   3  11  -52.89   36.40
  -5   3  11   44.00   30.60
   5  -3 -11  130.99   43.50
   5  -3 -11  115.19   35.30
   5  -3 -11  -54.19   30.20
   4  -6  12   -6.50   17.80
   4  -6  12   53.59   34.80
   4  -6  12   -1.50   29.50
   4  -6  12    7.60   29.80
  -4   6 -12    8.50   40.70
  -4   6 -12   48.80   44.10
   3  -5  12   -5.40   26.20
   3  -5  12   20.20   25.90
   3  -5  12   13.60   27.20
  -3   5 -12   42.50   34.20
  -3   5 -12  -13.80   33.50
   2  -4  12  -49.70   23.10
   2  -4  12   -1.30   22.50
   2  -4  12    9.20   21.80
   2  -4  12   -3.10   23.90
   2  -4  12   -7.50   24.10
   2  -4  12   -3.40   23.90
  -2   4 -12   19.30   30.10
  -2   4 -12   31.20   23.50
  -2   4 -12   50.89   25.00
   1  -3  12  -12.80   19.60
   1  -3  12   10.20   19.10
   1  -3  12   26.00   20.40
   1  -3  12   21.60   19.30
  -1   3 -12    3.90   15.00
  -1   3 -12  -14.20   22.90
  -1   3 -12    5.60   18.50
  -1   3 -12   -1.90   18.30
   0  -2  12    9.90   22.00
   0  -2  12   16.10   18.30
   0  -2  12  -23.10   17.70
   0  -2  12  -12.70   17.20
   0  -2  12   12.50   26.60
   0  -2  12    0.50   20.80
   0  -2  12   12.30   13.30
   0   2 -12   -9.90   16.00
   0   2 -12   -6.90   17.80
   0   2 -12   19.60   19.30
  -1  -1  12  107.39   17.60
  -1  -1  12   63.69   16.90
  -1  -1  12   31.50   19.60
  -1  -1  12  105.29   20.40
  -1  -1  12  137.39   19.90
  -1  -1  12   90.99   19.30
   1   1 -12   67.59   20.70
   1   1 -12  104.39   17.10
   1   1 -12   75.79   14.90
  -2   0  12  524.15   44.50
  -2   0  12  556.44   40.40
  -2   0  12  533.95   42.80
  -2   0  12  596.34   39.10
  -2   0  12  527.25   44.40
   2   0 -12  573.44   45.20
   2   0 -12  563.54   44.60
  -3   1  12   26.00   23.60
  -3   1  12   40.70   19.20
  -3   1  12   14.10   17.90
  -3   1  12   54.69   17.10
  -3   1  12   38.70   25.00
   3  -1 -12   19.90   14.80
   3  -1 -12   44.80   26.70
   3  -1 -12   48.90   24.10
  -4   2  12   -0.20   18.50
  -4   2  12   43.20   24.70
  -4   2  12   52.99   25.50
  -4   2  12  -41.30   27.60
  -4   2  12  -26.00   28.60
   4  -2 -12   -1.40   26.90
   4  -2 -12    2.90   30.00
  -5   3  12    4.40   33.40
  -5   3  12   50.99   31.70
  -5   3  12    5.60   31.70
  -5   3  12   21.50   39.00
   5  -3 -12   68.89   34.90
   5  -3 -12   61.09   35.50
   5  -3 -12   96.99   45.30
   4  -6  13  -50.79   36.30
   4  -6  13  -18.30   31.30
   4  -6  13   12.00   14.20
   4  -6  13   15.20   31.30
  -4   6 -13   77.59   47.00
  -4   6 -13   94.19   40.00
   3  -5  13   29.60   29.60
   3  -5  13   11.90   29.20
   3  -5  13   20.90   30.20
   3  -5  13   23.00   28.80
  -3   5 -13   61.29   39.50
  -3   5 -13    8.50   35.20
  -3   5 -13    6.60   32.90
   2  -4  13  -34.10   24.50
   2  -4  13   37.50   24.40
   2  -4  13    0.50   23.60
   2  -4  13  -64.99   26.00
   2  -4  13  -37.10   23.60
  -2   4 -13    1.00   24.20
  -2   4 -13  -23.00   30.80
  -2   4 -13   51.29   25.80
   1  -3  13   15.00   23.30
   1  -3  13   10.10   20.40
   1  -3  13    9.30   21.20
   1  -3  13   -7.70   21.60
  -1   3 -13   31.50   25.10
  -1   3 -13   25.90   20.20
  -1   3 -13   20.60   20.50
   0  -2  13  237.58   29.60
   0  -2  13  213.98   29.00
   0  -2  13  180.58   25.20
   0  -2  13  191.28   25.10
   0  -2  13  208.78   26.10
   0  -2  13  214.48   21.50
   0   2 -13  181.88   30.60
   0   2 -13  193.18   22.20
   0   2 -13  166.78   25.20
   0   2 -13  134.49   17.40
  -1  -1  13  104.99   19.90
  -1  -1  13  153.88   22.40
  -1  -1  13  126.49   23.30
  -1  -1  13  141.49   23.70
   1   1 -13  122.09   19.20
   1   1 -13  156.98   24.50
   1   1 -13  127.09   17.50
  -2   0  13  -18.20   18.70
  -2   0  13  -16.50   19.60
  -2   0  13  -22.70   20.90
  -2   0  13  -32.90   19.70
  -2   0  13    0.20   16.90
   2   0 -13    3.40   22.70
   2   0 -13  -18.30   13.00
   2   0 -13  -14.60   18.90
  -3   1  13   87.79   19.40
  -3   1  13  103.99   27.10
  -3   1  13   89.39   21.50
  -3   1  13   58.09   25.70
   3  -1 -13   86.99   24.70
   3  -1 -13  114.59   29.30
  -4   2  13    9.00   24.60
  -4   2  13   59.69   24.60
  -4   2  13   11.20   30.70
  -4   2  13   54.79   18.90
  -4   2  13   68.89   30.80
   4  -2 -13   41.00   32.40
   4  -2 -13   39.90   28.00
   4  -2 -13   38.30   33.90
  -5   3  13  -36.30   28.80
   5  -3 -13  119.39   43.80
   4  -6  14    1.40   32.00
   4  -6  14  -14.60   34.40
   4  -6  14   -5.20   31.20
  -4   6 -14  -23.90   45.80
  -4   6 -14   78.69   44.60
   3  -5  14   63.59   32.40
   3  -5  14  -30.30   29.70
   3  -5  14   30.70   30.10
   3  -5  14    5.10   28.00
  -3   5 -14  -36.20   33.80
  -3   5 -14  -25.00   35.10
   2  -4  14   -6.70   25.10
   2  -4  14   41.60   34.20
   2  -4  14   18.60   27.30
   2  -4  14   11.50   25.70
   2  -4  14  -14.60   24.50
  -2   4 -14  -35.10   27.10
  -2   4 -14  -20.10   35.90
  -2   4 -14   10.10   26.30
  -2   4 -14  -45.90   22.80
   1  -3  14   16.10   22.10
   1  -3  14    8.20   24.00
   1  -3  14    8.20   22.10
   1  -3  14    5.00   25.90
  -1   3 -14   20.50   21.90
  -1   3 -14   -8.10   28.00
  -1   3 -14   15.30   21.90
   0  -2  14    6.30   20.80
   0  -2  14   16.00   22.70
   0  -2  14  -25.70   21.00
   0  -2  14   -3.60   20.60
   0  -2  14   25.00   14.90
   0   2 -14    9.60   22.60
   0   2 -14   14.60   19.90
   0   2 -14   -0.60   12.80
   0   2 -14  -16.80   21.00
  -1  -1  14  121.39   23.60
  -1  -1  14   89.29   22.10
  -1  -1  14   81.89   23.90
  -1  -1  14   38.60   18.30
  -1  -1  14  102.69   20.40
  -1  -1  14   62.49   22.20
   1   1 -14   97.69   24.40
   1   1 -14   45.30   19.50
   1   1 -14   56.89   18.90
  -2   0  14  287.27   28.80
  -2   0  14  291.67   31.10
  -2   0  14  307.77   28.80
  -2   0  14  233.38   29.40
  -2   0  14  218.28   29.90
   2   0 -14  223.68   29.00
   2   0 -14  231.58   32.10
   2   0 -14  221.28   24.20
  -3   1  14   64.79   26.40
  -3   1  14   70.99   23.80
  -3   1  14   38.50   26.70
  -3   1  14   62.59   22.30
   3  -1 -14  101.09   27.20
   3  -1 -14   72.19   15.70
   3  -1 -14   84.89   36.40
  -4   2  14   -5.30   31.70
  -4   2  14  -27.00   29.00
  -4   2  14  -11.00   21.40
  -4   2  14   20.00   24.50
   4  -2 -14  -34.00   32.00
   4  -2 -14   12.70   34.40
   4  -2 -14  -28.20   27.70
  -5   3  14   45.50   31.80
  -5   3  14   44.80   39.90
  -5   3  14    4.00   33.30
   5  -3 -14   10.20   34.70
   5  -3 -14   16.10   37.50
   5  -3 -14   87.79   43.90
   4  -6  15    0.10   37.30
   4  -6  15   55.89   34.90
   4  -6  15   75.69   36.20
   3  -5  15    1.00   34.80
   3  -5  15   55.49   39.20
   3  -5  15   -8.80   30.10
   3  -5  15   41.70   33.20
  -3   5 -15    9.90   29.20
  -3   5 -15   65.89   43.10
  -3   5 -15   31.60   38.20
  -3   5 -15   30.00   33.80
   2  -4  15   25.00   26.50
   2  -4  15   29.10   30.50
   2  -4  15    0.70   31.10
   2  -4  15   18.80   39.50
   2  -4  15  -24.30   27.90
  -2   4 -15   18.00   26.40
  -2   4 -15    3.50   28.70
  -2   4 -15   -9.40   29.10
   1  -3  15    9.40   23.30
   1  -3  15    0.30   23.60
   1  -3  15   79.49   31.10
   1  -3  15   29.10   25.80
  -1   3 -15    8.70   24.00
  -1   3 -15    9.90   29.20
  -1   3 -15    2.40   30.90
   0  -2  15  148.29   26.10
   0  -2  15   79.99   17.00
   0  -2  15  124.19   26.40
   0  -2  15  129.89   26.20
   0  -2  15  103.99   26.20
   0   2 -15  126.49   27.80
   0   2 -15  112.59   16.40
   0   2 -15   84.19   25.40
   0   2 -15  111.79   25.60
  -1  -1  15   85.89   21.80
  -1  -1  15   91.39   20.30
  -1  -1  15  107.09   24.90
  -1  -1  15  113.29   25.10
  -1  -1  15   45.10   24.90
   1   1 -15   66.39   20.70
   1   1 -15   43.50   25.00
  -2   0  15   15.70   23.30
  -2   0  15   27.70   22.20
  -2   0  15  -29.30   23.20
  -2   0  15   13.80   20.20
  -2   0  15   -6.20   21.70
   2   0 -15  -15.30   25.20
   2   0 -15  -17.30   22.20
   2   0 -15   12.10   15.90
  -3   1  15    7.50   21.30
  -3   1  15   42.30   26.70
  -3   1  15   31.20   20.10
  -3   1  15   80.69   28.70
   3  -1 -15   81.39   27.50
   3  -1 -15   60.09   15.20
  -4   2  15   98.79   33.40
  -4   2  15  112.79   34.70
  -4   2  15  110.69   27.30
   4  -2 -15   68.59   37.00
   4  -2 -15  161.48   38.70
   4  -2 -15   99.59   32.00
   4  -6  16   38.10   38.30
   4  -6  16   40.40   37.20
   4  -6  16   -5.50   40.00
  -4   6 -16   30.10   32.10
   3  -5  16   71.69   31.80
   3  -5  16   42.00   35.80
   3  -5  16   14.80   35.40
  -3   5 -16  -31.40   39.50
   2  -4  16    3.70   28.70
   2  -4  16    7.30   28.00
   2  -4  16   29.50   28.30
   2  -4  16   17.30   33.50
   2  -4  16   31.10   28.80
  -2   4 -16    5.50   40.70
  -2   4 -16   71.19   30.60
  -2   4 -16  -18.10   29.20
   1  -3  16  -19.50   27.00
   1  -3  16   27.50   26.20
   1  -3  16  -34.40   31.50
   1  -3  16   -0.50   26.00
  -1   3 -16   25.40   27.90
  -1   3 -16   56.99   27.10
  -1   3 -16   42.20   32.40
   0  -2  16    2.50   24.70
   0  -2  16   15.80   15.50
   0  -2  16   -9.30   23.10
   0  -2  16   28.70   24.90
   0  -2  16    8.60   23.60
   0   2 -16   -2.90   26.70
   0   2 -16   -7.90   24.50
   0   2 -16   51.09   23.30
  -1  -1  16   31.70   24.20
  -1  -1  16   73.29   26.60
  -1  -1  16   82.49   30.20
  -1  -1  16   45.10   21.20
  -1  -1  16   78.09   26.40
   1   1 -16   67.39   27.60
  -2   0  16  139.19   33.20
  -2   0  16  192.98   30.20
  -2   0  16  166.88   27.20
  -2   0  16  185.18   30.60
   2   0 -16  214.38   36.80
   2   0 -16  184.78   33.20
   2   0 -16  164.28   23.30
  -3   1  16   15.00   22.30
  -3   1  16   21.80   20.50
  -3   1  16  -20.70   26.00
   3  -1 -16  -11.70   25.90
   3  -1 -16   12.40   29.80
  -4   2  16   34.20   22.00
  -4   2  16   30.90   31.80
  -4   2  16   72.59   26.10
  -4   2  16    3.80   29.70
   4  -2 -16    0.50   36.70
   4  -2 -16    3.90   30.20
   4  -2 -16   76.29   35.80
   3  -5  17  -26.30   40.00
   3  -5  17   -6.70   32.90
   3  -5  17   32.00   33.00
   3  -5  17  -16.70   31.10
  -3   5 -17  -19.30   44.40
  -3   5 -17   14.10   33.20
   2  -4  17  -24.30   38.70
   2  -4  17  -42.90   29.70
   2  -4  17   26.00   30.70
  -2   4 -17  -19.90   33.10
  -2   4 -17   52.79   46.50
   1  -3  17   11.50   26.80
   1  -3  17  -11.80   31.60
   1  -3  17   33.30   27.10
   1  -3  17   37.10   38.00
  -1   3 -17   19.30   30.00
  -1   3 -17  -45.50   26.20
  -1   3 -17   40.10   35.00
   0  -2  17   37.30   25.20
   0  -2  17   65.49   26.30
   0  -2  17   55.59   46.60
   0  -2  17   30.90   29.70
   0  -2  17   23.40   15.20
   0   2 -17   39.90   29.10
   0   2 -17   -0.90   28.40
  -1  -1  17   60.39   21.10
  -1  -1  17   49.50   26.20
  -1  -1  17    3.00   28.30
  -1  -1  17   65.29   21.60
  -1  -1  17   45.70   33.30
   1   1 -17   87.99   38.60
   1   1 -17   40.30   24.90
  -2   0  17   -7.60   25.30
  -2   0  17  -20.10   24.10
  -2   0  17   -2.70   24.80
  -2   0  17  -76.29   30.40
  -2   0  17   32.10   23.70
   2   0 -17  -16.50   19.50
   2   0 -17    3.50   27.50
   2   0 -17  -25.90   23.20
  -3   1  17   27.40   19.80
  -3   1  17   38.20   24.00
  -3   1  17   18.30   25.80
  -3   1  17    4.10   29.30
   3  -1 -17   53.79   28.00
   3  -1 -17    0.50   30.60
  -4   2  17  -96.39   46.80
  -4   2  17   10.30   33.10
   4  -2 -17   57.59   41.10
   3  -5  18   55.39   34.70
   3  -5  18  -40.90   33.90
  -3   5 -18   57.89   37.20
   2  -4  18   -8.40   29.10
   2  -4  18   -3.80   32.70
   2  -4  18   35.30   32.50
   2  -4  18   64.39   39.80
  -2   4 -18  -16.10   48.20
  -2   4 -18  -22.60   31.80
   1  -3  18   39.50   30.60
   1  -3  18    3.60   37.20
   1  -3  18   28.50   29.10
  -1   3 -18   37.30   30.10
  -1   3 -18   40.50   40.90
   0  -2  18  -59.59   25.00
   0  -2  18   -9.50   26.90
   0  -2  18   38.80   24.50
   0  -2  18  -16.40   13.80
   0   2 -18   21.30   26.40
   0   2 -18   -3.10   27.10
  -1  -1  18   19.40   22.40
  -1  -1  18  -10.10   27.70
  -1  -1  18   31.70   27.30
  -1  -1  18   19.30   19.00
  -1  -1  18   11.00   27.30
   1   1 -18   14.90   29.60
   1   1 -18   26.70   27.80
  -2   0  18   18.80   27.10
  -2   0  18   13.10   25.60
  -2   0  18   15.70   23.00
  -2   0  18    1.80   25.90
   2   0 -18    5.60   30.70
   2   0 -18   13.00   25.00
   2   0 -18   -0.30   20.20
  -3   1  18   22.50   29.40
  -3   1  18  -26.40   17.80
  -3   1  18   43.70   32.10
  -3   1  18   26.40   24.30
   3  -1 -18    7.80   28.00
   3  -1 -18   -6.60   31.30
  -4   2  18   50.89   33.00
  -4   2  18   22.50   36.60
  -4   2  18   -8.30   25.90
   4  -2 -18   14.10   33.10
   2  -4  19  -45.00   30.60
   2  -4  19  -10.10   41.70
   2  -4  19   58.89   32.60
   2  -4  19  -17.80   33.20
  -2   4 -19  -26.10   34.80
   1  -3  19   39.10   32.70
   1  -3  19   -1.00   29.20
   1  -3  19   -9.40   30.30
  -1   3 -19   47.20   30.90
  -1   3 -19   18.40   38.70
   0  -2  19   36.00   27.70
   0  -2  19  -23.50   29.40
   0  -2  19    8.90   30.40
   0  -2  19    5.30   14.00
   0  -2  19    5.70   24.50
   0   2 -19   40.60   34.40
   0   2 -19  -14.60   29.10
  -1  -1  19   71.19   23.50
  -1  -1  19  -15.20   29.30
  -1  -1  19   26.40   19.00
  -1  -1  19   38.70   28.70
  -1  -1  19   48.90   29.30
   1   1 -19   27.40   29.40
   1   1 -19    6.10   29.30
  -2   0  19  -22.20   22.00
  -2   0  19   72.99   28.70
  -2   0  19  -31.60   27.00
  -2   0  19   -7.70   27.10
   2   0 -19  -17.10   25.80
   2   0 -19   15.50   23.90
   2   0 -19  -16.40   29.90
  -3   1  19   72.09   33.10
  -3   1  19    8.40   25.90
  -3   1  19   75.89   33.90
   3  -1 -19   18.60   30.70
   3  -1 -19    0.10   32.10
   2  -4  20  -18.70   31.20
   2  -4  20   48.90   44.00
   2  -4  20   27.40   38.20
  -2   4 -20  -13.70   33.10
   1  -3  20    4.80   32.40
   1  -3  20    7.20   33.00
   1  -3  20   89.69   33.00
  -1   3 -20  -11.90   32.30
  -1   3 -20   35.00   39.30
   0  -2  20   -7.40   30.50
   0  -2  20  -35.60   29.10
   0  -2  20    6.80   29.20
   0   2 -20   15.40   32.80
  -1  -1  20   -0.60   18.70
  -1  -1  20   54.09   32.90
  -1  -1  20  -13.20   28.70
  -1  -1  20  -22.60   28.90
   1   1 -20    9.20   27.00
   1   1 -20    6.10   31.80
  -2   0  20   40.10   30.40
  -2   0  20   34.40   30.30
  -2   0  20   -2.90   21.70
  -2   0  20   -3.90   28.10
   2   0 -20   30.10   28.20
   2   0 -20   12.40   32.70
  -3   1  20   58.39   38.60
  -3   1  20  -41.20   30.50
  -3   1  20   14.70   26.80
   3  -1 -20   19.10   37.30
   3  -1 -20   37.50   30.30
   1  -3  21   -2.70   45.40
   1  -3  21   -3.20   32.40
   1  -3  21   35.00   35.30
  -1   3 -21  -25.40   33.10
  -1   3 -21   38.10   42.50
   0  -2  21   14.80   35.10
   0  -2  21   13.40   30.60
   0  -2  21    2.60   31.70
   0   2 -21   89.19   39.20
   0   2 -21   56.39   36.80
  -1  -1  21  -49.99   32.50
  -1  -1  21  -33.20   29.70
  -1  -1  21   -7.20   19.00
  -1  -1  21   39.00   31.40
   1   1 -21  -20.60   29.50
   1   1 -21   25.50   34.20
  -2   0  21   -7.20   23.50
  -2   0  21   57.39   48.00
  -2   0  21  -28.70   29.40
   2   0 -21  -13.20   42.20
   1  -3  22    4.90   33.50
   1  -3  22   65.89   36.20
  -1   3 -22  -43.00   41.00
   0  -2  22  -94.19   35.60
   0  -2  22  -36.20   31.50
  -1  -1  22    9.40   34.40
  -1  -1  22  -32.60   31.20
  -1  -1  22   24.70   18.40
  -1  -1  22   19.20   38.40
   1   1 -22  -24.30   31.60
   1  -5 -22  -15.30   35.30
  -1   5  22   -5.10   32.30
  -1   5  22   22.40   31.70
  -1   5  22   -4.40   33.90
   0  -4 -22    8.80   36.70
   0   4  22  -56.19   32.50
   0   4  22   15.50   29.90
  -1  -3 -22  -35.20   36.20
  -1  -3 -22   23.40   40.50
   1   3  22   73.79   38.70
   1   3  22  -48.90   45.50
   2  -6 -21   18.10   25.30
   2  -6 -21  -50.09   47.10
   2  -6 -21   55.09   38.30
  -2   6  21  -20.10   39.40
  -2   6  21   50.39   24.50
  -2   6  21  -36.40   31.20
  -2   6  21   -1.20   36.00
   1  -5 -21    3.30   29.00
   1  -5 -21   23.40   32.40
  -1   5  21    8.40   17.40
  -1   5  21  -15.40   29.90
  -1   5  21   26.40   30.50
  -1   5  21  -32.90   29.30
   0  -4 -21  -53.69   32.10
   0  -4 -21   33.40   31.80
   0   4  21   51.09   31.50
   0   4  21  -12.60   31.40
   0   4  21  -65.99   29.70
  -1  -3 -21   21.70   35.60
  -1  -3 -21    5.60   38.50
   1   3  21   -5.40   31.00
   1   3  21  -14.00   35.80
   1   3  21  -49.30   42.90
   3  -7 -20   43.50   39.90
   3  -7 -20   23.30   31.10
  -3   7  20   23.10   30.90
  -3   7  20    2.40   36.00
  -3   7  20    3.20   24.30
   2  -6 -20  -19.10   23.40
   2  -6 -20   21.90   29.10
   2  -6 -20   43.90   34.70
  -2   6  20   20.80   30.10
  -2   6  20   45.90   31.90
  -2   6  20   15.30   24.70
  -2   6  20   30.20   18.90
  -2   6  20   36.10   27.30
   1  -5 -20   32.60   31.60
   1  -5 -20   13.40   26.20
  -1   5  20  -11.00   27.70
  -1   5  20  -28.50   28.30
  -1   5  20   10.50   30.20
  -1   5  20   12.00   20.00
   0  -4 -20   65.69   32.20
   0  -4 -20   15.50   31.80
   0   4  20   12.80   31.30
   0   4  20   33.30   30.60
   0   4  20  -43.90   27.30
  -1  -3 -20  -21.80   32.50
  -1  -3 -20  -21.00   35.50
   1   3  20   15.50   35.20
   1   3  20  -12.60   44.00
   1   3  20   -6.30   31.60
   1   3  20   -4.80   29.10
  -2  -2 -20   41.90   40.50
   2   2  20    3.50   35.80
   2   2  20   44.40   32.10
   2   2  20   60.99   43.90
   3  -7 -19    4.90   34.40
   3  -7 -19   54.89   36.10
  -3   7  19    4.40   30.00
  -3   7  19   -8.90   27.00
  -3   7  19   36.80   32.80
   2  -6 -19   -8.90   22.20
   2  -6 -19   57.89   28.10
   2  -6 -19   69.89   32.20
  -2   6  19   45.90   21.10
  -2   6  19   59.79   29.10
  -2   6  19   13.90   25.90
  -2   6  19    3.80   27.80
  -2   6  19   52.69   22.80
   1  -5 -19   16.10   25.00
   1  -5 -19  -14.40   30.20
  -1   5  19   -9.60   26.30
  -1   5  19   -0.60   20.80
  -1   5  19    6.50   28.00
  -1   5  19  -49.20   26.60
  -1   5  19   46.60   24.10
   0  -4 -19   23.80   27.50
   0  -4 -19   29.00   30.80
   0   4  19   20.10   30.00
   0   4  19  -16.50   28.80
   0   4  19   12.00   30.90
  -1  -3 -19   64.99   33.70
  -1  -3 -19   40.30   36.30
   1   3  19   76.49   31.70
   1   3  19   23.20   42.60
   1   3  19  -10.00   30.10
  -2  -2 -19  -87.39   36.50
  -2  -2 -19   -1.60   33.20
   2   2  19   40.70   42.50
   2   2  19   77.49   30.60
   2   2  19   31.70   34.50
   2   2  19  -12.20   32.20
  -3  -1 -19    4.10   42.40
   3  -7 -18   61.69   30.40
   3  -7 -18  112.39   36.00
  -3   7  18   25.00   20.40
  -3   7  18   73.39   32.70
  -3   7  18   88.09   32.50
  -3   7  18  117.99   25.10
   2  -6 -18   29.70   26.50
   2  -6 -18   31.40   31.60
  -2   6  18   23.40   25.80
  -2   6  18   26.60   24.80
  -2   6  18   17.50   26.10
  -2   6  18    1.60   26.60
   1  -5 -18    3.40   24.00
   1  -5 -18   -4.80   28.00
  -1   5  18   -2.50   24.40
  -1   5  18    4.50   26.50
  -1   5  18   28.10   24.00
   0  -4 -18  -14.40   28.20
   0  -4 -18   -3.00   26.00
   0   4  18   -8.30   27.10
   0   4  18  -19.70   26.80
   0   4  18   45.50   25.90
   0   4  18   34.00   35.60
   0   4  18   -1.80   24.50
  -1  -3 -18   41.20   29.80
  -1  -3 -18  -14.20   33.70
   1   3  18   38.70   24.80
   1   3  18   -8.00   28.50
   1   3  18   44.30   29.40
   1   3  18   78.89   40.80
   1   3  18    0.90   26.40
  -2  -2 -18  -28.20   35.70
  -2  -2 -18   27.70   31.90
   2   2  18   34.60   40.10
   2   2  18  -23.40   31.60
   2   2  18   12.80   32.20
   2   2  18   15.10   32.20
  -3  -1 -18   56.69   34.20
   3   1  18  -25.10   32.10
   3   1  18  -25.10   39.00
   3   1  18   22.10   34.70
   4  -8 -17    9.90   38.50
   4  -8 -17   56.19   38.30
  -4   8  17   -3.70   32.80
  -4   8  17    8.90   49.99
  -4   8  17   20.00   40.30
   3  -7 -17   -8.40   27.20
   3  -7 -17   58.49   33.40
  -3   7  17    9.20   22.30
  -3   7  17   38.80   21.40
  -3   7  17   59.99   30.80
  -3   7  17   -6.20   29.90
   2  -6 -17   18.10   24.90
   2  -6 -17    8.10   28.80
  -2   6  17   32.90   21.20
  -2   6  17   47.40   22.50
  -2   6  17   43.70   26.70
  -2   6  17   -3.10   23.50
  -2   6  17   -9.30   25.00
   1  -5 -17   67.49   23.70
  -1   5  17   44.80   23.20
  -1   5  17   60.29   27.60
  -1   5  17   55.09   19.60
  -1   5  17   75.49   26.60
  -1   5  17   45.80   25.10
   0  -4 -17   -7.80   25.20
   0   4  17   42.90   24.70
   0   4  17   51.19   25.50
   0   4  17  -33.40   30.80
  -1  -3 -17  -53.49   33.30
  -1  -3 -17   12.80   33.00
  -1  -3 -17   35.80   30.20
   1   3  17   -7.80   37.10
   1   3  17  -32.30   29.30
   1   3  17    3.10   23.80
   1   3  17   18.10   27.60
   1   3  17   62.79   26.10
  -2  -2 -17   16.30   40.20
  -2  -2 -17   20.20   30.60
   2   2  17   19.50   31.30
   2   2  17   48.80   31.40
   2   2  17    1.70   27.30
   2   2  17   83.29   38.50
   2   2  17  -26.60   27.90
  -3  -1 -17  -57.99   43.20
   3   1  17  -45.70   29.20
   3   1  17   21.00   32.60
   3   1  17   10.50   41.50
   3   1  17   -3.70   33.20
   4  -8 -16   69.89   36.90
   4  -8 -16   95.19   37.90
   4  -8 -16   19.50   31.10
  -4   8  16   16.60   24.40
  -4   8  16   24.50   16.00
  -4   8  16   35.90   33.00
  -4   8  16   67.49   34.20
  -4   8  16   69.39   23.70
   3  -7 -16   91.29   33.40
   3  -7 -16   70.09   29.00
  -3   7  16  109.69   23.10
  -3   7  16  160.28   24.10
  -3   7  16   57.29   30.40
   2  -6 -16  -19.80   18.20
   2  -6 -16  -17.40   23.60
   2  -6 -16   86.69   33.80
  -2   6  16  -11.20   25.60
  -2   6  16   21.20   25.90
  -2   6  16    2.10   19.30
  -2   6  16    7.10   21.80
  -2   6  16   35.70   23.50
   1  -5 -16   20.30   25.90
   1  -5 -16   21.50   23.90
  -1   5  16    2.70   17.80
  -1   5  16   -2.10   23.60
  -1   5  16   -8.10   21.40
  -1   5  16   57.39   25.50
  -1   5  16    2.50   20.50
   0  -4 -16   34.70   24.90
   0  -4 -16   18.30   24.60
   0   4  16   45.30   24.00
   0   4  16   -9.90   25.00
   0   4  16   60.99   32.00
   0   4  16   49.90   23.60
   0   4  16   62.79   25.20
  -1  -3 -16   43.20   25.50
  -1  -3 -16   -6.20   29.80
  -1  -3 -16  -24.80   26.00
   1   3  16    4.20   24.00
   1   3  16  -13.20   27.90
   1   3  16   -3.80   32.00
   1   3  16   21.10   23.30
   1   3  16   31.30   25.50
  -2  -2 -16  -19.60   38.80
  -2  -2 -16    5.80   34.30
   2   2  16    4.20   32.50
   2   2  16  -20.90   26.50
   2   2  16   -7.40   28.20
   2   2  16   -4.80   25.60
  -3  -1 -16   48.50   43.20
   3   1  16   -0.30   33.40
   3   1  16    0.90   35.50
   3   1  16   -7.30   30.30
   3   1  16  -35.20   27.50
  -4   0 -16   19.60   52.09
   4   0  16   20.30   34.50
   4   0  16  -32.80   35.20
   4   0  16   66.99   45.70
   4  -8 -15   65.99   30.10
   4  -8 -15   18.00   35.80
   4  -8 -15   -2.50   33.10
  -4   8  15   -2.90   30.30
  -4   8  15   -4.50   14.40
  -4   8  15  -10.20   23.90
  -4   8  15   33.50   24.30
  -4   8  15   16.40   31.70
   3  -7 -15   31.00   26.60
   3  -7 -15   35.30   30.80
  -3   7  15   22.10   18.70
  -3   7  15   39.40   28.00
  -3   7  15   16.10   26.90
  -3   7  15   39.80   20.30
   2  -6 -15    1.20   22.50
   2  -6 -15    7.50   16.40
   2  -6 -15   57.69   26.90
  -2   6  15   21.10   21.80
  -2   6  15   -3.40   23.00
  -2   6  15   12.90   20.20
  -2   6  15   -1.80   23.80
  -2   6  15   16.40   18.30
   1  -5 -15   49.00   16.20
   1  -5 -15   60.69   25.10
  -1   5  15   93.99   21.00
  -1   5  15  109.89   22.40
  -1   5  15   79.59   19.40
  -1   5  15   95.59   25.20
  -1   5  15   90.29   24.60
   0  -4 -15  -20.90   23.40
   0  -4 -15    1.50   22.60
   0   4  15  -10.20   29.70
   0   4  15    3.20   21.40
   0   4  15   -2.60   22.10
   0   4  15   15.20   21.30
   0   4  15   -3.70   23.00
  -1  -3 -15   35.00   26.30
  -1  -3 -15   -8.80   27.50
  -1  -3 -15   27.60   31.60
   1   3  15   33.30   22.80
   1   3  15  -44.00   22.10
   1   3  15    1.90   23.80
   1   3  15   20.70   22.50
   1   3  15   53.59   30.00
  -2  -2 -15  -13.50   26.80
   2   2  15   19.90   27.30
   2   2  15   16.10   31.00
   2   2  15   26.60   25.20
   2   2  15   24.40   33.50
   2   2  15   51.09   29.40
  -3  -1 -15    0.90   33.60
   3   1  15   11.90   33.30
   3   1  15  -19.90   27.10
   3   1  15   16.00   29.10
   4   0  15   55.89   41.00
   4   0  15    8.90   31.00
   4   0  15  -18.90   33.50
   5  -9 -14   50.59   45.30
  -5   9  14  111.49   42.10
   4  -8 -14   50.79   33.40
   4  -8 -14   -4.80   33.80
   4  -8 -14   -1.70   29.00
  -4   8  14   44.00   24.10
  -4   8  14   56.39   31.50
  -4   8  14  -10.50   31.90
  -4   8  14   36.90   23.30
  -4   8  14   28.10   17.20
   3  -7 -14   18.20   29.10
   3  -7 -14   21.80   25.50
  -3   7  14  -12.10   26.60
  -3   7  14   39.90   16.60
  -3   7  14   44.20   20.00
  -3   7  14   26.70   26.00
   2  -6 -14   19.60   25.00
   2  -6 -14   15.60   22.30
   2  -6 -14   43.30   16.80
  -2   6  14   65.69   21.60
  -2   6  14   32.30   17.20
  -2   6  14   42.90   22.70
  -2   6  14   24.60   19.20
  -2   6  14    5.40   22.80
   1  -5 -14  120.49   24.70
   1  -5 -14   49.10   14.70
   1  -5 -14  115.29   20.60
  -1   5  14  130.99   23.80
  -1   5  14   67.39   20.00
  -1   5  14   79.59   18.70
  -1   5  14   95.69   19.70
  -1   5  14   79.89   23.60
   0  -4 -14   89.69   23.70
   0  -4 -14  112.99   24.10
   0   4  14   71.49   23.20
   0   4  14  111.59   23.50
   0   4  14   90.29   28.60
   0   4  14   91.79   21.80
   0   4  14  115.09   22.60
  -1  -3 -14   16.20   20.50
  -1  -3 -14   10.10   22.90
  -1  -3 -14   18.60   26.60
   1   3  14   -1.80   21.80
   1   3  14   14.50   23.10
   1   3  14    1.40   25.90
   1   3  14   21.50   20.70
   1   3  14   31.80   21.90
  -2  -2 -14   62.79   25.90
  -2  -2 -14   38.40   34.20
   2   2  14  -35.20   26.20
   2   2  14  -19.80   23.90
   2   2  14   -3.30   23.20
   2   2  14  -23.10   24.60
  -3  -1 -14   -2.60   30.40
  -3  -1 -14  -23.20   37.70
  -3  -1 -14  -12.30   35.00
   3   1  14  -15.20   32.40
   3   1  14   15.50   27.80
   3   1  14   27.00   26.70
   3   1  14   12.90   30.40
  -4   0 -14   38.30   48.80
   4   0  14   26.20   31.90
   4   0  14    5.40   36.60
   4   0  14   37.60   36.70
   4   0  14   18.90   39.90
   5  -9 -13  107.39   45.10
   5  -9 -13   18.50   38.60
   5  -9 -13  -19.30   37.60
  -5   9  13    6.40   29.00
   4  -8 -13  -92.89   30.90
   4  -8 -13    9.90   32.10
   4  -8 -13   56.29   29.30
  -4   8  13   38.40   17.70
  -4   8  13  -22.40   28.70
  -4   8  13  -35.00   21.80
  -4   8  13  -52.89   30.10
  -4   8  13    9.10   24.00
   3  -7 -13  155.98   31.80
   3  -7 -13  251.57   33.20
  -3   7  13  228.78   25.00
  -3   7  13  205.98   31.70
  -3   7  13  162.98   32.80
  -3   7  13  231.68   26.00
   2  -6 -13  481.35   42.00
   2  -6 -13  488.35   43.70
   2  -6 -13  476.45   33.70
  -2   6  13  453.05   35.00
  -2   6  13  417.16   32.90
  -2   6  13  404.66   38.40
  -2   6  13  414.16   41.90
  -2   6  13  384.96   40.60
   1  -5 -13  106.29   19.30
   1  -5 -13   58.89   14.40
   1  -5 -13  135.49   23.00
   1  -5 -13   76.19   18.50
  -1   5  13   90.19   22.40
  -1   5  13   83.79   18.80
  -1   5  13  114.49   18.50
  -1   5  13  113.39   23.70
  -1   5  13  125.79   18.30
  -1   5  13  115.29   22.10
   0  -4 -13    3.20   20.60
   0  -4 -13   29.80   20.90
   0   4  13   18.40   23.20
   0   4  13    5.30   19.10
   0   4  13    4.20   19.80
   0   4  13    8.50   19.10
   0   4  13   25.90   18.30
  -1  -3 -13  -10.20   24.50
  -1  -3 -13   10.60   19.00
   1   3  13   54.19   23.80
   1   3  13   33.30   20.70
   1   3  13   15.10   21.30
   1   3  13   -3.00   18.70
   1   3  13   -6.80   19.80
  -2  -2 -13   29.50   24.30
  -2  -2 -13   35.40   29.60
  -2  -2 -13   19.60   32.00
   2   2  13    8.80   21.80
   2   2  13    9.00   24.10
   2   2  13   17.30   37.20
   2   2  13   54.69   26.20
   2   2  13   10.50   24.50
  -3  -1 -13   31.50   38.30
  -3  -1 -13   -0.10   36.80
  -3  -1 -13    3.90   39.90
   3   1  13  -18.80   28.30
   3   1  13   20.00   26.40
   3   1  13   14.90   29.00
   3   1  13   24.00   27.20
  -4   0 -13  114.39   44.10
  -4   0 -13   34.40   46.20
   4   0  13  -30.70   30.40
   4   0  13   52.79   30.60
   4   0  13  -14.30   34.70
   5  -9 -12  -24.60   44.70
   5  -9 -12   84.79   45.90
   5  -9 -12  -23.10   38.20
  -5   9  12  -18.50   39.80
  -5   9  12  -24.80   27.80
   4  -8 -12   68.79   30.30
   4  -8 -12   57.79   32.30
   4  -8 -12   68.99   33.20
  -4   8  12   61.89   19.70
  -4   8  12  101.29   32.20
  -4   8  12   63.59   23.70
  -4   8  12   -0.40   28.10
  -4   8  12   28.90   26.30
   3  -7 -12  102.19   28.20
   3  -7 -12  101.09   26.70
  -3   7  12  142.29   27.00
  -3   7  12   70.29   27.30
  -3   7  12  129.59   18.20
  -3   7  12   94.69   19.80
   2  -6 -12   90.09   24.20
   2  -6 -12  106.89   22.10
  -2   6  12   93.59   17.60
  -2   6  12  111.09   22.70
  -2   6  12  106.89   15.80
  -2   6  12   91.09   23.80
  -2   6  12  103.79   21.90
   1  -5 -12   25.60   18.50
   1  -5 -12   48.80   16.30
   1  -5 -12   45.10   15.80
   1  -5 -12   40.80   12.50
  -1   5  12   50.59   15.80
  -1   5  12   28.10   15.60
  -1   5  12   14.90   19.00
  -1   5  12   18.90   14.20
  -1   5  12   31.20   18.00
  -1   5  12   50.89   20.40
   0  -4 -12   96.49   21.90
   0  -4 -12  127.99   22.90
   0   4  12  123.89   20.00
   0   4  12  190.08   25.30
   0   4  12  138.19   20.10
   0   4  12  148.69   20.60
   0   4  12  103.39   21.70
  -1  -3 -12   12.30   23.80
  -1  -3 -12   38.30   23.70
   1   3  12   29.90   19.40
   1   3  12   -3.00   21.00
   1   3  12   31.90   19.70
   1   3  12    6.70   17.20
   1   3  12    7.10   19.50
  -2  -2 -12   -5.70   27.20
  -2  -2 -12  -17.70   27.50
  -2  -2 -12  -22.90   22.80
   2   2  12   15.00   22.00
   2   2  12   71.19   24.20
   2   2  12   -4.80   23.30
   2   2  12  -23.60   20.10
   2   2  12  -30.90   26.20
  -3  -1 -12   17.70   35.00
  -3  -1 -12   87.39   33.30
   3   1  12    0.10   26.50
   3   1  12  -50.99   24.60
   3   1  12   35.40   26.20
  -4   0 -12   63.29   44.80
  -4   0 -12   23.20   39.80
   4   0  12   -7.90   28.00
   4   0  12   -1.30   29.60
   4   0  12   47.60   34.30
   4   0  12   19.50   31.00
  -5   1 -12   89.19   51.89
   5  -1  12   27.00   37.70
   5  -9 -11    7.20   35.30
   5  -9 -11   23.70   33.20
   5  -9 -11   29.40   42.90
  -5   9  11   77.89   39.90
  -5   9  11  -19.10   33.50
  -5   9  11   59.79   31.80
   4  -8 -11  -24.30   26.70
   4  -8 -11  -37.60   28.10
   4  -8 -11  -62.09   28.90
  -4   8  11  -31.50   29.00
  -4   8  11    8.60   22.40
  -4   8  11   12.60   26.60
  -4   8  11  -16.30   27.10
  -4   8  11   -7.00   17.90
   3  -7 -11   44.60   25.00
   3  -7 -11   36.60   23.40
   3  -7 -11   36.90   25.50
  -3   7  11   28.20   22.60
  -3   7  11   39.40   15.40
  -3   7  11   65.69   25.30
  -3   7  11   24.70   23.90
  -3   7  11   49.60   18.00
   2  -6 -11  586.64   44.40
   2  -6 -11  528.15   37.90
   2  -6 -11  573.04   44.60
  -2   6  11  598.24   37.00
  -2   6  11  539.05   44.20
  -2   6  11  647.54   44.70
  -2   6  11  571.14   38.00
  -2   6  11  520.75   42.80
  -2   6  11  592.04   38.40
   1  -5 -11  140.09   17.80
   1  -5 -11   99.19   20.40
   1  -5 -11  146.39   18.00
   1  -5 -11  118.59   17.30
  -1   5  11  131.89   17.00
  -1   5  11   96.19   30.90
  -1   5  11  145.49   16.20
  -1   5  11  171.58   18.10
  -1   5  11  182.58   22.50
  -1   5  11  146.79   20.90
   0  -4 -11   11.20   15.80
   0  -4 -11   25.60   17.70
   0  -4 -11    5.30   17.40
   0   4  11    1.50   17.40
   0   4  11   23.90   19.50
   0   4  11   16.70   15.40
   0   4  11   21.20   15.70
   0   4  11    0.70   19.50
   0   4  11   -8.70   16.10
  -1  -3 -11   29.20   17.30
  -1  -3 -11    8.10   21.40
  -1  -3 -11   32.50   18.90
  -1  -3 -11   36.80   18.40
   1   3  11   40.60   19.20
   1   3  11   23.50   18.90
   1   3  11   27.60   19.20
   1   3  11   36.30   19.00
   1   3  11    2.10   16.50
  -2  -2 -11   47.60   26.30
  -2  -2 -11    2.20   22.80
  -2  -2 -11  -42.90   20.30
   2   2  11   12.70   23.20
   2   2  11   -3.40   21.20
   2   2  11   49.90   21.80
   2   2  11   -6.90   21.40
   2   2  11  -20.30   22.10
  -3  -1 -11   -7.70   29.10
  -3  -1 -11   75.79   31.70
  -3  -1 -11   22.40   37.70
   3   1  11    6.00   24.80
   3   1  11   -2.00   26.90
   3   1  11   24.10   24.40
   3   1  11   61.69   28.80
  -4   0 -11    2.40   37.20
  -4   0 -11    6.10   47.40
   4   0  11   27.60   28.40
   4   0  11   36.70   29.20
   4   0  11    1.50   32.00
   4   0  11  -44.20   30.30
   4   0  11   12.90   16.10
  -5   1 -11   63.99   50.59
  -5   1 -11  -71.09   45.50
  -5   1 -11   12.10   51.39
   5  -1  11    3.90   31.90
   5  -1  11   22.70   36.00
   5  -9 -10  -28.40   31.30
   5  -9 -10   16.90   33.10
   5  -9 -10  -15.80   42.10
  -5   9  10   56.69   30.80
  -5   9  10   27.50   31.10
  -5   9  10    9.80   37.90
   4  -8 -10  186.08   34.20
   4  -8 -10  300.57   36.90
   4  -8 -10  229.58   34.90
  -4   8  10  203.48   25.10
  -4   8  10  205.08   32.30
  -4   8  10  245.58   29.20
  -4   8  10  244.78   31.50
  -4   8  10  181.88   36.20
   3  -7 -10  234.78   29.00
   3  -7 -10  177.18   27.20
   3  -7 -10  212.18   28.80
  -3   7  10  139.89   26.70
  -3   7  10  170.78   20.40
  -3   7  10  157.28   28.00
  -3   7  10  186.48   21.40
  -3   7  10  205.68   27.80
   2  -6 -10   26.60   13.00
   2  -6 -10    8.40   18.90
   2  -6 -10    2.40   16.80
  -2   6  10  -33.80   29.00
  -2   6  10   13.40   13.00
  -2   6  10   11.80   14.20
  -2   6  10   26.90   18.20
  -2   6  10   23.40   11.60
  -2   6  10   30.90   18.20
   1  -5 -10   18.20   18.90
   1  -5 -10    9.20   11.30
   1  -5 -10    1.10   13.20
   1  -5 -10   34.00   13.60
   1  -5 -10   17.10   16.70
  -1   5  10   -5.00   16.40
  -1   5  10    1.20   12.70
  -1   5  10  -11.80   13.70
  -1   5  10   47.90   17.20
  -1   5  10   -5.80   10.60
  -1   5  10   17.30   15.60
   0  -4 -10  113.89   19.10
   0  -4 -10   96.49   18.60
   0  -4 -10   93.79   16.90
   0   4  10  104.09   17.00
   0   4  10   97.29   16.70
   0   4  10   83.99   18.60
   0   4  10   81.99   20.10
   0   4  10  149.99   20.40
   0   4  10   98.99   16.90
  -1  -3 -10   35.90   16.80
  -1  -3 -10   -6.10   26.50
  -1  -3 -10   26.60   17.70
  -1  -3 -10   31.30   16.60
   1   3  10   36.20   18.40
   1   3  10   34.80   15.90
   1   3  10   49.90   16.50
   1   3  10   28.00   18.80
   1   3  10   53.49   19.60
   1   3  10   62.39   18.70
  -2  -2 -10   21.90   20.90
  -2  -2 -10   -8.00   21.20
  -2  -2 -10   -6.20   24.30
  -2  -2 -10  -12.60   23.70
   2   2  10   53.99   22.20
   2   2  10    4.50   20.50
   2   2  10   15.40   21.20
   2   2  10   -7.30   20.90
   2   2  10   -1.70   19.10
   2   2  10  -18.00   17.70
  -3  -1 -10   52.39   30.60
  -3  -1 -10   48.20   33.00
  -3  -1 -10   22.60   29.00
   3   1  10   20.80   24.10
   3   1  10    8.40   24.00
   3   1  10   17.30   25.80
   3   1  10  -18.40   25.20
   3   1  10  -24.60   28.30
  -4   0 -10  -41.40   42.10
   4   0  10  -25.70   27.20
   4   0  10   16.10   17.50
   4   0  10  -27.70   27.40
   4   0  10  -12.10   29.90
   4   0  10   37.60   31.60
  -5   1 -10   52.79   52.39
  -5   1 -10   26.40   51.79
   5  -1  10    1.40   35.00
   5  -1  10   51.99   21.40
   5  -9  -9  106.79   40.70
   5  -9  -9   91.59   33.80
   5  -9  -9   39.50   33.60
  -5   9   9   92.89   38.50
  -5   9   9   18.30   29.30
  -5   9   9  -15.40   34.10
   4  -8  -9   -0.10   40.70
   4  -8  -9  -34.40   29.90
   4  -8  -9   20.50   43.80
  -4   8   9   47.50   30.20
  -4   8   9    6.30   31.60
   3  -7  -9  -14.70   21.00
   3  -7  -9   15.80   20.60
   3  -7  -9   13.90   22.60
  -3   7   9   23.30   14.90
  -3   7   9   13.80   16.30
  -3   7   9   12.00   23.10
  -3   7   9   13.00   21.00
  -3   7   9   10.40   21.70
   2  -6  -9  497.15   37.30
   2  -6  -9  393.46   31.20
   2  -6  -9  511.65   44.10
  -2   6   9  437.06   36.80
  -2   6   9  415.46   36.10
  -2   6   9  508.95   32.90
  -2   6   9  436.96   29.90
  -2   6   9  489.45   37.70
   1  -5  -9   56.19   12.40
   1  -5  -9   62.69   15.00
   1  -5  -9   58.39   13.40
   1  -5  -9   44.90   15.20
   1  -5  -9   72.69   14.90
   1  -5  -9   52.09   16.00
   1  -5  -9   42.90   16.10
  -1   5   9   65.29   14.90
  -1   5   9   36.30   15.60
  -1   5   9   41.40   16.00
   0  -4  -9  101.89   17.80
   0  -4  -9   79.99   16.90
   0  -4  -9   92.39   16.60
   0  -4  -9   82.99   15.80
   0  -4  -9   64.39   17.20
   0   4   9   74.19   17.10
   0   4   9   89.89   18.70
   0   4   9   87.59   15.90
   0   4   9   81.89   15.60
   0   4   9  121.59   20.50
   0   4   9   87.29   15.60
  -1  -3  -9   40.20   16.30
  -1  -3  -9   38.20   18.90
  -1  -3  -9    2.00   16.70
  -1  -3  -9    8.10   16.60
  -1  -3  -9   11.20   15.90
   1   3   9   28.60   23.80
   1   3   9   -7.00   16.30
   1   3   9    8.00   14.00
   1   3   9   48.10   17.90
   1   3   9   19.00   16.50
   1   3   9   33.80   17.10
   1   3   9   25.40   17.00
  -2  -2  -9   -3.00   19.60
  -2  -2  -9   22.90   18.20
  -2  -2  -9   22.90   23.20
  -2  -2  -9   25.10   21.10
   2   2   9   61.19   20.00
   2   2   9    9.80   21.40
   2   2   9   -6.70   18.60
   2   2   9   19.80   20.60
   2   2   9   -0.30   16.90
   2   2   9   -3.90   18.90
  -3  -1  -9   72.09   32.30
  -3  -1  -9   81.99   29.80
   3   1   9   14.70   25.60
   3   1   9   65.19   24.00
   3   1   9   53.09   27.90
   3   1   9   26.30   24.10
   3   1   9   73.19   32.10
  -4   0  -9   34.90   45.10
  -4   0  -9  -10.50   39.70
   4   0   9   22.10   27.90
   4   0   9   24.30   26.50
   4   0   9  -14.80   29.10
   4   0   9   15.70   19.00
   4   0   9   30.50   27.20
  -5   1  -9   98.39   49.30
  -5   1  -9   -8.60   50.09
   5  -1   9   18.50   43.90
   5  -1   9    5.20   21.70
   5  -1   9    4.60   31.80
   5  -1   9   -1.00   30.70
   5  -9  -8  -54.99   36.50
   5  -9  -8   87.29   33.20
   5  -9  -8    1.80   31.80
  -5   9   8   69.99   32.30
  -5   9   8  -17.80   35.30
  -5   9   8    9.90   34.90
   4  -8  -8   78.39   27.60
   4  -8  -8  118.79   33.10
   4  -8  -8    2.60   26.60
  -4   8   8   73.39   17.30
  -4   8   8   52.49   18.90
  -4   8   8   70.69   29.70
  -4   8   8   47.90   26.80
  -4   8   8   21.50   23.70
   3  -7  -8  196.48   25.30
   3  -7  -8  212.48   27.10
   3  -7  -8  235.98   26.20
  -3   7   8  176.18   20.30
  -3   7   8  184.38   26.90
  -3   7   8  138.39   26.00
  -3   7   8  170.98   21.00
  -3   7   8  212.48   27.90
   2  -6  -8   12.60   13.90
   2  -6  -8  -26.80   15.60
   2  -6  -8   -8.60   18.80
   2  -6  -8  -22.10   11.90
  -2   6   8   29.70   17.10
  -2   6   8  -26.60   24.20
  -2   6   8  -13.40   13.40
  -2   6   8  -11.20   13.00
  -2   6   8    0.30   10.60
  -2   6   8    5.90   14.00
   1  -5  -8  369.66   29.40
   1  -5  -8  400.76   28.90
   1  -5  -8  441.06   31.70
   1  -5  -8  437.46   32.50
   1  -5  -8  414.36   31.90
   1  -5  -8  391.26   29.10
   1  -5  -8  415.66   33.00
  -1   5   8  375.86   32.30
  -1   5   8  421.56   32.80
  -1   5   8  386.36   31.10
   0  -4  -8  288.57   26.70
   0  -4  -8  316.77   26.10
   0  -4  -8  215.38   25.30
   0  -4  -8  263.97   28.20
   0   4   8  299.97   24.20
   0   4   8  307.87   28.10
   0   4   8  303.67   26.20
   0   4   8  331.47   27.80
   0   4   8  296.67   28.50
   0   4   8  228.38   23.80
  -1  -3  -8   16.60   15.70
  -1  -3  -8    8.10   14.50
  -1  -3  -8   42.60   15.60
  -1  -3  -8   -3.90   16.40
  -1  -3  -8   14.30   18.60
  -1  -3  -8   19.10   14.20
  -1  -3  -8    1.70   16.50
   1   3   8   -5.90   16.40
   1   3   8   32.60   18.60
   1   3   8   15.60   15.90
   1   3   8   14.90   15.70
   1   3   8   12.30   16.70
   1   3   8   18.80   13.80
  -2  -2  -8   11.60   23.00
  -2  -2  -8   -5.90   17.00
  -2  -2  -8   10.00   20.40
  -2  -2  -8   -2.50   22.70
   2   2   8   -2.00   20.10
   2   2   8   11.80   18.50
   2   2   8  -23.30   18.60
   2   2   8  -16.00   17.20
   2   2   8   42.20   19.60
   2   2   8   27.90   17.50
  -3  -1  -8  -19.90   29.30
  -3  -1  -8   35.60   27.70
   3   1   8  -14.20   24.00
   3   1   8   -7.20   21.30
   3   1   8  -19.40   17.70
   3   1   8    6.10   24.50
   3   1   8   39.70   23.30
   3   1   8    8.20   24.20
   3   1   8   12.90   14.80
  -4   0  -8   73.49   24.20
  -4   0  -8   29.20   41.20
  -4   0  -8  105.89   33.40
  -4   0  -8  137.99   40.60
   4   0   8   40.10   21.30
   4   0   8   28.50   34.60
   4   0   8   27.60   27.20
   4   0   8   61.29   28.50
   4   0   8   91.39   29.20
  -5   1  -8    6.20   38.30
  -5   1  -8   11.60   49.70
  -5   1  -8    1.50   43.20
  -5   1  -8   32.20   28.40
   5  -1   8   25.30   40.90
   5  -1   8    5.40   29.40
   5  -1   8  -24.40   31.40
   5  -1   8  -11.20   22.70
   5  -9  -7   30.40   30.50
   5  -9  -7   25.90   29.70
   5  -9  -7   30.50   31.50
  -5   9   7   22.40   14.90
  -5   9   7    5.00   34.60
  -5   9   7  -27.60   35.40
  -5   9   7    7.60   22.80
  -5   9   7   51.09   32.80
   4  -8  -7   18.30   26.20
   4  -8  -7   40.80   25.50
   4  -8  -7   74.19   30.90
  -4   8   7   16.40   18.00
  -4   8   7  -12.20   22.30
  -4   8   7   35.40   30.60
  -4   8   7   -8.80   28.10
  -4   8   7   39.10   18.20
   3  -7  -7   58.39   20.10
   3  -7  -7    2.30   19.70
   3  -7  -7   29.90   22.40
  -3   7   7   42.80   20.30
  -3   7   7   54.09   22.00
  -3   7   7   50.29   21.20
  -3   7   7   54.89   17.20
  -3   7   7   41.80   15.30
   2  -6  -7  490.25   37.60
   2  -6  -7  517.05   38.40
   2  -6  -7  539.95   36.60
   2  -6  -7  524.95   35.10
   2  -6  -7  540.35   39.00
  -2   6   7  555.94   39.40
  -2   6   7  545.05   36.20
  -2   6   7  572.74   39.30
  -2   6   7  509.15   33.20
  -2   6   7  519.35   33.70
  -2   6   7  525.45   37.30
   1  -5  -7  878.31   50.29
   1  -5  -7  861.71   52.89
   1  -5  -7  884.11   50.89
   1  -5  -7  832.92   52.39
   1  -5  -7  851.71   53.19
   1  -5  -7  842.72   50.59
   1  -5  -7  832.12   51.19
   1  -5  -7  871.51   52.89
  -1   5   7  870.31   53.29
  -1   5   7  864.01   53.39
  -1   5   7  810.12   50.19
  -1   5   7  816.82   52.19
   0  -4  -7   28.60   22.80
   0  -4  -7   46.90   14.20
   0  -4  -7   61.19   14.70
   0  -4  -7   25.40   13.70
   0   4   7   51.99   15.30
   0   4   7   41.30   13.00
   0   4   7   46.40   15.30
   0   4   7   39.10   12.90
   0   4   7   21.00   13.90
   0   4   7   33.60   12.40
  -1  -3  -7  503.85   45.50
  -1  -3  -7  510.05   36.60
  -1  -3  -7  452.35   40.20
  -1  -3  -7  409.66   33.40
  -1  -3  -7  490.65   33.60
  -1  -3  -7  489.15   36.30
  -1  -3  -7  447.36   41.60
   1   3   7  463.95   33.70
   1   3   7  394.56   33.70
   1   3   7  434.76   44.20
   1   3   7  444.16   35.00
   1   3   7  468.25   37.30
   1   3   7  487.05   35.10
   1   3   7  449.56   34.50
  -2  -2  -7  333.87   32.10
  -2  -2  -7  294.97   35.80
  -2  -2  -7  261.97   32.00
  -2  -2  -7  316.97   30.20
   2   2   7  343.27   31.00
   2   2   7  259.07   32.20
   2   2   7  271.77   30.80
   2   2   7  300.37   31.40
   2   2   7  375.06   30.30
  -3  -1  -7   51.89   29.20
  -3  -1  -7   61.79   25.90
  -3  -1  -7   51.79   15.90
  -3  -1  -7  106.69   27.70
   3   1   7   56.39   24.60
   3   1   7   74.59   22.50
   3   1   7   16.80   24.80
   3   1   7   58.79   19.80
   3   1   7   35.80   22.70
   3   1   7   62.29   16.60
  -4   0  -7    2.20   31.00
  -4   0  -7  -53.99   34.60
  -4   0  -7  -22.30   36.00
   4   0   7   27.20   26.30
   4   0   7   23.70   35.20
   4   0   7    8.00   26.70
   4   0   7   45.10   26.30
  -5   1  -7  121.69   47.60
  -5   1  -7   14.10   36.80
  -5   1  -7  -33.70   37.10
  -5   1  -7   62.39   29.70
   5  -1   7   -4.20   27.70
   5  -1   7  -12.50   23.30
   5  -1   7   -1.80   32.90
   5  -1   7   22.20   32.60
   5  -1   7   19.60   34.20
   5  -9  -6  112.29   32.80
   5  -9  -6   58.09   32.40
   5  -9  -6   30.70   33.20
  -5   9   6   86.79   33.30
  -5   9   6   35.50   31.60
  -5   9   6   25.20   37.30
   4  -8  -6  143.19   27.90
   4  -8  -6  122.49   28.50
   4  -8  -6  166.78   31.70
  -4   8   6  122.99   29.90
  -4   8   6   73.09   20.60
  -4   8   6   99.59   25.90
  -4   8   6  108.19   21.90
  -4   8   6  138.89   31.10
   3  -7  -6  220.58   24.20
   3  -7  -6  175.98   24.40
   3  -7  -6  229.18   25.70
  -3   7   6  200.68   25.50
  -3   7   6  244.78   25.30
  -3   7   6  207.28   24.60
  -3   7   6  140.79   24.70
  -3   7   6  228.58   25.10
  -3   7   6  160.58   20.30
  -3   7   6  240.18   21.90
   2  -6  -6   44.00   14.40
   2  -6  -6   -2.00   14.60
   2  -6  -6   18.20   13.40
   2  -6  -6   25.10   15.90
   2  -6  -6   40.80   14.60
   2  -6  -6    4.50   14.80
   2  -6  -6   34.30   17.00
   2  -6  -6   30.00   13.90
  -2   6   6   22.30   22.30
  -2   6   6   27.00   13.50
  -2   6   6    9.30   16.00
  -2   6   6   26.80   20.50
  -2   6   6   15.30   16.00
  -2   6   6   16.20   10.90
  -2   6   6   25.60   14.70
   1  -5  -6  325.27   26.50
   1  -5  -6  295.27   25.90
   1  -5  -6  322.27   23.00
   1  -5  -6  290.67   25.50
   1  -5  -6  305.47   22.60
   1  -5  -6  305.77   26.60
   1  -5  -6  305.47   25.70
   1  -5  -6  303.07   23.20
  -1   5   6  284.47   25.60
  -1   5   6  309.57   26.80
  -1   5   6  251.27   23.20
  -1   5   6  279.37   27.10
  -1   5   6  314.87   26.10
   0  -4  -6  311.47   24.10
   0  -4  -6  283.27   25.30
   0  -4  -6  285.67   25.00
   0  -4  -6  296.17   25.20
   0   4   6  263.17   21.60
   0   4   6  275.27   24.10
   0   4   6  324.97   26.20
   0   4   6  264.37   22.20
   0   4   6  249.38   26.00
   0   4   6  225.68   25.20
  -1  -3  -6  173.98   19.30
  -1  -3  -6  149.29   20.50
  -1  -3  -6  166.78   22.50
  -1  -3  -6  204.18   23.40
  -1  -3  -6  203.38   22.80
  -1  -3  -6  253.57   26.80
   1   3   6  191.58   20.40
   1   3   6  198.38   24.10
   1   3   6  236.88   22.60
   1   3   6  247.68   23.70
   1   3   6  169.68   20.90
   1   3   6  163.88   18.00
   1   3   6  224.48   22.40
  -2  -2  -6  285.37   30.50
  -2  -2  -6  301.47   34.50
  -2  -2  -6  356.96   41.00
  -2  -2  -6  359.56   32.30
  -2  -2  -6  411.66   31.90
  -2  -2  -6  254.07   31.20
   2   2   6  225.88   28.60
   2   2   6  274.17   34.40
   2   2   6  313.37   31.90
   2   2   6  312.97   30.20
   2   2   6  353.66   29.70
  -3  -1  -6   58.89   16.80
  -3  -1  -6   62.29   25.70
  -3  -1  -6   52.49   23.60
  -3  -1  -6   42.60   27.30
   3   1   6   73.59   24.10
   3   1   6   75.39   19.70
   3   1   6   66.39   21.50
   3   1   6   67.69   21.20
   3   1   6   75.19   19.90
   3   1   6   76.09   23.90
  -4   0  -6   21.70   25.00
  -4   0  -6   42.30   34.00
  -4   0  -6   42.30   35.50
   4   0   6   17.70   23.50
   4   0   6   48.80   29.70
   4   0   6    5.50   23.00
   4   0   6   -1.20   24.40
  -5   1  -6   91.69   45.80
  -5   1  -6   -0.30   27.00
  -5   1  -6   38.80   37.40
  -5   1  -6   48.40   37.80
   5  -1   6   60.09   29.20
   5  -1   6   48.10   26.60
   5  -1   6   15.80   35.00
   5  -1   6  -15.60   22.70
   5  -9  -5  -14.60   31.00
   5  -9  -5   27.50   32.60
   5  -9  -5   31.20   30.00
  -5   9   5   45.70   34.70
  -5   9   5  -12.30   31.10
  -5   9   5   56.99   28.80
  -5   9   5   74.79   20.60
  -5   9   5   40.80   31.70
   4  -8  -5   64.09   26.70
   4  -8  -5   -0.90   25.20
   4  -8  -5   61.89   24.60
   4  -8  -5  128.49   30.20
  -4   8   5   41.40   26.30
  -4   8   5  105.19   22.90
  -4   8   5   73.19   17.00
  -4   8   5   51.39   24.90
  -4   8   5   59.09   27.50
   3  -7  -5   19.10   19.80
   3  -7  -5   31.20   19.10
   3  -7  -5   28.90   19.00
  -3   7   5    6.10   18.90
  -3   7   5   15.20   17.40
  -3   7   5   21.70   16.40
  -3   7   5   41.50   15.40
  -3   7   5   45.20   19.90
  -3   7   5   11.50   15.30
   2  -6  -5  227.58   20.50
   2  -6  -5  196.38   19.40
   2  -6  -5  209.38   22.90
   2  -6  -5  175.48   19.20
   2  -6  -5  244.18   22.10
   2  -6  -5  225.58   25.00
   2  -6  -5  215.98   23.90
  -2   6   5  194.58   21.90
  -2   6   5  198.38   20.10
  -2   6   5  187.18   19.20
  -2   6   5  223.08   22.00
  -2   6   5  146.99   18.90
  -2   6   5  158.78   19.00
  -2   6   5  221.48   21.70
   1  -5  -5  619.34   35.40
   1  -5  -5  650.83   38.20
   1  -5  -5  577.24   35.80
   1  -5  -5  514.25   39.60
   1  -5  -5  602.94   37.90
   1  -5  -5  535.45   37.40
   1  -5  -5  595.54   37.20
   1  -5  -5  607.64   37.40
  -1   5   5  552.94   40.00
  -1   5   5  597.54   37.80
  -1   5   5  525.25   35.90
  -1   5   5  481.15   38.70
  -1   5   5  548.75   38.10
  -1   5   5  565.64   37.80
   0  -4  -5  294.47   24.80
   0  -4  -5  295.67   25.10
   0  -4  -5  275.97   25.10
   0  -4  -5  284.27   23.30
   0   4   5  299.97   25.40
   0   4   5  330.07   25.00
   0   4   5  277.37   21.20
   0   4   5  295.37   25.80
   0   4   5  269.17   26.20
   0   4   5  288.07   21.30
  -1  -3  -5  902.91   54.09
  -1  -3  -5  799.92   54.79
  -1  -3  -5  832.12   56.79
  -1  -3  -5  735.53   52.29
  -1  -3  -5  955.40   52.49
  -1  -3  -5  904.91   51.99
   1   3   5  805.52   53.09
   1   3   5  923.21   52.69
   1   3   5  849.52   52.19
   1   3   5  781.52   54.09
   1   3   5  870.41   53.09
   1   3   5  901.91   54.69
  -2  -2  -5  251.57   28.10
  -2  -2  -5  257.97   23.30
  -2  -2  -5  286.67   32.70
  -2  -2  -5  248.38   30.10
  -2  -2  -5  354.76   29.00
  -2  -2  -5  315.17   31.00
  -2  -2  -5  310.17   30.30
   2   2   5  299.37   28.00
   2   2   5  270.47   27.90
   2   2   5  308.07   28.80
   2   2   5  333.97   28.80
   2   2   5  289.57   24.10
   2   2   5  269.97   29.70
   2   2   5  265.47   31.50
   2   2   5  288.37   28.00
  -3  -1  -5   30.00   15.90
  -3  -1  -5   42.00   23.20
  -3  -1  -5   -1.80   24.10
  -3  -1  -5   29.60   24.30
  -3  -1  -5   51.39   22.10
  -3  -1  -5   -5.00   23.50
  -3  -1  -5   -5.20   25.10
   3   1   5   15.80   18.70
   3   1   5  -27.40   25.90
   3   1   5   23.20   22.00
   3   1   5    3.40   18.20
   3   1   5   56.09   21.70
   3   1   5   29.80   18.20
  -4   0  -5   20.20   21.30
  -4   0  -5   21.40   27.60
  -4   0  -5   14.60   31.30
  -4   0  -5  -37.80   31.90
   4   0   5   -4.20   23.10
   4   0   5   -0.80   22.90
   4   0   5   45.00   23.90
   4   0   5   -9.10   28.60
  -5   1  -5   83.39   35.90
  -5   1  -5   14.40   30.50
  -5   1  -5   21.40   37.60
   5  -1   5   28.70   29.30
   5  -1   5   44.10   25.60
   5  -1   5   51.59   35.50
   5  -1   5  -17.30   25.00
   6 -10  -4   41.40   33.30
   6 -10  -4   37.90   40.50
   6 -10  -4  -11.30   30.90
  -6  10   4  -23.80   42.20
   5  -9  -4  -17.20   27.60
   5  -9  -4   29.30   30.80
   5  -9  -4   70.69   30.90
  -5   9   4  -33.40   22.80
  -5   9   4  -26.40   26.60
  -5   9   4   24.00   33.60
  -5   9   4   54.09   32.00
  -5   9   4   22.20   38.50
   4  -8  -4   58.59   26.10
   4  -8  -4   47.40   27.50
   4  -8  -4   87.09   26.60
   4  -8  -4   66.39   16.60
  -4   8   4   79.79   27.00
  -4   8   4   65.59   23.50
  -4   8   4  147.39   27.50
  -4   8   4   62.49   29.80
   3  -7  -4  140.79   21.00
   3  -7  -4  124.49   21.00
   3  -7  -4  126.89   21.50
   3  -7  -4  100.29   21.70
  -3   7   4  142.59   20.00
  -3   7   4  118.09   22.60
  -3   7   4  150.48   20.30
  -3   7   4  141.79   19.10
  -3   7   4  172.38   23.00
  -3   7   4  144.09   18.50
   2  -6  -4    4.60   13.50
   2  -6  -4   27.10   14.40
   2  -6  -4    0.00   12.50
   2  -6  -4  -10.70   14.20
   2  -6  -4   17.50   15.40
   2  -6  -4    2.40   13.70
   2  -6  -4  -12.00   12.50
   2  -6  -4    0.60   14.40
  -2   6   4  -19.20   11.40
  -2   6   4  -13.90   13.40
  -2   6   4   -5.70   12.10
  -2   6   4  -16.50   14.70
  -2   6   4    4.70   14.90
  -2   6   4   39.60   15.20
  -2   6   4  -10.00   11.20
  -2   6   4  -38.20   11.90
   1  -5  -4   64.19   11.80
   1  -5  -4   61.69   10.90
   1  -5  -4   82.89   12.70
   1  -5  -4   46.30   11.90
   1  -5  -4   77.99   13.20
   1  -5  -4   55.69   12.60
   1  -5  -4   55.69   12.10
   1  -5  -4   57.79   12.00
  -1   5   4   46.00   12.90
  -1   5   4   64.39   10.70
  -1   5   4   48.50   13.60
  -1   5   4   64.09   12.20
  -1   5   4   61.49   12.10
  -1   5   4   40.90   12.40
   0  -4  -4 1719.43   90.49
   0  -4  -4 1709.03   88.39
   0  -4  -4 1534.75   89.19
   0  -4  -4 1658.33   89.89
   0   4   4 1492.15   88.39
   0   4   4 1532.05   89.89
   0   4   4 1567.44   90.19
   0   4   4 1632.04   89.19
   0   4   4 1445.16   88.39
   0   4   4 1594.44   89.79
  -1  -3  -4 2930.01  163.78
  -1  -3  -4 2942.61  163.78
  -1  -3  -4 2981.50  163.68
  -1  -3  -4 3132.99  163.58
  -1  -3  -4 2923.91  164.28
  -1  -3  -4 2874.31  166.18
  -1  -3  -4 2828.92  164.18
   1   3   4 2916.41  163.68
   1   3   4 3039.70  163.68
   1   3   4 2698.23  168.28
   1   3   4 2954.30  164.08
   1   3   4 2741.53  163.58
   1   3   4 3096.29  164.78
   1   3   4 2998.50  164.08
  -2  -2  -4   67.49   20.60
  -2  -2  -4   37.80   17.80
  -2  -2  -4   30.60   17.50
  -2  -2  -4   52.79   16.10
  -2  -2  -4   66.19   12.70
  -2  -2  -4   93.89   20.50
  -2  -2  -4  116.59   18.50
  -2  -2  -4   78.29   19.40
   2   2   4   61.49   13.90
   2   2   4   97.79   18.50
   2   2   4   42.80   16.40
   2   2   4   88.49   20.60
   2   2   4   33.40   15.20
   2   2   4   41.20   21.70
   2   2   4   77.69   21.60
  -3  -1  -4   30.30   23.10
  -3  -1  -4   20.00   18.40
  -3  -1  -4  -11.90   14.80
  -3  -1  -4    0.80   21.60
  -3  -1  -4   17.70   20.70
   3   1   4    9.70   19.60
   3   1   4   17.70   20.40
   3   1   4   22.80   17.70
   3   1   4   19.00   17.20
   3   1   4   31.50   18.90
   3   1   4    0.30   16.70
  -4   0  -4  -16.20   21.70
  -4   0  -4  -37.30   33.90
  -4   0  -4   10.80   32.00
  -4   0  -4   20.10   27.70
   4   0   4   20.50   22.60
   4   0   4   26.80   22.10
   4   0   4    0.80   21.80
   4   0   4   12.90   26.20
  -5   1  -4   24.40   34.00
  -5   1  -4   43.40   38.80
  -5   1  -4   42.30   37.00
  -5   1  -4  -30.10   28.30
   5  -1   4    8.90   23.60
   5  -1   4   10.10   29.60
   5  -1   4    5.70   31.50
   5  -1   4   36.30   29.00
   6 -10  -3   32.70   35.60
   6 -10  -3    7.20   30.60
   5  -9  -3   24.60   27.20
   5  -9  -3   34.30   31.00
   5  -9  -3   24.10   29.80
  -5   9   3   18.20   31.00
  -5   9   3    8.50   31.50
  -5   9   3   -3.90   32.10
  -5   9   3   29.60   23.80
  -5   9   3   11.30   38.20
   4  -8  -3   54.19   22.70
   4  -8  -3   41.50   24.40
   4  -8  -3   70.89   26.20
  -4   8   3   96.89   30.10
  -4   8   3   74.99   23.60
  -4   8   3   42.00   27.70
  -4   8   3   71.69   25.80
  -4   8   3   37.70   21.30
   3  -7  -3  106.09   14.60
   3  -7  -3   82.79   20.30
   3  -7  -3  116.59   19.40
   3  -7  -3   91.79   21.10
   3  -7  -3   87.09   19.30
  -3   7   3   73.29   19.20
  -3   7   3  115.09   21.80
  -3   7   3   43.80   15.20
  -3   7   3   80.49   21.60
  -3   7   3   78.69   17.60
  -3   7   3   89.19   18.00
   2  -6  -3  278.37   27.10
   2  -6  -3  287.97   27.00
   2  -6  -3  249.68   23.80
   2  -6  -3  233.78   27.00
   2  -6  -3  271.47   30.00
   2  -6  -3  236.58   24.90
   2  -6  -3  249.48   24.10
  -2   6   3  270.57   23.20
  -2   6   3  239.98   27.30
  -2   6   3  274.47   23.30
  -2   6   3  278.27   22.80
  -2   6   3  293.27   27.30
  -2   6   3  263.17   23.00
  -2   6   3  292.27   26.10
  -2   6   3  254.67   26.80
   1  -5  -3  258.47   22.70
   1  -5  -3  310.57   24.60
   1  -5  -3  216.68   21.90
   1  -5  -3  263.17   22.50
   1  -5  -3  297.77   23.50
   1  -5  -3  266.97   21.10
   1  -5  -3  301.27   24.40
   1  -5  -3  284.97   22.80
  -1   5   3  251.47   22.70
  -1   5   3  283.97   22.50
  -1   5   3  284.27   21.70
  -1   5   3  294.67   24.10
  -1   5   3  285.97   24.10
  -1   5   3  263.47   21.00
   0  -4  -3 2427.56  140.59
   0  -4  -3 2519.95  139.79
   0  -4  -3 2407.46  140.09
   0  -4  -3 2581.94  140.89
   0  -4  -3 2429.26  140.59
   0   4   3 2587.54  140.59
   0   4   3 2570.44  140.09
   0   4   3 2642.64  140.79
   0   4   3 2386.66  140.49
   0   4   3 2723.53  139.79
   0   4   3 2569.94  140.19
  -1  -3  -3  767.42   48.70
  -1  -3  -3  665.33   48.00
  -1  -3  -3  818.92   48.10
  -1  -3  -3  772.52   48.60
  -1  -3  -3  800.52   47.30
   1   3   3  810.02   47.80
   1   3   3  833.62   47.80
   1   3   3  792.12   46.10
   1   3   3  679.83   47.30
   1   3   3  712.93   48.50
   1   3   3  761.12   47.90
   1   3   3  867.71   49.40
  -2  -2  -3  578.74   41.30
  -2  -2  -3  531.65   40.20
  -2  -2  -3  598.64   37.10
  -2  -2  -3  591.24   41.20
  -2  -2  -3  560.44   44.80
  -2  -2  -3  551.74   38.40
  -2  -2  -3  571.24   39.70
  -2  -2  -3  553.94   40.50
   2   2   3  561.84   38.30
   2   2   3  576.64   39.30
   2   2   3  512.75   40.10
   2   2   3  588.44   41.40
   2   2   3  539.05   37.50
   2   2   3  544.65   39.30
  -3  -1  -3   14.60   22.40
  -3  -1  -3   43.60   18.80
  -3  -1  -3   37.30   19.80
  -3  -1  -3   54.79   21.50
  -3  -1  -3   65.79   16.50
  -3  -1  -3   51.79   21.70
  -3  -1  -3   61.39   22.80
   3   1   3   61.59   18.20
   3   1   3   42.10   19.50
   3   1   3   96.59   18.70
   3   1   3   74.79   18.60
   3   1   3   61.69   18.00
   3   1   3   33.80   16.90
   3   1   3   62.19   24.20
  -4   0  -3    8.00   28.70
  -4   0  -3   -9.70   25.50
  -4   0  -3    9.70   22.30
  -4   0  -3   11.30   28.60
  -4   0  -3    4.20   29.70
   4   0   3  -11.60   21.50
   4   0   3   36.50   21.40
   4   0   3  -18.80   22.10
   4   0   3   -4.60   24.20
  -5   1  -3   97.19   32.20
  -5   1  -3   15.90   33.60
  -5   1  -3   15.40   36.60
  -5   1  -3  -60.19   39.80
   5  -1   3   -7.80   24.90
   5  -1   3   12.10   27.70
   5  -1   3   21.30   27.00
   5  -1   3  -22.40   30.20
  -6   2  -3   21.50   35.50
  -6   2  -3  -12.80   45.40
  -6   2  -3  -12.60   41.20
   6  -2   3  -36.30   32.10
   6  -2   3  -18.20   29.70
   6 -10  -2   49.30   35.10
   6 -10  -2   65.59   31.70
  -6  10   2  -10.60   41.00
   5  -9  -2   45.10   24.70
   5  -9  -2  -12.10   21.00
   5  -9  -2    8.10   30.90
   5  -9  -2   21.00   28.30
  -5   9   2   -9.40   21.40
  -5   9   2   75.99   34.00
  -5   9   2  -26.90   31.50
  -5   9   2   58.49   34.80
  -5   9   2   37.90   29.30
   4  -8  -2   37.00   17.20
   4  -8  -2   51.79   25.30
   4  -8  -2   30.40   21.20
   4  -8  -2   -3.00   23.00
  -4   8   2   71.59   31.60
  -4   8   2    5.00   24.60
  -4   8   2   35.40   25.20
  -4   8   2   83.09   24.30
  -4   8   2   64.39   29.70
  -4   8   2   52.29   21.30
   3  -7  -2  299.27   30.20
   3  -7  -2  286.17   25.10
   3  -7  -2  274.87   32.40
   3  -7  -2  281.77   26.10
   3  -7  -2  260.97   29.80
  -3   7   2  288.87   26.40
  -3   7   2  316.37   33.60
  -3   7   2  289.87   27.80
  -3   7   2  250.67   29.40
  -3   7   2  226.78   27.10
   2  -6  -2  106.29   17.50
   2  -6  -2  124.89   14.70
   2  -6  -2   67.29   19.30
   2  -6  -2   94.09   17.30
   2  -6  -2   98.99   14.70
   2  -6  -2   64.19   16.80
   2  -6  -2  161.38   24.40
   2  -6  -2  101.79   19.80
   2  -6  -2  109.79   16.50
  -2   6   2  101.89   15.10
  -2   6   2   98.79   18.10
  -2   6   2  133.29   18.00
  -2   6   2   78.89   15.40
  -2   6   2  104.49   15.80
  -2   6   2  124.89   13.50
  -2   6   2   81.79   20.30
   1  -5  -2   51.99   12.00
   1  -5  -2   13.20   10.50
   1  -5  -2   58.99   12.60
   1  -5  -2   38.60   11.00
   1  -5  -2   50.19   12.50
   1  -5  -2   58.29   12.40
  -1   5   2   31.80   10.20
  -1   5   2   37.70   10.50
  -1   5   2   58.09   12.80
  -1   5   2   42.50   12.70
  -1   5   2   38.50   12.00
   0  -4  -2 5952.30  298.37
   0   4   2 5262.87  297.77
   0   4   2 5012.80  297.67
  -1  -3  -2  679.63   41.90
  -1  -3  -2  683.53   42.50
  -1  -3  -2  674.83   42.20
  -1  -3  -2  687.83   41.70
  -1  -3  -2  567.94   42.10
  -1  -3  -2  718.63   39.60
  -1  -3  -2  626.44   42.40
   1   3   2  663.03   42.00
   1   3   2  673.73   42.30
   1   3   2  690.23   42.30
   1   3   2  662.93   42.20
   1   3   2  655.43   43.30
   1   3   2  717.63   40.00
   1   3   2  621.64   42.20
  -2  -2  -2   76.59   18.00
  -2  -2  -2   72.19   17.20
  -2  -2  -2   50.19   17.30
  -2  -2  -2  107.69   19.60
  -2  -2  -2   93.19   19.40
  -2  -2  -2   67.69   14.70
  -2  -2  -2   79.49   18.40
  -2  -2  -2  101.09   17.70
   2   2   2   66.19   17.80
   2   2   2   87.99   18.30
   2   2   2   70.89   19.50
   2   2   2   71.19   18.00
   2   2   2   60.09   18.50
   2   2   2   86.49   15.60
   2   2   2   91.19   16.30
  -3  -1  -2   40.60   18.60
  -3  -1  -2   70.69   18.10
  -3  -1  -2   76.99   23.00
  -3  -1  -2   86.59   21.20
  -3  -1  -2  102.09   22.60
  -3  -1  -2   80.19   20.10
  -3  -1  -2  104.49   24.60
   3   1   2   59.79   17.90
   3   1   2   63.49   21.60
   3   1   2   60.39   18.00
   3   1   2   46.70   17.30
   3   1   2   85.19   19.30
   3   1   2   43.20   19.70
   3   1   2   40.50   20.70
  -4   0  -2  -42.70   29.50
  -4   0  -2   52.49   27.30
  -4   0  -2   31.40   23.00
  -4   0  -2   18.40   30.10
   4   0   2   19.20   24.00
   4   0   2    0.40   21.80
   4   0   2  -16.10   22.00
  -5   1  -2  -22.50   39.90
  -5   1  -2   25.10   30.80
  -5   1  -2   -8.00   35.00
  -5   1  -2    4.20   33.40
   5  -1   2   23.80   22.60
   5  -1   2  -21.50   29.00
   5  -1   2   25.70   29.20
   5  -1   2   45.80   28.00
  -6   2  -2    7.00   38.60
  -6   2  -2  -11.30   38.70
   6  -2   2  -21.20   30.70
   6  -2   2   39.00   37.10
   6 -10  -1   11.10   34.30
   6 -10  -1   19.60   40.90
   6 -10  -1   18.40   30.60
  -6  10   1    6.70   41.50
  -6  10   1   -0.90   40.90
  -6  10   1    4.00   40.10
   5  -9  -1   41.20   29.00
   5  -9  -1   32.70   32.90
   5  -9  -1   96.29   25.70
  -5   9   1   24.30   34.00
  -5   9   1   61.99   37.00
  -5   9   1  133.09   35.40
  -5   9   1  -17.00   24.40
  -5   9   1   -7.70   34.20
   4  -8  -1   31.30   19.50
   4  -8  -1   61.19   23.60
   4  -8  -1   13.20   24.90
   4  -8  -1   17.80   21.10
  -4   8   1   84.59   29.90
  -4   8   1   15.60   22.80
  -4   8   1   16.70   25.50
  -4   8   1    4.50   24.50
  -4   8   1    6.10   21.00
  -4   8   1   38.40   28.10
   3  -7  -1   53.69   18.80
   3  -7  -1   72.89   20.40
   3  -7  -1   88.59   22.50
   3  -7  -1   56.89   15.60
   3  -7  -1   58.19   15.10
  -3   7   1   56.79   18.10
  -3   7   1  100.99   22.70
  -3   7   1   71.59   23.70
  -3   7   1   71.39   19.50
  -3   7   1   72.99   15.90
  -3   7   1   82.89   23.80
   2  -6  -1  267.17   21.80
   2  -6  -1  253.07   25.30
   2  -6  -1  266.87   25.60
   2  -6  -1  244.58   26.10
   2  -6  -1  280.37   26.30
   2  -6  -1  219.48   21.40
   2  -6  -1  182.08   21.60
   2  -6  -1  248.28   22.10
   2  -6  -1  253.37   25.80
  -2   6   1  238.08   24.20
  -2   6   1  204.68   21.70
  -2   6   1  191.88   23.80
  -2   6   1  238.18   26.10
  -2   6   1  225.58   20.10
  -2   6   1  221.48   23.50
  -2   6   1  209.18   21.50
   1  -5  -1 2334.77  123.39
   1  -5  -1 2104.49  122.89
   1  -5  -1 2235.48  122.09
   1  -5  -1 2287.97  123.39
   1  -5  -1 2041.10  121.89
   1  -5  -1 2228.38  123.39
   1  -5  -1 2133.69  121.89
   1  -5  -1 2281.47  123.49
  -1   5   1 2153.18  123.29
  -1   5   1 2281.97  122.29
  -1   5   1 2179.98  122.79
  -1   5   1 2122.29  122.29
  -1   5   1 2337.57  123.29
  -1   5   1 2152.68  121.99
  -1   5   1 2112.89  122.89
  -1   5   1 2266.77  123.49
  -1  -3  -1 3840.22  210.18
  -1  -3  -1 3638.64  208.08
  -1  -3  -1 3605.44  208.18
  -1  -3  -1 3755.52  208.28
  -1  -3  -1 3788.32  208.98
  -1  -3  -1 3800.32  208.38
  -1  -3  -1 3826.82  207.78
  -1  -3  -1 3971.40  208.38
   1   3   1 3559.94  209.88
   1   3   1 3827.32  208.18
   1   3   1 3731.93  210.88
   1   3   1 3833.12  208.58
   1   3   1 3627.54  208.18
   1   3   1 3641.74  208.28
   1   3   1 3961.60  207.58
  -2  -2  -1  426.36   34.00
  -2  -2  -1  394.96   34.70
  -2  -2  -1  487.55   36.50
  -2  -2  -1  455.75   36.00
  -2  -2  -1  494.25   35.00
  -2  -2  -1  484.45   34.70
  -2  -2  -1  518.35   33.80
  -2  -2  -1  488.15   36.00
   2   2   1  495.75   34.40
   2   2   1  439.96   34.20
   2   2   1  464.85   36.30
   2   2   1  376.86   45.70
   2   2   1  511.15   33.90
   2   2   1  454.75   36.00
   2   2   1  388.26   34.20
   2   2   1  438.96   34.00
   2   2   1  480.55   33.20
  -3  -1  -1   66.19   18.70
  -3  -1  -1   56.19   22.00
  -3  -1  -1   53.49   21.30
  -3  -1  -1   95.79   19.10
  -3  -1  -1   46.90   19.80
  -3  -1  -1  108.69   21.50
  -3  -1  -1   72.99   20.70
   3   1   1   74.89   17.70
   3   1   1   95.99   18.20
   3   1   1   77.79   21.10
   3   1   1   63.49   18.00
   3   1   1   70.49   17.60
   3   1   1   52.79   18.50
   3   1   1   46.50   19.70
  -4   0  -1   -1.50   25.90
  -4   0  -1    6.60   22.90
  -4   0  -1   32.80   26.60
  -4   0  -1    5.80   24.90
  -4   0  -1    5.40   24.90
   4   0   1    9.30   23.40
   4   0   1  -14.40   18.30
   4   0   1  -16.10   20.10
   4   0   1   10.70   21.00
  -5   1  -1   -4.20   31.80
  -5   1  -1   -5.60   32.20
  -5   1  -1  -18.20   32.70
  -5   1  -1   48.80   34.70
  -5   1  -1   -0.70   36.40
   5  -1   1    0.50   27.30
   5  -1   1   52.79   23.10
   5  -1   1   23.90   28.60
   5  -1   1  -10.70   29.30
  -6   2  -1   64.29   37.70
  -6   2  -1  -51.39   42.80
  -6   2  -1   -4.40   41.30
   6  -2   1   26.30   30.60
   6  -2   1   37.50   36.40
   6 -10   0    6.80   28.40
   6 -10   0  -80.09   29.90
   6 -10   0  -16.70   33.80
  -6  10   0   18.50   41.10
  -6  10   0  -10.50   39.70
   5  -9   0   -8.90   29.00
   5  -9   0   -9.60   28.00
   5  -9   0    9.30   24.40
   5  -9   0   27.90   24.70
  -5   9   0   49.40   26.60
  -5   9   0   83.49   34.00
  -5   9   0   19.30   34.10
  -5   9   0   38.00   39.10
  -5   9   0   61.89   43.60
   4  -8   0  -14.10   24.50
   4  -8   0  -13.70   22.10
   4  -8   0   50.69   18.70
   4  -8   0   26.70   19.10
  -4   8   0   14.10   29.40
  -4   8   0   17.60   25.70
  -4   8   0   57.09   29.20
  -4   8   0    6.70   24.20
  -4   8   0   16.20   22.40
  -4   8   0   32.60   22.60
   3  -7   0   88.29   15.70
   3  -7   0  108.29   17.30
   3  -7   0   94.69   23.00
   3  -7   0   62.99   19.70
   3  -7   0   93.29   20.80
  -3   7   0  110.49   23.80
  -3   7   0  131.79   21.80
  -3   7   0   75.59   20.40
  -3   7   0  114.79   29.50
  -3   7   0  148.99   34.50
  -3   7   0  102.99   16.90
   2  -6   0   72.69   15.60
   2  -6   0   68.39   19.50
   2  -6   0   80.39   16.30
   2  -6   0   79.79   14.70
   2  -6   0   46.90   16.00
   2  -6   0   32.00   15.60
   2  -6   0   72.69   18.50
   2  -6   0   42.90   13.90
   2  -6   0   26.50   16.00
  -2   6   0   74.99   16.40
  -2   6   0   71.79   11.50
  -2   6   0   42.00   15.10
  -2   6   0   89.79   16.20
  -2   6   0   54.39   16.80
  -2   6   0   81.79   18.70
  -2   6   0   80.59   16.20
  -2   6   0   65.09   16.60
   1  -5   0 5302.47  282.57
   1  -5   0 5410.46  282.47
   1  -5   0 4916.11  282.37
   1  -5   0 4719.23  282.87
   1  -5   0 5217.08  281.97
   1  -5   0 5051.59  282.37
   1  -5   0 4998.40  281.87
  -1   5   0 5321.27  282.47
  -1   5   0 5193.38  282.27
  -1   5   0 5240.38  282.17
  -1   5   0 4966.40  282.47
  -1   5   0 5537.65  282.77
  -1   5   0 4606.24  282.97
  -1  -3   0  618.64   37.00
  -1  -3   0  612.24   36.00
  -1  -3   0  585.54   36.40
  -1  -3   0  641.34   35.60
  -1  -3   0  506.35   36.30
  -1  -3   0  578.44   35.40
  -1  -3   0  594.84   36.70
   1   3   0  529.55   37.20
   1   3   0  590.64   35.10
   1   3   0  555.04   36.30
   1   3   0  576.74   37.00
   1   3   0  574.14   36.40
   1   3   0  565.84   38.70
   1   3   0  588.34   36.20
   1   3   0  566.84   37.20
  -2  -2   0  -34.60   14.50
  -2  -2   0  -19.50   13.50
  -2  -2   0   -3.80   15.90
  -2  -2   0   -3.30   14.30
  -2  -2   0    4.80   17.60
  -2  -2   0   -0.70   13.70
  -2  -2   0  -18.10   13.90
  -2  -2   0    3.70   15.90
   2   2   0   20.70   13.80
   2   2   0   -0.90   12.90
   2   2   0  -19.30   14.30
   2   2   0   -1.10   15.70
   2   2   0    0.60   14.60
   2   2   0   13.30   14.40
   2   2   0    6.30   13.90
   2   2   0   21.40   14.70
   2   2   0   12.30   14.80
  -3  -1   0   65.09   19.50
  -3  -1   0   95.89   21.90
  -3  -1   0   90.09   21.10
  -3  -1   0   98.29   19.10
  -3  -1   0   89.49   25.30
  -3  -1   0   58.19   19.30
   3   1   0   44.90   22.20
   3   1   0   58.19   16.80
   3   1   0   73.59   16.90
   3   1   0   51.79   17.10
   3   1   0   56.29   19.20
   3   1   0   79.99   20.00
   3   1   0   78.99   18.60
  -4   0   0    0.90   24.40
  -4   0   0   15.70   25.90
  -4   0   0   12.50   26.40
  -4   0   0    4.50   22.70
  -4   0   0   64.09   23.00
   4   0   0   57.39   25.50
   4   0   0   42.40   22.30
   4   0   0   40.60   22.10
   4   0   0   13.90   18.20
  -5   1   0   15.10   34.30
  -5   1   0  -23.40   24.20
  -5   1   0   41.60   34.10
  -5   1   0  -35.90   32.50
   5  -1   0   37.00   29.50
   5  -1   0   22.70   28.80
   5  -1   0   34.90   20.80
   5  -1   0  -20.40   28.60
  -6   2   0  -29.70   35.50
  -6   2   0   49.40   41.00
  -6   2   0   49.99   36.40
   6  -2   0  -23.00   33.10
   6 -10   1   -2.40   33.90
   6 -10   1   60.69   35.50
  -6  10  -1   24.40   40.80
  -6  10  -1   60.69   41.20
  -6  10  -1   79.09   44.30
   5  -9   1    0.20   24.50
   5  -9   1   14.80   28.10
   5  -9   1   42.70   32.30
   5  -9   1   18.60   24.40
   5  -9   1   21.20   28.30
  -5   9  -1   79.09   37.90
  -5   9  -1   66.99   45.00
  -5   9  -1   22.30   33.80
  -5   9  -1   27.10   29.70
   4  -8   1   16.00   25.20
   4  -8   1   -5.50   23.10
   4  -8   1   -5.40   18.60
   4  -8   1   11.30   19.10
  -4   8  -1   41.30   29.80
  -4   8  -1    4.70   22.60
  -4   8  -1   11.20   24.60
  -4   8  -1    3.40   26.10
  -4   8  -1    8.80   24.00
  -4   8  -1   15.90   27.30
   3  -7   1   32.70   13.50
   3  -7   1   77.39   19.30
   3  -7   1   53.09   16.00
   3  -7   1   15.30   18.60
   3  -7   1   22.50   22.50
  -3   7  -1   21.30   14.90
  -3   7  -1   17.80   20.00
  -3   7  -1   20.30   17.90
  -3   7  -1   35.70   20.30
  -3   7  -1   33.50   19.30
  -3   7  -1   47.60   21.90
   2  -6   1  447.26   32.50
   2  -6   1  408.96   36.30
   2  -6   1  398.46   39.60
   2  -6   1  503.35   34.10
   2  -6   1  502.35   35.40
   2  -6   1  506.65   35.40
   2  -6   1  451.65   33.30
  -2   6  -1  455.85   30.60
  -2   6  -1  456.65   34.00
  -2   6  -1  495.55   35.60
  -2   6  -1  431.06   35.20
  -2   6  -1  470.05   36.10
  -2   6  -1  453.05   34.40
  -2   6  -1  409.66   34.50
  -2   6  -1  442.76   34.50
   1  -5   1  185.98   19.90
   1  -5   1  202.08   20.90
   1  -5   1  148.69   18.00
   1  -5   1  231.58   19.40
   1  -5   1  185.58   19.50
   1  -5   1  195.48   20.40
   1  -5   1  194.88   23.00
  -1   5  -1  186.48   21.20
  -1   5  -1  178.78   21.50
  -1   5  -1  208.08   20.30
  -1   5  -1  182.38   21.80
  -1   5  -1  199.48   21.70
  -1   5  -1  231.28   20.70
  -1  -3   1   99.09   16.00
  -1  -3   1   29.10   11.50
  -1  -3   1   70.99   11.30
  -1  -3   1   48.60   11.60
  -1  -3   1   59.39   10.30
  -1  -3   1   46.90   10.60
   1   3  -1   59.09   11.60
   1   3  -1   59.79   11.10
   1   3  -1   40.00   18.70
   1   3  -1   49.20    9.90
   1   3  -1   65.49   12.10
   1   3  -1   57.49   12.90
  -2  -2   1  294.37   27.20
  -2  -2   1  327.47   28.30
  -2  -2   1  352.86   28.40
  -2  -2   1  305.17   28.20
  -2  -2   1  298.67   30.40
  -2  -2   1  324.77   29.00
  -2  -2   1  350.76   29.40
  -2  -2   1  386.26   28.80
   2   2  -1  290.97   29.30
   2   2  -1  349.47   27.00
   2   2  -1  353.46   29.90
   2   2  -1  397.36   28.20
   2   2  -1  270.07   28.80
   2   2  -1  358.76   27.70
   2   2  -1  371.56   26.20
   2   2  -1  362.86   28.60
   2   2  -1  321.97   27.40
  -3  -1   1   28.80   17.30
  -3  -1   1   75.69   20.00
  -3  -1   1   46.60   17.90
  -3  -1   1   53.99   17.30
  -3  -1   1   34.20   17.80
   3   1  -1   48.40   18.80
   3   1  -1   24.90   16.40
   3   1  -1   68.89   18.50
   3   1  -1   21.10   17.70
   3   1  -1    6.20   17.70
   3   1  -1   67.09   16.40
  -4   0   1  -16.40   21.10
  -4   0   1   23.80   26.10
  -4   0   1  -13.80   24.40
  -4   0   1   93.79   25.30
  -4   0   1   29.20   25.70
   4   0  -1   -8.30   17.40
   4   0  -1   -6.40   21.00
   4   0  -1   31.50   24.90
   4   0  -1  -15.50   22.10
   4   0  -1    9.90   23.20
  -5   1   1  -22.80   30.70
  -5   1   1   71.09   41.50
  -5   1   1   45.80   33.20
  -5   1   1  -34.80   33.60
   5  -1  -1   63.09   21.70
   5  -1  -1   37.40   30.90
   5  -1  -1   17.30   30.70
  -6   2   1   24.90   39.90
  -6   2   1   -6.30   44.10
   6  -2  -1   -0.60   39.00
   6  -2  -1   23.00   38.40
   6  -2  -1   20.70   34.60
   5  -9   2   51.39   22.70
   5  -9   2   28.40   29.00
   5  -9   2    2.20   22.40
   5  -9   2  -13.60   34.70
  -5   9  -2   28.90   29.40
  -5   9  -2   43.50   37.80
  -5   9  -2   34.70   36.90
   4  -8   2   -2.50   19.40
   4  -8   2    8.20   18.60
   4  -8   2   10.50   25.40
   4  -8   2   23.50   23.60
  -4   8  -2   41.00   26.80
  -4   8  -2   71.89   28.40
  -4   8  -2   34.50   32.80
  -4   8  -2   26.30   23.70
  -4   8  -2    8.10   28.20
  -4   8  -2   76.69   25.20
   3  -7   2    8.20   17.70
   3  -7   2   16.00   18.50
   3  -7   2   24.70   13.70
   3  -7   2    9.50   15.70
  -3   7  -2   13.00   21.80
  -3   7  -2   39.40   21.30
  -3   7  -2   19.20   20.00
  -3   7  -2    4.10   21.20
  -3   7  -2   22.20   17.60
  -3   7  -2    4.30   15.80
   2  -6   2   -5.90   19.10
   2  -6   2    0.30   12.90
   2  -6   2   12.10   16.10
   2  -6   2   -2.90   15.40
   2  -6   2   21.40   15.00
   2  -6   2    9.30   16.60
   2  -6   2   -2.60   14.50
  -2   6  -2    9.20   17.50
  -2   6  -2   39.50   17.50
  -2   6  -2   45.00   18.30
  -2   6  -2   17.30   17.30
  -2   6  -2   -4.80   14.30
  -2   6  -2  -11.90   12.00
  -2   6  -2   23.50   16.40
  -2   6  -2   17.00   15.50
   1  -5   2  272.57   28.10
   1  -5   2  263.57   26.90
   1  -5   2  285.47   25.50
   1  -5   2  314.07   24.40
   1  -5   2  314.97   25.00
   1  -5   2  322.77   25.30
   1  -5   2  285.87   27.10
   1  -5   2  298.77   20.70
   1  -5   2  279.37   26.20
  -1   5  -2  350.46   26.10
  -1   5  -2  376.26   31.70
  -1   5  -2  298.07   21.30
  -1   5  -2  305.97   25.70
  -1   5  -2  317.17   27.10
  -1   5  -2  289.57   26.90
  -1   5  -2  326.87   26.00
   0  -4   2 6248.47  335.37
   0   4  -2 5942.41  335.47
  -1  -3   2  620.34   39.30
  -1  -3   2  649.54   40.20
  -1  -3   2  652.73   38.70
  -1  -3   2  642.54   38.90
  -1  -3   2  570.94   41.20
  -1  -3   2  654.33   38.30
   1   3  -2  615.84   39.00
   1   3  -2  542.15   39.10
   1   3  -2  648.54   38.50
   1   3  -2  633.54   38.40
   1   3  -2  650.23   38.40
   1   3  -2  665.63   39.50
   1   3  -2  641.34   39.30
  -2  -2   2  -12.90   13.80
  -2  -2   2   22.50   16.90
  -2  -2   2   -3.00   12.90
  -2  -2   2    7.00   14.40
  -2  -2   2   11.60   13.80
  -2  -2   2    6.60   14.10
  -2  -2   2    3.30   14.00
   2   2  -2   10.80   12.40
   2   2  -2   -6.10   15.30
   2   2  -2    9.70   13.80
   2   2  -2    2.20   13.30
   2   2  -2   -4.30   14.60
   2   2  -2   -6.80   14.60
   2   2  -2  -29.70   11.80
   2   2  -2    8.50   13.90
  -3  -1   2  -13.80   17.50
  -3  -1   2  -20.00   14.70
  -3  -1   2   27.00   23.50
  -3  -1   2   -9.50   17.60
  -3  -1   2    0.80   17.50
   3   1  -2   15.10   14.60
   3   1  -2   -4.20   16.20
   3   1  -2  -20.60   16.50
   3   1  -2   -4.20   16.10
  -4   0   2   12.50   25.60
  -4   0   2   22.70   26.80
  -4   0   2   31.00   22.70
  -4   0   2   22.80   20.80
  -4   0   2   29.40   24.20
   4   0  -2    6.40   17.10
   4   0  -2   40.00   23.60
   4   0  -2   34.90   23.60
   4   0  -2   -9.70   21.70
   4   0  -2   35.00   21.80
  -5   1   2    5.10   39.10
  -5   1   2   48.30   30.80
  -5   1   2  -13.40   32.80
  -5   1   2  -29.20   24.10
   5  -1  -2  -17.10   28.70
   5  -1  -2   57.09   23.40
   5  -1  -2   14.00   31.40
  -6   2   2   -4.60   32.70
  -6   2   2   25.70   38.40
  -6   2   2  111.19   40.90
   6  -2  -2   35.40   35.90
   6  -2  -2  -34.00   37.20
   6  -2  -2    4.10   30.30
   5  -9   3    4.00   23.80
   5  -9   3   23.90   29.40
   5  -9   3  -11.20   30.30
   5  -9   3   35.80   23.40
  -5   9  -3   -2.10   45.70
   4  -8   3    4.40   21.50
   4  -8   3    6.80   17.90
   4  -8   3   -1.00   20.20
   4  -8   3    9.20   23.80
   4  -8   3   19.40   25.00
  -4   8  -3   99.89   34.40
  -4   8  -3   24.80   33.70
  -4   8  -3   26.20   30.70
  -4   8  -3   14.80   28.30
  -4   8  -3    1.20   24.80
  -4   8  -3   47.90   30.40
   3  -7   3    3.40   17.20
   3  -7   3   21.50   12.90
   3  -7   3   46.30   17.50
   3  -7   3   44.60   19.90
   3  -7   3   62.19   17.60
  -3   7  -3   77.49   22.00
  -3   7  -3   64.79   17.50
  -3   7  -3   32.80   18.80
  -3   7  -3   47.80   23.00
  -3   7  -3    0.60   20.80
   2  -6   3  513.85   38.40
   2  -6   3  586.44   37.20
   2  -6   3  536.85   35.60
   2  -6   3  516.15   35.70
   2  -6   3  518.95   38.50
   2  -6   3  461.65   33.30
   2  -6   3  445.56   36.80
  -2   6  -3  486.45   35.80
  -2   6  -3  470.05   38.70
  -2   6  -3  467.95   49.99
  -2   6  -3  464.25   39.80
  -2   6  -3  508.85   37.10
  -2   6  -3  520.85   51.19
  -2   6  -3  549.54   34.20
  -2   6  -3  513.55   38.10
   1  -5   3  103.29   16.80
   1  -5   3   84.19   14.40
   1  -5   3  152.68   19.10
   1  -5   3   80.79   11.00
   1  -5   3  120.79   16.80
   1  -5   3   75.19   15.00
   1  -5   3   87.69   14.70
   1  -5   3  118.89   15.00
   1  -5   3  123.49   16.50
  -1   5  -3   65.19   20.30
  -1   5  -3  104.89   13.50
  -1   5  -3   86.49   15.70
  -1   5  -3   99.09   17.80
  -1   5  -3  136.49   17.70
  -1   5  -3  113.69   16.20
  -1   5  -3   93.79   15.00
   0  -4   3 2626.74  142.39
   0  -4   3 2683.73  142.29
   0  -4   3 2546.25  142.69
   0  -4   3 2685.53  142.19
   0  -4   3 2575.94  142.79
   0  -4   3 2418.76  142.39
   0   4  -3 2559.64  143.09
   0   4  -3 2584.44  142.49
   0   4  -3 2672.93  142.39
   0   4  -3 2452.15  142.39
   0   4  -3 2433.56  142.29
   0   4  -3 2481.45  142.09
   0   4  -3 2597.44  142.59
  -1  -3   3   10.30   12.00
  -1  -3   3   29.10   12.40
  -1  -3   3   25.70   10.80
  -1  -3   3   28.90   10.50
  -1  -3   3   27.40   11.10
  -1  -3   3   14.90   11.40
   1   3  -3   22.00    9.90
   1   3  -3   23.30   11.20
   1   3  -3   11.10   11.00
   1   3  -3   15.30   10.60
   1   3  -3   30.10   12.00
   1   3  -3    9.30   10.30
   1   3  -3   39.00   12.00
   1   3  -3   13.30   10.70
  -2  -2   3   31.80   14.10
  -2  -2   3   35.50   15.80
  -2  -2   3   31.70   14.60
  -2  -2   3   47.20   14.30
  -2  -2   3   24.20   13.80
  -2  -2   3   30.50   13.30
  -2  -2   3   36.50   16.40
   2   2  -3   20.60   13.60
   2   2  -3    0.20   14.20
   2   2  -3  -10.30   11.50
   2   2  -3    5.70   15.30
   2   2  -3   53.49   15.20
   2   2  -3   18.10   14.70
   2   2  -3   19.70   13.00
   2   2  -3   14.10   14.90
  -3  -1   3  141.49   19.70
  -3  -1   3  107.39   26.00
  -3  -1   3  148.89   23.00
  -3  -1   3  125.69   22.40
  -3  -1   3  156.78   21.20
  -3  -1   3  156.48   21.70
   3   1  -3  152.18   22.80
   3   1  -3  123.79   21.40
   3   1  -3  106.59   20.00
   3   1  -3  142.19   17.70
   3   1  -3  177.68   18.90
  -4   0   3   -4.60   26.50
  -4   0   3   11.80   24.60
  -4   0   3   18.10   19.50
  -4   0   3   49.99   20.10
  -4   0   3  -10.60   24.20
   4   0  -3   24.00   23.70
   4   0  -3   24.00   16.50
   4   0  -3   45.30   25.10
   4   0  -3    8.70   21.50
  -5   1   3   73.09   31.00
  -5   1   3  -60.69   35.80
  -5   1   3   36.70   37.70
  -5   1   3   60.69   32.40
   5  -1  -3   57.69   29.90
   5  -1  -3   63.79   31.20
   5  -1  -3   23.40   32.10
   5  -1  -3   53.09   21.10
  -6   2   3   30.20   41.00
  -6   2   3   66.39   42.80
   6  -2  -3   11.40   31.60
   5  -9   4    4.60   24.30
   5  -9   4   18.30   31.20
   5  -9   4   16.70   23.40
   5  -9   4  -10.60   37.30
   5  -9   4    3.80   28.50
  -5   9  -4   47.60   37.80
   4  -8   4   -3.80   17.60
   4  -8   4   37.90   21.50
   4  -8   4   -3.80   21.70
   4  -8   4    6.50   27.00
   4  -8   4   13.30   24.20
  -4   8  -4   59.69   23.70
  -4   8  -4   85.49   26.30
  -4   8  -4   41.40   30.10
  -4   8  -4   44.90   29.60
  -4   8  -4   46.40   35.00
  -4   8  -4   32.80   34.50
   3  -7   4   79.59   21.60
   3  -7   4   27.70   13.50
   3  -7   4   55.99   26.00
   3  -7   4   13.30   20.40
   3  -7   4   18.70   15.90
   3  -7   4   34.90   19.60
  -3   7  -4   61.49   23.00
  -3   7  -4   64.19   23.40
  -3   7  -4   14.30   23.80
  -3   7  -4   33.50   17.20
  -3   7  -4   21.90   22.30
  -3   7  -4   12.30   17.40
   2  -6   4   37.90   18.10
   2  -6   4   88.89   20.40
   2  -6   4   61.89   14.40
   2  -6   4   50.99   15.10
   2  -6   4   54.39   19.00
   2  -6   4   92.09   21.60
   2  -6   4  123.69   27.50
   2  -6   4   57.99   12.70
   2  -6   4   83.59   19.60
  -2   6  -4   34.40   14.60
  -2   6  -4   70.79   16.00
  -2   6  -4   97.89   19.00
  -2   6  -4   72.89   20.50
  -2   6  -4   41.90   17.70
  -2   6  -4   89.99   22.10
  -2   6  -4   86.39   18.80
  -2   6  -4   45.80   18.40
   1  -5   4  126.19   15.20
   1  -5   4  138.49   18.00
   1  -5   4  164.08   22.10
   1  -5   4  116.59   14.70
   1  -5   4  142.89   19.40
   1  -5   4  126.09   15.10
   1  -5   4  183.38   24.50
   1  -5   4  134.49   18.00
  -1   5  -4  121.49   14.30
  -1   5  -4   70.29   18.70
  -1   5  -4  127.99   18.50
  -1   5  -4  100.89   13.50
  -1   5  -4  144.89   20.40
  -1   5  -4  171.18   18.80
  -1   5  -4  118.69   22.40
   0  -4   4 1634.74   89.39
   0  -4   4 1570.64   88.59
   0  -4   4 1391.96   88.79
   0  -4   4 1534.15   90.29
   0  -4   4 1656.23   88.29
   0  -4   4 1574.34   88.89
   0   4  -4 1611.84   88.79
   0   4  -4 1660.53   88.89
   0   4  -4 1519.75   88.29
   0   4  -4 1548.65   88.79
   0   4  -4 1678.63   89.39
   0   4  -4 1408.36   89.29
   0   4  -4 1618.24   88.79
  -1  -3   4  248.98   27.90
  -1  -3   4  278.37   22.50
  -1  -3   4  304.67   24.60
  -1  -3   4  290.37   21.80
  -1  -3   4  264.47   23.90
  -1  -3   4  268.47   23.30
   1   3  -4  273.77   24.50
   1   3  -4  285.77   21.90
   1   3  -4  252.07   23.80
   1   3  -4  289.47   21.70
   1   3  -4  291.67   24.70
   1   3  -4  275.97   23.30
   1   3  -4  254.77   21.30
   1   3  -4  264.77   23.20
  -2  -2   4  212.58   22.90
  -2  -2   4  222.68   23.80
  -2  -2   4  229.48   21.80
  -2  -2   4  199.18   21.40
  -2  -2   4  208.28   21.10
  -2  -2   4  195.88   22.80
   2   2  -4  215.68   21.00
   2   2  -4  200.58   21.00
   2   2  -4  230.58   25.00
   2   2  -4  215.38   23.50
   2   2  -4  219.68   21.30
   2   2  -4  211.88   20.10
   2   2  -4  204.18   23.80
  -3  -1   4  121.79   21.00
  -3  -1   4   94.49   20.50
  -3  -1   4  136.29   18.50
  -3  -1   4   53.39   23.20
  -3  -1   4  123.29   21.80
   3   1  -4   47.10   29.40
   3   1  -4   65.19   15.70
   3   1  -4   88.49   20.90
   3   1  -4  142.19   22.50
  -4   0   4   91.49   26.50
  -4   0   4  138.79   28.40
  -4   0   4  113.19   29.20
  -4   0   4   50.99   22.20
   4   0  -4   97.69   25.80
   4   0  -4   91.49   26.30
   4   0  -4  118.19   22.10
   4   0  -4   69.49   24.40
  -5   1   4    5.40   24.00
  -5   1   4   28.40   34.20
  -5   1   4   22.70   38.00
  -5   1   4   40.50   23.40
  -5   1   4  -35.20   31.30
   5  -1  -4   40.20   31.40
   5  -1  -4    2.50   21.20
   5  -1  -4   26.60   29.10
   5  -1  -4   12.70   28.20
  -6   2   4  -82.99   39.20
   6  -2  -4   70.79   38.00
   6  -2  -4   30.10   35.20
   6  -2  -4   28.10   38.30
   5  -9   5   14.10   30.30
   5  -9   5   46.20   24.20
   5  -9   5    2.30   33.20
   5  -9   5   38.80   31.50
   5  -9   5  -11.30   26.90
  -5   9  -5  -12.20   46.60
  -5   9  -5   -5.70   43.20
  -5   9  -5   28.80   32.70
  -5   9  -5   34.30   38.10
   4  -8   5   -8.70   24.60
   4  -8   5   49.60   29.30
   4  -8   5   22.10   22.40
   4  -8   5   14.60   18.30
   4  -8   5   16.50   21.80
  -4   8  -5   32.90   32.70
  -4   8  -5   51.59   32.20
  -4   8  -5   36.30   26.30
  -4   8  -5    0.50   36.30
  -4   8  -5    8.10   24.70
  -4   8  -5   64.29   30.00
   3  -7   5    2.50   13.60
   3  -7   5   40.70   19.70
   3  -7   5   -8.90   15.70
   3  -7   5  -15.10   22.30
   3  -7   5   16.70   18.70
   3  -7   5   19.70   20.20
  -3   7  -5   17.20   23.30
  -3   7  -5   -3.20   22.10
  -3   7  -5   15.90   18.40
  -3   7  -5    2.20   23.20
  -3   7  -5    7.50   24.70
  -3   7  -5   -6.50   17.40
   2  -6   5  148.09   21.60
   2  -6   5  128.59   15.40
   2  -6   5  120.89   15.90
   2  -6   5  131.59   20.30
   2  -6   5  127.19   19.70
   2  -6   5  162.28   19.50
   2  -6   5  137.69   22.10
   2  -6   5  149.88   17.20
   2  -6   5  132.39   23.50
  -2   6  -5  151.18   19.80
  -2   6  -5  158.88   21.20
  -2   6  -5  118.59   20.00
  -2   6  -5  160.48   23.90
  -2   6  -5  152.38   24.20
  -2   6  -5  110.99   20.80
   1  -5   5 2373.86  129.89
   1  -5   5 2350.96  127.89
   1  -5   5 2292.27  130.89
   1  -5   5 2340.07  129.99
   1  -5   5 2069.59  128.09
   1  -5   5 2193.58  129.29
   1  -5   5 2213.68  129.79
   1  -5   5 2397.16  129.79
   1  -5   5 2257.77  128.19
  -1   5  -5 2439.86  130.39
  -1   5  -5 2250.57  128.29
  -1   5  -5 2312.87  127.79
  -1   5  -5 2273.47  129.79
  -1   5  -5 2280.17  130.49
  -1   5  -5 2375.96  129.59
  -1   5  -5 2275.77  128.39
  -1   5  -5 2221.08  130.09
   0  -4   5  266.37   25.00
   0  -4   5  293.07   25.60
   0  -4   5  294.87   25.50
   0  -4   5  301.27   25.00
   0  -4   5  332.07   24.40
   0  -4   5  260.97   22.80
   0  -4   5  300.07   25.40
   0   4  -5  256.27   26.90
   0   4  -5  343.47   25.00
   0   4  -5  260.67   23.90
   0   4  -5  276.17   24.60
   0   4  -5  329.87   22.70
   0   4  -5  320.57   24.90
   0   4  -5  269.37   24.40
   0   4  -5  305.97   26.20
  -1  -3   5   66.69   14.10
  -1  -3   5   52.09   12.40
  -1  -3   5   55.59   13.50
  -1  -3   5   47.20   14.20
  -1  -3   5   78.19   12.70
   1   3  -5   32.50   13.30
   1   3  -5   66.09   11.80
   1   3  -5   36.80   13.30
   1   3  -5   42.40   13.70
   1   3  -5   36.00   11.80
   1   3  -5   64.09   12.00
   1   3  -5   49.40   13.70
  -2  -2   5   86.09   16.40
  -2  -2   5   87.29   15.10
  -2  -2   5  100.69   16.80
  -2  -2   5   99.99   17.70
  -2  -2   5   85.19   14.90
   2   2  -5   97.99   16.20
   2   2  -5   74.79   16.10
   2   2  -5   76.29   15.10
   2   2  -5   78.49   16.80
   2   2  -5   79.09   14.90
   2   2  -5   69.79   12.90
   2   2  -5   66.89   13.50
   2   2  -5   79.29   15.10
  -3  -1   5  112.39   20.30
  -3  -1   5  149.79   19.30
  -3  -1   5  161.98   22.50
  -3  -1   5  142.59   22.60
  -3  -1   5  153.38   22.10
   3   1  -5  160.28   23.80
   3   1  -5  111.39   22.40
   3   1  -5  182.08   22.10
   3   1  -5   75.59   22.40
  -4   0   5   32.50   21.10
  -4   0   5   18.70   24.30
  -4   0   5   49.90   26.90
  -4   0   5   39.20   28.10
   4   0  -5    1.70   16.00
   4   0  -5   -3.90   23.10
   4   0  -5  -20.30   29.50
   4   0  -5    8.00   24.20
  -5   1   5  -33.70   35.50
  -5   1   5   30.70   33.80
  -5   1   5   19.80   33.00
  -5   1   5    9.30   22.60
  -5   1   5   15.00   20.10
   5  -1  -5   27.40   29.50
   5  -1  -5   40.60   34.90
   5  -1  -5   12.00   28.20
  -6   2   5   24.10   39.90
   6  -2  -5   47.10   38.40
   6  -2  -5   70.29   44.60
   5  -9   6   79.69   34.50
   5  -9   6   -2.40   24.00
   5  -9   6   15.80   33.90
   5  -9   6   58.19   28.20
   5  -9   6   13.30   27.60
  -5   9  -6  -32.00   46.90
  -5   9  -6   23.20   47.40
  -5   9  -6   83.69   41.20
  -5   9  -6    8.50   31.10
   4  -8   6    3.00   19.70
   4  -8   6   25.40   28.50
   4  -8   6    3.00   23.80
   4  -8   6   45.40   21.70
   4  -8   6   23.10   26.80
  -4   8  -6   10.30   37.30
  -4   8  -6   75.69   39.10
  -4   8  -6   51.59   24.50
  -4   8  -6  -26.50   31.70
   3  -7   6    6.50   14.60
   3  -7   6   27.00   22.60
   3  -7   6    5.80   16.00
   3  -7   6   20.60   21.70
   3  -7   6   -8.40   18.80
   3  -7   6    4.10   19.10
  -3   7  -6   34.10   24.30
  -3   7  -6   16.60   28.00
  -3   7  -6    5.00   24.20
   2  -6   6   34.20   16.00
   2  -6   6  -17.30   18.10
   2  -6   6    9.50   14.10
   2  -6   6  -12.30   12.30
   2  -6   6  -11.80   17.90
   2  -6   6   -0.50   12.20
   2  -6   6  -35.80   17.90
   2  -6   6    2.10   16.70
  -2   6  -6   -1.60   17.60
  -2   6  -6   -2.40   17.50
  -2   6  -6  -42.30   15.10
  -2   6  -6   43.80   22.10
  -2   6  -6    6.70   17.40
  -2   6  -6   -0.90   18.30
   1  -5   6  887.11   57.29
   1  -5   6 1034.70   56.59
   1  -5   6  941.01   57.09
   1  -5   6  846.92   56.99
   1  -5   6  866.71   54.09
   1  -5   6  947.61   53.79
  -1   5  -6  831.52   52.99
  -1   5  -6  826.22   57.59
  -1   5  -6  897.91   56.49
  -1   5  -6  888.01   55.89
  -1   5  -6 1037.90   53.99
  -1   5  -6  849.12   55.19
  -1   5  -6  833.52   57.09
   0  -4   6  244.98   25.30
   0  -4   6  282.37   33.50
   0  -4   6  286.57   25.60
   0  -4   6  279.97   25.30
   0  -4   6  265.47   27.20
   0  -4   6  285.67   26.70
   0  -4   6  277.87   26.20
   0   4  -6  284.37   24.60
   0   4  -6  254.67   31.90
   0   4  -6  277.17   25.40
   0   4  -6  285.17   30.40
   0   4  -6  246.48   26.60
   0   4  -6  362.06   26.80
   0   4  -6  321.27   22.40
   0   4  -6  284.27   27.20
  -1  -3   6  399.16   30.60
  -1  -3   6  415.66   31.10
  -1  -3   6  405.76   30.00
  -1  -3   6  434.86   31.90
  -1  -3   6  386.46   31.50
   1   3  -6  430.06   32.30
   1   3  -6  434.76   31.00
   1   3  -6  454.65   31.10
   1   3  -6  424.36   28.40
   1   3  -6  414.06   30.80
   1   3  -6  396.36   28.10
   1   3  -6  442.96   31.50
  -2  -2   6   80.69   14.40
  -2  -2   6   33.40   13.40
  -2  -2   6   50.89   15.50
  -2  -2   6   78.59   17.40
  -2  -2   6   63.29   17.10
  -2  -2   6   38.70   14.80
   2   2  -6   60.79   12.00
   2   2  -6   44.80   15.40
   2   2  -6   58.79   13.60
   2   2  -6   58.69   15.00
   2   2  -6   63.59   15.70
   2   2  -6   46.40   14.80
   2   2  -6   57.29   14.40
   2   2  -6   45.40   16.90
  -3  -1   6   73.79   19.60
  -3  -1   6   88.89   21.00
  -3  -1   6   61.79   18.60
  -3  -1   6  119.69   23.40
   3   1  -6   91.79   21.00
   3   1  -6  128.09   27.00
   3   1  -6   83.29   21.50
   3   1  -6  107.29   15.30
  -4   0   6  238.58   31.00
  -4   0   6  211.78   34.00
  -4   0   6  248.98   32.40
  -4   0   6  292.77   30.80
  -4   0   6  268.37   34.70
   4   0  -6  272.17   39.40
   4   0  -6  221.68   31.00
  -5   1   6   57.79   32.30
  -5   1   6   53.29   22.00
  -5   1   6   14.70   18.00
  -5   1   6    2.90   33.90
  -5   1   6    0.60   35.70
   5  -1  -6   -3.20   27.80
   5  -1  -6   46.80   34.40
   5  -1  -6   69.49   32.70
  -6   2   6   76.09   42.60
   6  -2  -6  -28.90   39.60
   6  -2  -6   11.40   40.30
   5  -9   7   40.50   29.20
   5  -9   7    5.70   25.90
   5  -9   7    5.10   33.90
   5  -9   7  -39.10   31.60
  -5   9  -7  -24.80   51.19
  -5   9  -7   -1.20   49.99
   4  -8   7   18.60   24.10
   4  -8   7    1.80   20.70
   4  -8   7    2.00   31.00
   4  -8   7   11.50   27.70
   4  -8   7   -6.30   24.70
  -4   8  -7   22.60   37.90
  -4   8  -7   30.00   39.30
   3  -7   7   -9.80   16.60
   3  -7   7  -18.70   23.90
   3  -7   7  -34.00   21.10
   3  -7   7   -7.50   16.70
   3  -7   7   -6.00   20.20
   3  -7   7   16.80   20.70
  -3   7  -7   -8.20   21.10
  -3   7  -7   29.60   29.00
  -3   7  -7   -7.60   25.80
  -3   7  -7  -25.00   28.50
   2  -6   7   25.60   20.20
   2  -6   7   38.00   18.70
   2  -6   7   39.80   14.50
   2  -6   7   69.99   17.60
   2  -6   7   41.80   13.20
   2  -6   7   70.29   18.00
   2  -6   7   76.19   19.70
   2  -6   7   48.90   18.80
  -2   6  -7   42.60   18.60
  -2   6  -7   58.99   21.80
  -2   6  -7   58.79   23.60
  -2   6  -7   72.49   26.10
  -2   6  -7   20.90   17.70
   1  -5   7   -8.40   16.10
   1  -5   7    7.50   13.20
   1  -5   7  -16.10   15.40
   1  -5   7   10.00   13.10
   1  -5   7   23.30   17.10
   1  -5   7  -13.20   13.80
   1  -5   7    5.90   21.60
  -1   5  -7    3.00   13.90
  -1   5  -7   27.10   13.00
  -1   5  -7    4.90   16.20
  -1   5  -7   49.10   20.80
  -1   5  -7  -29.50   16.90
  -1   5  -7  -34.20   17.90
  -1   5  -7   19.50   10.10
  -1   5  -7  -34.50   28.40
   0  -4   7   37.80   12.00
   0  -4   7   44.90   15.90
   0  -4   7   40.70   15.80
   0  -4   7   25.20   14.50
   0  -4   7   56.69   14.70
   0  -4   7   33.70   14.40
   0  -4   7   54.49   14.80
   0   4  -7   55.99   14.60
   0   4  -7   -2.80   14.10
   0   4  -7   51.09   14.00
   0   4  -7   26.80   13.30
   0   4  -7   52.99   16.20
   0   4  -7   32.60   13.30
   0   4  -7   52.79   13.90
   0   4  -7   39.40   10.70
  -1  -3   7  595.54   40.00
  -1  -3   7  577.64   38.10
  -1  -3   7  612.34   39.80
  -1  -3   7  589.44   39.50
  -1  -3   7  579.94   41.90
   1   3  -7  618.34   43.70
   1   3  -7  565.84   37.10
   1   3  -7  627.04   40.50
   1   3  -7  596.04   38.60
   1   3  -7  562.04   36.50
   1   3  -7  585.84   38.90
   1   3  -7  521.65   40.00
  -2  -2   7  546.45   36.90
  -2  -2   7  496.25   31.30
  -2  -2   7  476.65   36.40
  -2  -2   7  472.75   32.60
  -2  -2   7  481.15   33.20
  -2  -2   7  460.65   34.90
   2   2  -7  431.16   30.30
   2   2  -7  408.56   31.50
   2   2  -7  420.56   30.90
   2   2  -7  520.25   37.70
   2   2  -7  459.05   34.60
   2   2  -7  475.55   36.70
   2   2  -7  439.06   35.30
   2   2  -7  486.65   35.90
  -3  -1   7  226.38   26.30
  -3  -1   7  200.08   26.90
  -3  -1   7  256.67   29.40
  -3  -1   7  249.18   28.10
   3   1  -7  186.28   25.00
   3   1  -7  213.68   20.90
   3   1  -7  255.77   28.10
  -4   0   7   -8.80   25.00
  -4   0   7   29.30   24.70
  -4   0   7   31.80   26.20
  -4   0   7   28.50   28.90
  -4   0   7   59.39   19.90
   4   0  -7   36.10   14.80
   4   0  -7   21.60   25.40
   4   0  -7   -7.00   30.00
   4   0  -7   19.30   25.50
  -5   1   7   11.40   35.00
  -5   1   7   38.80   30.50
   5  -1  -7   49.10   30.70
   5  -1  -7   18.10   30.00
   5  -1  -7  -12.40   33.60
   5  -9   8   63.29   29.20
   5  -9   8   40.50   36.20
   5  -9   8   10.20   33.60
   5  -9   8    3.30   27.30
  -5   9  -8   38.40   52.59
  -5   9  -8   16.20   50.99
   4  -8   8   -0.90   22.20
   4  -8   8    7.50   30.40
   4  -8   8   21.00   21.80
   4  -8   8  -17.60   23.80
   4  -8   8   20.30   28.70
  -4   8  -8   50.09   39.20
   3  -7   8  -15.70   17.50
   3  -7   8    4.50   16.80
   3  -7   8   16.90   22.10
   3  -7   8   12.10   25.10
   3  -7   8    1.40   22.90
   3  -7   8   20.60   21.40
  -3   7  -8   54.19   30.50
  -3   7  -8   43.50   26.90
  -3   7  -8  -33.30   22.30
  -3   7  -8   20.90   31.90
   2  -6   8   69.79   21.00
   2  -6   8   80.29   16.60
   2  -6   8  104.59   18.60
   2  -6   8   68.19   22.10
   2  -6   8   56.49   14.10
   2  -6   8   52.19   20.60
   2  -6   8   69.09   20.90
  -2   6  -8   56.09   25.60
  -2   6  -8  120.39   21.50
  -2   6  -8  131.69   23.60
  -2   6  -8  140.79   24.60
   1  -5   8   21.00   17.00
   1  -5   8   11.20   13.90
   1  -5   8   12.00   18.70
   1  -5   8   18.80   16.30
   1  -5   8    9.20   11.90
   1  -5   8   -6.90   16.30
  -1   5  -8   60.99   17.70
  -1   5  -8   54.79   21.70
  -1   5  -8   28.30   10.20
  -1   5  -8   40.20   17.00
  -1   5  -8   15.50   17.20
  -1   5  -8   17.10   15.00
  -1   5  -8    3.50   17.90
  -1   5  -8   41.90   13.10
   0  -4   8  337.77   27.20
   0  -4   8  304.47   27.20
   0  -4   8  273.47   24.20
   0  -4   8  262.87   27.00
   0  -4   8  296.67   28.90
   0  -4   8  333.87   29.40
   0  -4   8  350.16   29.00
   0   4  -8  196.38   33.20
   0   4  -8  295.67   25.80
   0   4  -8  297.47   29.50
   0   4  -8  225.78   32.00
   0   4  -8  297.37   28.00
   0   4  -8  280.47   27.70
   0   4  -8  301.87   23.40
   0   4  -8  311.07   28.60
  -1  -3   8   69.79   10.80
  -1  -3   8   66.09   14.70
  -1  -3   8   50.19   15.40
  -1  -3   8   64.69   15.20
  -1  -3   8   63.69   15.80
  -1  -3   8   37.30   15.00
   1   3  -8   59.29   12.90
   1   3  -8   24.60   14.80
   1   3  -8   42.50   13.40
   1   3  -8   42.10   13.60
   1   3  -8   57.39   16.00
   1   3  -8   65.29   16.20
  -2  -2   8   48.20   17.20
  -2  -2   8   19.30   13.60
  -2  -2   8   14.80   14.70
  -2  -2   8   47.80   12.70
  -2  -2   8  -35.50   17.00
   2   2  -8    5.40   15.40
   2   2  -8   42.00   10.90
   2   2  -8   21.20   13.90
   2   2  -8   13.10   16.80
  -3  -1   8  419.06   37.70
  -3  -1   8  487.25   40.30
  -3  -1   8  432.36   40.70
  -3  -1   8  454.55   33.00
  -3  -1   8  444.86   36.20
   3   1  -8  470.05   40.20
   3   1  -8  443.76   40.80
  -4   0   8  109.79   29.50
  -4   0   8   78.59   29.90
  -4   0   8   65.59   25.30
  -4   0   8   27.60   26.00
   4   0  -8   62.49   32.50
   4   0  -8   45.80   26.80
   4   0  -8   64.29   26.80
  -5   1   8   51.09   30.60
  -5   1   8   60.59   33.10
   5  -1  -8    7.10   31.40
   5  -1  -8   76.19   32.90
   5  -9   9  -53.09   32.70
   5  -9   9  -16.80   34.40
   5  -9   9  -16.20   25.00
  -5   9  -9   -5.30   54.09
  -5   9  -9  -72.69   40.70
  -5   9  -9   31.70   45.50
   4  -8   9  -28.70   24.40
   4  -8   9  -55.19   28.30
   4  -8   9  -13.20   20.30
   4  -8   9   14.20   22.90
   4  -8   9    8.70   29.70
  -4   8  -9   -6.00   36.50
  -4   8  -9    3.80   43.00
   3  -7   9   30.90   18.10
   3  -7   9   32.40   22.20
   3  -7   9   46.50   25.30
   3  -7   9   11.40   20.50
   3  -7   9   21.70   26.90
   3  -7   9    1.30   25.80
  -3   7  -9   19.40   30.40
  -3   7  -9   51.99   28.90
  -3   7  -9   66.09   33.30
   2  -6   9   84.69   24.50
   2  -6   9   54.59   17.80
   2  -6   9   53.69   21.70
   2  -6   9   64.69   18.90
   2  -6   9   88.99   21.90
   2  -6   9   81.09   22.20
   2  -6   9   76.09   14.70
  -2   6  -9  111.69   21.90
  -2   6  -9   90.19   24.80
  -2   6  -9   99.79   27.50
  -2   6  -9   61.29   21.20
   1  -5   9  117.39   19.70
   1  -5   9   76.19   22.60
   1  -5   9  107.79   17.60
   1  -5   9   92.79   19.30
   1  -5   9   77.29   18.70
  -1   5  -9   69.69   14.70
  -1   5  -9   87.79   17.20
  -1   5  -9   46.60   27.70
  -1   5  -9   96.19   23.00
  -1   5  -9   97.49   19.30
  -1   5  -9   80.79   19.60
  -1   5  -9   89.39   16.70
  -1   5  -9   90.59   19.20
   0  -4   9   90.59   19.00
   0  -4   9  141.79   18.10
   0  -4   9  109.99   18.20
   0  -4   9  136.59   19.00
   0  -4   9   88.99   14.20
   0  -4   9   73.89   17.60
   0  -4   9  133.89   18.20
   0   4  -9   73.09   16.00
   0   4  -9  113.29   17.60
   0   4  -9   92.39   17.20
   0   4  -9  115.39   19.40
   0   4  -9   79.89   17.40
   0   4  -9   81.29   16.70
   0   4  -9   66.79   12.80
   0   4  -9  109.59   16.70
  -1  -3   9   25.10   15.40
  -1  -3   9   14.20   14.80
  -1  -3   9   25.90   15.20
  -1  -3   9   35.40   15.00
  -1  -3   9   17.60   14.40
   1   3  -9   -6.80   12.60
   1   3  -9   29.60   11.70
   1   3  -9   20.90   12.40
   1   3  -9    6.10   12.80
   1   3  -9   47.30   15.00
   1   3  -9   36.00   15.40
   1   3  -9   20.90   11.90
   1   3  -9   40.00   16.30
  -2  -2   9 1343.97   79.99
  -2  -2   9 1270.17   76.69
  -2  -2   9 1313.07   79.99
  -2  -2   9 1254.27   77.39
  -2  -2   9 1259.67   79.99
   2   2  -9 1418.16   79.89
   2   2  -9 1406.46   80.59
  -3  -1   9  381.86   33.70
  -3  -1   9  353.36   32.80
  -3  -1   9  311.47   37.30
  -3  -1   9  361.66   37.30
  -3  -1   9  357.96   29.50
   3   1  -9  369.56   38.60
   3   1  -9  352.16   37.00
  -4   0   9   37.90   24.70
  -4   0   9  -11.00   22.50
  -4   0   9  -67.59   28.60
  -4   0   9   -7.80   25.30
   4   0  -9  -13.80   29.20
   4   0  -9    1.00   26.30
   4   0  -9   34.50   32.20
  -5   1   9   -1.40   34.90
  -5   1   9   43.30   31.10
  -5   1   9   43.10   33.80
   5  -1  -9   46.20   39.40
   5  -1  -9   55.79   32.70
   5  -1  -9   -7.80   31.90
   5  -9  10    4.30   23.70
   5  -9  10    3.20   38.70
   5  -9  10   37.50   36.10
   5  -9  10    5.50   28.40
  -5   9 -10   15.10   46.30
  -5   9 -10   65.49   46.90
   4  -8  10   -3.50   25.20
   4  -8  10  -27.70   26.30
   4  -8  10    3.40   30.40
   4  -8  10   16.30   20.40
  -4   8 -10   -2.80   38.60
  -4   8 -10   39.20   40.10
   3  -7  10   40.80   27.00
   3  -7  10   33.30   27.20
   3  -7  10   14.60   26.50
   3  -7  10   32.10   22.20
   3  -7  10   40.90   17.70
  -3   7 -10   44.50   38.40
  -3   7 -10   62.19   29.60
  -3   7 -10   74.29   34.00
   2  -6  10   -6.10   20.20
   2  -6  10   26.30   25.80
   2  -6  10   -9.10   18.20
   2  -6  10  -33.60   20.10
   2  -6  10   -9.50   18.10
   2  -6  10   18.40   21.60
  -2   6 -10   16.90   22.80
  -2   6 -10    1.70   20.90
  -2   6 -10   36.80   27.80
   1  -5  10   35.50   25.60
   1  -5  10    5.50   17.70
   1  -5  10   36.00   18.20
   1  -5  10   43.20   17.60
  -1   5 -10  -26.90   23.20
  -1   5 -10   22.90   17.10
  -1   5 -10   43.60   14.40
  -1   5 -10   30.70   18.60
  -1   5 -10   31.20   16.10
   0  -4  10   81.29   17.90
   0  -4  10   78.99   18.20
   0  -4  10   81.09   17.80
   0  -4  10   92.79   14.20
   0  -4  10  115.89   18.50
   0   4 -10   65.99   14.70
   0   4 -10  102.99   19.00
   0   4 -10   83.29   16.90
   0   4 -10   71.69   17.40
   0   4 -10  108.19   19.60
   0   4 -10   63.19   17.80
  -1  -3  10  146.89   19.90
  -1  -3  10  152.78   19.10
  -1  -3  10  164.28   20.50
  -1  -3  10  188.98   19.80
   1   3 -10  122.49   21.30
   1   3 -10  151.28   18.40
   1   3 -10  162.58   25.40
   1   3 -10  125.59   17.30
  -2  -2  10   31.80   19.20
  -2  -2  10   27.40   18.40
  -2  -2  10   26.30   16.00
  -2  -2  10   30.30   13.30
  -2  -2  10   33.60   21.60
   2   2 -10   13.40   19.00
   2   2 -10    4.30   12.50
   2   2 -10    5.50   17.00
  -3  -1  10  111.49   25.50
  -3  -1  10  120.19   21.90
  -3  -1  10  124.99   19.10
  -3  -1  10  133.39   26.30
  -3  -1  10  140.09   21.30
   3   1 -10  124.29   27.30
   3   1 -10  106.29   24.50
  -4   0  10   74.79   31.40
  -4   0  10  122.89   19.20
  -4   0  10   60.69   26.90
  -4   0  10   58.89   35.70
   4   0 -10  102.49   47.40
   4   0 -10  152.48   35.70
   4   0 -10   72.39   28.40
  -5   1  10   -4.70   35.30
  -5   1  10   11.50   29.50
  -5   1  10  -43.00   28.00
  -5   1  10   48.00   30.20
   5  -1 -10   20.90   31.50
   5  -1 -10   47.20   43.80
   5  -1 -10   46.70   33.20
   5  -9  11   38.20   23.30
   5  -9  11   10.30   35.90
   5  -9  11   -1.40   38.70
  -5   9 -11  -13.30   49.99
  -5   9 -11   27.50   47.50
   4  -8  11    4.40   28.20
   4  -8  11   -1.40   31.90
   4  -8  11    8.50   30.60
   4  -8  11   19.30   28.50
  -4   8 -11   56.89   39.90
  -4   8 -11   34.90   49.20
   3  -7  11   44.50   29.20
   3  -7  11   44.00   27.80
   3  -7  11   35.20   27.70
   3  -7  11   26.60   17.80
   3  -7  11   46.90   25.90
  -3   7 -11   39.80   37.00
  -3   7 -11   55.39   35.00
  -3   7 -11   20.50   33.60
   2  -6  11   21.60   22.40
   2  -6  11   27.30   24.40
   2  -6  11   13.10   21.00
   2  -6  11   77.99   41.70
   2  -6  11   22.80   23.20
  -2   6 -11    1.40   28.60
  -2   6 -11   23.10   24.80
  -2   6 -11   61.69   22.90
   1  -5  11   38.50   20.20
   1  -5  11   27.60   23.60
   1  -5  11  -17.00   17.80
   1  -5  11   20.10   17.90
  -1   5 -11   28.00   18.00
  -1   5 -11   21.10   18.80
  -1   5 -11    3.10   22.40
   0  -4  11   13.90   18.70
   0  -4  11   48.20   28.90
   0  -4  11   -4.70   17.70
   0  -4  11   36.50   26.50
   0  -4  11   32.30   13.50
   0  -4  11   16.20   18.10
   0   4 -11   35.00   17.80
   0   4 -11  -10.90   21.90
   0   4 -11    8.40   12.40
   0   4 -11    2.80   16.30
  -1  -3  11   92.89   17.30
  -1  -3  11   93.69   18.50
  -1  -3  11  112.59   17.40
  -1  -3  11   70.59   18.90
  -1  -3  11   49.20   18.30
   1   3 -11   86.29   16.30
   1   3 -11  107.09   14.90
   1   3 -11  116.09   20.10
   1   3 -11   60.09   14.60
  -2  -2  11  609.84   44.40
  -2  -2  11  648.24   47.90
  -2  -2  11  662.83   47.70
  -2  -2  11  624.14   43.20
  -2  -2  11  692.83   47.00
   2   2 -11  685.13   47.80
   2   2 -11  676.53   48.60
  -3  -1  11  -12.50   23.40
  -3  -1  11   42.00   16.40
  -3  -1  11   62.29   18.80
  -3  -1  11   32.00   19.00
  -3  -1  11   52.59   23.10
   3   1 -11   35.80   22.40
   3   1 -11    9.40   15.90
   3   1 -11   12.00   25.40
  -4   0  11   44.80   24.50
  -4   0  11   11.40   17.20
  -4   0  11   13.60   23.60
  -4   0  11  -41.00   28.00
  -4   0  11   -0.10   28.00
   4   0 -11  -12.10   31.90
   4   0 -11  -14.00   29.00
   4   0 -11  -17.20   25.90
  -5   1  11   -2.20   30.50
  -5   1  11  -49.70   29.70
  -5   1  11   29.00   37.20
   5  -1 -11   52.19   33.90
   5  -1 -11   17.50   42.30
   5  -1 -11   39.50   35.10
   4  -8  12  -27.40   33.20
   4  -8  12   14.30   31.50
   4  -8  12   -8.50   31.00
   4  -8  12   40.50   31.20
   4  -8  12  -29.40   19.50
  -4   8 -12  -81.29   38.80
   3  -7  12   49.99   27.20
   3  -7  12    3.10   27.80
   3  -7  12    8.00   26.90
   3  -7  12   25.30   37.20
  -3   7 -12   21.70   33.50
  -3   7 -12  -29.60   46.10
  -3   7 -12   52.39   35.30
   2  -6  12   -2.10   20.60
   2  -6  12   -0.70   22.20
   2  -6  12   29.80   23.50
   2  -6  12   26.80   23.90
   2  -6  12   -9.20   23.00
   2  -6  12   65.59   38.90
  -2   6 -12  -13.20   38.50
  -2   6 -12   15.70   31.30
  -2   6 -12   -5.30   24.90
   1  -5  12    2.10   20.50
   1  -5  12    3.40   19.60
   1  -5  12   20.00   19.70
   1  -5  12  -12.30   19.80
  -1   5 -12   27.00   19.10
  -1   5 -12    8.70   19.20
  -1   5 -12   28.70   24.80
   0  -4  12  160.48   22.50
   0  -4  12  124.09   21.80
   0  -4  12  132.19   17.10
   0  -4  12  113.49   21.20
   0  -4  12  165.48   26.70
   0  -4  12  139.39   22.30
   0   4 -12  159.18   22.90
   0   4 -12  136.79   24.50
   0   4 -12   99.99   15.20
   0   4 -12  134.59   21.50
  -1  -3  12  171.38   21.60
  -1  -3  12  186.48   21.00
  -1  -3  12  164.78   21.80
  -1  -3  12  131.49   20.10
  -1  -3  12  103.39   22.00
   1   3 -12  124.49   18.90
   1   3 -12   97.89   22.10
   1   3 -12  159.88   24.50
   1   3 -12  130.29   17.20
  -2  -2  12   25.70   19.00
  -2  -2  12   -1.60   19.70
  -2  -2  12  -16.10   17.50
  -2  -2  12   -4.90   19.80
  -2  -2  12   10.80   15.60
   2   2 -12  -30.60   17.50
   2   2 -12  -21.50   20.90
  -3  -1  12   23.20   23.60
  -3  -1  12   43.60   18.20
  -3  -1  12   46.30   20.10
  -3  -1  12   17.40   16.50
  -3  -1  12  -19.60   23.60
   3   1 -12   46.40   23.60
   3   1 -12   19.10   26.40
   3   1 -12   22.20   15.00
  -4   0  12   48.50   25.20
  -4   0  12   22.60   30.90
  -4   0  12   45.40   24.40
  -4   0  12   48.30   28.60
  -4   0  12   23.40   18.00
   4   0 -12   28.30   30.30
   4   0 -12   67.99   35.70
   4   0 -12   43.80   28.40
  -5   1  12  -18.70   30.20
  -5   1  12   -3.60   31.70
  -5   1  12   40.30   31.10
  -5   1  12   29.20   37.30
   5  -1 -12   28.20   33.40
   5  -1 -12   33.50   42.20
   5  -1 -12   24.70   34.40
   4  -8  13   20.60   36.30
   4  -8  13  -56.69   29.30
   4  -8  13  -33.60   31.50
   4  -8  13   50.69   17.00
  -4   8 -13  -38.40   41.10
   3  -7  13   12.80   28.80
   3  -7  13   13.50   28.90
   3  -7  13   14.90   30.20
   3  -7  13  -37.60   29.60
  -3   7 -13   32.50   38.90
  -3   7 -13   41.50   34.90
  -3   7 -13    8.80   36.80
   2  -6  13    4.20   24.30
   2  -6  13    1.50   25.60
   2  -6  13   63.69   26.90
   2  -6  13    0.50   24.90
   2  -6  13  -10.60   28.80
   2  -6  13    3.80   26.80
  -2   6 -13   20.40   23.20
  -2   6 -13   46.90   33.40
  -2   6 -13    6.50   30.30
  -2   6 -13   32.60   27.00
   1  -5  13    8.20   23.80
   1  -5  13   18.30   22.60
   1  -5  13   11.00   21.90
   1  -5  13   21.50   21.20
  -1   5 -13   26.10   20.50
  -1   5 -13    7.70   26.10
  -1   5 -13   77.89   21.30
   0  -4  13   30.30   21.00
   0  -4  13   16.00   20.20
   0  -4  13   18.50   20.30
   0  -4  13   17.80   20.30
   0  -4  13   10.40   14.50
   0   4 -13   -9.00   19.20
   0   4 -13   36.90   19.80
   0   4 -13  -28.10   24.60
   0   4 -13    3.30   12.80
  -1  -3  13   73.59   18.90
  -1  -3  13   58.39   20.20
  -1  -3  13   78.39   21.30
  -1  -3  13   43.60   21.40
   1   3 -13   48.50   21.80
   1   3 -13   84.99   18.40
   1   3 -13   64.59   15.70
  -2  -2  13  442.06   41.30
  -2  -2  13  522.35   38.40
  -2  -2  13  526.35   43.70
  -2  -2  13  544.05   44.50
  -2  -2  13  520.05   40.60
   2   2 -13  552.34   45.50
   2   2 -13  442.26   43.60
  -3  -1  13   85.09   19.80
  -3  -1  13   63.69   26.20
  -3  -1  13   78.29   21.90
  -3  -1  13   80.29   25.40
   3   1 -13   69.39   16.00
   3   1 -13   54.69   29.30
   3   1 -13  101.49   25.40
  -4   0  13   30.40   17.50
  -4   0  13   14.00   27.80
  -4   0  13  -10.00   30.50
  -4   0  13  -49.40   22.60
  -4   0  13   -9.30   22.40
   4   0 -13   -5.10   26.80
   4   0 -13  -14.70   30.70
   4   0 -13    7.80   33.30
  -5   1  13   79.69   31.90
   5  -1 -13   74.79   44.40
   5  -1 -13    9.00   47.60
   4  -8  14   12.90   38.30
   4  -8  14  -73.09   32.10
   4  -8  14   47.00   37.30
   3  -7  14   38.30   31.00
   3  -7  14   12.40   29.10
   3  -7  14    1.40   30.90
   3  -7  14  -15.80   36.50
  -3   7 -14  -11.90   26.00
  -3   7 -14  -49.70   34.20
  -3   7 -14   25.10   40.60
   2  -6  14   18.50   25.70
   2  -6  14   11.40   25.50
   2  -6  14   63.79   27.10
   2  -6  14   15.00   27.20
   2  -6  14   -7.00   27.40
  -2   6 -14  -14.00   26.80
  -2   6 -14   10.70   24.50
  -2   6 -14   29.60   38.70
  -2   6 -14    8.20   30.60
   1  -5  14   54.69   28.10
   1  -5  14   -5.50   22.70
   1  -5  14   45.10   25.20
   1  -5  14   57.59   24.00
  -1   5 -14   59.29   28.70
  -1   5 -14   54.49   23.00
  -1   5 -14  -17.90   21.50
   0  -4  14  115.69   24.00
   0  -4  14   89.09   17.60
   0  -4  14  142.09   26.00
   0  -4  14   50.09   22.00
   0  -4  14   78.59   24.20
   0   4 -14  124.99   23.70
   0   4 -14  127.29   21.80
   0   4 -14   95.99   24.60
   0   4 -14  107.19   16.30
  -1  -3  14   97.99   23.00
  -1  -3  14   42.80   23.00
  -1  -3  14  103.59   20.70
  -1  -3  14   93.09   23.80
  -1  -3  14  153.28   24.40
   1   3 -14   96.59   25.00
   1   3 -14  108.19   20.80
  -2  -2  14  -33.80   20.80
  -2  -2  14  -20.60   21.20
  -2  -2  14   -5.00   22.20
  -2  -2  14   -7.60   18.70
  -2  -2  14   -7.50   20.20
   2   2 -14   -9.60   21.20
   2   2 -14    6.30   24.30
  -3  -1  14   81.99   27.20
  -3  -1  14   43.40   26.90
  -3  -1  14   57.49   19.30
  -3  -1  14   58.19   22.90
   3   1 -14   32.40   14.70
   3   1 -14   55.29   27.10
  -4   0  14   29.10   24.60
  -4   0  14   36.90   29.70
  -4   0  14   61.89   33.10
   4   0 -14   33.30   29.10
   4   0 -14   42.30   33.50
   4   0 -14   67.09   35.90
  -5   1  14   13.60   34.50
  -5   1  14    5.10   30.50
  -5   1  14  -12.50   38.80
   5  -1 -14   62.79   46.30
   5  -1 -14    8.90   34.80
   5  -1 -14   43.70   39.30
   4  -8  15  -15.30   35.20
   4  -8  15    9.70   34.20
   3  -7  15   48.80   35.50
   3  -7  15   16.10   30.60
   3  -7  15  -29.60   30.60
   3  -7  15  -24.10   29.70
  -3   7 -15  -26.80   36.20
  -3   7 -15   18.10   30.10
  -3   7 -15   38.70   35.30
   2  -6  15   42.90   30.70
   2  -6  15   14.60   32.00
   2  -6  15   -9.00   27.40
   2  -6  15   24.70   29.20
   2  -6  15   24.10   26.40
  -2   6 -15    1.50   25.10
  -2   6 -15    4.20   28.60
   1  -5  15   22.50   25.00
   1  -5  15   29.40   30.10
   1  -5  15   -0.50   23.20
   1  -5  15   33.50   26.30
  -1   5 -15   43.90   31.80
  -1   5 -15   -3.30   23.70
  -1   5 -15    7.70   24.40
   0  -4  15   -7.20   23.50
   0  -4  15   18.10   16.00
   0  -4  15   15.60   23.00
   0  -4  15  -10.00   22.80
   0  -4  15  -10.10   22.30
   0   4 -15    6.10   23.00
   0   4 -15  -36.10   15.50
   0   4 -15   24.70   24.10
   0   4 -15   -5.10   21.10
  -1  -3  15   42.30   26.40
  -1  -3  15   82.29   25.90
  -1  -3  15   54.99   24.50
  -1  -3  15  111.99   24.50
  -1  -3  15   67.19   24.80
   1   3 -15   84.89   26.60
   1   3 -15   91.99   21.30
  -2  -2  15  245.08   30.00
  -2  -2  15  257.97   29.80
  -2  -2  15  298.27   32.00
  -2  -2  15  309.37   32.10
  -2  -2  15  219.38   30.50
   2   2 -15  251.47   33.20
   2   2 -15  198.68   29.50
  -3  -1  15    1.40   26.50
  -3  -1  15   53.19   20.50
  -3  -1  15   30.80   22.90
  -3  -1  15   27.60   27.70
   3   1 -15   27.70   25.60
   3   1 -15   18.00   29.90
  -4   0  15  -23.40   24.10
  -4   0  15  -21.20   31.00
  -4   0  15  -24.70   28.80
   4   0 -15   -6.70   35.20
   4   0 -15   28.70   29.30
   3  -7  16  -11.90   31.60
   3  -7  16   17.60   32.60
   3  -7  16   20.60   33.40
  -3   7 -16    5.30   43.30
  -3   7 -16  -56.09   38.10
  -3   7 -16   69.39   32.30
   2  -6  16  -22.30   31.70
   2  -6  16  -14.10   28.00
   2  -6  16   35.00   29.00
   2  -6  16  -19.10   28.10
   2  -6  16  -35.90   27.90
  -2   6 -16    2.50   25.90
  -2   6 -16   -6.40   30.30
  -2   6 -16   -8.90   43.20
  -2   6 -16   17.40   30.10
   1  -5  16   19.90   32.10
   1  -5  16   28.60   27.10
   1  -5  16  -17.90   25.40
   1  -5  16   31.60   26.50
  -1   5 -16   -5.30   34.40
  -1   5 -16   23.90   25.90
  -1   5 -16   26.50   30.00
   0  -4  16   54.99   25.70
   0  -4  16   33.20   25.00
   0  -4  16   82.49   25.40
   0  -4  16   36.90   17.30
   0  -4  16   57.59   25.70
   0   4 -16   68.09   33.10
   0   4 -16   30.50   24.90
   0   4 -16   35.00   28.90
  -1  -3  16  142.69   21.40
  -1  -3  16   70.79   26.90
  -1  -3  16   34.80   25.80
  -1  -3  16  115.99   21.20
  -1  -3  16   99.89   25.80
   1   3 -16   62.49   27.10
   1   3 -16   72.39   30.80
  -2  -2  16  -24.60   25.80
  -2  -2  16    6.80   26.20
  -2  -2  16 -106.39   37.20
  -2  -2  16   -5.80   20.00
  -2  -2  16    0.10   22.30
   2   2 -16  -12.80   28.30
   2   2 -16    1.60   25.20
  -3  -1  16   33.10   23.40
  -3  -1  16  -19.80   27.10
  -3  -1  16   -6.50   40.80
  -3  -1  16   40.70   21.90
   3   1 -16   -8.20   25.50
   3   1 -16    9.30   30.10
  -4   0  16   68.89   33.40
  -4   0  16   98.49   34.10
  -4   0  16   86.39   22.20
  -4   0  16   83.49   27.00
   4   0 -16   80.59   31.90
   4   0 -16   96.19   38.10
   3  -7  17   49.70   44.00
   3  -7  17  -14.10   32.70
   3  -7  17  -20.20   32.40
   3  -7  17   -4.30   32.30
  -3   7 -17  -64.59   30.50
   2  -6  17    7.70   30.10
   2  -6  17   61.49   31.90
  -2   6 -17   -9.70   44.00
  -2   6 -17    6.50   31.70
   1  -5  17   -7.30   26.10
   1  -5  17   18.40   27.40
   1  -5  17   18.70   29.60
   1  -5  17    7.80   34.40
  -1   5 -17   63.49   29.30
  -1   5 -17   38.00   32.30
  -1   5 -17   -7.90   28.70
   0  -4  17   10.60   15.80
   0  -4  17    1.60   26.20
   0  -4  17   86.49   26.40
   0  -4  17    0.40   24.70
   0   4 -17  -20.20   26.00
   0   4 -17   33.90   25.30
   0   4 -17    3.70   31.70
   0   4 -17    7.70   18.50
  -1  -3  17   21.30   20.60
  -1  -3  17   53.89   29.50
  -1  -3  17   27.80   40.20
  -1  -3  17  -36.30   28.90
   1   3 -17   57.59   25.80
   1   3 -17   43.40   37.50
  -2  -2  17   20.90   25.60
  -2  -2  17  -30.60   24.30
  -2  -2  17  -46.60   25.00
  -2  -2  17   12.00   22.30
  -2  -2  17    4.70   22.50
   2   2 -17    5.00   18.50
   2   2 -17   16.80   27.60
   2   2 -17   -0.60   23.90
  -3  -1  17   18.90   24.00
  -3  -1  17    3.20   28.10
  -3  -1  17   17.40   26.40
   3   1 -17    6.90   26.90
   3   1 -17   15.10   32.20
  -4   0  17   -3.10   48.90
  -4   0  17    6.50   31.50
   4   0 -17   54.29   55.79
   4   0 -17    7.80   36.80
   3  -7  18   69.59   39.60
   3  -7  18   13.90   35.10
  -3   7 -18   98.99   32.40
   2  -6  18   36.70   31.80
   2  -6  18   36.30   44.60
   2  -6  18   39.10   32.30
   2  -6  18   24.80   35.30
  -2   6 -18  -76.69   35.90
  -2   6 -18  -17.40   28.80
   1  -5  18    5.80   28.80
   1  -5  18   42.50   30.00
   1  -5  18    5.40   29.40
  -1   5 -18   11.80   38.00
  -1   5 -18  -22.60   30.30
  -1   5 -18   -1.20   27.30
   0  -4  18   21.30   28.40
   0  -4  18    8.10   29.40
   0  -4  18  -11.50   29.30
   0  -4  18   27.50   16.60
   0  -4  18  -10.50   25.70
   0   4 -18   39.80   24.80
   0   4 -18   22.40   28.60
   0   4 -18   -3.00   30.70
  -1  -3  18   52.09   27.20
  -1  -3  18   80.49   22.20
  -1  -3  18   57.99   30.00
  -1  -3  18  -11.30   26.50
  -1  -3  18   30.50   20.70
   1   3 -18   44.90   27.30
   1   3 -18   56.29   30.80
  -2  -2  18    4.10   26.10
  -2  -2  18   29.10   21.80
  -2  -2  18   13.40   27.50
  -2  -2  18   25.20   25.00
  -2  -2  18   10.00   27.20
   2   2 -18   49.99   30.00
   2   2 -18   -1.30   20.10
   2   2 -18   -4.50   24.50
  -3  -1  18   27.80   30.20
  -3  -1  18   17.70   24.90
  -3  -1  18   18.70   29.80
   3   1 -18    3.30   33.30
   3   1 -18   44.20   28.60
  -4   0  18   12.60   27.50
  -4   0  18   45.70   33.60
  -4   0  18  -10.90   32.30
   4   0 -18  -15.20   32.70
   4   0 -18  -53.29   43.40
   2  -6  19  -27.20   33.30
   2  -6  19   42.90   34.40
   2  -6  19   31.80   33.00
  -2   6 -19   -1.30   33.60
  -2   6 -19   23.90   39.20
   1  -5  19   44.50   32.60
   1  -5  19   44.10   31.50
   1  -5  19   34.30   31.20
  -1   5 -19   10.80   30.50
  -1   5 -19   24.50   39.20
   0  -4  19  -11.80   27.20
   0  -4  19   -1.20   17.30
   0  -4  19  -28.70   29.40
   0  -4  19    6.60   29.80
   0  -4  19   32.60   33.60
   0   4 -19   14.90   33.50
   0   4 -19   13.90   28.90
  -1  -3  19   62.49   22.90
  -1  -3  19  -34.50   26.60
  -1  -3  19  -10.50   30.30
  -1  -3  19   -8.50   19.90
  -1  -3  19   -3.50   27.30
   1   3 -19   20.50   30.50
   1   3 -19   21.40   29.20
  -2  -2  19   -6.10   27.80
  -2  -2  19  -24.10   26.10
  -2  -2  19  -39.70   27.60
  -2  -2  19   40.50   28.10
  -2  -2  19   -5.30   18.30
   2   2 -19   14.70   31.20
   2   2 -19   -9.90   26.30
   2   2 -19    6.50   20.90
  -3  -1  19   74.19   28.40
  -3  -1  19   34.60   31.50
  -3  -1  19   27.40   28.10
   3   1 -19   38.20   31.20
   3   1 -19   30.80   35.10
   2  -6  20   -7.40   34.20
   2  -6  20  -39.80   32.40
  -2   6 -20   10.30   41.10
  -2   6 -20  -10.00   37.80
   1  -5  20  -18.80   30.90
   1  -5  20   22.70   32.90
   1  -5  20   27.90   35.10
  -1   5 -20   19.50   39.40
  -1   5 -20   37.70   32.60
   0  -4  20   13.00   29.30
   0  -4  20   37.00   31.40
   0  -4  20   22.30   14.90
   0  -4  20   60.09   34.20
   0   4 -20  -19.00   31.50
  -1  -3  20   -0.50   19.70
  -1  -3  20  -53.49   30.10
  -1  -3  20  -12.00   28.10
  -1  -3  20    5.90   29.60
   1   3 -20   31.70   30.50
   1   3 -20    0.50   32.80
  -2  -2  20   -6.30   26.50
  -2  -2  20    3.70   30.10
  -2  -2  20  -42.60   29.10
  -2  -2  20  -32.10   28.20
   2   2 -20   11.30   32.30
   2   2 -20    9.10   28.50
  -3  -1  20  -18.90   35.30
  -3  -1  20   68.29   31.60
  -3  -1  20  -11.60   26.90
   3   1 -20   29.80   37.70
   3   1 -20   71.09   31.20
   1  -5  21    9.10   35.10
   1  -5  21   39.60   33.40
   1  -5  21   60.09   42.40
  -1   5 -21   51.29   36.80
  -1   5 -21   -7.90   41.40
   0  -4  21  -11.40   31.40
   0  -4  21  -42.90   30.20
   0  -4  21    8.80   34.00
   0   4 -21   37.50   32.10
   0   4 -21   30.30   35.40
  -1  -3  21   -9.80   29.10
  -1  -3  21   76.59   35.30
  -1  -3  21   -1.90   19.00
  -1  -3  21   -3.30   31.00
   1   3 -21   52.19   34.00
   1   3 -21  -11.20   32.50
  -2  -2  21   45.20   32.90
  -2  -2  21    4.70   51.69
   2   2 -21   52.09   53.39
   0  -4  22  -35.50   37.40
   0  -4  22  -22.90   31.60
  -1  -3  22  -13.30   35.40
  -1  -3  22   15.30   18.00
  -1  -3  22   26.20   32.70
   1   3 -22   -5.80   31.40
   1  -7 -22   98.09   36.50
   1  -7 -22   43.10   30.50
  -1   7  22   -8.30   31.70
  -1   7  22   19.50   31.60
  -1   7  22   32.90   33.30
   0  -6 -22   -5.20   32.00
   0  -6 -22  -27.10   36.60
   0   6  22  -10.10   33.80
   0   6  22   60.29   34.70
   0   6  22   -3.40   29.80
   2  -8 -21   -9.90   33.50
   2  -8 -21   21.00   26.40
   2  -8 -21  -31.90   44.50
  -2   8  21   13.60   33.30
  -2   8  21   29.30   33.70
  -2   8  21    4.60   23.30
  -2   8  21   39.10   39.40
   1  -7 -21  -43.60   28.90
   1  -7 -21    1.30   33.10
  -1   7  21   10.20   17.20
  -1   7  21  -16.80   31.00
  -1   7  21   47.00   30.90
  -1   7  21  -12.80   29.70
   0  -6 -21   21.90   30.80
   0  -6 -21   33.10   32.60
   0   6  21   17.60   30.80
   0   6  21   -7.50   29.80
   0   6  21    2.60   31.70
  -1  -5 -21  -15.70   34.40
  -1  -5 -21  -20.50   39.00
   1   5  21   23.70   36.50
   1   5  21   23.00   29.70
   1   5  21   85.99   49.20
   3  -9 -20   16.20   38.80
   3  -9 -20   39.10   33.10
  -3   9  20  -33.60   36.20
  -3   9  20   26.50   31.20
  -3   9  20   12.10   24.20
   2  -8 -20   43.70   30.10
   2  -8 -20   65.09   35.80
   2  -8 -20   16.60   25.30
  -2   8  20   -3.90   26.80
  -2   8  20   -7.00   30.10
  -2   8  20  -24.40   16.10
  -2   8  20   -3.40   24.10
  -2   8  20   26.40   31.30
   1  -7 -20   38.20   27.50
   1  -7 -20    4.70   33.30
  -1   7  20   35.80   28.80
  -1   7  20   25.10   21.00
  -1   7  20   -0.20   29.50
  -1   7  20   -0.40   28.40
   0  -6 -20   49.40   30.60
   0  -6 -20    5.00   33.60
   0   6  20   69.69   30.90
   0   6  20  -13.20   27.40
   0   6  20   -8.30   30.80
  -1  -5 -20   19.70   36.30
  -1  -5 -20   70.29   35.10
   1   5  20  -13.20   31.10
   1   5  20    4.40   44.30
   1   5  20  -15.70   32.00
   1   5  20   23.80   28.50
  -2  -4 -20   70.99   41.80
  -2  -4 -20   59.29   37.60
   2   4  20  -76.39   41.50
   2   4  20   59.29   30.80
   2   4  20   80.59   37.10
   3  -9 -19   99.69   40.80
   3  -9 -19   52.69   37.00
  -3   9  19   37.10   31.40
  -3   9  19   55.39   33.00
  -3   9  19   36.20   30.60
   2  -8 -19   -5.90   23.10
   2  -8 -19    3.10   32.10
   2  -8 -19   49.60   28.80
  -2   8  19   44.70   22.50
  -2   8  19   -2.30   21.90
  -2   8  19   27.80   25.70
  -2   8  19   41.00   29.70
  -2   8  19   44.50   29.80
   1  -7 -19   55.89   26.90
   1  -7 -19  -11.90   30.50
  -1   7  19   -8.60   26.30
  -1   7  19    0.60   27.70
  -1   7  19   -5.10   26.50
  -1   7  19   49.80   25.30
   0  -6 -19   -9.70   29.40
   0  -6 -19   39.40   31.20
   0   6  19   14.30   29.60
   0   6  19  -16.00   28.20
   0   6  19   -0.90   39.60
  -1  -5 -19   42.50   30.40
  -1  -5 -19  -20.70   35.10
   1   5  19   12.50   29.90
   1   5  19    6.80   28.60
   1   5  19   87.59   33.20
   1   5  19  -16.20   40.90
  -2  -4 -19    3.10   43.60
  -2  -4 -19   20.10   33.00
   2   4  19  -27.50   45.40
   2   4  19    7.70   30.30
   2   4  19    3.50   32.80
   2   4  19   -3.30   35.70
   3  -9 -18   -9.30   17.00
   3  -9 -18  -24.60   33.70
   3  -9 -18   35.20   29.70
  -3   9  18    9.60   31.40
  -3   9  18   34.70   23.10
  -3   9  18   -8.40   29.60
  -3   9  18   83.49   22.10
   2  -8 -18   52.69   24.20
   2  -8 -18   32.30   32.40
  -2   8  18   30.70   25.30
  -2   8  18    7.10   27.60
  -2   8  18   44.40   25.00
  -2   8  18   41.60   28.20
  -2   8  18   52.99   22.30
   1  -7 -18   33.30   25.40
   1  -7 -18    5.50   28.50
  -1   7  18   21.90   24.90
  -1   7  18   27.00   24.00
  -1   7  18   10.80   26.00
   0  -6 -18   36.80   27.20
   0  -6 -18  -16.00   27.40
   0   6  18    1.00   25.20
   0   6  18  -27.50   26.80
   0   6  18   -6.10   26.80
   0   6  18  -17.60   36.60
  -1  -5 -18   20.40   34.30
  -1  -5 -18    4.40   29.10
   1   5  18  -10.90   27.80
   1   5  18   21.70   36.60
   1   5  18   39.60   29.40
   1   5  18    1.20   21.50
   1   5  18    8.70   25.00
  -2  -4 -18   21.90   41.30
  -2  -4 -18   20.00   31.80
   2   4  18  -25.50   31.50
   2   4  18   -6.70   39.60
   2   4  18   -8.50   27.10
   2   4  18   16.90   30.40
   3   3  18   21.40   34.30
   3   3  18   27.00   31.90
   3   3  18   -4.90   39.40
   4 -10 -17  117.29   41.90
   4 -10 -17  115.19   39.60
   4 -10 -17  164.78   47.50
  -4  10  17   64.89   34.00
  -4  10  17  136.69   30.40
  -4  10  17  101.49   44.30
   3  -9 -17  142.49   32.90
   3  -9 -17  151.68   36.20
  -3   9  17   96.29   23.70
  -3   9  17  142.19   24.10
   2  -8 -17   24.00   29.10
   2  -8 -17  -32.50   21.10
   2  -8 -17    2.50   25.80
  -2   8  17   -6.20   20.30
  -2   8  17   26.90   26.90
  -2   8  17  -26.10   25.80
  -2   8  17   17.20   22.30
  -2   8  17    8.00   22.80
   1  -7 -17   36.20   26.80
   1  -7 -17   28.20   23.20
  -1   7  17   32.60   23.60
  -1   7  17  -15.50   26.10
  -1   7  17   17.00   22.80
  -1   7  17   24.90   24.50
  -1   7  17   -7.10   17.20
   0  -6 -17    8.40   30.70
   0  -6 -17   14.10   29.40
   0   6  17   52.89   43.50
   0   6  17   50.89   28.10
   0   6  17    8.90   32.30
   0   6  17   42.60   26.50
   0   6  17   55.19   24.50
  -1  -5 -17  -10.40   27.20
   1   5  17   35.70   27.30
   1   5  17    5.20   23.90
   1   5  17   16.60   22.30
   1   5  17   19.40   27.50
   1   5  17   -7.30   33.70
  -2  -4 -17   55.49   36.20
  -2  -4 -17  -30.60   33.50
   2   4  17   19.40   31.10
   2   4  17  -21.60   29.40
   2   4  17    4.40   26.70
   2   4  17   96.79   39.00
  -3  -3 -17  -61.19   43.10
   3   3  17  -59.49   40.60
   3   3  17   10.10   34.10
   3   3  17    8.00   35.30
   4 -10 -16  -32.00   35.40
   4 -10 -16   -1.70   32.00
   4 -10 -16  -43.50   34.30
  -4  10  16   -4.90   24.50
  -4  10  16  -20.30   32.00
  -4  10  16   -4.70   24.40
  -4  10  16    2.40   14.00
  -4  10  16   39.80   33.80
   3  -9 -16   25.30   32.30
   3  -9 -16   50.39   28.10
   3  -9 -16   27.10   18.80
  -3   9  16  -11.10   20.00
  -3   9  16   20.80   28.80
  -3   9  16   -8.10   18.80
   2  -8 -16  159.98   29.10
   2  -8 -16   88.09   21.80
   2  -8 -16  102.19   35.50
  -2   8  16  136.59   24.50
  -2   8  16   68.49   27.80
  -2   8  16  119.89   21.70
  -2   8  16  130.49   31.00
  -2   8  16  104.69   24.70
   1  -7 -16   72.29   25.80
   1  -7 -16   38.10   24.80
  -1   7  16   59.39   22.60
  -1   7  16   25.70   24.80
  -1   7  16   40.70   21.40
  -1   7  16   36.30   24.00
  -1   7  16   53.59   18.80
   0  -6 -16   11.10   26.60
   0  -6 -16   20.50   24.90
   0   6  16   10.80   25.00
   0   6  16   -1.70   22.70
   0   6  16    6.40   23.80
   0   6  16   10.40   21.70
   0   6  16   26.40   32.50
  -1  -5 -16    6.30   30.70
  -1  -5 -16   27.60   31.60
  -1  -5 -16   58.39   27.40
   1   5  16   39.40   22.30
   1   5  16   30.50   32.40
   1   5  16   55.79   24.20
   1   5  16  -40.60   39.00
   1   5  16  -30.00   25.00
  -2  -4 -16   28.40   34.70
  -2  -4 -16  -13.00   26.90
   2   4  16  -41.80   27.70
   2   4  16  -42.10   29.90
   2   4  16   -5.60   26.30
  -3  -3 -16   55.69   42.80
   3   3  16   22.50   26.80
   3   3  16   -2.40   30.70
   3   3  16  -25.70   35.20
   3   3  16   65.39   36.70
  -4  -2 -16   64.29   53.19
  -4  -2 -16    0.00   47.10
   4   2  16    9.30   32.80
   4   2  16   -8.30   32.10
   4 -10 -15   35.20   35.20
   4 -10 -15   64.79   35.10
   4 -10 -15  -18.40   29.40
  -4  10  15   -5.40   23.20
  -4  10  15   -1.80   25.50
  -4  10  15   -2.40   32.10
  -4  10  15   27.60   31.60
  -4  10  15  -31.70   14.80
   3  -9 -15   43.00   28.00
   3  -9 -15   53.79   31.60
   3  -9 -15   88.19   21.10
  -3   9  15   79.79   28.70
  -3   9  15   97.29   21.10
  -3   9  15   43.60   19.00
  -3   9  15   32.40   27.50
   2  -8 -15  -13.80   16.10
   2  -8 -15   15.70   16.90
   2  -8 -15  -24.10   25.40
   2  -8 -15   36.30   23.10
  -2   8  15   57.89   24.70
  -2   8  15  -14.60   22.40
  -2   8  15    5.10   19.60
  -2   8  15   10.10   21.50
  -2   8  15    3.20   17.60
   1  -7 -15   55.09   15.20
   1  -7 -15   71.99   25.10
   1  -7 -15   47.80   22.30
  -1   7  15   85.09   19.10
  -1   7  15   92.09   20.30
  -1   7  15  112.29   24.30
  -1   7  15   91.39   25.40
  -1   7  15   56.29   21.30
   0  -6 -15   76.39   24.60
   0  -6 -15   40.10   24.40
   0   6  15   92.19   23.40
   0   6  15   47.50   24.30
   0   6  15   32.30   21.10
   0   6  15   91.89   23.40
   0   6  15   51.09   30.90
  -1  -5 -15   14.00   25.30
  -1  -5 -15   23.30   29.30
  -1  -5 -15   33.30   23.30
   1   5  15    9.70   24.20
   1   5  15   36.30   22.30
   1   5  15   33.10   29.90
   1   5  15   24.50   22.60
   1   5  15    7.70   23.40
  -2  -4 -15    6.10   33.40
  -2  -4 -15  -10.30   30.30
   2   4  15   15.80   27.00
   2   4  15   -8.80   23.80
   2   4  15  -27.00   31.40
   2   4  15   30.20   27.30
   2   4  15  -42.70   25.20
  -3  -3 -15   15.10   37.90
  -3  -3 -15   17.20   32.50
  -3  -3 -15  -87.29   37.50
   3   3  15   46.10   36.90
   3   3  15   43.60   28.60
   3   3  15   12.00   34.30
   3   3  15  -17.50   31.10
   4   2  15  -19.50   40.60
   4   2  15  -20.50   32.10
   4   2  15   16.50   32.80
   4 -10 -14    9.60   28.70
   4 -10 -14    5.80   33.50
   4 -10 -14   -9.30   32.40
  -4  10  14   29.10   29.60
  -4  10  14    8.40   18.10
  -4  10  14   18.20   27.90
  -4  10  14   21.20   30.50
  -4  10  14   12.70   23.00
   3  -9 -14  120.49   21.00
   3  -9 -14  102.99   27.80
   3  -9 -14  125.69   32.10
  -3   9  14  130.19   24.50
  -3   9  14  104.99   29.00
  -3   9  14  103.09   28.10
  -3   9  14   97.79   21.20
  -3   9  14   86.69   18.50
   2  -8 -14   38.10   23.00
   2  -8 -14   33.60   18.00
   2  -8 -14    4.80   24.60
  -2   8  14   -7.10   22.40
  -2   8  14  -24.70   17.60
  -2   8  14   -4.80   15.70
  -2   8  14   -3.10   20.70
  -2   8  14   16.80   22.60
   1  -7 -14  159.48   26.10
   1  -7 -14  130.29   25.80
  -1   7  14  148.09   20.50
  -1   7  14  109.09   19.90
  -1   7  14  116.89   25.60
  -1   7  14  135.89   21.60
  -1   7  14  153.58   24.10
   0  -6 -14  -27.50   21.20
   0  -6 -14   42.20   22.10
   0   6  14  -16.90   20.90
   0   6  14   46.00   21.00
   0   6  14   30.00   19.20
   0   6  14   14.90   19.80
   0   6  14   -2.90   26.20
  -1  -5 -14   64.49   30.00
  -1  -5 -14   18.30   25.50
   1   5  14   51.09   21.60
   1   5  14   66.59   27.40
   1   5  14   16.90   21.30
   1   5  14   48.50   23.50
   1   5  14   16.90   22.50
  -2  -4 -14   34.10   34.40
  -2  -4 -14   43.30   25.50
   2   4  14   31.00   26.00
   2   4  14   39.00   26.20
   2   4  14  -20.20   22.30
   2   4  14   17.50   25.80
   2   4  14  -15.60   26.80
  -3  -3 -14   -6.70   29.80
  -3  -3 -14   57.69   39.80
  -3  -3 -14    9.10   36.70
   3   3  14   35.50   28.50
   3   3  14   72.69   33.80
   3   3  14   -4.10   29.80
   3   3  14   -0.90   25.30
  -4  -2 -14   67.59   42.30
  -4  -2 -14   17.60   48.40
   4   2  14   57.49   35.60
   4   2  14   22.70   40.20
   4   2  14   -8.00   35.20
   4   2  14   -1.30   33.20
   5 -11 -13   65.29   39.70
   5 -11 -13   17.50   36.20
   5 -11 -13  -63.19   41.70
  -5  11  13   10.60   28.10
  -5  11  13   -4.80   40.70
  -5  11  13  -11.20   29.70
   4 -10 -13   48.90   31.70
   4 -10 -13   41.90   29.30
   4 -10 -13   52.69   35.60
  -4  10  13   72.49   18.90
  -4  10  13   29.10   26.10
  -4  10  13   10.80   29.40
  -4  10  13   31.90   31.90
  -4  10  13   31.50   23.10
   3  -9 -13  226.18   34.50
   3  -9 -13  206.28   34.40
  -3   9  13  267.27   30.00
  -3   9  13  273.07   27.30
  -3   9  13  254.77   34.10
  -3   9  13  186.88   32.60
  -3   9  13  283.27   30.10
   2  -8 -13  111.19   23.80
   2  -8 -13   66.09   25.30
   2  -8 -13  101.89   18.50
  -2   8  13   85.09   23.80
  -2   8  13  117.99   24.40
  -2   8  13  102.99   22.90
  -2   8  13   95.19   16.40
   1  -7 -13   41.20   13.40
   1  -7 -13   78.09   18.10
   1  -7 -13   50.59   21.80
   1  -7 -13   38.70   17.60
  -1   7  13   73.89   24.40
  -1   7  13   45.70   16.10
  -1   7  13   64.49   17.80
  -1   7  13   57.09   20.40
  -1   7  13   57.39   16.90
  -1   7  13   48.90   21.80
   0  -6 -13   71.59   22.30
   0  -6 -13   97.59   22.00
   0   6  13   69.09   19.70
   0   6  13   83.09   19.40
   0   6  13   69.39   25.50
   0   6  13   79.09   20.80
   0   6  13   92.59   21.80
  -1  -5 -13   29.70   19.00
  -1  -5 -13   11.90   24.70
   1   5  13   38.40   22.10
   1   5  13   41.20   24.30
   1   5  13    5.30   31.00
   1   5  13    7.10   20.50
   1   5  13   50.89   20.70
  -2  -4 -13   10.20   31.10
  -2  -4 -13   -9.70   24.40
   2   4  13    9.00   24.10
   2   4  13  -11.50   25.70
   2   4  13   -4.40   24.50
   2   4  13  -34.20   22.00
   2   4  13   22.60   21.90
  -3  -3 -13   14.40   35.40
  -3  -3 -13  -11.20   39.20
  -3  -3 -13  -14.70   30.60
   3   3  13   19.30   25.70
   3   3  13   10.30   28.70
   3   3  13   26.40   29.70
   3   3  13    8.60   26.10
   3   3  13  -11.00   31.80
  -4  -2 -13   57.19   41.70
   4   2  13  -34.60   36.40
   4   2  13   39.30   29.10
   4   2  13  -16.10   29.40
   4   2  13   14.80   35.40
   5 -11 -12   41.30   42.40
   5 -11 -12   71.79   40.30
  -5  11  12   35.30   30.40
  -5  11  12   81.39   49.80
   4 -10 -12  -10.00   28.30
   4 -10 -12  -17.40   30.80
   4 -10 -12   36.70   31.00
  -4  10  12   19.50   28.90
  -4  10  12  -14.10   27.30
  -4  10  12   78.99   18.50
  -4  10  12    9.30   22.30
  -4  10  12   25.20   31.70
   3  -9 -12  139.19   30.00
   3  -9 -12  158.78   28.00
   3  -9 -12  120.49   29.20
  -3   9  12  161.98   19.10
  -3   9  12  119.59   28.20
  -3   9  12  151.38   20.70
  -3   9  12  117.29   27.70
  -3   9  12  186.08   25.60
   2  -8 -12  399.26   37.10
   2  -8 -12  343.17   29.40
   2  -8 -12  357.66   38.80
  -2   8  12  387.46   29.90
  -2   8  12  364.56   37.30
  -2   8  12  312.27   34.30
  -2   8  12  316.27   36.00
   1  -7 -12  101.89   17.90
   1  -7 -12  109.29   15.00
   1  -7 -12   83.59   17.90
   1  -7 -12  115.69   21.40
  -1   7  12  141.69   17.80
  -1   7  12  119.79   15.60
  -1   7  12   72.79   19.60
  -1   7  12   66.49   16.90
  -1   7  12  135.29   22.80
  -1   7  12  136.49   24.70
  -1   7  12   96.69   21.40
   0  -6 -12   -1.90   18.50
   0  -6 -12   67.99   23.40
   0   6  12   26.20   17.00
   0   6  12  -20.30   16.20
   0   6  12  -13.20   17.00
   0   6  12   -7.20   17.80
   0   6  12  -10.90   21.40
  -1  -5 -12   34.60   23.20
  -1  -5 -12  -11.80   17.10
   1   5  12   21.10   18.50
   1   5  12  -18.70   18.70
   1   5  12   28.10   17.40
   1   5  12   48.50   22.10
   1   5  12    9.70   19.60
   1   5  12   31.20   19.50
  -2  -4 -12  -20.40   20.70
  -2  -4 -12   33.10   29.20
   2   4  12    2.80   23.00
   2   4  12   10.20   24.20
   2   4  12   10.00   22.90
   2   4  12  -17.80   23.50
   2   4  12   27.40   22.80
  -3  -3 -12    8.70   38.70
   3   3  12   44.10   26.40
   3   3  12   26.90   25.10
   3   3  12   51.79   29.80
   3   3  12    1.70   26.60
  -4  -2 -12  -29.80   38.40
  -4  -2 -12   -5.00   49.40
   4   2  12   20.00   33.80
   4   2  12  -22.90   35.50
   4   2  12  -27.30   27.50
   4   2  12   24.30   29.70
   5   1  12  -49.90   36.80
   5 -11 -11   -3.70   35.20
   5 -11 -11   21.10   34.70
   5 -11 -11    2.90   40.70
  -5  11  11   17.60   30.30
  -5  11  11  -14.20   38.20
   4 -10 -11  128.39   32.40
   4 -10 -11  195.08   34.10
   4 -10 -11  262.67   34.90
  -4  10  11  140.29   31.10
  -4  10  11  156.68   34.40
  -4  10  11  139.39   23.20
  -4  10  11  192.58   33.10
  -4  10  11  155.98   26.40
   3  -9 -11   47.10   23.80
   3  -9 -11   30.30   24.70
   3  -9 -11   12.20   25.10
  -3   9  11   -5.50   16.40
  -3   9  11   30.10   20.70
  -3   9  11   14.50   23.50
  -3   9  11    5.70   24.00
  -3   9  11    5.00   14.70
   2  -8 -11  127.09   21.30
   2  -8 -11   80.79   22.90
  -2   8  11   89.39   17.40
  -2   8  11  123.69   21.80
  -2   8  11   93.79   21.10
  -2   8  11  126.79   23.20
   1  -7 -11   -1.40   17.90
   1  -7 -11   -8.10   13.90
   1  -7 -11    5.90   17.30
  -1   7  11   20.20   20.10
  -1   7  11   -5.00   11.40
  -1   7  11  -31.00   19.60
  -1   7  11  -24.90   15.90
  -1   7  11    6.30   14.10
   0  -6 -11  307.97   32.90
   0  -6 -11  340.47   31.70
   0  -6 -11  346.27   31.00
   0   6  11  284.67   28.60
   0   6  11  371.36   31.10
   0   6  11  430.16   35.10
   0   6  11  346.87   29.70
   0   6  11  320.87   34.70
  -1  -5 -11   28.50   21.20
  -1  -5 -11   36.30   17.60
  -1  -5 -11   37.10   18.90
  -1  -5 -11   14.50   19.90
   1   5  11   83.29   19.80
   1   5  11   24.00   20.30
   1   5  11   -3.30   17.20
   1   5  11   19.10   16.70
   1   5  11   25.40   18.50
   1   5  11    8.30   16.20
  -2  -4 -11   30.70   27.80
  -2  -4 -11   13.60   21.40
  -2  -4 -11  -23.30   23.00
   2   4  11   12.40   20.90
   2   4  11   -0.60   22.30
   2   4  11    6.60   18.50
   2   4  11   -4.60   21.50
   2   4  11   33.10   21.80
  -3  -3 -11   47.80   35.40
  -3  -3 -11   23.70   38.10
  -3  -3 -11   -5.10   31.00
   3   3  11  -19.30   23.00
   3   3  11    7.40   27.10
   3   3  11   27.80   26.80
   3   3  11   13.80   24.90
   3   3  11    6.80   27.10
  -4  -2 -11  -15.40   39.90
  -4  -2 -11  -42.20   37.50
  -4  -2 -11  -30.40   41.20
   4   2  11   36.50   34.30
   4   2  11   -1.10   28.30
   4   2  11   13.60   32.60
   4   2  11   16.30   28.10
  -5  -1 -11   47.40   52.59
  -5  -1 -11   83.59   48.50
   5   1  11   22.00   32.70
   5   1  11   51.49   39.80
   5 -11 -10    8.50   32.60
   5 -11 -10   16.00   34.10
  -5  11  10   15.80   33.30
  -5  11  10   18.90   36.50
  -5  11  10   17.80   31.00
   4 -10 -10  -22.40   28.80
   4 -10 -10  -57.09   26.30
   4 -10 -10  -29.40   28.50
  -4  10  10   12.50   25.60
  -4  10  10   41.60   27.20
  -4  10  10  -46.00   21.60
  -4  10  10  -29.20   17.80
  -4  10  10  -73.19   28.50
   3  -9 -10   81.09   24.80
   3  -9 -10   22.30   22.00
   3  -9 -10   54.29   23.40
  -3   9  10   77.09   17.10
  -3   9  10   36.00   23.40
  -3   9  10   59.69   24.50
  -3   9  10   35.40   15.30
  -3   9  10   15.30   20.40
   2  -8 -10  552.44   40.00
   2  -8 -10  488.65   34.20
   2  -8 -10  492.35   40.00
  -2   8  10  487.45   35.10
  -2   8  10  505.45   40.10
  -2   8  10  499.35   39.50
  -2   8  10  407.36   43.50
   1  -7 -10   35.50   11.70
   1  -7 -10   22.60   15.90
   1  -7 -10    8.20   13.50
   1  -7 -10    1.70   19.10
   1  -7 -10   13.00   13.60
  -1   7  10   22.30   13.60
  -1   7  10    7.30   15.20
  -1   7  10    7.60   18.10
  -1   7  10   24.00   22.90
   0  -6 -10  104.89   17.50
   0  -6 -10   81.49   18.80
   0   6  10  114.99   21.00
   0   6  10   85.19   16.80
   0   6  10  149.19   20.90
   0   6  10  120.69   17.60
   0   6  10   88.59   18.90
  -1  -5 -10  -18.40   27.30
  -1  -5 -10   35.60   17.40
  -1  -5 -10   23.20   18.40
   1   5  10   22.20   17.30
   1   5  10   35.80   16.50
   1   5  10   18.10   15.00
   1   5  10   24.20   17.00
  -2  -4 -10    9.50   25.10
  -2  -4 -10   21.30   20.30
  -2  -4 -10  -17.10   17.80
  -2  -4 -10   12.40   22.20
   2   4  10   11.50   20.80
   2   4  10   11.90   22.20
   2   4  10   22.60   20.70
   2   4  10   19.10   19.60
   2   4  10   19.00   19.80
  -3  -3 -10    8.30   32.00
  -3  -3 -10   66.79   30.70
  -3  -3 -10   -8.00   28.90
   3   3  10    3.10   24.10
   3   3  10   17.00   26.40
   3   3  10   16.10   26.10
   3   3  10   39.10   24.60
   3   3  10  -17.60   25.00
  -4  -2 -10    9.90   38.80
   4   2  10  -11.10   26.90
   4   2  10   14.80   29.50
   4   2  10  -24.80   30.40
   4   2  10   27.80   29.10
   4   2  10  -19.30   16.40
  -5  -1 -10   39.40   44.30
  -5  -1 -10   46.80   50.59
   5   1  10   56.49   37.40
   5   1  10   54.09   22.10
   5   1  10   56.59   33.30
   5 -11  -9  -43.20   32.20
   5 -11  -9  -53.69   36.30
   5 -11  -9  -43.30   31.80
  -5  11   9   22.70   35.80
  -5  11   9   10.40   29.40
  -5  11   9   24.10   32.00
   4 -10  -9  175.48   33.50
   4 -10  -9  149.19   33.40
  -4  10   9  109.99   26.10
  -4  10   9  113.89   28.40
  -4  10   9  111.09   19.20
  -4  10   9  112.99   39.70
  -4  10   9   83.69   21.00
   3  -9  -9  142.59   26.40
   3  -9  -9  115.89   24.60
   3  -9  -9  212.18   26.40
  -3   9   9  159.88   26.30
  -3   9   9  146.39   19.80
  -3   9   9  130.99   23.70
  -3   9   9  175.88   27.10
  -3   9   9  130.29   18.20
   2  -8  -9   25.50   12.70
   2  -8  -9   49.50   17.30
   2  -8  -9   45.20   21.40
  -2   8   9   16.00   14.50
  -2   8   9   14.10   17.80
  -2   8   9   19.20   17.50
  -2   8   9   48.80   19.20
   1  -7  -9  215.88   23.50
   1  -7  -9  257.67   25.90
   1  -7  -9  239.08   22.80
   1  -7  -9  239.58   24.00
   1  -7  -9  254.67   26.20
   1  -7  -9  292.67   23.70
   1  -7  -9  258.97   23.90
  -1   7   9  237.28   27.90
  -1   7   9  274.87   26.80
  -1   7   9  210.68   24.50
  -1   7   9  287.37   25.80
   0  -6  -9  300.37   29.10
   0  -6  -9  287.87   27.10
   0  -6  -9  332.07   28.90
   0  -6  -9  326.87   30.00
   0   6   9  276.27   30.00
   0   6   9  320.57   30.20
   0   6   9  313.37   25.20
   0   6   9  330.87   27.10
   0   6   9  235.28   25.20
  -1  -5  -9   66.69   17.60
  -1  -5  -9  131.49   18.50
  -1  -5  -9  124.89   21.10
  -1  -5  -9  116.09   17.70
   1   5   9  114.79   17.60
   1   5   9   83.89   18.90
   1   5   9   88.69   15.50
   1   5   9   62.99   18.40
   1   5   9  102.09   18.30
   1   5   9  110.79   19.20
  -2  -4  -9  -13.00   22.80
  -2  -4  -9   -2.60   17.80
  -2  -4  -9   40.40   21.40
  -2  -4  -9  -10.00   19.10
   2   4   9   12.80   16.40
   2   4   9   10.50   19.40
   2   4   9   13.20   20.30
   2   4   9    7.60   21.30
   2   4   9  -27.90   21.30
   2   4   9   30.00   20.60
  -3  -3  -9   49.50   33.40
  -3  -3  -9   55.59   31.60
   3   3   9   73.29   26.70
   3   3   9   24.40   25.80
   3   3   9   26.80   24.10
   3   3   9   57.99   28.40
   3   3   9   13.80   24.30
   4   2   9   25.20   18.30
   4   2   9   52.29   23.10
   4   2   9   -9.50   27.10
   4   2   9   51.99   29.20
   4   2   9   -2.50   29.30
   4   2   9   26.70   27.30
  -5  -1  -9   20.40   46.50
  -5  -1  -9  116.99   48.80
   5   1   9   64.29   38.50
   5   1   9  -13.80   38.30
   5   1   9   -0.60   30.50
   5   1   9   19.60   22.20
   5 -11  -8   47.20   32.50
   5 -11  -8  -10.50   36.30
   5 -11  -8   29.60   31.40
  -5  11   8   -1.10   34.40
  -5  11   8   22.20   22.30
  -5  11   8   -7.50   36.80
  -5  11   8   41.40   31.10
   4 -10  -8   35.70   34.30
   4 -10  -8   28.10   31.00
   4 -10  -8   12.00   26.20
  -4  10   8   -0.80   34.40
  -4  10   8   27.90   26.90
  -4  10   8    8.10   17.80
   3  -9  -8  -28.60   18.90
   3  -9  -8  -14.90   20.60
   3  -9  -8  -25.30   20.50
  -3   9   8  -52.69   19.60
  -3   9   8  -23.00   19.10
  -3   9   8  -30.40   15.00
  -3   9   8  -40.50   21.60
  -3   9   8  -11.00   13.80
   2  -8  -8  185.98   30.50
   2  -8  -8  214.48   21.40
   2  -8  -8  218.38   23.00
  -2   8   8  223.78   22.10
  -2   8   8  225.68   23.50
  -2   8   8  224.68   23.50
   1  -7  -8 1381.06   79.79
   1  -7  -8 1390.76   79.89
   1  -7  -8 1312.17   80.39
   1  -7  -8 1385.46   78.29
   1  -7  -8 1363.36   77.69
   1  -7  -8 1292.97   79.79
   1  -7  -8 1376.56   79.99
   1  -7  -8 1317.17   78.09
   1  -7  -8 1377.66   77.89
  -1   7   8 1330.77   78.89
  -1   7   8 1396.26   80.29
  -1   7   8 1368.06   80.59
  -1   7   8 1316.27   77.59
  -1   7   8 1371.76   79.79
   0  -6  -8   31.70   15.50
   0  -6  -8   10.30   15.20
   0  -6  -8   26.20   17.00
   0  -6  -8   27.60   13.10
   0   6   8   28.40   15.50
   0   6   8   31.20   13.30
   0   6   8   10.70   15.50
   0   6   8   39.50   12.90
   0   6   8   41.30   13.30
   0   6   8   40.60   16.20
  -1  -5  -8  -16.60   14.70
  -1  -5  -8   26.40   18.40
  -1  -5  -8   43.00   15.00
  -1  -5  -8   14.20   17.40
  -1  -5  -8   27.20   17.10
  -1  -5  -8   24.40   16.10
  -1  -5  -8    6.30   13.30
   1   5   8   23.30   19.00
   1   5   8   25.40   15.10
   1   5   8   14.60   16.40
   1   5   8   -5.80   12.60
   1   5   8  -14.00   15.50
   1   5   8   14.50   16.60
   1   5   8    6.40   15.70
  -2  -4  -8  188.48   26.60
  -2  -4  -8  144.59   23.90
  -2  -4  -8  107.49   23.80
   2   4   8  127.09   21.00
   2   4   8  118.39   23.30
   2   4   8  110.89   23.10
   2   4   8  102.19   21.50
   2   4   8  127.39   19.50
  -3  -3  -8   40.10   24.90
  -3  -3  -8   47.20   31.00
  -3  -3  -8   49.30   28.60
   3   3   8   70.69   22.50
   3   3   8   25.30   25.30
   3   3   8   59.19   23.20
   3   3   8   30.90   19.30
   3   3   8   96.29   23.20
   3   3   8   74.39   25.20
  -4  -2  -8   16.10   38.60
  -4  -2  -8   36.00   32.70
  -4  -2  -8   13.70   37.20
  -4  -2  -8   18.60   20.40
   4   2   8   17.20   34.20
   4   2   8   10.10   27.00
   4   2   8   51.39   33.40
   4   2   8    1.60   27.10
   4   2   8   43.90   19.60
  -5  -1  -8   30.80   47.60
  -5  -1  -8  -12.20   39.20
  -5  -1  -8   25.40   36.50
   5   1   8   14.20   39.10
   5   1   8   -6.70   23.00
   5   1   8  -22.90   32.30
   5 -11  -7   -9.50   30.00
   5 -11  -7   21.90   30.10
   5 -11  -7   10.20   30.40
  -5  11   7    1.40   17.00
  -5  11   7   29.40   36.40
  -5  11   7   -3.90   35.60
  -5  11   7   29.00   30.60
   4 -10  -7   73.19   26.30
   4 -10  -7   36.90   26.50
   4 -10  -7   33.30   31.10
  -4  10   7   37.40   19.00
  -4  10   7   42.20   28.60
  -4  10   7   29.70   23.60
  -4  10   7   51.79   20.20
  -4  10   7   38.10   28.20
   3  -9  -7  240.08   26.90
   3  -9  -7  235.48   27.80
   3  -9  -7  244.88   26.70
  -3   9   7  214.78   23.20
  -3   9   7  193.68   26.90
  -3   9   7  214.88   24.60
  -3   9   7  240.58   27.80
  -3   9   7  235.58   27.50
   2  -8  -7  150.38   16.80
   2  -8  -7   98.19   20.80
   2  -8  -7  145.59   17.40
   2  -8  -7  167.98   19.60
   2  -8  -7  170.78   19.70
   2  -8  -7  141.59   19.80
  -2   8   7  152.68   18.20
  -2   8   7  125.39   20.00
  -2   8   7  160.08   18.60
  -2   8   7  155.68   21.30
  -2   8   7  157.28   18.40
   1  -7  -7  446.16   30.70
   1  -7  -7  466.15   30.30
   1  -7  -7  406.26   32.80
   1  -7  -7  454.85   33.60
   1  -7  -7  412.16   30.00
   1  -7  -7  399.56   30.80
   1  -7  -7  491.25   34.50
   1  -7  -7  440.56   31.90
  -1   7   7  367.66   34.70
  -1   7   7  439.16   33.10
  -1   7   7  429.66   30.20
  -1   7   7  466.25   33.30
  -1   7   7  482.65   32.50
   0  -6  -7  104.49   16.50
   0  -6  -7  108.79   13.60
   0  -6  -7   82.89   15.30
   0  -6  -7   93.39   13.80
   0  -6  -7  105.29   16.20
   0   6   7  105.19   13.50
   0   6   7   98.89   16.70
   0   6   7  109.09   13.50
   0   6   7   93.29   13.40
   0   6   7   90.59   16.10
   0   6   7   76.29   13.80
   0   6   7   75.79   17.00
  -1  -5  -7  -34.20   13.80
  -1  -5  -7  -10.20   17.20
  -1  -5  -7    2.70   13.50
  -1  -5  -7  -11.20   28.40
  -1  -5  -7   49.00   16.20
  -1  -5  -7   -0.30   14.00
  -1  -5  -7   35.70   17.60
   1   5   7   -4.30   16.60
   1   5   7   11.40   12.40
   1   5   7   21.70   15.90
   1   5   7  -15.70   15.80
   1   5   7   51.19   18.20
   1   5   7   43.60   15.90
   1   5   7   15.70   16.40
  -2  -4  -7  169.88   22.80
  -2  -4  -7  121.09   29.20
  -2  -4  -7  163.08   22.40
  -2  -4  -7  115.79   22.40
  -2  -4  -7   62.19   18.50
   2   4   7  128.09   22.10
   2   4   7  128.29   19.00
   2   4   7  107.19   20.30
   2   4   7  113.59   19.70
   2   4   7  118.89   24.80
   2   4   7  126.79   21.00
  -3  -3  -7   97.09   28.10
  -3  -3  -7   96.79   29.90
  -3  -3  -7   86.59   26.40
  -3  -3  -7   87.99   17.90
   3   3   7   79.39   26.00
   3   3   7   60.89   21.90
   3   3   7   66.39   22.30
   3   3   7   66.99   22.50
   3   3   7  114.59   19.30
   3   3   7   46.90   25.10
  -4  -2  -7   29.20   36.40
  -4  -2  -7   20.00   29.60
  -4  -2  -7   41.00   35.10
   4   2   7   19.80   26.50
   4   2   7   37.00   34.60
   4   2   7   42.50   25.60
   4   2   7   11.40   21.20
   4   2   7   58.49   28.20
  -5  -1  -7   42.10   46.70
  -5  -1  -7  -14.50   45.40
  -5  -1  -7  -23.10   27.50
  -5  -1  -7   20.60   34.10
   5   1   7  -44.90   36.10
   5   1   7   59.29   26.30
   5   1   7  -51.59   30.30
   5   1   7  -36.10   37.80
   5   1   7   -5.30   26.80
   5 -11  -6  -58.59   29.70
   5 -11  -6   14.10   29.20
   5 -11  -6   37.30   29.90
  -5  11   6   35.40   29.20
  -5  11   6   -0.40   31.50
  -5  11   6  -21.90   34.50
   4 -10  -6  -10.10   24.70
   4 -10  -6   18.10   29.90
   4 -10  -6   59.89   26.60
  -4  10   6   29.90   21.30
  -4  10   6   43.60   18.90
  -4  10   6   33.80   27.50
  -4  10   6  -36.10   23.60
  -4  10   6   34.30   28.20
   3  -9  -6   12.30   19.70
   3  -9  -6   36.10   20.40
   3  -9  -6   49.20   14.70
   3  -9  -6   16.50   18.70
  -3   9   6   63.59   18.50
  -3   9   6   40.90   20.60
  -3   9   6   14.50   15.20
  -3   9   6   -9.50   16.00
  -3   9   6   66.69   16.30
  -3   9   6   26.70   20.20
  -3   9   6   53.49   21.50
   2  -8  -6  960.10   58.49
   2  -8  -6  912.41   58.59
   2  -8  -6 1022.20   59.99
   2  -8  -6  938.91   58.99
   2  -8  -6  914.81   58.79
   2  -8  -6 1015.90   59.59
   2  -8  -6  961.50   56.89
   2  -8  -6  940.81   57.49
  -2   8   6  908.01   57.99
  -2   8   6  949.40   58.29
  -2   8   6  926.41   59.79
  -2   8   6  961.60   56.49
  -2   8   6  980.30   59.79
  -2   8   6  968.60   57.99
   1  -7  -6 1087.79   61.59
   1  -7  -6 1083.19   60.19
   1  -7  -6  956.40   60.79
   1  -7  -6 1064.49   61.29
   1  -7  -6 1039.30   61.09
   1  -7  -6 1007.20   60.09
   1  -7  -6 1033.50   61.29
   1  -7  -6 1064.19   60.09
   1  -7  -6 1012.60   61.39
  -1   7   6  999.80   61.19
  -1   7   6 1045.20   60.09
  -1   7   6 1043.40   61.59
  -1   7   6  985.40   60.19
  -1   7   6  971.30   62.09
  -1   7   6 1014.60   61.39
   0  -6  -6  100.29   13.60
   0  -6  -6  112.59   17.50
   0  -6  -6  132.19   16.90
   0  -6  -6  100.19   15.20
   0  -6  -6  125.89   16.40
   0   6   6  123.79   14.10
   0   6   6  141.89   13.30
   0   6   6   99.59   17.40
   0   6   6  113.99   13.90
   0   6   6  102.49   15.80
   0   6   6  147.29   13.50
  -1  -5  -6  927.31   56.39
  -1  -5  -6  879.01   53.79
  -1  -5  -6  843.02   57.39
  -1  -5  -6  977.50   54.69
  -1  -5  -6  797.22   54.39
  -1  -5  -6  923.01   56.69
   1   5   6  853.71   53.59
   1   5   6  926.81   56.09
   1   5   6  876.61   55.09
   1   5   6  947.21   56.99
   1   5   6  830.92   56.79
   1   5   6  920.51   54.39
  -2  -4  -6   72.99   19.30
  -2  -4  -6   55.19   20.10
  -2  -4  -6   68.19   16.90
  -2  -4  -6   69.59   22.00
  -2  -4  -6   77.59   17.60
  -2  -4  -6   53.49   19.00
  -2  -4  -6    2.90   24.10
   2   4   6   69.79   23.80
   2   4   6   61.39   18.20
   2   4   6   50.79   17.40
   2   4   6   42.90   20.00
   2   4   6   27.20   18.90
   2   4   6   37.10   15.70
   2   4   6   34.20   18.30
  -3  -3  -6   39.50   22.70
  -3  -3  -6   45.10   26.00
  -3  -3  -6   16.10   18.90
  -3  -3  -6   29.10   15.30
  -3  -3  -6   54.09   25.80
   3   3   6    1.40   22.50
   3   3   6   -8.60   18.20
   3   3   6   21.10   19.70
   3   3   6   13.30   18.70
   3   3   6    6.30   21.60
  -4  -2  -6  -13.50   29.10
  -4  -2  -6   16.10   24.20
  -4  -2  -6    2.20   33.60
  -4  -2  -6  -20.80   34.30
   4   2   6  -20.80   23.20
   4   2   6  -35.70   29.00
   4   2   6    7.10   25.40
   4   2   6   -0.20   23.40
  -5  -1  -6   53.99   47.20
  -5  -1  -6   41.10   42.90
  -5  -1  -6   57.49   34.80
   5   1   6  -23.10   25.70
   5   1   6  -56.89   30.50
   5   1   6  -23.90   33.50
   5   1   6    2.60   29.50
   5   1   6  -31.70   24.80
   5 -11  -5   32.90   30.00
   5 -11  -5   70.09   29.60
   5 -11  -5  -11.60   31.10
  -5  11   5   92.49   37.30
  -5  11   5   23.40   32.10
  -5  11   5   26.60   38.80
   4 -10  -5   21.80   26.60
   4 -10  -5   25.40   24.70
   4 -10  -5   22.20   25.10
  -4  10   5   76.59   20.10
  -4  10   5   49.90   26.90
  -4  10   5   26.80   25.10
  -4  10   5   11.30   26.60
  -4  10   5   79.89   24.10
   3  -9  -5  157.88   23.60
   3  -9  -5  147.19   23.50
   3  -9  -5  112.19   21.00
  -3   9   5  132.79   19.90
  -3   9   5  176.28   20.50
  -3   9   5  122.89   18.60
  -3   9   5  155.58   23.80
  -3   9   5  129.29   22.90
  -3   9   5  184.48   20.70
   2  -8  -5  248.08   28.40
   2  -8  -5  268.77   24.30
   2  -8  -5  279.57   25.90
   2  -8  -5  311.27   26.80
   2  -8  -5  276.57   27.50
   2  -8  -5  305.37   27.70
   2  -8  -5  306.57   26.90
   2  -8  -5  247.28   24.30
  -2   8   5  237.08   27.80
  -2   8   5  266.97   21.70
  -2   8   5  290.77   26.40
  -2   8   5  265.27   23.70
  -2   8   5  263.77   24.90
  -2   8   5  311.87   28.20
  -2   8   5  299.47   26.40
  -2   8   5  271.87   28.90
   1  -7  -5  155.48   16.70
   1  -7  -5  175.18   19.10
   1  -7  -5  166.88   18.50
   1  -7  -5  181.08   21.40
   1  -7  -5  184.48   24.20
   1  -7  -5  195.38   16.70
   1  -7  -5  176.68   17.30
   1  -7  -5  187.48   17.70
   1  -7  -5  189.68   17.50
  -1   7   5  142.99   16.40
  -1   7   5  196.68   18.30
  -1   7   5  165.28   17.20
  -1   7   5  194.28   18.90
  -1   7   5  193.88   18.00
  -1   7   5  185.98   17.20
   0  -6  -5  415.46   30.00
   0  -6  -5  435.06   32.30
   0  -6  -5  462.75   33.00
   0  -6  -5  467.65   32.30
   0  -6  -5  451.15   28.90
   0  -6  -5  481.05   32.00
   0   6   5  451.85   32.00
   0   6   5  457.95   32.40
   0   6   5  482.35   29.10
   0   6   5  452.95   30.50
   0   6   5  482.55   33.50
  -1  -5  -5 2214.08  128.19
  -1  -5  -5 2352.46  128.09
  -1  -5  -5 2321.07  129.89
  -1  -5  -5 2304.47  128.69
  -1  -5  -5 2338.07  129.59
  -1  -5  -5 2164.58  129.39
   1   5   5 2269.77  128.79
   1   5   5 2295.57  128.59
   1   5   5 2279.37  129.29
   1   5   5 2310.37  129.79
   1   5   5 2286.67  128.89
   1   5   5 2277.47  129.69
  -2  -4  -5   43.90   20.10
  -2  -4  -5   33.20   27.50
  -2  -4  -5   42.50   10.70
  -2  -4  -5   49.99   20.60
  -2  -4  -5   26.60   17.60
  -2  -4  -5   46.40   21.60
  -2  -4  -5    8.80   15.50
  -2  -4  -5    8.90   21.20
   2   4   5   21.10   19.80
   2   4   5   15.70   16.70
   2   4   5   74.19   18.00
   2   4   5   33.50   17.20
   2   4   5   46.10   12.40
   2   4   5   57.19   19.30
   2   4   5   88.39   20.80
   2   4   5   46.30   15.00
  -3  -3  -5   17.50   18.60
  -3  -3  -5   19.50   14.90
  -3  -3  -5   36.00   21.90
  -3  -3  -5   32.30   24.90
  -3  -3  -5    4.20   24.00
  -3  -3  -5   16.50   22.40
   3   3   5   15.90   21.50
   3   3   5    7.80   18.70
   3   3   5   22.30   19.00
   3   3   5   23.60   18.00
   3   3   5  -13.90   18.40
   3   3   5   37.90   20.60
  -4  -2  -5   44.80   23.20
  -4  -2  -5   -7.50   32.90
  -4  -2  -5  -37.60   30.50
   4   2   5    6.10   23.70
   4   2   5  -27.30   26.50
   4   2   5   -8.50   24.90
   4   2   5   37.90   23.80
  -5  -1  -5   52.99   35.60
  -5  -1  -5  -54.09   42.30
  -5  -1  -5    1.90   27.60
   5   1   5   18.70   29.40
   5   1   5    8.10   33.70
   5   1   5    3.10   26.30
   5   1   5  -25.30   27.80
   5 -11  -4    4.20   29.30
   5 -11  -4  -13.80   28.80
   5 -11  -4  -41.30   25.90
  -5  11   4    4.00   33.00
  -5  11   4   14.70   29.20
  -5  11   4   32.90   33.20
  -5  11   4  -19.90   19.00
  -5  11   4   11.00   33.00
   4 -10  -4   57.29   22.30
   4 -10  -4   85.29   25.90
   4 -10  -4   52.59   25.60
  -4  10   4   48.10   25.80
  -4  10   4  120.39   30.00
  -4  10   4   75.39   25.20
  -4  10   4   17.90   28.50
   3  -9  -4   46.10   20.30
   3  -9  -4   48.30   18.50
   3  -9  -4   35.00   19.80
   3  -9  -4   61.39   20.00
  -3   9   4   48.90   19.90
  -3   9   4   55.89   18.20
  -3   9   4   75.29   21.40
  -3   9   4   62.89   17.40
  -3   9   4   69.09   18.10
   2  -8  -4  209.68   24.70
   2  -8  -4  250.57   22.20
   2  -8  -4  236.58   22.60
   2  -8  -4  226.18   20.80
   2  -8  -4  239.88   25.80
   2  -8  -4  215.08   21.30
   2  -8  -4  250.47   25.10
  -2   8   4  227.98   22.50
  -2   8   4  197.78   20.30
  -2   8   4  203.48   20.60
  -2   8   4  211.38   24.60
  -2   8   4  241.98   23.00
  -2   8   4  209.98   25.10
  -2   8   4  234.38   26.20
  -2   8   4  232.28   24.00
   1  -7  -4  651.13   40.30
   1  -7  -4  628.54   39.70
   1  -7  -4  668.23   39.60
   1  -7  -4  639.04   39.40
   1  -7  -4  614.84   40.20
   1  -7  -4  650.83   40.80
   1  -7  -4  636.04   40.70
   1  -7  -4  609.14   39.60
  -1   7   4  635.24   40.00
  -1   7   4  616.74   40.50
  -1   7   4  627.14   39.40
  -1   7   4  652.73   40.90
  -1   7   4  665.43   40.90
   0  -6  -4 1130.89   66.79
   0  -6  -4 1162.88   67.69
   0  -6  -4 1253.77   66.29
   0  -6  -4 1104.09   67.99
   0  -6  -4 1101.89   66.29
   0  -6  -4 1291.17   68.49
   0  -6  -4 1192.08   67.99
   0   6   4 1231.18   66.69
   0   6   4 1130.69   68.19
   0   6   4 1077.39   67.79
   0   6   4 1192.08   68.19
   0   6   4 1211.38   66.39
  -1  -5  -4  140.19   19.00
  -1  -5  -4  107.09   15.90
  -1  -5  -4  148.79   23.40
  -1  -5  -4  221.88   24.30
  -1  -5  -4  193.78   19.40
  -1  -5  -4  155.08   31.30
   1   5   4  129.29   14.50
   1   5   4  150.98   17.20
   1   5   4  223.28   23.20
   1   5   4  183.48   18.60
   1   5   4  192.88   32.10
   1   5   4  215.48   21.70
   1   5   4  147.59   19.50
  -2  -4  -4  573.74   40.50
  -2  -4  -4  581.94   38.80
  -2  -4  -4  435.76   39.90
  -2  -4  -4  537.25   34.60
  -2  -4  -4  513.85   39.20
  -2  -4  -4  548.75   40.50
  -2  -4  -4  479.05   39.60
   2   4   4  477.85   38.70
   2   4   4  542.75   35.20
   2   4   4  493.35   37.50
   2   4   4  534.75   38.60
   2   4   4  601.84   38.50
   2   4   4  548.35   38.30
   2   4   4  530.35   46.00
   2   4   4  543.75   42.00
  -3  -3  -4   63.69   23.50
  -3  -3  -4   16.50   15.10
  -3  -3  -4   65.09   18.60
  -3  -3  -4   48.80   22.10
  -3  -3  -4   26.70   21.40
   3   3   4   14.90   17.90
   3   3   4   34.80   20.50
   3   3   4    4.30   16.60
   3   3   4   45.90   22.00
   3   3   4   29.30   18.90
   3   3   4   32.20   19.40
  -4  -2  -4  -14.10   20.40
  -4  -2  -4  -19.10   29.30
  -4  -2  -4   17.80   31.80
  -4  -2  -4   21.60   31.40
   4   2   4    8.40   20.60
   4   2   4    7.40   21.70
   4   2   4  -10.50   23.80
   4   2   4   -9.70   24.80
  -5  -1  -4   41.60   35.60
  -5  -1  -4    2.40   41.60
  -5  -1  -4  -31.70   27.40
  -5  -1  -4  -31.50   43.00
   5   1   4    5.90   24.50
   5   1   4   28.00   29.50
   5   1   4   17.60   32.90
   5   1   4   21.20   27.80
   6 -12  -3   39.80   37.50
  -6  12   3  -29.10   40.70
  -6  12   3  -20.60   38.90
   5 -11  -3  -19.70   25.70
   5 -11  -3   24.20   29.30
   5 -11  -3   26.90   30.30
  -5  11   3   24.80   33.60
  -5  11   3    2.00   33.50
  -5  11   3   16.20   32.50
   4 -10  -3   69.79   17.50
   4 -10  -3   70.59   22.30
   4 -10  -3   56.09   26.30
   4 -10  -3   70.69   26.60
  -4  10   3   96.09   30.30
  -4  10   3   49.70   22.80
  -4  10   3   73.39   30.20
  -4  10   3   88.99   27.80
  -4  10   3   97.69   27.30
  -4  10   3   51.49   24.70
   3  -9  -3  326.57   33.30
   3  -9  -3  362.36   34.10
   3  -9  -3  378.86   31.50
   3  -9  -3  317.27   27.40
  -3   9   3  361.96   29.90
  -3   9   3  347.57   35.20
  -3   9   3  331.77   31.70
  -3   9   3  373.76   29.00
  -3   9   3  381.06   30.90
  -3   9   3  316.77   35.30
   2  -8  -3  191.38   22.10
   2  -8  -3  157.58   19.40
   2  -8  -3  166.08   19.10
   2  -8  -3  174.28   19.80
   2  -8  -3  213.48   19.90
   2  -8  -3  153.58   16.40
  -2   8   3  179.48   17.60
  -2   8   3  144.59   19.80
  -2   8   3  172.08   16.50
  -2   8   3  168.78   19.40
  -2   8   3  182.28   18.30
  -2   8   3  177.38   20.80
  -2   8   3  187.78   20.20
   1  -7  -3   75.89   12.40
   1  -7  -3   93.09   11.80
   1  -7  -3   67.89   13.10
   1  -7  -3  107.39   13.10
   1  -7  -3  109.19   14.00
   1  -7  -3   62.69   11.90
   1  -7  -3   91.49   12.70
  -1   7   3   76.59   15.70
  -1   7   3   66.59   17.90
  -1   7   3  111.49   14.30
  -1   7   3   82.59   12.00
   0  -6  -3 9183.78  518.05
   0  -6  -3 9904.21  518.15
   0  -6  -3 9885.81  518.85
   0  -6  -3 9725.33  518.55
   0  -6  -3 9639.34  518.15
   0  -6  -3 9280.67  518.55
   0  -6  -3 9331.07  518.75
   0   6   3 9040.60  518.65
   0   6   3 8377.26  520.85
   0   6   3 9468.75  518.55
   0   6   3 9855.31  518.55
   0   6   3 9393.46  518.15
  -1  -5  -3   93.79   15.60
  -1  -5  -3   78.09   15.90
  -1  -5  -3   97.19   16.40
  -1  -5  -3   75.19   16.10
  -1  -5  -3  130.99   17.00
  -1  -5  -3   96.59   14.40
  -1  -5  -3   91.59   12.70
   1   5   3  105.89   15.80
   1   5   3   77.19   16.30
   1   5   3   92.69   11.50
   1   5   3  127.59   15.50
   1   5   3   88.49   17.40
   1   5   3  114.49   15.50
   1   5   3  116.09   14.80
  -2  -4  -3   18.50   16.90
  -2  -4  -3   66.99   19.60
  -2  -4  -3   14.50   16.90
  -2  -4  -3   24.10   12.40
  -2  -4  -3   32.40   19.00
  -2  -4  -3   -3.30   14.60
  -2  -4  -3   20.30   17.70
  -2  -4  -3   11.70   19.60
   2   4   3   13.00   25.40
   2   4   3   62.89   17.00
   2   4   3   25.50   17.70
   2   4   3   22.80   16.50
   2   4   3    8.70   14.00
   2   4   3   17.10   16.80
   2   4   3   13.80   13.70
   2   4   3   29.80   18.00
  -3  -3  -3   52.49   22.50
  -3  -3  -3    4.10   21.60
  -3  -3  -3   40.80   20.80
  -3  -3  -3   86.39   21.80
  -3  -3  -3   17.90   21.00
  -3  -3  -3   26.30   16.20
   3   3   3    7.30   18.10
   3   3   3   -7.90   16.10
   3   3   3   23.00   18.40
   3   3   3   35.30   19.70
   3   3   3   27.90   16.00
   3   3   3   25.90   18.80
   3   3   3    5.80   17.30
  -4  -2  -3   -7.70   26.50
  -4  -2  -3    6.10   27.40
  -4  -2  -3   21.70   22.40
  -4  -2  -3    2.70   28.50
  -4  -2  -3  -42.80   27.30
   4   2   3   -4.70   21.30
   4   2   3   34.80   23.30
   4   2   3  -16.50   23.90
   4   2   3   23.20   20.70
  -5  -1  -3   33.50   41.80
  -5  -1  -3   16.20   29.90
  -5  -1  -3  -13.90   35.60
  -5  -1  -3   12.70   36.20
   5   1   3   26.70   24.20
   5   1   3   45.50   30.10
   5   1   3   -6.60   30.50
   5   1   3   14.00   25.50
  -6   0  -3   24.70   37.50
  -6   0  -3   17.90   44.50
  -6   0  -3  -48.00   44.60
  -6   0  -3  -46.90   36.70
   6   0   3    5.20   34.70
   6   0   3   67.49   36.60
   6   0   3   -5.30   37.50
   6 -12  -2   -5.50   34.00
   6 -12  -2   13.00   34.60
  -6  12   2  -22.80   40.40
   5 -11  -2   36.00   24.10
   5 -11  -2  -45.10   28.50
   5 -11  -2   57.39   28.00
  -5  11   2   66.69   24.20
  -5  11   2   42.50   37.20
  -5  11   2   66.09   35.30
  -5  11   2   17.80   39.70
  -5  11   2   19.20   32.40
   4 -10  -2   -7.20   20.00
   4 -10  -2   18.20   23.80
   4 -10  -2   17.90   24.80
   4 -10  -2   -1.00   19.60
  -4  10   2   -0.40   25.70
  -4  10   2   42.30   25.70
  -4  10   2    3.10   19.90
  -4  10   2   24.80   22.10
  -4  10   2   39.00   28.60
  -4  10   2   56.39   26.10
   3  -9  -2   10.60   18.70
   3  -9  -2   -3.90   22.10
   3  -9  -2   19.90   18.70
   3  -9  -2   64.29   14.40
   3  -9  -2   42.70   14.30
  -3   9   2   51.79   21.20
  -3   9   2   39.10   18.70
  -3   9   2   70.79   19.10
  -3   9   2   58.59   20.60
  -3   9   2   23.30   14.90
   2  -8  -2  463.35   32.30
   2  -8  -2  328.27   32.60
   2  -8  -2  368.66   28.00
   2  -8  -2  417.76   33.20
   2  -8  -2  403.96   27.00
   2  -8  -2  372.56   36.60
   2  -8  -2  395.36   32.30
  -2   8   2  350.86   32.60
  -2   8   2  410.46   27.70
  -2   8   2  452.95   29.60
  -2   8   2  379.76   29.00
  -2   8   2  393.76   30.20
  -2   8   2  384.96   32.50
  -2   8   2  441.16   32.80
  -2   8   2  397.16   31.00
   1  -7  -2 3281.17  185.28
   1  -7  -2 3243.28  185.68
   1  -7  -2 3405.26  185.78
   1  -7  -2 3407.86  185.78
   1  -7  -2 3439.66  185.88
   1  -7  -2 3287.47  184.68
   1  -7  -2 3231.28  185.28
  -1   7   2 3280.17  185.68
  -1   7   2 3387.06  185.68
  -1   7   2 3388.66  185.28
  -1   7   2 3312.37  186.98
  -1   7   2 3443.86  185.88
   0  -6  -2 1431.76   85.09
   0  -6  -2 1519.75   85.59
   0  -6  -2 1408.56   84.99
   0  -6  -2 1475.25   84.29
   0  -6  -2 1435.66   83.89
   0  -6  -2 1438.06   84.29
   0  -6  -2 1577.94   85.89
   0   6   2 1470.95   84.99
   0   6   2 1656.13   84.89
   0   6   2 1540.95   84.29
   0   6   2 1518.75   83.79
   0   6   2 1593.84   85.39
   0   6   2 1577.94   84.29
  -1  -5  -2  282.27   26.30
  -1  -5  -2  300.47   26.10
  -1  -5  -2  320.47   26.50
  -1  -5  -2  275.97   25.90
  -1  -5  -2  312.87   25.40
  -1  -5  -2  318.67   22.40
  -1  -5  -2  301.57   23.70
   1   5   2  293.97   26.20
   1   5   2  295.67   33.00
   1   5   2  245.78   29.60
   1   5   2  336.77   25.10
   1   5   2  311.57   25.80
   1   5   2  307.67   25.70
   1   5   2  283.57   27.10
  -2  -4  -2  441.76   37.70
  -2  -4  -2  503.35   38.40
  -2  -4  -2  469.85   34.60
  -2  -4  -2  545.95   38.00
  -2  -4  -2  506.75   37.60
  -2  -4  -2  508.45   34.80
  -2  -4  -2  511.55   36.80
  -2  -4  -2  479.75   37.30
   2   4   2  517.85   46.10
   2   4   2  505.05   38.20
   2   4   2  529.95   36.40
   2   4   2  509.05   37.60
   2   4   2  534.35   34.90
   2   4   2  492.35   37.00
   2   4   2  481.25   36.30
  -3  -3  -2   76.69   19.30
  -3  -3  -2  129.59   23.30
  -3  -3  -2  103.09   24.10
  -3  -3  -2   73.69   19.60
  -3  -3  -2  130.29   22.10
  -3  -3  -2   70.49   18.30
  -3  -3  -2  106.79   22.80
   3   3   2   79.89   18.90
   3   3   2  142.69   24.40
   3   3   2  135.19   21.30
   3   3   2   60.29   18.00
   3   3   2  110.59   19.60
   3   3   2   80.39   17.30
   3   3   2   69.19   19.80
   3   3   2   79.99   19.60
  -4  -2  -2  -10.00   22.10
  -4  -2  -2   16.00   27.10
  -4  -2  -2   26.60   30.40
  -4  -2  -2   44.10   27.10
  -4  -2  -2   65.69   31.10
   4   2   2    2.90   19.90
   4   2   2   57.89   23.80
   4   2   2    4.20   21.20
   4   2   2   47.90   24.30
  -5  -1  -2  -54.89   32.70
  -5  -1  -2   38.60   36.80
  -5  -1  -2  -36.50   36.10
  -5  -1  -2   -1.20   27.90
   5   1   2   35.30   31.00
   5   1   2   18.00   26.30
   5   1   2   17.00   29.70
  -6   0  -2  -39.40   37.50
  -6   0  -2   19.90   41.60
   6   0   2   10.80   36.20
   6   0   2   33.90   33.90
   6   0   2   38.80   35.10
   6 -12  -1   22.40   38.80
  -6  12   1  -50.59   40.80
   5 -11  -1  -14.10   28.50
   5 -11  -1    8.50   28.30
   5 -11  -1   48.90   32.50
   5 -11  -1   29.00   24.10
  -5  11   1  -19.20   22.20
  -5  11   1    2.00   32.20
  -5  11   1   -6.40   33.90
  -5  11   1   18.20   34.00
  -5  11   1  -11.00   36.20
   4 -10  -1   10.10   24.80
   4 -10  -1    2.60   17.70
   4 -10  -1  -16.10   18.60
   4 -10  -1   92.29   24.80
  -4  10   1   35.80   25.40
  -4  10   1   53.89   27.80
  -4  10   1   41.00   22.30
  -4  10   1   60.99   26.70
  -4  10   1   58.79   28.50
   3  -9  -1  133.29   17.50
   3  -9  -1  206.88   26.90
   3  -9  -1  167.68   22.30
   3  -9  -1  113.89   22.50
  -3   9   1  158.98   23.30
  -3   9   1  138.09   24.60
  -3   9   1  149.59   18.40
  -3   9   1  174.28   22.70
  -3   9   1  165.08   22.20
  -3   9   1  189.08   23.70
   2  -8  -1  101.19   18.70
   2  -8  -1  103.99   17.60
   2  -8  -1  135.79   17.60
   2  -8  -1   82.69   27.10
   2  -8  -1  110.19   14.90
   2  -8  -1   99.59   21.40
   2  -8  -1   97.09   27.40
  -2   8   1   88.49   12.30
  -2   8   1  145.29   17.40
  -2   8   1  113.39   17.00
  -2   8   1   96.99   15.90
  -2   8   1   83.99   27.00
  -2   8   1  137.29   18.20
  -2   8   1  140.29   19.10
   1  -7  -1 3854.61  215.58
   1  -7  -1 4070.69  215.78
   1  -7  -1 3751.82  215.48
   1  -7  -1 3980.50  215.58
   1  -7  -1 3908.71  215.38
  -1   7   1 3798.62  215.58
  -1   7   1 3833.92  214.58
  -1   7   1 3917.01  215.68
  -1   7   1 3811.82  216.18
  -1   7   1 3872.11  215.08
  -1   7   1 3882.41  214.68
  -1   7   1 3982.00  215.48
   0  -6  -1  785.32   44.20
   0  -6  -1  760.62   46.70
   0   6   1  734.33   44.10
   0   6   1  812.12   43.80
   0   6   1  733.03   43.00
  -1  -5  -1  212.48   19.40
  -1  -5  -1  181.98   16.50
  -1  -5  -1  203.08   21.10
  -1  -5  -1  243.68   22.90
  -1  -5  -1  245.58   20.40
  -1  -5  -1  227.78   19.40
   1   5   1  216.58   16.20
   1   5   1  243.78   21.50
   1   5   1  165.18   20.10
   1   5   1  201.58   21.70
   1   5   1  172.78   19.80
   1   5   1  176.28   15.90
   1   5   1  156.58   16.20
   1   5   1  220.68   20.70
  -2  -4  -1   37.80   15.80
  -2  -4  -1   -7.30   17.90
  -2  -4  -1    9.50   13.10
  -2  -4  -1   15.10   15.10
  -2  -4  -1   25.10   13.20
  -2  -4  -1   20.20   17.20
  -2  -4  -1    0.00   15.80
  -2  -4  -1   21.90   16.50
   2   4   1    3.90   12.40
   2   4   1   10.80   16.30
   2   4   1   25.20   15.30
   2   4   1   25.10   13.10
   2   4   1   23.70   16.00
   2   4   1  -16.40   15.90
   2   4   1   20.00   16.50
   2   4   1    8.40   14.70
  -3  -3  -1   96.39   23.00
  -3  -3  -1  140.69   30.10
  -3  -3  -1   85.89   19.60
  -3  -3  -1  109.69   22.70
  -3  -3  -1  102.39   22.00
  -3  -3  -1  122.79   19.50
  -3  -3  -1   86.09   21.50
   3   3   1  123.09   19.30
   3   3   1   86.69   20.60
   3   3   1   76.89   21.50
   3   3   1   90.39   18.80
   3   3   1   89.69   27.70
   3   3   1  140.09   19.80
   3   3   1  135.39   17.80
  -4  -2  -1   15.80   31.80
  -4  -2  -1   16.10   22.50
  -4  -2  -1   -3.60   26.40
  -4  -2  -1   93.69   29.00
  -4  -2  -1   16.70   31.00
   4   2   1   37.20   24.00
   4   2   1   61.49   24.50
   4   2   1   20.60   21.30
   4   2   1   28.00   20.90
  -5  -1  -1   19.20   40.40
  -5  -1  -1   32.00   35.70
  -5  -1  -1  -19.20   28.50
  -5  -1  -1   18.10   35.60
   5   1   1   10.10   26.60
   5   1   1   -1.80   29.70
   5   1   1   10.50   22.00
   5   1   1   63.09   31.50
  -6   0  -1   33.60   40.10
  -6   0  -1   89.19   44.10
   6   0   1  -37.00   34.60
   6   0   1   -3.60   35.70
   6   0   1   37.90   32.40
   6 -12   0    4.70   32.00
  -6  12   0    5.10   38.40
   5 -11   0   79.49   31.20
   5 -11   0   32.50   30.80
   5 -11   0    5.40   28.30
  -5  11   0   14.90   38.70
  -5  11   0   22.40   33.80
  -5  11   0   35.10   34.10
  -5  11   0   23.10   34.70
   4 -10   0   -4.00   16.90
   4 -10   0   54.89   23.40
   4 -10   0   -0.90   25.30
  -4  10   0   18.00   27.50
  -4  10   0   25.10   21.60
  -4  10   0   42.50   25.70
  -4  10   0  -22.00   29.20
  -4  10   0   57.39   27.10
  -4  10   0   15.90   22.80
   3  -9   0   27.20   12.90
   3  -9   0   30.20   19.10
   3  -9   0   47.40   15.60
   3  -9   0   39.40   24.00
   3  -9   0   28.80   18.90
  -3   9   0   60.89   20.80
  -3   9   0   44.10   18.80
  -3   9   0   48.90   21.70
  -3   9   0   56.49   20.30
  -3   9   0   27.40   19.70
   2  -8   0  353.66   27.40
   2  -8   0  351.26   24.40
   2  -8   0  378.86   31.60
   2  -8   0  328.97   29.90
   2  -8   0  359.16   30.00
   2  -8   0  323.37   36.70
   2  -8   0  322.47   31.10
  -2   8   0  365.46   29.40
  -2   8   0  359.56   30.10
  -2   8   0  341.27   23.90
  -2   8   0  387.86   29.30
  -2   8   0  312.57   30.60
  -2   8   0  279.77   36.90
  -2   8   0  336.47   31.40
  -2   8   0  333.77   37.30
   1  -7   0   14.80   13.20
   1  -7   0    9.50   12.60
   1  -7   0  -10.60   12.60
   1  -7   0   22.70   10.20
   1  -7   0  -16.40   10.10
   1  -7   0    2.50   12.20
   1  -7   0    7.30   12.00
   1  -7   0   20.00   11.70
  -1   7   0   26.70   10.70
  -1   7   0  -12.30    9.70
  -1   7   0   16.00   12.10
  -1   7   0   15.90   12.40
  -1   7   0    5.00   12.10
  -1   7   0   16.10   12.10
  -1   7   0    7.70   12.30
   0   6   0  174.08   12.20
  -1  -5   0 4956.60  279.67
  -1  -5   0 5076.19  280.47
  -1  -5   0 4970.00  279.87
  -1  -5   0 5267.97  280.47
  -1  -5   0 5156.28  280.17
  -1  -5   0 5115.19  280.37
  -1  -5   0 5063.69  280.37
  -1  -5   0 5028.60  282.47
   1   5   0 5142.19  280.37
   1   5   0 4929.41  281.07
   1   5   0 5012.00  280.07
   1   5   0 5453.05  280.77
   1   5   0 4913.41  279.97
   1   5   0 5063.79  279.67
   1   5   0 4950.60  280.87
   1   5   0 5223.98  281.07
   1   5   0 4978.50  280.37
  -2  -4   0  317.47   31.00
  -2  -4   0  364.36   30.10
  -2  -4   0  328.77   29.20
  -2  -4   0  360.46   29.40
  -2  -4   0  335.77   29.50
  -2  -4   0  359.56   29.50
  -2  -4   0  307.27   28.10
   2   4   0  356.96   27.40
   2   4   0  364.16   29.20
   2   4   0  329.57   29.40
   2   4   0  355.86   27.70
   2   4   0  320.77   30.70
   2   4   0  259.97   31.20
   2   4   0  328.07   29.40
   2   4   0  351.06   27.90
   2   4   0  368.56   29.30
  -3  -3   0   11.20   19.00
  -3  -3   0   15.40   20.60
  -3  -3   0   17.00   19.70
  -3  -3   0   26.50   19.90
  -3  -3   0    8.80   17.60
   3   3   0    8.00   15.60
   3   3   0   15.50   16.00
   3   3   0   55.89   18.20
   3   3   0   10.10   14.80
   3   3   0   -0.90   17.70
   3   3   0   42.00   21.00
   3   3   0   30.90   18.20
  -4  -2   0   20.60   26.70
  -4  -2   0    9.60   23.80
  -4  -2   0   20.40   23.50
  -4  -2   0   42.50   23.10
  -4  -2   0   30.10   26.60
   4   2   0   29.00   21.80
   4   2   0    5.80   23.10
   4   2   0   43.40   18.70
   4   2   0   59.29   24.20
  -5  -1   0   13.90   35.00
  -5  -1   0   14.70   40.00
  -5  -1   0   -3.10   28.90
  -5  -1   0   35.60   39.20
   5   1   0   17.50   27.20
   5   1   0   17.30   30.50
   5   1   0   11.00   30.10
   5   1   0    4.80   21.20
  -6   0   0   15.10   38.30
  -6   0   0    7.50   42.30
   6   0   0    9.10   37.40
   6   0   0    4.60   33.60
   5 -11   1   57.49   28.30
   5 -11   1   19.30   30.30
   5 -11   1  -33.40   27.70
  -5  11  -1   87.89   34.20
  -5  11  -1   40.70   34.80
  -5  11  -1  -24.70   30.10
  -5  11  -1   61.49   37.00
  -5  11  -1  -21.80   42.10
   4 -10   1   58.99   24.00
   4 -10   1   27.60   19.20
   4 -10   1   -8.70   24.30
   4 -10   1   28.00   17.10
   4 -10   1   45.90   23.50
  -4  10  -1   71.09   27.10
  -4  10  -1   54.99   26.60
  -4  10  -1   19.20   32.40
  -4  10  -1    4.80   23.80
  -4  10  -1   -8.90   28.60
   3  -9   1   27.40   19.00
   3  -9   1   46.80   12.70
   3  -9   1   24.40   18.40
   3  -9   1   42.20   15.90
  -3   9  -1   55.29   23.10
  -3   9  -1   43.80   17.60
  -3   9  -1   34.20   22.00
  -3   9  -1   34.80   20.80
  -3   9  -1   36.40   29.70
   2  -8   1   32.40   15.20
   2  -8   1   34.80   19.70
   2  -8   1   22.20   15.60
   2  -8   1   26.70   16.10
   2  -8   1   80.29   16.20
   2  -8   1   27.30   19.70
   2  -8   1   38.20   14.70
  -2   8  -1   44.90   18.00
  -2   8  -1   29.90   16.70
  -2   8  -1   26.50   14.60
  -2   8  -1   50.39   23.60
  -2   8  -1   37.30   16.60
  -2   8  -1   60.69   17.70
  -2   8  -1   32.60   17.20
   1  -7   1   37.30   13.00
   1  -7   1   35.50   12.60
   1  -7   1   19.00   12.40
   1  -7   1   11.10   12.00
   1  -7   1   34.70   13.90
   1  -7   1   27.10   14.00
   1  -7   1   29.60   11.90
  -1   7  -1   19.70   13.30
  -1   7  -1   59.09   14.20
  -1   7  -1   46.60   11.60
  -1   7  -1   35.60   13.50
  -1   7  -1   35.30   12.70
  -1   7  -1   21.90   14.20
  -1   7  -1   40.50   13.70
   0  -6   1  768.82   43.20
   0  -6   1  695.63   47.40
   0  -6   1  727.43   42.90
   0  -6   1  762.62   43.40
   0  -6   1  813.72   43.60
   0  -6   1  772.42   43.00
   0   6  -1  755.12   46.10
   0   6  -1  683.13   44.40
  -1  -5   1 2134.39  122.79
  -1  -5   1 2308.47  122.99
  -1  -5   1 2202.98  121.59
  -1  -5   1 2203.88  122.29
  -1  -5   1 2224.88  122.09
  -1  -5   1 2180.98  122.79
  -1  -5   1 2228.88  122.69
   1   5  -1 2165.08  121.99
   1   5  -1 2242.98  122.59
   1   5  -1 1929.31  125.39
   1   5  -1 2258.27  122.69
   1   5  -1 2188.48  122.69
   1   5  -1 2296.97  122.79
   1   5  -1 2100.79  122.79
  -2  -4   1   22.60   13.80
  -2  -4   1    1.70   15.20
  -2  -4   1    8.20   15.30
  -2  -4   1   14.80   14.60
  -2  -4   1   12.60   14.50
  -2  -4   1   -0.70   14.80
  -2  -4   1    6.40   13.40
  -2  -4   1    7.60   17.40
   2   4  -1   13.40   12.10
   2   4  -1   21.40   14.70
   2   4  -1   21.80   13.20
   2   4  -1  -14.40   14.20
   2   4  -1   11.50   13.80
   2   4  -1   27.00   15.30
   2   4  -1   21.10   14.80
   2   4  -1    2.20   12.50
   2   4  -1  -12.20   14.20
  -3  -3   1   53.89   17.90
  -3  -3   1   58.39   19.80
  -3  -3   1   63.49   20.60
  -3  -3   1   67.79   19.30
  -3  -3   1   65.19   18.80
   3   3  -1   66.09   16.60
   3   3  -1   95.39   18.00
   3   3  -1   86.49   19.30
   3   3  -1   73.59   20.40
   3   3  -1   84.89   17.30
   3   3  -1   67.09   18.30
  -4  -2   1   10.10   26.60
  -4  -2   1   26.90   26.00
  -4  -2   1   15.30   22.00
  -4  -2   1   46.50   25.30
  -4  -2   1   -0.50   23.90
   4   2  -1   19.00   24.10
   4   2  -1   26.60   24.40
   4   2  -1   38.00   21.30
   4   2  -1   31.00   18.00
   4   2  -1   57.89   24.10
  -5  -1   1   54.69   34.30
  -5  -1   1    3.90   26.10
  -5  -1   1   83.59   34.70
  -5  -1   1   41.00   41.40
  -5  -1   1   27.30   33.90
   5   1  -1   18.90   29.40
   5   1  -1   16.80   21.90
   5   1  -1   44.40   29.40
   5   1  -1   28.10   31.10
  -6   0   1   87.89   37.30
  -6   0   1    8.80   40.50
  -6   0   1   22.20   39.20
   6   0  -1   12.70   32.00
   6   0  -1   54.79   40.90
   6   0  -1   74.09   43.20
   5 -11   2   32.90   31.70
   5 -11   2   12.20   29.20
   5 -11   2   16.50   27.20
  -5  11  -2   23.50   33.50
  -5  11  -2   13.20   44.80
  -5  11  -2   32.90   32.20
   4 -10   2   14.40   22.50
   4 -10   2   35.20   19.40
   4 -10   2   28.00   17.00
   4 -10   2   36.80   24.80
   4 -10   2   15.10   25.30
  -4  10  -2   52.19   34.10
  -4  10  -2   19.60   26.60
  -4  10  -2  -18.40   30.00
  -4  10  -2   15.70   28.50
   3  -9   2    4.00   18.10
   3  -9   2   15.20   12.40
   3  -9   2   27.10   19.10
   3  -9   2   23.90   16.30
   3  -9   2   25.10   18.40
  -3   9  -2    8.00   22.90
  -3   9  -2   11.20   22.40
  -3   9  -2    3.70   27.50
  -3   9  -2   18.00   19.10
  -3   9  -2   29.20   20.20
  -3   9  -2   42.60   26.60
   2  -8   2  397.56   32.90
   2  -8   2  461.75   34.90
   2  -8   2  396.16   41.40
   2  -8   2  469.55   33.30
   2  -8   2  454.45   35.70
   2  -8   2  445.76   33.70
   2  -8   2  449.66   36.30
  -2   8  -2  442.96   34.80
  -2   8  -2  419.46   35.90
  -2   8  -2  508.65   44.40
  -2   8  -2  506.05   36.10
  -2   8  -2  411.66   33.70
  -2   8  -2  375.96   33.60
  -2   8  -2  450.05   35.40
   1  -7   2  158.78   16.90
   1  -7   2  188.58   18.30
   1  -7   2  166.28   17.70
   1  -7   2  159.88   16.30
   1  -7   2  172.28   21.10
   1  -7   2  170.08   19.10
   1  -7   2  179.38   16.80
   1  -7   2  167.88   19.70
  -1   7  -2  189.98   18.90
  -1   7  -2  205.88   19.20
  -1   7  -2  173.38   17.30
  -1   7  -2  182.78   21.50
  -1   7  -2  158.28   17.40
  -1   7  -2  192.78   20.30
   0  -6   2 1459.05   83.89
   0  -6   2 1524.35   83.09
   0  -6   2 1453.45   82.99
   0  -6   2 1615.44   83.79
   0  -6   2 1600.64   83.99
   0  -6   2 1394.26   83.19
   0  -6   2 1491.05   83.79
   0  -6   2 1443.76   83.09
   0   6  -2 1377.46   83.69
   0   6  -2 1665.43   84.09
   0   6  -2 1544.95   82.89
   0   6  -2 1413.36   83.19
   0   6  -2 1475.05   83.79
   0   6  -2 1470.05   82.99
   0   6  -2 1405.36   83.69
   0   6  -2 1505.25   83.79
  -1  -5   2   60.79   13.10
  -1  -5   2   64.39   12.20
  -1  -5   2   43.10   11.70
  -1  -5   2   44.40   10.70
  -1  -5   2   87.69   16.00
   1   5  -2   44.50   12.50
   1   5  -2   35.40   12.90
   1   5  -2   52.59   11.70
   1   5  -2   65.09   10.80
   1   5  -2   28.90   11.90
   1   5  -2   59.49   11.60
   1   5  -2   44.60   11.90
  -2  -4   2  192.88   19.60
  -2  -4   2  189.18   18.80
  -2  -4   2  195.08   20.20
  -2  -4   2  164.68   19.30
  -2  -4   2  239.18   25.50
  -2  -4   2  159.38   19.40
  -2  -4   2  181.78   18.70
   2   4  -2  193.78   19.70
   2   4  -2  165.98   20.40
   2   4  -2  171.88   19.80
   2   4  -2  188.88   20.10
   2   4  -2  181.78   21.50
   2   4  -2  172.08   21.20
   2   4  -2  202.48   22.90
   2   4  -2  194.68   22.00
  -3  -3   2   92.79   25.40
  -3  -3   2   76.29   18.30
  -3  -3   2   98.39   20.20
  -3  -3   2  127.09   20.70
   3   3  -2   46.00   18.20
   3   3  -2   92.29   17.00
   3   3  -2   63.99   19.10
   3   3  -2   52.69   21.70
   3   3  -2   73.29   17.90
  -4  -2   2   19.90   23.30
  -4  -2   2  -11.20   25.50
  -4  -2   2   26.70   21.40
  -4  -2   2   30.60   24.00
  -4  -2   2   35.90   26.00
   4   2  -2  -42.10   23.70
   4   2  -2  -19.80   20.50
   4   2  -2   26.50   23.60
   4   2  -2   -2.80   22.80
   4   2  -2   14.50   17.20
  -5  -1   2   18.90   32.80
  -5  -1   2   30.60   32.30
  -5  -1   2   45.90   30.50
  -5  -1   2   35.50   31.20
  -5  -1   2   48.20   35.60
   5   1  -2   52.49   37.10
   5   1  -2   11.70   31.60
   5   1  -2   46.70   21.70
   5   1  -2   33.50   31.00
  -6   0   2   70.19   31.00
  -6   0   2   77.89   43.80
  -6   0   2  -45.20   39.40
   6   0  -2   51.39   39.80
   6   0  -2   62.79   38.50
   6   0  -2  -37.40   30.00
   5 -11   3   24.90   31.50
   5 -11   3   22.40   34.20
   5 -11   3   -1.10   28.80
  -5  11  -3    3.30   36.20
  -5  11  -3   -6.70   32.20
  -5  11  -3   42.20   48.60
   4 -10   3   51.39   25.20
   4 -10   3   55.39   27.20
   4 -10   3   40.80   21.10
   4 -10   3   58.89   22.90
   4 -10   3   21.20   17.90
  -4  10  -3   54.39   33.10
  -4  10  -3   65.69   31.60
  -4  10  -3   61.79   29.90
  -4  10  -3   91.69   29.60
  -4  10  -3   28.70   24.30
   3  -9   3   15.70   12.50
   3  -9   3   19.60   17.00
   3  -9   3    3.60   17.40
   3  -9   3   26.40   17.20
   3  -9   3   10.50   19.20
  -3   9  -3    1.40   22.70
  -3   9  -3   30.30   23.80
  -3   9  -3   10.60   21.80
  -3   9  -3   30.80   17.90
   2  -8   3   44.80   18.30
   2  -8   3   56.69   16.70
   2  -8   3   25.90   17.30
   2  -8   3   21.50   16.90
   2  -8   3   36.10   14.40
   2  -8   3   71.19   17.40
   2  -8   3   40.30   15.50
   2  -8   3   67.69   21.80
  -2   8  -3   75.89   18.70
  -2   8  -3   41.90   15.90
  -2   8  -3   82.09   19.30
  -2   8  -3   11.60   18.00
  -2   8  -3   35.00   28.30
  -2   8  -3   52.09   19.20
  -2   8  -3   40.80   19.00
  -2   8  -3   19.40   12.70
   1  -7   3   56.99   13.50
   1  -7   3   83.09   15.00
   1  -7   3   67.79   15.60
   1  -7   3   34.20   15.50
   1  -7   3   44.30   13.70
   1  -7   3   50.99   11.90
   1  -7   3   55.49   21.60
   1  -7   3   46.30    9.00
   1  -7   3   79.29   16.30
  -1   7  -3   76.19   14.90
  -1   7  -3   73.79   13.80
  -1   7  -3   60.69   10.40
  -1   7  -3   39.30   15.90
  -1   7  -3   54.19   15.70
  -1   7  -3   61.39   12.30
  -1   7  -3   72.89   15.50
  -1   7  -3   64.89   18.20
   0  -6   3 9487.35  520.65
   0  -6   3 8963.50  520.25
   0  -6   3 9985.50  520.35
   0  -6   3 9608.04  520.65
   0  -6   3 9776.22  520.55
   0  -6   3 8772.32  520.35
   0   6  -3 9458.55  520.65
   0   6  -3 9999.00  520.85
   0   6  -3 9328.37  520.65
   0   6  -3 9034.10  520.45
   0   6  -3 9744.42  520.45
   0   6  -3 9642.34  520.45
   0   6  -3 9186.68  520.25
  -1  -5   3  285.07   23.60
  -1  -5   3  271.57   23.00
  -1  -5   3  293.87   22.60
  -1  -5   3  248.68   22.40
  -1  -5   3  292.67   22.40
  -1  -5   3  281.87   23.80
  -1  -5   3  285.57   24.90
   1   5  -3  271.57   23.40
   1   5  -3  258.87   23.20
   1   5  -3  298.47   24.40
   1   5  -3  257.17   22.70
   1   5  -3  305.67   24.30
   1   5  -3  252.87   22.60
   1   5  -3  256.77   22.10
  -2  -4   3    4.40   14.30
  -2  -4   3   20.90   13.50
  -2  -4   3   12.00   14.50
  -2  -4   3  -13.60   13.80
  -2  -4   3   12.50   15.70
  -2  -4   3  -17.50   13.80
  -2  -4   3   -6.60   16.20
   2   4  -3  -18.60   13.50
   2   4  -3   -5.40   12.10
   2   4  -3  -38.50   16.00
   2   4  -3    2.80   13.40
   2   4  -3   -3.10   14.60
   2   4  -3    0.40   12.40
   2   4  -3    8.90   15.40
  -3  -3   3   22.90   17.10
  -3  -3   3   22.30   22.40
  -3  -3   3    5.50   17.90
  -3  -3   3   18.90   17.20
  -3  -3   3  -13.10   17.30
   3   3  -3    2.40   16.80
   3   3  -3    7.00   17.90
   3   3  -3   10.60   14.70
   3   3  -3   12.10   14.70
   3   3  -3    5.80   19.80
  -4  -2   3   47.70   25.90
  -4  -2   3   34.10   21.80
  -4  -2   3   60.29   26.40
  -4  -2   3   26.70   26.70
   4   2  -3   11.00   16.50
   4   2  -3   53.69   23.30
   4   2  -3   35.60   26.40
   4   2  -3   51.49   24.20
   4   2  -3   13.50   23.80
  -5  -1   3   49.90   38.30
  -5  -1   3   48.30   26.10
  -5  -1   3   42.50   26.30
  -5  -1   3   70.59   33.30
   5   1  -3   60.29   31.80
   5   1  -3  -23.10   41.10
   5   1  -3   16.70   29.70
  -6   0   3   21.00   41.40
  -6   0   3   76.09   42.00
   6   0  -3   14.20   40.20
   6   0  -3   44.00   37.80
   6   0  -3   28.90   32.50
   5 -11   4   -3.80   34.90
   5 -11   4   -5.10   30.10
  -5  11  -4   30.60   43.80
  -5  11  -4   66.59   38.90
   4 -10   4   28.30   27.90
   4 -10   4    6.80   25.60
   4 -10   4  -13.70   21.50
   4 -10   4   28.00   17.70
   4 -10   4   15.10   21.80
  -4  10  -4   49.80   30.20
  -4  10  -4   34.00   36.00
  -4  10  -4   53.59   25.70
  -4  10  -4   33.60   35.10
   3  -9   4   26.30   12.60
   3  -9   4   22.70   17.10
   3  -9   4   27.20   19.70
   3  -9   4    8.50   18.30
   3  -9   4   17.80   20.20
  -3   9  -4   16.70   18.80
  -3   9  -4   10.40   22.50
  -3   9  -4   40.00   24.40
  -3   9  -4   17.60   23.30
  -3   9  -4   -6.50   17.40
  -3   9  -4    2.10   24.40
   2  -8   4  266.67   27.40
   2  -8   4  231.98   25.20
   2  -8   4  231.48   25.00
   2  -8   4  219.58   26.00
   2  -8   4  237.58   20.80
   2  -8   4  284.47   27.20
   2  -8   4  275.17   30.00
   2  -8   4  203.38   38.50
   2  -8   4  251.97   25.90
  -2   8  -4  224.48   22.30
  -2   8  -4  246.98   24.80
  -2   8  -4  244.18   27.40
  -2   8  -4  226.18   25.70
  -2   8  -4  290.57   29.40
  -2   8  -4  187.18   23.00
   1  -7   4  343.57   28.20
   1  -7   4  350.16   28.10
   1  -7   4  320.17   29.60
   1  -7   4  276.87   25.80
   1  -7   4  293.17   24.90
   1  -7   4  347.47   25.20
   1  -7   4  338.27   22.70
   1  -7   4  304.07   29.00
   1  -7   4  252.77   28.80
  -1   7  -4  308.97   23.60
  -1   7  -4  276.77   28.50
  -1   7  -4  278.57   29.60
  -1   7  -4  262.87   28.00
  -1   7  -4  355.26   30.40
  -1   7  -4  279.57   24.90
  -1   7  -4  353.76   27.70
   0  -6   4 1136.39   64.59
   0  -6   4 1195.18   65.59
   0  -6   4 1087.99   65.49
   0  -6   4 1000.20   71.19
   0  -6   4 1037.90   70.99
   0  -6   4 1215.08   65.99
   0   6  -4 1211.48   65.79
   0   6  -4  995.50   71.29
   0   6  -4 1182.88   64.79
   0   6  -4 1122.79   65.09
   0   6  -4 1127.69   65.49
   0   6  -4  959.60   66.79
   0   6  -4 1186.28   65.49
   0   6  -4 1171.58   64.89
  -1  -5   4   59.69   14.10
  -1  -5   4   56.59   12.70
  -1  -5   4   63.39   12.30
  -1  -5   4   58.59   13.00
  -1  -5   4   55.59   13.10
  -1  -5   4   55.29   15.10
  -1  -5   4   71.09   12.20
   1   5  -4   60.69   12.80
   1   5  -4   46.30   13.30
   1   5  -4   49.70   13.60
   1   5  -4   73.79   12.30
   1   5  -4   63.99   12.20
   1   5  -4   63.79   12.70
   1   5  -4   85.89   11.80
   1   5  -4   61.79   12.10
  -2  -4   4  189.78   23.90
  -2  -4   4  226.48   22.10
  -2  -4   4  173.98   21.70
  -2  -4   4  246.28   24.40
  -2  -4   4  205.58   19.90
  -2  -4   4  183.88   20.90
  -2  -4   4  216.48   23.60
   2   4  -4  175.18   21.70
   2   4  -4  197.88   22.30
   2   4  -4  196.98   19.30
   2   4  -4  219.18   20.40
   2   4  -4  180.18   20.00
   2   4  -4  181.88   22.50
   2   4  -4  179.08   21.20
  -3  -3   4  204.28   22.80
  -3  -3   4  175.28   34.70
  -3  -3   4  189.28   25.10
  -3  -3   4  167.38   23.80
   3   3  -4  217.28   35.80
   3   3  -4  164.98   23.30
   3   3  -4  210.48   22.60
   3   3  -4  256.67   26.70
  -4  -2   4    5.50   26.10
  -4  -2   4   46.90   21.40
  -4  -2   4   41.20   25.70
  -4  -2   4   32.60   25.30
   4   2  -4  -15.80   22.40
   4   2  -4   36.20   16.70
   4   2  -4   -4.60   20.70
   4   2  -4    0.10   24.60
   4   2  -4   22.70   23.50
  -5  -1   4   19.90   38.10
  -5  -1   4   11.40   32.80
  -5  -1   4    8.50   22.00
  -5  -1   4   18.70   33.60
   5   1  -4   25.40   20.50
   5   1  -4    6.00   30.20
   5   1  -4   20.50   27.50
   5   1  -4   -9.90   25.50
  -6   0   4    6.50   48.80
  -6   0   4   64.19   41.20
   6   0  -4   97.19   42.10
   6   0  -4   42.20   34.50
   6   0  -4   31.50   35.90
   5 -11   5    1.00   32.60
   5 -11   5   -3.90   33.50
  -5  11  -5   37.30   46.80
  -5  11  -5   38.20   38.00
   4 -10   5    3.10   27.50
   4 -10   5   19.70   22.60
   4 -10   5   -2.10   26.20
   4 -10   5  -20.60   33.40
   4 -10   5   33.60   18.30
  -4  10  -5  -15.50   23.90
  -4  10  -5   41.30   37.20
  -4  10  -5  117.19   35.50
  -4  10  -5    9.70   32.50
  -4  10  -5   -1.40   28.00
  -4  10  -5   21.30   26.00
   3  -9   5   69.39   23.00
   3  -9   5   -2.80   16.20
   3  -9   5   21.60   19.40
   3  -9   5   21.90   13.50
   3  -9   5   49.20   21.70
  -3   9  -5   39.70   18.20
  -3   9  -5  -13.00   25.40
  -3   9  -5   28.00   23.90
  -3   9  -5   15.80   23.30
  -3   9  -5    2.70   24.10
  -3   9  -5  -22.20   17.90
   2  -8   5   76.49   35.90
   2  -8   5   32.90   22.10
   2  -8   5   19.80   16.20
   2  -8   5   -9.00   18.40
   2  -8   5   29.00   11.20
   2  -8   5   -2.70   13.30
   2  -8   5   25.40   17.50
   2  -8   5   23.10   14.70
   2  -8   5   -6.10   16.50
  -2   8  -5  -16.00   13.70
  -2   8  -5   14.90   21.20
  -2   8  -5    3.80   18.40
  -2   8  -5   28.30   18.60
  -2   8  -5   10.70   17.00
   1  -7   5   29.40   11.00
   1  -7   5   27.20   10.90
   1  -7   5    9.80   14.50
   1  -7   5   51.69   16.20
   1  -7   5   34.10   18.30
   1  -7   5   45.70   15.70
   1  -7   5   40.10   13.40
  -1   7  -5   24.40   16.40
  -1   7  -5    5.10   21.00
  -1   7  -5   11.70   16.20
  -1   7  -5   52.09   19.10
  -1   7  -5   37.00   13.40
  -1   7  -5   21.60   11.80
  -1   7  -5   52.49   17.00
   0  -6   5  481.15   32.60
   0  -6   5  476.45   32.30
   0  -6   5  490.05   31.10
   0  -6   5  456.45   33.20
   0  -6   5  390.86   30.80
   0  -6   5  474.45   32.70
   0  -6   5  426.86   33.00
   0   6  -5  443.16   32.60
   0   6  -5  453.35   31.60
   0   6  -5  471.65   30.30
   0   6  -5  424.76   33.50
   0   6  -5  431.16   31.70
   0   6  -5  457.65   32.00
   0   6  -5  502.75   32.00
   0   6  -5  430.16   33.00
  -1  -5   5  612.94   38.00
  -1  -5   5  560.14   38.10
  -1  -5   5  551.04   37.50
  -1  -5   5  531.45   38.80
  -1  -5   5  593.34   38.60
  -1  -5   5  616.24   37.50
   1   5  -5  598.74   38.50
   1   5  -5  535.95   38.10
   1   5  -5  571.04   41.40
   1   5  -5  558.44   37.60
   1   5  -5  592.74   36.60
   1   5  -5  610.64   41.00
   1   5  -5  559.64   36.60
  -2  -4   5   81.89   14.50
  -2  -4   5   79.49   16.40
  -2  -4   5   75.79   15.20
  -2  -4   5   72.39   16.40
  -2  -4   5   71.79   14.60
  -2  -4   5   85.89   18.00
  -2  -4   5   59.69   16.10
   2   4  -5   72.99   13.40
   2   4  -5   87.79   15.60
   2   4  -5   67.09   14.60
   2   4  -5   70.59   13.90
   2   4  -5   82.39   15.20
   2   4  -5   60.89   14.90
   2   4  -5   83.69   17.10
   2   4  -5   68.49   15.90
  -3  -3   5   58.59   16.90
  -3  -3   5   55.19   19.90
  -3  -3   5   71.99   20.50
  -3  -3   5   19.30   19.10
  -3  -3   5   54.89   18.40
   3   3  -5   88.79   15.50
   3   3  -5   54.39   20.20
   3   3  -5   41.00   19.40
  -4  -2   5  140.99   30.50
  -4  -2   5  106.59   27.30
  -4  -2   5  124.59   28.20
  -4  -2   5  110.89   23.50
   4   2  -5  137.19   27.20
   4   2  -5   58.69   18.50
   4   2  -5   92.69   26.80
   4   2  -5  197.48   32.90
  -5  -1   5   -8.00   32.00
  -5  -1   5  -15.40   22.00
  -5  -1   5  -10.40   31.40
  -5  -1   5   62.59   33.20
   5   1  -5  -27.70   28.50
   5   1  -5   33.00   27.50
   5   1  -5   52.59   36.00
  -6   0   5   47.50   40.10
   6   0  -5  -17.10   33.80
   6   0  -5   10.70   35.80
   6   0  -5   44.00   41.10
   5 -11   6    8.00   29.70
   5 -11   6  -51.29   30.70
   5 -11   6   10.10   34.50
  -5  11  -6  -18.70   46.00
  -5  11  -6  -55.79   35.80
   4 -10   6   28.80   27.30
   4 -10   6   12.80   18.00
   4 -10   6   48.40   24.30
   4 -10   6  -17.70   27.00
   4 -10   6   35.90   22.80
  -4  10  -6   19.70   35.40
  -4  10  -6   23.10   25.30
  -4  10  -6    5.70   38.10
   3  -9   6   15.50   23.10
   3  -9   6   51.59   20.60
   3  -9   6    4.30   14.30
   3  -9   6    7.80   16.80
   3  -9   6  -23.40   20.30
   3  -9   6   23.80   23.30
  -3   9  -6    9.70   24.90
  -3   9  -6    3.10   26.90
  -3   9  -6  -18.40   18.40
  -3   9  -6    9.40   25.60
   2  -8   6  170.18   21.60
   2  -8   6  117.59   20.30
   2  -8   6  111.09   17.20
   2  -8   6   91.69   15.50
   2  -8   6  103.49   21.10
   2  -8   6  121.69   14.70
   2  -8   6  111.09   18.40
  -2   8  -6   51.99   19.30
  -2   8  -6   79.49   24.30
  -2   8  -6  116.69   24.30
  -2   8  -6  146.49   23.00
  -2   8  -6  116.69   22.10
   1  -7   6  546.85   35.90
   1  -7   6  570.34   38.90
   1  -7   6  548.05   40.10
   1  -7   6  566.84   40.00
   1  -7   6  550.94   40.60
   1  -7   6  577.94   35.90
   1  -7   6  563.84   36.10
  -1   7  -6  481.05   37.00
  -1   7  -6  497.05   40.20
  -1   7  -6  536.15   49.60
  -1   7  -6  533.35   36.00
  -1   7  -6  449.46   40.70
  -1   7  -6  532.05   36.30
  -1   7  -6  552.24   39.30
  -1   7  -6  592.64   41.60
  -1   7  -6  593.44   35.60
   0  -6   6  153.68   16.40
   0  -6   6  128.19   14.60
   0  -6   6  117.19   26.30
   0  -6   6  174.28   17.90
   0  -6   6  101.79   17.30
   0  -6   6   99.79   16.40
   0   6  -6   97.69   25.50
   0   6  -6  105.19   15.90
   0   6  -6  121.79   18.60
   0   6  -6  127.59   15.40
   0   6  -6  129.69   16.40
   0   6  -6  133.19   13.90
   0   6  -6  164.18   18.00
   0   6  -6  107.89   26.50
  -1  -5   6  312.67   26.40
  -1  -5   6  325.17   27.20
  -1  -5   6  307.17   25.80
  -1  -5   6  284.27   27.40
  -1  -5   6  298.37   25.40
   1   5  -6  311.07   25.30
   1   5  -6  280.87   23.50
   1   5  -6  305.17   26.40
   1   5  -6  276.47   23.80
   1   5  -6  311.47   25.50
   1   5  -6  283.77   26.70
   1   5  -6  245.88   25.60
  -2  -4   6   84.79   18.10
  -2  -4   6   98.69   16.60
  -2  -4   6   83.69   15.00
  -2  -4   6  109.59   15.40
  -2  -4   6  101.39   16.00
  -2  -4   6   87.09   17.90
   2   4  -6   79.89   15.50
   2   4  -6   60.39   15.40
   2   4  -6   86.99   14.50
   2   4  -6   99.79   18.00
   2   4  -6   77.39   16.30
   2   4  -6   53.79   15.10
   2   4  -6   93.89   13.70
   2   4  -6   79.89   14.00
  -3  -3   6  263.37   27.00
  -3  -3   6  279.37   29.10
  -3  -3   6  243.38   27.90
  -3  -3   6  298.27   32.20
  -3  -3   6  263.17   30.70
   3   3  -6  273.57   32.00
   3   3  -6  264.97   32.20
   3   3  -6  260.37   29.50
   3   3  -6  272.87   28.40
  -4  -2   6   57.19   27.60
  -4  -2   6   45.60   25.50
  -4  -2   6   -1.10   26.90
  -4  -2   6   30.20   24.90
  -4  -2   6    9.50   24.90
   4   2  -6  -11.10   30.90
   4   2  -6    7.10   15.80
   4   2  -6   -6.10   24.70
   4   2  -6    4.90   25.00
  -5  -1   6    9.50   33.90
  -5  -1   6  -33.80   34.90
  -5  -1   6    5.60   31.10
  -5  -1   6   11.10   23.10
   5   1  -6  -22.90   29.40
   5   1  -6   17.40   28.40
   5   1  -6   40.10   32.40
  -6   0   6  119.59   44.80
   6   0  -6   45.80   39.70
   6   0  -6   34.70   38.40
   6   0  -6  131.69   43.70
   5 -11   7   -2.10   23.40
   5 -11   7   -3.50   40.00
   5 -11   7   -1.20   32.60
   5 -11   7   -2.60   25.80
  -5  11  -7   -4.70   39.80
  -5  11  -7   69.59   39.20
   4 -10   7   42.90   34.90
   4 -10   7   27.60   24.00
   4 -10   7  -31.50   21.00
   4 -10   7   17.90   27.60
   4 -10   7   26.00   19.70
  -4  10  -7   38.00   37.30
  -4  10  -7   15.10   35.70
   3  -9   7    5.70   20.10
   3  -9   7    1.10   15.20
   3  -9   7   18.40   17.70
   3  -9   7  -29.60   19.30
   3  -9   7   14.90   23.30
   3  -9   7   12.60   22.10
  -3   9  -7   22.20   32.70
  -3   9  -7    5.50   27.90
  -3   9  -7  -15.60   24.90
   2  -8   7    9.80   15.00
   2  -8   7   -5.50   12.30
   2  -8   7   -8.60   31.80
   2  -8   7   11.20   12.80
   2  -8   7   11.60   18.00
   2  -8   7  -11.80   17.70
   2  -8   7   13.90   16.80
   2  -8   7  -27.90   17.90
  -2   8  -7   23.70   31.30
  -2   8  -7  -12.40   20.50
  -2   8  -7   -5.00   15.80
  -2   8  -7   45.60   24.70
  -2   8  -7   16.00   18.90
   1  -7   7   70.39   17.70
   1  -7   7   52.29   17.60
   1  -7   7   48.90   17.20
   1  -7   7   59.79   20.60
   1  -7   7   47.50   12.90
   1  -7   7   64.89   13.80
   1  -7   7   53.79   14.30
  -1   7  -7   51.29   19.00
  -1   7  -7   45.80   17.80
  -1   7  -7   30.70   15.00
  -1   7  -7   42.90   18.00
  -1   7  -7   49.90   13.50
  -1   7  -7   68.39   12.20
  -1   7  -7   62.99   14.10
  -1   7  -7   53.59   21.20
   0  -6   7  111.39   16.20
   0  -6   7   86.39   17.00
   0  -6   7   99.59   16.50
   0  -6   7   98.99   14.80
   0  -6   7  108.39   14.10
   0  -6   7  109.09   16.90
   0   6  -7   75.09   15.50
   0   6  -7   93.19   15.30
   0   6  -7  110.09   15.90
   0   6  -7   86.09   15.00
   0   6  -7  108.69   18.10
   0   6  -7  107.89   13.10
   0   6  -7   96.19   15.50
   0   6  -7  140.39   17.00
  -1  -5   7  875.01   54.99
  -1  -5   7  857.31   53.99
  -1  -5   7  891.91   54.69
  -1  -5   7  899.41   53.69
   1   5  -7  870.41   54.69
   1   5  -7  841.02   53.19
   1   5  -7  875.51   53.69
   1   5  -7  899.51   52.49
  -2  -4   7  163.08   21.60
  -2  -4   7  215.58   23.60
  -2  -4   7  201.98   19.40
  -2  -4   7  219.68   23.10
  -2  -4   7  201.38   20.40
   2   4  -7  213.68   21.00
   2   4  -7  167.68   21.90
   2   4  -7  190.78   22.90
   2   4  -7  203.18   21.20
   2   4  -7  221.38   19.50
   2   4  -7  227.68   24.20
  -3  -3   7  160.48   22.40
  -3  -3   7  112.29   21.00
  -3  -3   7  104.79   20.50
  -3  -3   7  145.19   25.00
  -3  -3   7  158.38   24.20
   3   3  -7  134.79   25.00
   3   3  -7  146.19   23.00
   3   3  -7  134.69   17.20
  -4  -2   7  185.68   29.80
  -4  -2   7  212.68   33.10
  -4  -2   7  153.48   30.80
  -4  -2   7  250.67   28.30
  -4  -2   7  201.78   30.60
   4   2  -7  211.88   31.90
   4   2  -7  238.48   37.30
   4   2  -7  116.09   29.70
  -5  -1   7   25.00   34.80
  -5  -1   7   27.50   32.00
  -5  -1   7   19.30   24.20
   5   1  -7  -12.90   30.50
   5 -11   8   43.00   34.80
   5 -11   8   -3.80   23.20
   5 -11   8    0.40   37.20
  -5  11  -8   14.80   49.00
  -5  11  -8  -47.30   45.00
  -5  11  -8   45.40   42.60
   4 -10   8   -3.40   22.20
   4 -10   8   -7.50   28.50
   4 -10   8   10.80   21.70
   4 -10   8  -20.30   29.50
   4 -10   8   11.30   26.30
  -4  10  -8   -6.70   35.00
  -4  10  -8   -1.70   39.20
  -4  10  -8   38.10   41.00
   3  -9   8   18.00   17.30
   3  -9   8  -29.60   22.40
   3  -9   8   26.10   22.40
   3  -9   8  -24.20   23.10
   3  -9   8   -1.40   22.20
   3  -9   8   10.80   17.70
  -3   9  -8   -3.10   27.20
  -3   9  -8   29.50   30.10
  -3   9  -8    1.90   29.60
   2  -8   8   24.20   15.70
   2  -8   8   39.80   17.30
   2  -8   8  -17.90   27.30
   2  -8   8   27.60   19.10
   2  -8   8   31.30   15.00
   2  -8   8   33.50   19.70
   2  -8   8    7.30   13.30
   2  -8   8   13.50   21.70
  -2   8  -8   19.30   17.80
  -2   8  -8   50.09   22.70
  -2   8  -8   41.20   20.20
  -2   8  -8   53.09   24.80
  -2   8  -8   33.30   22.10
   1  -7   8  100.89   19.30
   1  -7   8   78.19   18.50
   1  -7   8  103.59   19.10
   1  -7   8  103.89   16.70
   1  -7   8  103.79   15.20
   1  -7   8  156.78   22.10
   1  -7   8  100.49   14.50
  -1   7  -8  101.59   17.30
  -1   7  -8  111.49   23.10
  -1   7  -8  105.79   19.60
  -1   7  -8  127.29   13.70
  -1   7  -8   88.69   20.50
  -1   7  -8   81.89   19.90
  -1   7  -8   72.49   18.30
  -1   7  -8  115.09   16.10
   0  -6   8   28.70   15.00
   0  -6   8   33.80   15.80
   0  -6   8   20.30   15.80
   0  -6   8   21.60   12.50
   0  -6   8    9.00   14.80
   0  -6   8   49.60   16.60
   0   6  -8   25.50   14.40
   0   6  -8   14.40   20.50
   0   6  -8   15.50   14.50
   0   6  -8   41.50   14.50
   0   6  -8   -4.80   16.80
   0   6  -8   17.40   14.50
   0   6  -8   14.80   18.00
   0   6  -8   13.40   11.20
  -1  -5   8  369.66   32.80
  -1  -5   8  409.16   31.20
  -1  -5   8  425.66   32.70
  -1  -5   8  398.66   32.70
  -1  -5   8  388.56   31.40
   1   5  -8  396.16   32.80
   1   5  -8  347.57   29.00
   1   5  -8  438.06   33.30
   1   5  -8  400.76   31.10
   1   5  -8  418.16   30.50
   1   5  -8  422.36   32.80
   1   5  -8  439.66   29.60
  -2  -4   8 1202.88   76.29
  -2  -4   8 1144.89   73.69
  -2  -4   8 1223.88   72.69
  -2  -4   8 1257.07   70.59
   2   4  -8 1283.77   73.69
   2   4  -8 1241.18   74.79
   2   4  -8 1145.89   69.89
  -3  -3   8  138.79   22.20
  -3  -3   8  129.39   25.20
  -3  -3   8  134.29   21.30
  -3  -3   8  168.48   25.40
   3   3  -8  121.19   16.80
   3   3  -8  135.09   25.80
   3   3  -8  147.79   22.80
  -4  -2   8   -2.90   18.70
  -4  -2   8    7.70   22.90
  -4  -2   8   43.50   26.00
  -4  -2   8    6.70   26.60
  -4  -2   8    2.80   28.50
   4   2  -8  -21.80   25.40
   4   2  -8  -30.00   26.30
   4   2  -8   21.20   31.50
   4   2  -8   22.60   15.00
  -5  -1   8   77.69   36.20
  -5  -1   8   63.79   31.40
  -5  -1   8    7.80   32.30
   5   1  -8    8.20   31.20
   5   1  -8   78.19   42.20
   5   1  -8   29.00   31.90
   5 -11   9   60.79   36.20
   5 -11   9    2.30   25.20
   5 -11   9   20.70   28.90
   5 -11   9   22.80   38.10
  -5  11  -9    0.70   44.50
  -5  11  -9  -14.80   53.59
  -5  11  -9    0.10   44.70
   4 -10   9   16.90   21.60
   4 -10   9    2.80   26.20
   4 -10   9   18.50   28.70
   4 -10   9   36.10   23.90
  -4  10  -9  -20.90   36.50
  -4  10  -9   14.10   43.30
   3  -9   9    8.80   18.90
   3  -9   9   10.60   23.20
   3  -9   9   -9.10   24.70
   3  -9   9   26.20   24.00
   3  -9   9   42.20   25.90
   3  -9   9   29.20   18.80
  -3   9  -9   58.29   30.10
  -3   9  -9   12.20   30.80
  -3   9  -9   44.00   23.90
  -3   9  -9   42.40   34.20
   2  -8   9   73.39   17.30
   2  -8   9  104.69   26.80
   2  -8   9   57.59   21.70
   2  -8   9   56.09   22.00
   2  -8   9   69.09   15.70
   2  -8   9   87.99   18.10
   2  -8   9   65.79   21.90
   2  -8   9   94.69   20.00
  -2   8  -9   73.69   27.90
  -2   8  -9  122.89   23.30
  -2   8  -9   97.49   25.30
  -2   8  -9   91.89   20.80
   1  -7   9    7.00   18.20
   1  -7   9   40.90   18.00
   1  -7   9   49.70   18.50
   1  -7   9   25.60   12.70
   1  -7   9   17.30   15.70
  -1   7  -9    9.20   22.60
  -1   7  -9    1.50   14.40
  -1   7  -9   32.20   18.20
  -1   7  -9   12.70   18.20
  -1   7  -9   57.69   21.90
  -1   7  -9    6.30   31.10
  -1   7  -9   22.50   11.10
  -1   7  -9   14.50   16.40
   0  -6   9  327.27   28.40
   0  -6   9  311.67   25.50
   0  -6   9  296.77   29.10
   0  -6   9  260.37   30.00
   0  -6   9  298.27   30.20
   0   6  -9  262.27   26.40
   0   6  -9  277.57   27.20
   0   6  -9  325.27   28.50
   0   6  -9  273.27   29.60
   0   6  -9  325.27   30.10
   0   6  -9  274.77   28.90
   0   6  -9  265.47   28.00
  -1  -5   9   60.39   15.40
  -1  -5   9   85.89   16.50
  -1  -5   9   50.49   16.20
  -1  -5   9   35.10   15.70
  -1  -5   9   40.00   15.00
   1   5  -9   68.69   14.30
   1   5  -9   54.29   17.20
   1   5  -9   41.00   15.90
   1   5  -9   31.60   14.60
   1   5  -9   15.20   16.50
   1   5  -9   57.79   22.90
   1   5  -9   45.80   14.40
  -2  -4   9   13.60   17.80
  -2  -4   9    2.80   15.00
  -2  -4   9    0.30   23.30
  -2  -4   9   -6.70    9.20
   2   4  -9   14.30   13.10
   2   4  -9    7.50   18.10
   2   4  -9  -16.80   15.00
  -3  -3   9  269.67   29.30
  -3  -3   9  290.47   29.40
  -3  -3   9  172.78   24.70
  -3  -3   9  219.68   29.80
   3   3  -9  190.18   24.50
   3   3  -9  238.88   27.20
   3   3  -9  279.17   30.70
   3   3  -9  199.18   23.50
  -4  -2   9   40.80   25.30
  -4  -2   9   77.59   24.30
  -4  -2   9   55.39   28.00
  -4  -2   9   40.60   30.80
  -4  -2   9   64.99   21.80
   4   2  -9  117.29   33.50
   4   2  -9  105.29   29.50
   4   2  -9   66.39   33.10
  -5  -1   9   27.90   30.20
  -5  -1   9   17.20   31.70
  -5  -1   9    7.80   35.00
   5   1  -9   16.20   32.60
   5   1  -9    9.50   30.70
   5 -11  10  -27.70   34.90
   5 -11  10  -30.10   24.70
  -5  11 -10   42.50   44.10
  -5  11 -10    8.70   50.09
   4 -10  10   40.20   32.00
   4 -10  10   33.50   27.50
   4 -10  10   11.10   20.50
   4 -10  10   30.30   24.90
   4 -10  10   51.09   32.70
  -4  10 -10  -12.40   38.50
  -4  10 -10  -46.60   46.50
   3  -9  10  -20.90   26.70
   3  -9  10   38.70   24.80
   3  -9  10   18.30   23.70
   3  -9  10   40.00   27.90
   3  -9  10  -16.50   17.30
  -3   9 -10  -26.70   35.30
  -3   9 -10   37.80   32.50
  -3   9 -10    9.50   29.50
   2  -8  10   60.49   17.70
   2  -8  10   43.70   22.60
   2  -8  10   42.20   15.80
   2  -8  10   94.99   24.00
   2  -8  10   65.59   22.60
   2  -8  10   72.19   19.10
   2  -8  10   41.50   18.90
   2  -8  10   70.39   24.20
  -2   8 -10   45.90   28.00
  -2   8 -10   37.20   22.20
  -2   8 -10   74.89   23.30
  -2   8 -10   77.59   25.90
   1  -7  10   99.09   34.80
   1  -7  10   79.89   14.70
   1  -7  10   62.59   18.40
   1  -7  10   98.79   21.10
   1  -7  10   98.89   29.80
  -1   7 -10  101.79   18.00
  -1   7 -10   94.69   20.60
  -1   7 -10   77.79   12.90
  -1   7 -10  102.99   19.40
   0  -6  10   83.19   18.70
   0  -6  10  139.09   16.20
   0  -6  10   75.99   18.90
   0  -6  10  112.79   19.80
   0  -6  10  187.98   33.60
   0  -6  10  125.79   19.90
   0   6 -10   86.79   18.90
   0   6 -10  110.19   18.50
   0   6 -10  102.09   14.80
   0   6 -10  137.59   21.10
   0   6 -10  126.69   18.90
  -1  -5  10   14.00   15.80
  -1  -5  10    5.70   14.50
  -1  -5  10   26.30   20.40
  -1  -5  10    7.00   15.40
   1   5 -10  -10.70   16.60
   1   5 -10  -17.00   19.00
   1   5 -10    8.70   12.40
   1   5 -10    4.90   13.90
  -2  -4  10  592.24   46.50
  -2  -4  10  527.25   45.30
  -2  -4  10  680.33   44.10
  -2  -4  10  655.23   46.70
  -2  -4  10  673.93   41.60
   2   4 -10  664.63   46.60
   2   4 -10  660.33   40.90
   2   4 -10  649.04   46.10
  -3  -3  10  284.37   32.00
  -3  -3  10  325.57   31.60
  -3  -3  10  340.27   36.70
  -3  -3  10  273.67   26.20
  -3  -3  10  302.37   32.50
   3   3 -10  309.37   33.60
   3   3 -10  328.97   36.30
  -4  -2  10   -6.10   35.60
  -4  -2  10   17.30   32.10
  -4  -2  10   32.40   47.20
  -4  -2  10   -7.40   22.70
   4   2 -10   14.60   28.40
   4   2 -10  -25.70   32.20
   4   2 -10   11.80   48.90
  -5  -1  10  -29.10   33.60
  -5  -1  10    8.10   30.50
  -5  -1  10   43.50   31.40
   5   1 -10   29.40   31.70
   5   1 -10   10.30   43.90
   5   1 -10    7.70   31.80
   5 -11  11    2.90   41.50
   5 -11  11   35.10   25.50
  -5  11 -11  -20.50   49.30
  -5  11 -11  -76.79   45.10
  -5  11 -11   78.39   55.69
   4 -10  11  -21.70   30.60
   4 -10  11    8.70   20.30
   4 -10  11  -65.69   38.30
   4 -10  11  -17.50   31.30
  -4  10 -11  -53.99   41.00
  -4  10 -11    1.50   42.10
  -4  10 -11   -3.30   42.30
   3  -9  11   43.90   28.60
   3  -9  11   22.90   40.70
   3  -9  11   22.00   18.20
   3  -9  11   18.60   27.40
   3  -9  11   19.40   25.10
   3  -9  11   21.80   23.70
  -3   9 -11   89.09   38.50
  -3   9 -11   -4.10   29.70
  -3   9 -11   20.80   33.40
   2  -8  11   23.10   15.60
   2  -8  11   31.10   21.00
   2  -8  11   33.30   25.20
   2  -8  11   26.40   23.40
   2  -8  11   22.60   23.00
   2  -8  11    7.00   23.40
  -2   8 -11    1.50   29.20
  -2   8 -11   24.00   21.70
  -2   8 -11    1.90   24.80
  -2   8 -11   29.70   24.60
   1  -7  11   27.50   20.70
   1  -7  11   18.60   19.20
   1  -7  11   32.90   19.30
   1  -7  11   15.90   18.70
   1  -7  11   10.20   13.20
  -1   7 -11  -24.60   22.80
  -1   7 -11   37.00   17.50
  -1   7 -11   33.70   19.60
  -1   7 -11    8.10   13.20
   0  -6  11  373.36   35.90
   0  -6  11  346.67   32.20
   0  -6  11  328.97   28.60
   0  -6  11  383.26   36.40
   0  -6  11  385.86   32.50
   0  -6  11  295.97   33.50
   0   6 -11  340.17   27.70
   0   6 -11  368.46   30.70
   0   6 -11  362.56   39.10
   0   6 -11  364.06   33.70
  -1  -5  11  129.69   21.10
  -1  -5  11  125.49   18.50
  -1  -5  11  142.69   20.90
  -1  -5  11  194.98   21.10
  -1  -5  11  152.28   20.10
   1   5 -11  117.29   16.80
   1   5 -11  121.49   21.40
   1   5 -11  148.59   18.40
   1   5 -11  114.49   17.30
  -2  -4  11  -25.00   18.50
  -2  -4  11   28.70   20.00
  -2  -4  11   -4.00   17.00
  -2  -4  11   22.10   18.40
  -2  -4  11   72.19   14.60
   2   4 -11  -11.00   16.70
   2   4 -11   -6.10   19.90
  -3  -3  11  146.49   17.90
  -3  -3  11   91.49   21.50
  -3  -3  11  108.49   25.80
  -3  -3  11  101.89   20.00
  -3  -3  11  116.49   26.90
   3   3 -11  111.09   28.10
   3   3 -11   69.79   15.70
   3   3 -11   92.09   24.20
  -4  -2  11   16.80   30.30
  -4  -2  11   17.10   24.50
  -4  -2  11   36.10   28.30
  -4  -2  11   39.00   24.20
   4   2 -11   84.89   30.70
   4   2 -11   87.19   28.90
   4   2 -11   22.30   39.80
  -5  -1  11    9.70   31.20
  -5  -1  11   -2.10   30.10
  -5  -1  11   31.50   35.20
  -5  -1  11  -33.30   32.20
   5   1 -11   17.60   33.30
   5   1 -11   23.00   42.70
   5   1 -11  -10.60   33.00
   4 -10  12  -25.70   31.40
   4 -10  12   15.50   20.80
   4 -10  12  -32.80   32.60
   4 -10  12    3.20   28.40
   4 -10  12   32.60   32.20
  -4  10 -12   40.50   43.90
  -4  10 -12   52.79   42.40
  -4  10 -12  -20.10   44.80
   3  -9  12   -3.00   23.80
   3  -9  12    8.70   26.50
   3  -9  12   35.50   29.10
   3  -9  12   46.20   18.60
  -3   9 -12   -8.20   34.20
  -3   9 -12   36.80   35.60
  -3   9 -12   35.50   38.30
   2  -8  12   27.30   24.20
   2  -8  12  -15.50   23.40
   2  -8  12    2.20   23.90
   2  -8  12   50.29   22.90
   2  -8  12   10.50   26.00
   2  -8  12   47.50   23.70
  -2   8 -12    9.70   26.00
  -2   8 -12   32.90   24.80
  -2   8 -12    3.70   20.70
  -2   8 -12    0.40   32.30
   1  -7  12   20.10   21.80
   1  -7  12   28.90   20.10
   1  -7  12   26.90   20.90
   1  -7  12   40.80   22.50
  -1   7 -12   38.00   20.10
  -1   7 -12   18.90   18.80
  -1   7 -12    8.00   24.60
   0  -6  12   32.60   20.80
   0  -6  12   33.90   21.50
   0  -6  12  -32.50   18.40
   0  -6  12  -19.40   18.20
   0  -6  12  -18.50   18.30
   0  -6  12    4.90   14.40
   0   6 -12   15.60   19.70
   0   6 -12  -35.40   17.20
   0   6 -12   -7.80   17.60
   0   6 -12  -10.80   12.70
  -1  -5  12   45.40   19.70
  -1  -5  12   23.70   17.60
  -1  -5  12   55.09   18.40
  -1  -5  12   60.99   19.40
  -1  -5  12   48.10   19.30
   1   5 -12   33.70   14.70
   1   5 -12   67.39   20.50
   1   5 -12   43.30   16.60
   1   5 -12   47.70   15.80
  -2  -4  12  483.75   42.60
  -2  -4  12  510.15   39.70
  -2  -4  12  431.76   42.60
  -2  -4  12  506.85   41.10
  -2  -4  12  560.64   37.00
   2   4 -12  508.95   42.20
   2   4 -12  540.15   44.40
  -3  -3  12   56.29   21.30
  -3  -3  12   84.59   25.50
  -3  -3  12   62.49   25.40
  -3  -3  12   57.49   16.80
  -3  -3  12   52.89   18.20
   3   3 -12   87.59   28.10
   3   3 -12   59.39   23.80
   3   3 -12   45.00   15.00
  -4  -2  12   16.60   30.20
  -4  -2  12  -10.20   23.10
  -4  -2  12  -20.30   23.50
  -4  -2  12   22.90   29.10
   4   2 -12    5.20   33.10
   4   2 -12   66.19   33.50
   4   2 -12  -27.70   25.70
  -5  -1  12   13.10   37.40
  -5  -1  12   41.50   31.00
  -5  -1  12   18.70   32.50
  -5  -1  12  -25.20   30.40
   5   1 -12    5.20   35.40
   5   1 -12   30.10   41.70
   5   1 -12  -15.70   31.50
   4 -10  13   16.80   33.70
   4 -10  13   43.80   32.70
   4 -10  13   33.50   32.10
   4 -10  13  -10.40   33.10
  -4  10 -13   51.99   43.00
  -4  10 -13  -46.80   40.00
   3  -9  13  -26.80   28.30
   3  -9  13   -6.80   30.50
   3  -9  13   79.49   28.20
   3  -9  13  -13.50   28.70
  -3   9 -13   -4.40   35.90
  -3   9 -13   26.30   24.30
  -3   9 -13    8.40   39.00
  -3   9 -13   42.00   36.60
   2  -8  13   20.90   27.30
   2  -8  13   14.30   26.50
   2  -8  13  -17.30   25.50
   2  -8  13   24.80   25.20
   2  -8  13    7.80   24.50
  -2   8 -13    2.60   27.90
  -2   8 -13   20.50   34.80
  -2   8 -13   12.90   24.30
  -2   8 -13   -3.90   21.50
   1  -7  13   34.20   21.70
   1  -7  13   10.00   24.80
   1  -7  13    0.40   23.10
   1  -7  13    4.60   21.60
  -1   7 -13   61.19   21.50
  -1   7 -13   16.90   21.00
  -1   7 -13   61.69   28.40
   0  -6  13   81.69   24.50
   0  -6  13   63.79   17.10
   0  -6  13   98.29   22.70
   0  -6  13   82.19   21.80
   0   6 -13   86.39   28.20
   0   6 -13   83.19   21.70
   0   6 -13   84.79   16.10
   0   6 -13   97.79   21.40
  -1  -5  13  145.09   28.90
  -1  -5  13   78.99   22.20
  -1  -5  13  100.49   22.10
  -1  -5  13  106.69   23.40
  -1  -5  13  100.79   20.20
   1   5 -13  142.89   21.20
   1   5 -13  146.09   20.40
   1   5 -13  120.29   23.50
  -2  -4  13   49.70   21.40
  -2  -4  13   79.39   18.60
  -2  -4  13   32.30   23.00
  -2  -4  13   54.29   21.30
  -2  -4  13   64.99   23.50
   2   4 -13   53.39   24.30
   2   4 -13   62.49   22.00
  -3  -3  13   19.70   16.90
  -3  -3  13    6.30   17.10
  -3  -3  13   55.29   25.80
  -3  -3  13   39.00   25.20
  -3  -3  13  -11.90   20.40
   3   3 -13   36.20   15.00
   3   3 -13   10.60   27.40
   3   3 -13   -3.60   23.00
  -4  -2  13   33.80   23.60
  -4  -2  13   18.50   31.30
  -4  -2  13    6.60   29.40
  -4  -2  13   72.29   25.40
  -4  -2  13   84.39   18.60
   4   2 -13   45.70   28.40
   4   2 -13   39.90   35.10
  -5  -1  13   90.39   48.90
  -5  -1  13   62.39   46.70
  -5  -1  13   16.90   30.50
   5   1 -13   53.19   48.50
   5   1 -13  116.49   45.10
   4 -10  14    3.60   32.90
   4 -10  14   32.00   36.50
   4 -10  14   35.30   36.30
  -4  10 -14   26.50   24.80
   3  -9  14   19.90   30.20
   3  -9  14   -3.40   31.20
   3  -9  14   17.50   31.10
   3  -9  14    9.20   30.90
  -3   9 -14   12.90   29.70
  -3   9 -14    2.10   35.30
  -3   9 -14   46.80   41.60
   2  -8  14   -5.60   25.90
   2  -8  14   32.80   26.50
   2  -8  14  -41.60   26.20
   2  -8  14   -9.10   27.60
   2  -8  14   74.09   28.50
  -2   8 -14   10.20   34.20
  -2   8 -14   19.20   28.60
  -2   8 -14   13.70   22.80
  -2   8 -14   11.50   37.10
   1  -7  14   34.70   27.30
   1  -7  14   21.00   23.90
   1  -7  14    4.50   23.60
   1  -7  14   22.30   23.20
  -1   7 -14   32.40   29.40
  -1   7 -14   43.50   22.70
  -1   7 -14   66.79   23.60
   0  -6  14   21.00   21.70
   0  -6  14   13.40   15.80
   0  -6  14   22.40   21.70
   0  -6  14   -8.90   26.60
   0  -6  14   -7.30   21.70
   0   6 -14   23.90   21.80
   0   6 -14   -5.40   28.30
   0   6 -14    0.50   23.10
  -1  -5  14  119.49   25.00
  -1  -5  14   93.19   24.10
  -1  -5  14   93.09   23.50
  -1  -5  14   64.19   20.40
  -1  -5  14  117.39   24.00
   1   5 -14   90.79   22.40
   1   5 -14  127.49   21.30
   1   5 -14   66.19   24.50
  -2  -4  14  506.15   46.60
  -2  -4  14  415.96   42.00
  -2  -4  14  542.45   46.00
  -2  -4  14  580.74   41.30
  -2  -4  14  547.85   43.50
   2   4 -14  549.05   48.50
   2   4 -14  540.75   46.00
  -3  -3  14   33.30   23.00
  -3  -3  14   38.40   19.20
  -3  -3  14   57.39   26.30
  -3  -3  14  111.19   29.70
   3   3 -14   69.39   26.80
  -4  -2  14  -15.70   14.50
  -4  -2  14  -35.00   23.50
  -4  -2  14   35.70   31.50
  -4  -2  14  -33.30   30.00
   4   2 -14  -53.69   32.00
   4   2 -14  -27.20   27.50
  -5  -1  14  -27.70   33.40
  -5  -1  14    9.10   39.70
  -5  -1  14   42.30   31.20
   5   1 -14   35.00   38.40
   5   1 -14  -27.30   42.90
   5   1 -14    5.00   33.80
   4 -10  15   37.70   34.60
   4 -10  15   32.10   35.70
  -4  10 -15   44.00   30.40
   3  -9  15  -76.79   29.90
   3  -9  15    3.40   30.70
   3  -9  15    7.50   31.20
   3  -9  15   24.10   34.40
  -3   9 -15   16.00   27.50
  -3   9 -15   25.20   39.60
  -3   9 -15  -24.80   34.00
  -3   9 -15   31.80   42.70
   2  -8  15    0.40   28.10
   2  -8  15    1.30   27.90
   2  -8  15  -32.60   30.70
   2  -8  15   -0.70   30.10
   2  -8  15   18.10   27.80
  -2   8 -15  -26.70   29.20
  -2   8 -15   70.39   45.60
  -2   8 -15  -19.80   23.60
  -2   8 -15   13.60   27.70
   1  -7  15   27.40   26.30
   1  -7  15   71.29   25.50
   1  -7  15  -29.70   23.30
   1  -7  15   36.00   29.00
  -1   7 -15   14.20   24.60
  -1   7 -15   34.70   24.80
  -1   7 -15    5.30   31.40
   0  -6  15   29.60   17.30
   0  -6  15    0.20   22.30
   0  -6  15   40.60   24.80
   0  -6  15   47.50   24.00
   0   6 -15   38.90   26.50
   0   6 -15   65.29   25.20
   0   6 -15   52.99   17.00
   0   6 -15   25.80   21.60
  -1  -5  15   95.49   25.80
  -1  -5  15   91.79   27.00
  -1  -5  15   82.79   25.10
  -1  -5  15   78.79   26.60
  -1  -5  15  110.29   25.20
   1   5 -15  115.09   24.10
   1   5 -15   93.19   26.20
  -2  -4  15   39.80   20.70
  -2  -4  15    1.70   21.40
  -2  -4  15   -7.50   23.00
  -2  -4  15  -15.40   23.60
  -2  -4  15   10.90   23.90
   2   4 -15  -12.30   25.10
   2   4 -15   12.50   22.10
  -3  -3  15    5.80   26.40
  -3  -3  15   58.39   27.00
  -3  -3  15   59.29   24.40
  -3  -3  15   31.70   19.70
   3   3 -15   54.59   32.30
   3   3 -15   21.80   26.00
  -4  -2  15   98.19   25.30
  -4  -2  15  139.79   33.50
  -4  -2  15   66.49   32.90
  -4  -2  15   68.99   26.30
   4   2 -15   50.59   30.40
   4   2 -15   58.19   38.40
   3  -9  16   37.50   36.70
   3  -9  16   -8.90   32.70
   3  -9  16   56.69   33.60
   3  -9  16   49.20   32.70
  -3   9 -16   39.20   38.20
   2  -8  16   13.90   36.40
   2  -8  16  -39.30   27.70
   2  -8  16   32.40   31.40
  -2   8 -16    2.70   27.50
  -2   8 -16  -35.40   42.40
  -2   8 -16   -0.30   29.10
   1  -7  16   27.40   28.00
   1  -7  16   36.00   27.50
   1  -7  16  -35.60   24.50
  -1   7 -16    9.80   27.10
  -1   7 -16   33.40   31.60
  -1   7 -16   -9.20   25.00
   0  -6  16   -2.70   32.50
   0  -6  16    4.00   24.80
   0  -6  16  -15.10   25.90
   0  -6  16   16.00   17.20
   0  -6  16   44.30   25.80
   0   6 -16    7.80   16.30
   0   6 -16   55.49   24.10
   0   6 -16  -35.70   28.80
   0   6 -16   18.50   26.60
  -1  -5  16    2.60   24.20
  -1  -5  16   13.00   26.50
  -1  -5  16   32.60   26.00
  -1  -5  16   44.10   21.10
   1   5 -16   48.60   26.40
   1   5 -16   54.19   26.70
  -2  -4  16   34.30   20.80
  -2  -4  16  -46.80   27.60
  -2  -4  16    2.30   26.30
  -2  -4  16   29.00   26.10
  -2  -4  16    4.80   22.30
   2   4 -16   31.00   28.20
   2   4 -16  -53.09   26.90
  -3  -3  16   63.19   22.50
  -3  -3  16   75.59   25.40
  -3  -3  16   47.50   28.20
  -3  -3  16   20.10   29.10
   3   3 -16   45.50   27.20
   3   3 -16   81.89   32.60
  -4  -2  16   78.69   34.10
  -4  -2  16    0.90   25.80
  -4  -2  16  -19.30   29.60
   4   2 -16   58.39   36.80
   4   2 -16   38.80   30.10
   3  -9  17    1.10   33.70
   3  -9  17   11.90   36.50
   3  -9  17  -50.09   32.50
   3  -9  17   69.99   42.10
  -3   9 -17  -21.70   29.50
  -3   9 -17   -2.70   45.60
   2  -8  17   12.80   29.60
   2  -8  17    1.10   30.30
  -2   8 -17   20.70   31.30
  -2   8 -17  -31.30   35.10
  -2   8 -17  -14.40   29.80
   1  -7  17  -46.40   27.30
   1  -7  17   57.59   28.30
  -1   7 -17   12.10   28.90
  -1   7 -17    7.40   36.90
  -1   7 -17  -19.20   34.80
   0  -6  17   86.39   28.30
   0  -6  17    5.40   26.90
   0  -6  17   45.40   26.30
   0  -6  17   46.80   19.00
   0  -6  17  -69.29   44.00
   0   6 -17   28.50   27.80
   0   6 -17    0.20   28.50
   0   6 -17   -3.20   33.20
   0   6 -17   30.20   17.20
  -1  -5  17   72.69   34.60
  -1  -5  17  100.59   20.60
  -1  -5  17  117.99   46.30
   1   5 -17   69.89   27.00
   1   5 -17   14.50   33.50
  -2  -4  17    7.60   25.90
  -2  -4  17   45.50   21.90
  -2  -4  17   26.00   27.00
  -2  -4  17   13.10   22.30
  -2  -4  17   -7.40   25.50
   2   4 -17   -8.30   24.40
   2   4 -17  -41.00   27.50
  -3  -3  17  -20.40   24.10
  -3  -3  17   26.60   29.10
  -3  -3  17   -4.30   17.70
  -3  -3  17    8.80   28.70
   3   3 -17   25.90   33.20
   3   3 -17  -19.30   27.30
  -4  -2  17   -3.40   42.80
  -4  -2  17   25.80   32.50
   4   2 -17   37.20   52.99
   4   2 -17   46.70   38.30
   3  -9  18  -28.80   35.10
   3  -9  18   39.70   35.30
   3  -9  18   19.00   43.90
  -3   9 -18  -42.10   31.10
   2  -8  18    0.50   31.60
   2  -8  18    7.60   30.40
   2  -8  18   29.20   33.90
  -2   8 -18    8.70   32.40
  -2   8 -18  -57.89   41.80
   1  -7  18  -18.10   27.00
   1  -7  18  -11.80   30.60
   1  -7  18   73.29   30.30
  -1   7 -18   36.00   29.30
  -1   7 -18  -14.70   38.70
  -1   7 -18  -21.20   29.60
   0  -6  18    8.50   26.20
   0  -6  18   -6.60   17.20
   0  -6  18   21.80   28.30
   0  -6  18   16.70   29.20
   0  -6  18   -2.60   24.90
   0   6 -18   47.00   30.50
   0   6 -18   13.40   28.60
   0   6 -18   46.00   37.60
   0   6 -18   31.00   17.50
  -1  -5  18   -6.60   27.80
  -1  -5  18   37.80   26.80
  -1  -5  18   11.60   20.30
  -1  -5  18   33.00   28.80
   1   5 -18   49.20   30.10
   1   5 -18    4.80   26.20
  -2  -4  18   28.60   26.20
  -2  -4  18   32.80   28.00
  -2  -4  18   -0.20   27.70
  -2  -4  18   72.99   22.10
   2   4 -18   56.19   31.00
   2   4 -18  -10.60   25.70
  -3  -3  18   28.40   29.70
  -3  -3  18   14.10   26.30
  -3  -3  18   81.59   32.80
   3   3 -18   42.10   28.50
   3   3 -18   32.90   34.00
  -4  -2  18    8.20   27.80
  -4  -2  18   17.90   29.50
  -4  -2  18   34.30   32.80
   4   2 -18    3.40   32.00
   4   2 -18   21.70   38.60
   2  -8  19   -2.50   33.30
   2  -8  19   -7.40   36.60
   2  -8  19   44.70   33.90
  -2   8 -19    7.30   30.70
   1  -7  19  -24.00   29.80
   1  -7  19  -15.80   29.20
   1  -7  19  -10.00   30.80
  -1   7 -19   -5.50   30.20
  -1   7 -19  -19.10   38.20
   0  -6  19   65.39   29.00
   0  -6  19   15.50   29.50
   0  -6  19   20.70   17.70
   0  -6  19   51.79   32.50
   0  -6  19   62.39   29.20
   0   6 -19   -7.40   30.00
   0   6 -19  -22.60   36.00
  -1  -5  19  -34.20   27.10
  -1  -5  19   22.40   27.90
  -1  -5  19   55.99   25.20
  -1  -5  19  -31.50   29.90
  -1  -5  19  -23.50   19.90
   1   5 -19   34.00   30.80
   1   5 -19    0.50   26.60
  -2  -4  19   -1.20   23.70
  -2  -4  19    8.10   29.00
  -2  -4  19   30.70   29.60
  -2  -4  19   20.30   28.60
   2   4 -19    5.60   27.20
   2   4 -19   21.50   30.40
  -3  -3  19  -30.00   29.30
  -3  -3  19   30.70   31.90
  -3  -3  19    3.40   27.20
   3   3 -19   67.19   36.60
   3   3 -19   24.10   29.90
   2  -8  20   78.39   35.80
   2  -8  20    1.80   34.30
  -2   8 -20   45.30   33.20
   1  -7  20  -41.90   31.20
   1  -7  20   66.69   36.20
   1  -7  20   29.00   31.60
  -1   7 -20   16.70   37.70
  -1   7 -20    6.50   39.70
   0  -6  20   31.60   31.80
   0  -6  20   12.60   17.10
   0  -6  20  -48.60   28.00
   0  -6  20  -32.70   34.60
   0   6 -20   19.30   33.10
   0   6 -20  -11.60   36.50
  -1  -5  20   29.00   29.70
  -1  -5  20  -15.30   32.00
  -1  -5  20    5.90   21.80
  -1  -5  20  -19.60   29.60
   1   5 -20   35.30   32.20
   1   5 -20   28.20   30.60
  -2  -4  20   -1.80   28.00
  -2  -4  20    4.70   30.50
  -2  -4  20  -51.89   28.70
  -2  -4  20   30.50   24.70
   2   4 -20   16.80   27.80
   2   4 -20   50.09   35.10
  -3  -3  20   44.60   28.50
  -3  -3  20   47.00   32.20
  -3  -3  20    1.80   31.80
   3   3 -20   41.70   31.80
   3   3 -20   11.60   37.50
   1  -7  21    1.50   32.70
   1  -7  21    2.40   38.90
   1  -7  21   36.90   37.60
  -1   7 -21   67.89   36.50
  -1   7 -21   69.49   41.90
   0  -6  21    7.10   31.30
   0  -6  21   28.70   33.20
   0  -6  21  -23.50   34.70
   0  -6  21   -7.90   15.30
   0   6 -21   17.40   36.10
   0   6 -21  -21.20   32.90
  -1  -5  21   31.60   31.80
  -1  -5  21    3.40   23.50
  -1  -5  21   37.90   35.30
  -1  -5  21    4.50   32.10
   1   5 -21   36.50   35.50
   1   5 -21   28.60   33.00
  -2  -4  21   15.70   55.69
  -2  -4  21    1.70   40.80
   2   4 -21   41.40   50.49
   0  -6  22   -8.90   32.30
   0  -6  22   37.50   40.00
  -1  -5  22    3.60   40.40
  -1  -5  22   -9.70   33.80
  -1  -5  22   13.70   18.70
  -1  -5  22  -18.60   45.40
   1   5 -22   31.70   31.60
   1   5 -22  -25.00   38.20
   1  -9 -22   29.50   29.50
   1  -9 -22   -5.50   35.50
  -1   9  22   52.99   32.50
  -1   9  22   47.10   33.50
  -1   9  22    4.60   31.40
   0  -8 -22  -42.70   32.70
   0   8  22  -22.60   34.70
   0   8  22   22.80   32.20
   0   8  22    4.30   32.00
   2 -10 -21   37.40   25.40
   2 -10 -21   -1.30   31.40
   2 -10 -21   73.89   39.10
  -2  10  21  -11.00   32.00
  -2  10  21   50.99   30.90
  -2  10  21   38.20   35.10
  -2  10  21   40.40   22.80
   1  -9 -21   39.30   36.80
  -1   9  21  -48.00   30.50
  -1   9  21   33.50   31.30
  -1   9  21  -19.90   31.60
   0  -8 -21   44.70   31.30
   0  -8 -21  -15.80   32.60
   0   8  21    9.70   33.30
   0   8  21    4.50   30.40
   0   8  21   27.30   33.40
  -1  -7 -21   36.20   41.80
  -1  -7 -21   38.60   34.00
   1   7  21   19.60   28.90
   1   7  21   26.00   51.29
   2 -10 -20   25.70   35.30
   2 -10 -20  -11.80   28.70
   2 -10 -20    8.60   23.50
  -2  10  20   59.59   31.20
  -2  10  20   16.40   26.40
  -2  10  20  -18.70   28.90
  -2  10  20  -34.10   16.40
  -2  10  20   -7.70   22.90
   1  -9 -20   28.30   28.50
   1  -9 -20   34.20   33.50
  -1   9  20  -22.10   27.80
  -1   9  20   15.00   30.40
  -1   9  20   -2.00   28.40
   0  -8 -20    5.10   29.50
   0  -8 -20   26.20   30.60
   0   8  20   -2.30   28.50
   0   8  20  -22.70   27.60
   0   8  20  -43.40   29.80
   0   8  20   21.20   41.30
  -1  -7 -20    5.50   36.80
  -1  -7 -20   29.70   32.80
   1   7  20   -8.50   32.80
   1   7  20   36.20   33.70
   1   7  20   22.20   27.80
   1   7  20  -71.69   42.80
  -2  -6 -20   34.60   43.70
  -2  -6 -20   -6.30   34.80
   2   6  20   47.00   49.90
   2   6  20   51.39   47.20
   2   6  20   19.90   28.00
   2   6  20   -4.30   37.30
   3 -11 -19   31.50   51.69
   3 -11 -19    0.10   36.50
  -3  11  19    0.00   30.20
  -3  11  19   40.40   38.20
  -3  11  19   23.60   32.80
   2 -10 -19   89.19   33.90
   2 -10 -19   60.79   29.90
  -2  10  19   17.80   25.80
  -2  10  19   28.40   29.50
  -2  10  19   68.49   22.80
  -2  10  19   61.49   30.80
  -2  10  19   37.10   25.00
   1  -9 -19   36.20   26.50
   1  -9 -19   67.59   31.50
  -1   9  19   31.00   28.80
  -1   9  19   71.69   25.70
  -1   9  19   38.30   28.60
  -1   9  19   35.90   26.70
   0  -8 -19  -17.60   29.10
   0   8  19   25.00   30.40
   0   8  19   59.19   40.50
   0   8  19   22.90   30.70
   0   8  19   29.00   29.40
  -1  -7 -19  -15.20   29.40
  -1  -7 -19   22.50   35.20
   1   7  19  -19.00   30.30
   1   7  19   74.69   40.70
   1   7  19  -45.00   26.90
   1   7  19   20.20   31.30
  -2  -6 -19    7.80   34.40
   2   6  19   97.49   44.70
   2   6  19  -17.60   33.90
   2   6  19  -10.80   32.90
   3 -11 -18  102.29   37.30
   3 -11 -18   53.89   31.00
  -3  11  18  103.79   23.20
  -3  11  18   56.39   31.50
  -3  11  18   64.89   33.60
   2 -10 -18    3.60   27.30
   2 -10 -18    0.80   31.20
   2 -10 -18   10.80   21.20
  -2  10  18    7.00   23.80
  -2  10  18  -16.40   21.70
  -2  10  18    0.00   28.60
  -2  10  18    1.20   21.20
  -2  10  18  -38.90   26.80
   1  -9 -18   27.70   24.90
   1  -9 -18   21.60   28.40
  -1   9  18  -15.10   26.80
  -1   9  18    2.30   20.90
  -1   9  18   45.50   28.10
  -1   9  18    4.40   24.30
  -1   9  18   31.40   24.60
   0  -8 -18    4.10   26.50
   0  -8 -18   47.60   29.00
   0   8  18    2.40   25.50
   0   8  18   38.80   26.70
   0   8  18   33.70   37.40
   0   8  18   -8.50   28.70
  -1  -7 -18   47.30   29.80
  -1  -7 -18   39.20   34.20
   1   7  18   25.20   24.10
   1   7  18  -41.70   36.20
   1   7  18   20.90   29.10
   1   7  18   -3.10   24.50
   1   7  18  -24.50   28.50
  -2  -6 -18   54.49   31.50
  -2  -6 -18   13.40   36.70
   2   6  18  -12.70   30.70
   2   6  18   29.10   28.00
   2   6  18    3.60   36.90
   2   6  18   -6.50   32.60
   3   5  18   43.50   44.80
   3   5  18    3.30   33.80
   4 -12 -17   47.20   37.90
   4 -12 -17  104.69   40.00
   4 -12 -17   48.00   35.60
  -4  12  17   30.00   24.90
  -4  12  17   26.80   34.50
  -4  12  17   60.19   37.40
  -4  12  17   59.29   26.50
   3 -11 -17    0.00   32.70
   3 -11 -17   24.40   28.10
  -3  11  17    4.40   29.50
  -3  11  17   19.70   21.10
  -3  11  17   38.10   29.30
[truncated: 1,532,842 more chars]
