# Supplementary material for: A Diazo Linker Ligand Promotes Flexibility and Induced Fit Binding in a Microporous Copper Coordination Network
Source: Angew Chem Int Ed Engl. 2025 Jun 10;64(31):e202507757. doi: 10.1002/anie.202507757 (PMC12304801; doi:10.1002/anie.202507757)
Supplement: Supplementary file 2 — Supporting Information [file ANIE-64-e202507757-s001.zip › X-kdd-1-Cu-DCM cif.cif]

data_a
_audit_creation_date               2023-01-02
_audit_creation_method
;
Olex2 1.3
(compiled 2020.11.12 svn.r5f609507 for OlexSys, GUI svn.r6408)
;
_shelxl_version_number             2013-2
_audit_contact_author_address      ?
_audit_contact_author_email        ?
_audit_contact_author_name         ''
_audit_contact_author_phone        ?
_publ_contact_author_id_orcid      ?
_publ_section_references
;
Dolomanov, O.V., Bourhis, L.J., Gildea, R.J, Howard, J.A.K. & Puschmann, H.
 (2009), J. Appl. Cryst. 42, 339-341.

Sheldrick, G.M. (2015). Acta Cryst. C71, 3-8.
;
_chemical_name_common              ?
_chemical_name_systematic          'AS SYNTHESIS'
_chemical_formula_moiety           'C24 H16 Cu N6 O4'
_chemical_formula_sum              'C24 H16 Cu N6 O4'
_chemical_formula_weight           515.97
_chemical_absolute_configuration   ?
_chemical_melting_point            ?
loop_
  _atom_type_symbol
  _atom_type_description
  _atom_type_scat_dispersion_real
  _atom_type_scat_dispersion_imag
  _atom_type_scat_source
 'C' 'C' 0.0033 0.0016 'International Tables Vol C Tables 4.2.6.8 and 6.1.1.4'
 'H' 'H' 0.0000 0.0000 'International Tables Vol C Tables 4.2.6.8 and 6.1.1.4'
 'Cu' 'Cu' 0.3201 1.2651 'International Tables Vol C Tables 4.2.6.8 and 6.1.1.4'
 'N' 'N' 0.0061 0.0033 'International Tables Vol C Tables 4.2.6.8 and 6.1.1.4'
 'O' 'O' 0.0106 0.0060 'International Tables Vol C Tables 4.2.6.8 and 6.1.1.4'

_shelx_space_group_comment
;
The symmetry employed for this shelxl refinement is uniquely defined
by the following loop, which should always be used as a source of
symmetry information in preference to the above space-group names.
They are only intended as comments.
;
_space_group_crystal_system        'monoclinic'
_space_group_IT_number             9
_space_group_name_H-M_alt          'C 1 c 1'
_space_group_name_Hall             'C -2yc'
loop_
  _space_group_symop_operation_xyz
 'x, y, z'
 'x, -y, z+1/2'
 'x+1/2, y+1/2, z'
 'x+1/2, -y+1/2, z+1/2'

_cell_length_a                     4.7174(6)
_cell_length_b                     45.848(5)
_cell_length_c                     15.691(2)
_cell_angle_alpha                  90
_cell_angle_beta                   91.788(3)
_cell_angle_gamma                  90
_cell_volume                       3391.9(7)
_cell_formula_units_Z              4
_cell_measurement_reflns_used      9979
_cell_measurement_temperature      100.00
_cell_measurement_theta_max        27.17
_cell_measurement_theta_min        2.98
_shelx_estimated_absorpt_T_max     0.936
_shelx_estimated_absorpt_T_min     0.877
_exptl_absorpt_coefficient_mu      0.674
_exptl_absorpt_correction_T_max    0.7456
_exptl_absorpt_correction_T_min    0.7037
_exptl_absorpt_correction_type     none
_exptl_absorpt_process_details
;
SADABS-2016/2 (Bruker,2016/2) was used for absorption correction.
wR2(int) was 0.0599 before and 0.0562 after correction.
The Ratio of minimum to maximum transmission is 0.9438.
The \l/2 correction factor is Not present.
;
_exptl_crystal_colour              'clear brownish green'
_exptl_crystal_colour_lustre       clear
_exptl_crystal_colour_modifier     brownish
_exptl_crystal_colour_primary      green
_exptl_crystal_density_diffrn      1.010
_exptl_crystal_density_meas        ?
_exptl_crystal_density_method      ?
_exptl_crystal_description         block
_exptl_crystal_F_000               1052
_exptl_crystal_size_max            0.2
_exptl_crystal_size_mid            0.2
_exptl_crystal_size_min            0.1
_exptl_special_details
;
 ?
;
_exptl_transmission_factor_max     ?
_exptl_transmission_factor_min     ?
_diffrn_reflns_av_R_equivalents    0.1128
_diffrn_reflns_av_unetI/netI       0.1186
_diffrn_reflns_Laue_measured_fraction_full  0.998
_diffrn_reflns_Laue_measured_fraction_max  0.998
_diffrn_reflns_limit_h_max         6
_diffrn_reflns_limit_h_min         -6
_diffrn_reflns_limit_k_max         57
_diffrn_reflns_limit_k_min         -58
_diffrn_reflns_limit_l_max         20
_diffrn_reflns_limit_l_min         -20
_diffrn_reflns_number              36359
_diffrn_reflns_point_group_measured_fraction_full  0.999
_diffrn_reflns_point_group_measured_fraction_max  0.998
_diffrn_reflns_theta_full          25.242
_diffrn_reflns_theta_max           27.528
_diffrn_reflns_theta_min           2.597
_diffrn_ambient_temperature        100.00
_diffrn_detector_area_resol_mean   ?
_diffrn_measured_fraction_theta_full  0.998
_diffrn_measured_fraction_theta_max  0.998
_diffrn_measurement_device_type    'Bruker APEX-II CCD'
_diffrn_measurement_method         '\f and \w scans'
_diffrn_radiation_type             MoK\a
_diffrn_radiation_wavelength       0.71073
_diffrn_source                     ?
_diffrn_source_current             0.0
_diffrn_source_power               0.0
_diffrn_source_voltage             0.0
_diffrn_standards_number           0
_reflns_Friedel_coverage           0.993
_reflns_Friedel_fraction_full      0.999
_reflns_Friedel_fraction_max       0.998
_reflns_number_gt                  4786
_reflns_number_total               7681
_reflns_special_details
;
 Reflections were merged by SHELXL according to the crystal
 class for the calculation of statistics and refinement.
 
 Structure factors included contributions from the .fab file.
 
 _reflns_Friedel_fraction is defined as the number of unique
 Friedel pairs measured divided by the number that would be
 possible theoretically, ignoring centric projections and
 systematic absences.
;
_reflns_threshold_expression       'I > 2\s(I)'
_computing_cell_refinement         'SAINT V8.40B (?, 2016)'
_computing_data_collection         ?
_computing_data_reduction          'SAINT V8.40B (?, 2016)'
_computing_molecular_graphics      'Olex2 1.3 (Dolomanov et al., 2009)'
_computing_publication_material    'Olex2 1.3 (Dolomanov et al., 2009)'
_computing_structure_refinement    'SHELXL 2013/2 (Sheldrick, 2015)'
_computing_structure_solution      'SHELXT 2018/2 (Sheldrick, 2018)'
_refine_diff_density_max           0.708
_refine_diff_density_min           -0.655
_refine_diff_density_rms           0.090
_refine_ls_abs_structure_details
;
 Refined as an inversion twin.
;
_refine_ls_abs_structure_Flack     0.46(2)
_refine_ls_extinction_coef         .
_refine_ls_extinction_method       none
_refine_ls_goodness_of_fit_ref     0.986
_refine_ls_hydrogen_treatment      constr
_refine_ls_matrix_type             full
_refine_ls_number_parameters       317
_refine_ls_number_reflns           7681
_refine_ls_number_restraints       92
_refine_ls_R_factor_all            0.1213
_refine_ls_R_factor_gt             0.0707
_refine_ls_restrained_S_all        0.986
_refine_ls_shift/su_max            0.000
_refine_ls_shift/su_mean           0.000
_refine_ls_structure_factor_coef   Fsqd
_refine_ls_weighting_details
;
 w=1/[\s^2^(Fo^2^)+(0.0970P)^2^]
 where P=(Fo^2^+2Fc^2^)/3
;
_refine_ls_weighting_scheme        calc
_refine_ls_wR_factor_gt            0.1592
_refine_ls_wR_factor_ref           0.1810
_refine_special_details
;
 Refined as a 2-component inversion twin.
;
_olex2_refinement_description
;
1. Twinned data refinement
 Scales: 0.54484
 0.45516
2. Rigid bond restraints
3. Uiso/Uaniso restraints and constraints
Uanis(C8) \\sim Ueq, Uanis(N3) \\sim Ueq, Uanis(C16) \\sim Ueq, Uanis(C15)
\\sim Ueq, Uanis(O1) \\sim Ueq, Uanis(C10) \\sim Ueq: with sigma of 0.001 and
sigma for terminal atoms of 0.002
Uanis(C7) \\sim Ueq, Uanis(C6) \\sim Ueq, Uanis(C4) \\sim Ueq, Uanis(C3) \\sim
Ueq, Uanis(C1) \\sim Ueq, Uanis(C2) \\sim Ueq, Uanis(C5) \\sim Ueq, Uanis(O2)
\\sim Ueq, Uanis(N5) \\sim Ueq: with sigma of 0.0001 and sigma for terminal
atoms of 0.0002
Uanis(C7) \\sim Ueq, Uanis(C4) \\sim Ueq: with sigma of 0 and sigma for
terminal atoms of 0
Uanis(C7) \\sim Ueq: with sigma of 0 and sigma for terminal atoms of 0
4.a Aromatic/amide H refined with riding coordinates:
 C9(H9), C24(H24), C11(H11), C10(H10), C12(H12), C23(H23), C18(H18), C21(H21),
 C16(H16), C15(H15), C22(H22), C19(H19), C7(H7), C6(H6), C4(H4), C3(H3)
;
_atom_sites_solution_hydrogens     geom
_atom_sites_solution_primary       dual
_atom_sites_solution_secondary     ?
loop_
  _atom_site_label
  _atom_site_type_symbol
  _atom_site_fract_x
  _atom_site_fract_y
  _atom_site_fract_z
  _atom_site_U_iso_or_equiv
  _atom_site_adp_type
  _atom_site_occupancy
  _atom_site_site_symmetry_order
  _atom_site_calc_flag
  _atom_site_refinement_flags_posn
  _atom_site_refinement_flags_adp
  _atom_site_refinement_flags_occupancy
  _atom_site_disorder_assembly
  _atom_site_disorder_group
 Cu01 Cu 0.64080(2) 0.36975(2) 0.43179(2) 0.0305(3) Uani 1 1 d . . . . .
 O1 O 0.7893(14) 0.40088(15) 0.5068(4) 0.0395(17) Uani 1 1 d . U . . .
 O3 O 0.4152(14) 0.34055(17) 0.3659(5) 0.054(2) Uani 1 1 d . . . . .
 N3 N 1.4987(15) 0.59768(17) 0.8580(5) 0.0273(17) Uani 1 1 d . U . . .
 O4 O 0.0138(11) 0.36478(11) 0.3443(4) 0.0280(14) Uani 1 1 d . . . . .
 C8 C 1.2888(18) 0.54862(19) 0.7661(6) 0.0288(19) Uani 1 1 d . U . . .
 N1 N 1.0386(17) 0.50644(18) 0.7562(6) 0.045(2) Uani 1 1 d . . . . .
 N2 N 1.201(2) 0.5245(2) 0.7117(7) 0.063(3) Uani 1 1 d . . . . .
 N009 N -0.6796(15) 0.16317(16) -0.0009(5) 0.0340(19) Uani 1 1 d . . . . .
 C9 C 1.494(2) 0.5680(2) 0.7312(8) 0.042(3) Uani 1 1 d . . . . .
 H9 H 1.5607 0.5652 0.6753 0.050 Uiso 1 1 calc R U . . .
 C24 C -0.629(2) 0.2117(2) 0.0398(9) 0.062(4) Uani 1 1 d . . . . .
 H24 H -0.6970 0.2311 0.0330 0.074 Uiso 1 1 calc R U . . .
 N5 N -0.2495(18) 0.2284(2) 0.1477(6) 0.0447(19) Uani 1 1 d . U . . .
 N4 N -0.3147(17) 0.2512(2) 0.1251(7) 0.058(3) Uani 1 1 d . . . . .
 C20 C -0.403(2) 0.2067(2) 0.0967(9) 0.054(3) Uani 1 1 d . . . . .
 O2 O 0.488(2) 0.3890(2) 0.6087(6) 0.094(3) Uani 1 1 d . U . . .
 C13 C 0.1624(18) 0.3438(2) 0.3334(7) 0.039(2) Uani 1 1 d . . . . .
 C11 C 1.302(2) 0.57989(18) 0.8883(7) 0.042(2) Uani 1 1 d . . . . .
 H11 H 1.2311 0.5843 0.9428 0.051 Uiso 1 1 calc R U . . .
 C10 C 1.596(2) 0.5918(2) 0.7828(7) 0.047(3) Uani 1 1 d . U . . .
 H10 H 1.7410 0.6039 0.7614 0.056 Uiso 1 1 calc R U . . .
 C1 C 0.681(2) 0.4063(2) 0.5762(7) 0.037(2) Uani 1 1 d . U . . .
 C14 C 0.0642(19) 0.3190(2) 0.2783(7) 0.042(3) Uani 1 1 d . . . . .
 C12 C 1.194(2) 0.5561(2) 0.8480(8) 0.049(3) Uani 1 1 d . . . . .
 H12 H 1.0558 0.5444 0.8745 0.059 Uiso 1 1 calc R U . . .
 C23 C -0.757(2) 0.1903(2) -0.0063(8) 0.051(3) Uani 1 1 d . . . . .
 H23 H -0.9102 0.1954 -0.0443 0.061 Uiso 1 1 calc R U . . .
 C17 C -0.176(2) 0.2734(2) 0.1838(7) 0.047(3) Uani 1 1 d . . . . .
 C18 C -0.268(3) 0.3015(3) 0.1737(8) 0.067(4) Uani 1 1 d . . . . .
 H18 H -0.4084 0.3057 0.1306 0.081 Uiso 1 1 calc R U . . .
 C21 C -0.334(3) 0.1788(3) 0.1101(10) 0.075(4) Uani 1 1 d . . . . .
 H21 H -0.1973 0.1736 0.1533 0.090 Uiso 1 1 calc R U . . .
 C16 C 0.041(2) 0.2680(3) 0.2497(8) 0.057(3) Uani 1 1 d . U . . .
 H16 H 0.0935 0.2486 0.2647 0.069 Uiso 1 1 calc R U . . .
 C15 C 0.163(3) 0.2902(3) 0.2882(9) 0.064(4) Uani 1 1 d . U . . .
 H15 H 0.3252 0.2868 0.3243 0.076 Uiso 1 1 calc R U . . .
 C22 C -0.4670(18) 0.1571(2) 0.0592(8) 0.053(3) Uani 1 1 d . . . . .
 H22 H -0.4079 0.1374 0.0664 0.063 Uiso 1 1 calc R U . . .
 C19 C -0.168(3) 0.3228(3) 0.2222(9) 0.066(4) Uani 1 1 d . . . . .
 H19 H -0.2568 0.3414 0.2189 0.079 Uiso 1 1 calc R U . . .
 C7 C 0.970(6) 0.4492(6) 0.5952(18) 0.170(4) Uani 1 1 d . U . . .
 H7 H 1.0731 0.4420 0.5486 0.204 Uiso 1 1 calc R U . . .
 C6 C 1.052(3) 0.4760(3) 0.6314(10) 0.082(3) Uani 1 1 d . U . . .
 H6 H 1.1751 0.4888 0.6025 0.098 Uiso 1 1 calc R U . . .
 C5 C 0.9522(19) 0.4831(2) 0.7081(6) 0.0357(19) Uani 1 1 d . U . . .
 C4 C 0.750(5) 0.4636(5) 0.7423(17) 0.155(4) Uani 1 1 d . U . . .
 H4 H 0.6847 0.4665 0.7983 0.186 Uiso 1 1 calc R U . . .
 C3 C 0.651(5) 0.4412(5) 0.6954(14) 0.128(3) Uani 1 1 d . U . . .
 H3 H 0.4960 0.4303 0.7161 0.153 Uiso 1 1 calc R U . . .
 C2 C 0.7576(19) 0.4334(2) 0.6220(6) 0.0283(18) Uani 1 1 d . U . . .

loop_
  _atom_site_aniso_label
  _atom_site_aniso_U_11
  _atom_site_aniso_U_22
  _atom_site_aniso_U_33
  _atom_site_aniso_U_23
  _atom_site_aniso_U_13
  _atom_site_aniso_U_12
 Cu01 0.0285(5) 0.0160(4) 0.0461(7) -0.0025(6) -0.0125(4) -0.0001(5)
 O1 0.040(2) 0.038(2) 0.041(2) 0.0023(13) -0.0006(13) -0.0001(13)
 O3 0.040(4) 0.049(5) 0.073(6) -0.013(4) -0.027(4) 0.007(3)
 N3 0.027(2) 0.028(2) 0.027(2) -0.0028(13) -0.0005(13) -0.0004(13)
 O4 0.024(3) 0.018(3) 0.041(4) -0.010(2) -0.016(3) 0.002(2)
 C8 0.030(2) 0.028(2) 0.028(2) -0.0021(14) 0.0024(14) -0.0046(14)
 N1 0.035(4) 0.038(5) 0.063(6) -0.005(4) 0.012(4) -0.005(4)
 N2 0.067(6) 0.054(6) 0.069(7) -0.032(5) 0.013(5) -0.036(5)
 N009 0.024(4) 0.022(4) 0.056(6) 0.005(4) -0.004(4) -0.003(3)
 C9 0.026(5) 0.040(6) 0.060(7) -0.019(5) 0.003(5) -0.004(4)
 C24 0.061(7) 0.020(5) 0.107(11) -0.014(6) 0.017(7) 0.001(5)
 N5 0.0447(19) 0.0447(19) 0.0447(19) -0.00005(15) 0.00140(16) 0.00001(15)
 N4 0.033(5) 0.061(6) 0.079(7) 0.019(6) -0.008(5) 0.001(4)
 C20 0.040(6) 0.024(5) 0.097(10) -0.033(6) -0.027(6) 0.011(4)
 O2 0.094(3) 0.094(3) 0.094(3) 0.0000(3) 0.0030(3) 0.0000(3)
 C13 0.017(4) 0.043(6) 0.056(7) -0.004(5) -0.012(4) 0.014(4)
 C11 0.062(6) 0.018(4) 0.046(6) -0.013(4) -0.018(5) 0.005(4)
 C10 0.046(3) 0.047(3) 0.048(3) 0.0009(14) -0.0009(14) -0.0006(14)
 C1 0.037(2) 0.037(2) 0.037(2) -0.00001(15) 0.00114(16) -0.00001(15)
 C14 0.021(4) 0.034(6) 0.069(8) -0.028(5) -0.010(5) 0.010(4)
 C12 0.033(5) 0.034(5) 0.080(9) -0.006(5) 0.012(5) -0.001(4)
 C23 0.036(5) 0.043(6) 0.074(8) -0.002(6) -0.007(5) 0.005(5)
 C17 0.036(5) 0.055(7) 0.050(7) -0.020(5) -0.008(5) -0.009(5)
 C18 0.069(8) 0.052(7) 0.078(9) -0.031(7) -0.037(7) -0.005(6)
 C21 0.062(8) 0.057(8) 0.104(11) -0.048(8) -0.030(7) 0.004(6)
 C16 0.058(3) 0.055(3) 0.059(3) -0.0023(14) 0.0001(14) 0.0008(14)
 C15 0.063(4) 0.063(4) 0.064(4) -0.0022(14) 0.0001(14) -0.0013(14)
 C22 0.016(4) 0.035(6) 0.107(10) -0.013(6) -0.005(5) -0.006(4)
 C19 0.061(7) 0.054(7) 0.081(10) -0.020(7) -0.010(7) 0.011(6)
 C7 0.170(4) 0.170(4) 0.170(4) 0.00000(15) 0.00531(19) 0.00000(15)
 C6 0.082(3) 0.082(3) 0.082(3) 0.00000(15) 0.00257(17) -0.00001(15)
 C5 0.0357(19) 0.0357(19) 0.0357(19) 0.00000(15) 0.00112(16) -0.00002(15)
 C4 0.155(4) 0.155(4) 0.155(4) 0.00000(15) 0.00484(18) 0.00000(15)
 C3 0.128(3) 0.128(3) 0.128(3) 0.00000(15) 0.00399(18) -0.00001(15)
 C2 0.0283(18) 0.0283(18) 0.0283(18) 0.00000(15) 0.00088(16) -0.00003(15)

_geom_special_details
;
 All esds (except the esd in the dihedral angle between two l.s. planes)
 are estimated using the full covariance matrix.  The cell esds are taken
 into account individually in the estimation of esds in distances, angles
 and torsion angles; correlations between esds in cell parameters are only
 used when they are defined by crystal symmetry.  An approximate (isotropic)
 treatment of cell esds is used for estimating esds involving l.s. planes.
;
loop_
  _geom_bond_atom_site_label_1
  _geom_bond_atom_site_label_2
  _geom_bond_distance
  _geom_bond_site_symmetry_2
  _geom_bond_publ_flag
 Cu01 O1 1.965(7) . ?
 Cu01 O3 1.981(7) . ?
 Cu01 N3 1.993(7) 2_464 ?
 Cu01 O4 2.277(6) 1_655 ?
 Cu01 N009 2.014(8) 4_655 ?
 O1 C1 1.243(11) . ?
 O3 C13 1.291(10) . ?
 N3 Cu01 1.993(7) 2_665 ?
 N3 C11 1.335(13) . ?
 N3 C10 1.307(13) . ?
 O4 Cu01 2.277(6) 1_455 ?
 O4 C13 1.206(10) . ?
 C8 N2 1.449(12) . ?
 C8 C9 1.436(13) . ?
 C8 C12 1.415(14) . ?
 N1 N2 1.339(12) . ?
 N1 C5 1.366(12) . ?
 N009 Cu01 2.014(8) 4_354 ?
 N009 C23 1.300(12) . ?
 N009 C22 1.382(13) . ?
 C9 H9 0.9500 . ?
 C9 C10 1.432(14) . ?
 C24 H24 0.9500 . ?
 C24 C20 1.389(16) . ?
 C24 C23 1.348(15) . ?
 N5 N4 1.145(11) . ?
 N5 C20 1.457(12) . ?
 N4 C17 1.507(13) . ?
 C20 C21 1.334(16) . ?
 O2 C1 1.320(13) . ?
 C13 C14 1.494(13) . ?
 C11 H11 0.9500 . ?
 C11 C12 1.352(13) . ?
 C10 H10 0.9500 . ?
 C1 C2 1.477(13) . ?
 C14 C15 1.405(15) . ?
 C14 C19 1.395(15) . ?
 C12 H12 0.9500 . ?
 C23 H23 0.9500 . ?
 C17 C18 1.368(16) . ?
 C17 C16 1.453(16) . ?
 C18 H18 0.9500 . ?
 C18 C19 1.319(15) . ?
 C21 H21 0.9500 . ?
 C21 C22 1.411(15) . ?
 C16 H16 0.9500 . ?
 C16 C15 1.308(16) . ?
 C15 H15 0.9500 . ?
 C22 H22 0.9500 . ?
 C19 H19 0.9500 . ?
 C7 H7 0.9500 . ?
 C7 C6 1.40(3) . ?
 C7 C2 1.31(3) . ?
 C6 H6 0.9500 . ?
 C6 C5 1.346(18) . ?
 C5 C4 1.43(3) . ?
 C4 H4 0.9500 . ?
 C4 C3 1.34(3) . ?
 C3 H3 0.9500 . ?
 C3 C2 1.32(2) . ?

loop_
  _geom_angle_atom_site_label_1
  _geom_angle_atom_site_label_2
  _geom_angle_atom_site_label_3
  _geom_angle
  _geom_angle_site_symmetry_1
  _geom_angle_site_symmetry_3
  _geom_angle_publ_flag
 O1 Cu01 O3 168.3(3) . . ?
 O1 Cu01 N3 84.9(2) . 2_464 ?
 O1 Cu01 O4 99.5(2) . 1_655 ?
 O1 Cu01 N009 95.4(3) . 4_655 ?
 O3 Cu01 N3 92.2(3) . 2_464 ?
 O3 Cu01 O4 91.7(3) . 1_655 ?
 O3 Cu01 N009 88.7(3) . 4_655 ?
 N3 Cu01 O4 88.7(3) 2_464 1_655 ?
 N3 Cu01 N009 174.1(3) 2_464 4_655 ?
 N009 Cu01 O4 85.5(3) 4_655 1_655 ?
 C1 O1 Cu01 121.3(7) . . ?
 C13 O3 Cu01 127.1(7) . . ?
 C11 N3 Cu01 118.4(6) . 2_665 ?
 C10 N3 Cu01 123.9(7) . 2_665 ?
 C10 N3 C11 117.6(9) . . ?
 C13 O4 Cu01 128.9(7) . 1_455 ?
 C9 C8 N2 115.6(8) . . ?
 C12 C8 N2 128.8(8) . . ?
 C12 C8 C9 115.6(9) . . ?
 N2 N1 C5 111.3(9) . . ?
 N1 N2 C8 108.9(8) . . ?
 C23 N009 Cu01 124.8(7) . 4_354 ?
 C23 N009 C22 115.7(9) . . ?
 C22 N009 Cu01 119.4(6) . 4_354 ?
 C8 C9 H9 120.8 . . ?
 C10 C9 C8 118.3(10) . . ?
 C10 C9 H9 120.8 . . ?
 C20 C24 H24 118.4 . . ?
 C23 C24 H24 118.4 . . ?
 C23 C24 C20 123.2(10) . . ?
 N4 N5 C20 109.3(9) . . ?
 N5 N4 C17 108.6(9) . . ?
 C24 C20 N5 126.8(9) . . ?
 C21 C20 C24 116.0(10) . . ?
 C21 C20 N5 117.0(10) . . ?
 O3 C13 C14 114.0(8) . . ?
 O4 C13 O3 124.7(9) . . ?
 O4 C13 C14 121.3(8) . . ?
 N3 C11 H11 117.2 . . ?
 N3 C11 C12 125.5(10) . . ?
 C12 C11 H11 117.2 . . ?
 N3 C10 C9 123.1(10) . . ?
 N3 C10 H10 118.5 . . ?
 C9 C10 H10 118.5 . . ?
 O1 C1 O2 121.8(10) . . ?
 O1 C1 C2 119.5(9) . . ?
 O2 C1 C2 118.6(9) . . ?
 C15 C14 C13 123.7(10) . . ?
 C19 C14 C13 119.5(9) . . ?
 C19 C14 C15 116.1(10) . . ?
 C8 C12 H12 120.1 . . ?
 C11 C12 C8 119.7(10) . . ?
 C11 C12 H12 120.1 . . ?
 N009 C23 C24 122.6(10) . . ?
 N009 C23 H23 118.7 . . ?
 C24 C23 H23 118.7 . . ?
 C18 C17 N4 115.5(9) . . ?
 C18 C17 C16 117.3(10) . . ?
 C16 C17 N4 127.2(10) . . ?
 C17 C18 H18 119.2 . . ?
 C19 C18 C17 121.6(12) . . ?
 C19 C18 H18 119.2 . . ?
 C20 C21 H21 120.6 . . ?
 C20 C21 C22 118.9(12) . . ?
 C22 C21 H21 120.6 . . ?
 C17 C16 H16 120.4 . . ?
 C15 C16 C17 119.1(12) . . ?
 C15 C16 H16 120.4 . . ?
 C14 C15 H15 118.7 . . ?
 C16 C15 C14 122.6(12) . . ?
 C16 C15 H15 118.7 . . ?
 N009 C22 C21 123.1(10) . . ?
 N009 C22 H22 118.5 . . ?
 C21 C22 H22 118.5 . . ?
 C14 C19 H19 119.0 . . ?
 C18 C19 C14 122.1(11) . . ?
 C18 C19 H19 119.0 . . ?
 C6 C7 H7 118.1 . . ?
 C2 C7 H7 118.1 . . ?
 C2 C7 C6 124(2) . . ?
 C7 C6 H6 120.9 . . ?
 C5 C6 C7 118.2(18) . . ?
 C5 C6 H6 120.9 . . ?
 N1 C5 C4 118.5(14) . . ?
 C6 C5 N1 125.2(11) . . ?
 C6 C5 C4 116.3(15) . . ?
 C5 C4 H4 120.0 . . ?
 C3 C4 C5 120(2) . . ?
 C3 C4 H4 120.0 . . ?
 C4 C3 H3 118.3 . . ?
 C2 C3 C4 123(2) . . ?
 C2 C3 H3 118.3 . . ?
 C7 C2 C1 119.0(15) . . ?
 C7 C2 C3 116.4(18) . . ?
 C3 C2 C1 123.9(13) . . ?

loop_
  _geom_torsion_atom_site_label_1
  _geom_torsion_atom_site_label_2
  _geom_torsion_atom_site_label_3
  _geom_torsion_atom_site_label_4
  _geom_torsion
  _geom_torsion_site_symmetry_1
  _geom_torsion_site_symmetry_2
  _geom_torsion_site_symmetry_3
  _geom_torsion_site_symmetry_4
  _geom_torsion_publ_flag
 Cu01 O1 C1 O2 9.6(13) . . . . ?
 Cu01 O1 C1 C2 -167.3(6) . . . . ?
 Cu01 O3 C13 O4 -6.2(17) . . . . ?
 Cu01 O3 C13 C14 172.9(7) . . . . ?
 Cu01 N3 C11 C12 -176.6(8) 2_665 . . . ?
 Cu01 N3 C10 C9 179.0(7) 2_665 . . . ?
 Cu01 O4 C13 O3 -102.4(11) 1_455 . . . ?
 Cu01 O4 C13 C14 78.5(12) 1_455 . . . ?
 Cu01 N009 C23 C24 -179.6(9) 4_354 . . . ?
 Cu01 N009 C22 C21 -178.8(10) 4_354 . . . ?
 O1 C1 C2 C7 -10.1(18) . . . . ?
 O1 C1 C2 C3 179.1(13) . . . . ?
 O3 C13 C14 C15 27.1(16) . . . . ?
 O3 C13 C14 C19 -163.2(11) . . . . ?
 N3 C11 C12 C8 -0.8(16) . . . . ?
 O4 C13 C14 C15 -153.7(11) . . . . ?
 O4 C13 C14 C19 16.0(17) . . . . ?
 C8 C9 C10 N3 -4.2(16) . . . . ?
 N1 C5 C4 C3 177.0(16) . . . . ?
 N2 C8 C9 C10 -178.2(9) . . . . ?
 N2 C8 C12 C11 -179.3(10) . . . . ?
 N2 N1 C5 C6 10.6(15) . . . . ?
 N2 N1 C5 C4 -172.4(13) . . . . ?
 C9 C8 N2 N1 172.3(9) . . . . ?
 C9 C8 C12 C11 -1.2(14) . . . . ?
 C24 C20 C21 C22 8(2) . . . . ?
 N5 N4 C17 C18 -169.8(11) . . . . ?
 N5 N4 C17 C16 9.4(15) . . . . ?
 N5 C20 C21 C22 -176.9(11) . . . . ?
 N4 N5 C20 C24 -10.7(18) . . . . ?
 N4 N5 C20 C21 174.5(12) . . . . ?
 N4 C17 C18 C19 178.6(12) . . . . ?
 N4 C17 C16 C15 171.9(11) . . . . ?
 C20 C24 C23 N009 0(2) . . . . ?
 C20 N5 N4 C17 174.7(8) . . . . ?
 C20 C21 C22 N009 -4(2) . . . . ?
 O2 C1 C2 C7 172.9(16) . . . . ?
 O2 C1 C2 C3 2.1(18) . . . . ?
 C13 C14 C15 C16 167.8(11) . . . . ?
 C13 C14 C19 C18 -178.2(12) . . . . ?
 C11 N3 C10 C9 2.2(15) . . . . ?
 C10 N3 C11 C12 0.3(15) . . . . ?
 C12 C8 N2 N1 -9.6(16) . . . . ?
 C12 C8 C9 C10 3.4(13) . . . . ?
 C23 N009 C22 C21 -1.8(17) . . . . ?
 C23 C24 C20 N5 178.8(12) . . . . ?
 C23 C24 C20 C21 -6(2) . . . . ?
 C17 C18 C19 C14 9(2) . . . . ?
 C17 C16 C15 C14 10.2(19) . . . . ?
 C18 C17 C16 C15 -8.8(18) . . . . ?
 C16 C17 C18 C19 -1(2) . . . . ?
 C15 C14 C19 C18 -7.8(19) . . . . ?
 C22 N009 C23 C24 3.6(17) . . . . ?
 C19 C14 C15 C16 -2.2(19) . . . . ?
 C7 C6 C5 N1 171.6(15) . . . . ?
 C7 C6 C5 C4 -5(2) . . . . ?
 C6 C7 C2 C1 176.9(17) . . . . ?
 C6 C7 C2 C3 -12(3) . . . . ?
 C6 C5 C4 C3 -6(3) . . . . ?
 C5 N1 N2 C8 -179.3(8) . . . . ?
 C5 C4 C3 C2 9(3) . . . . ?
 C4 C3 C2 C1 170.3(17) . . . . ?
 C4 C3 C2 C7 -1(3) . . . . ?
 C2 C7 C6 C5 15(3) . . . . ?

_smtbx_masks_special_details       ?
loop_
  _smtbx_masks_void_nr
  _smtbx_masks_void_average_x
  _smtbx_masks_void_average_y
  _smtbx_masks_void_average_z
  _smtbx_masks_void_volume
  _smtbx_masks_void_count_electrons
  _smtbx_masks_void_content
 1 0.031 0.118 0.002 461.0 15.2 ?
 2 -0.426 -0.118 0.502 461.0 15.2 ?
 3 -0.577 0.382 0.502 461.0 15.2 ?
 4 -0.910 0.618 0.002 461.0 15.2 ?

_smtbx_masks_void_probe_radius     1.2
_smtbx_masks_void_truncation_radius  1.2
_shelx_res_file
;
TITL a_a.res in Cc
REM Old TITL A in Cc
REM SHELXT solution in Cc: R1 0.205, Rweak 0.045, Alpha 0.022
REM <I/s> 0.656 for 41 systematic absences, Orientation as input
REM Flack x = 0.295 ( 0.010 ) from 1715 Parsons' quotients
REM Formula found by SHELXT: C21 N11 O7 Cu
CELL 0.71073 4.7174 45.8476 15.6906 90 91.788 90
ZERR 4 0.0006 0.0053 0.002 0 0.003 0
LATT -7
SYMM +X,-Y,0.5+Z
SFAC C H Cu N O
UNIT 96 64 4 24 16
ISOR 0.001 0.002 C8 N3 C16 C15 O1 C10
ISOR 0.0001 0.0002 C7 C6 C4 C3 C1 C2 C5 O2 N5
ISOR 0 0 C7 C4
DELU 0 0 C7 C4
ISOR 0 0 C7

L.S. 20 0 0
PLAN  5
SIZE 0.1 0.2 0.2
TEMP -173.15
CONF
BOND
list 4
MORE -1
ABIN
BOND $H
fmap 2 53
acta
TWIN -1 0 0 0 -1 0 0 0 -1 2
REM <olex2.extras>
REM <HklSrc "%.\\A.hkl">
REM </olex2.extras>

WGHT    0.097000
BASF   0.45516
FVAR       0.26762
CU01  3    0.640800    0.369747    0.431790    11.00000    0.02847    0.01597 =
         0.04615   -0.00252   -0.01251   -0.00014
O1    5    0.789307    0.400884    0.506752    11.00000    0.03958    0.03822 =
         0.04054    0.00229   -0.00059   -0.00012
O3    5    0.415248    0.340546    0.365889    11.00000    0.03955    0.04855 =
         0.07315   -0.01322   -0.02716    0.00675
N3    4    1.498652    0.597678    0.857967    11.00000    0.02711    0.02809 =
         0.02662   -0.00280   -0.00054   -0.00043
O4    5    0.013817    0.364780    0.344288    11.00000    0.02372    0.01820 =
         0.04109   -0.00954   -0.01572    0.00208
C8    1    1.288788    0.548624    0.766083    11.00000    0.03008    0.02803 =
         0.02831   -0.00207    0.00237   -0.00464
N1    4    1.038622    0.506439    0.756178    11.00000    0.03515    0.03764 =
         0.06298   -0.00492    0.01153   -0.00496
N2    4    1.200840    0.524520    0.711731    11.00000    0.06700    0.05438 =
         0.06922   -0.03174    0.01316   -0.03617
N009  4   -0.679646    0.163172   -0.000886    11.00000    0.02393    0.02172 =
         0.05596    0.00509   -0.00359   -0.00294
C9    1    1.494115    0.568025    0.731194    11.00000    0.02598    0.03951 =
         0.05982   -0.01853    0.00305   -0.00395
AFIX  43
H9    2    1.560744    0.565155    0.675299    11.00000   -1.20000
AFIX   0
C24   1   -0.629197    0.211667    0.039768    11.00000    0.06051    0.01953 =
         0.10652   -0.01370    0.01655    0.00064
AFIX  43
H24   2   -0.697048    0.231064    0.032997    11.00000   -1.20000
AFIX   0
N5    4   -0.249528    0.228405    0.147723    11.00000    0.04467    0.04466 =
         0.04468   -0.00005    0.00140    0.00001
N4    4   -0.314687    0.251247    0.125073    11.00000    0.03303    0.06102 =
         0.07911    0.01891   -0.00777    0.00126
C20   1   -0.403002    0.206676    0.096684    11.00000    0.03964    0.02424 =
         0.09745   -0.03346   -0.02742    0.01078
O2    5    0.488232    0.388983    0.608698    11.00000    0.09439    0.09438 =
         0.09438    0.00000    0.00295   -0.00005
C13   1    0.162359    0.343780    0.333404    11.00000    0.01672    0.04271 =
         0.05578   -0.00423   -0.01210    0.01403
C11   1    1.301721    0.579894    0.888275    11.00000    0.06175    0.01842 =
         0.04572   -0.01281   -0.01829    0.00527
AFIX  43
H11   2    1.231088    0.584336    0.942810    11.00000   -1.20000
AFIX   0
C10   1    1.595921    0.591814    0.782811    11.00000    0.04591    0.04679 =
         0.04780    0.00085   -0.00094   -0.00059
AFIX  43
H10   2    1.740987    0.603897    0.761390    11.00000   -1.20000
AFIX   0
C1    1    0.680827    0.406256    0.576179    11.00000    0.03674    0.03676 =
         0.03675   -0.00001    0.00114   -0.00001
C14   1    0.064181    0.318954    0.278293    11.00000    0.02077    0.03431 =
         0.06914   -0.02845   -0.00999    0.00976
C12   1    1.194214    0.556092    0.847952    11.00000    0.03322    0.03361 =
         0.08035   -0.00598    0.01172   -0.00074
AFIX  43
H12   2    1.055768    0.544432    0.874476    11.00000   -1.20000
AFIX   0
C23   1   -0.757158    0.190334   -0.006333    11.00000    0.03620    0.04264 =
         0.07420   -0.00151   -0.00681    0.00530
AFIX  43
H23   2   -0.910150    0.195351   -0.044336    11.00000   -1.20000
AFIX   0
C17   1   -0.175574    0.273381    0.183812    11.00000    0.03607    0.05468 =
         0.04980   -0.01998   -0.00831   -0.00924
C18   1   -0.268386    0.301461    0.173652    11.00000    0.06917    0.05174 =
         0.07823   -0.03097   -0.03681   -0.00524
AFIX  43
H18   2   -0.408425    0.305691    0.130600    11.00000   -1.20000
AFIX   0
C21   1   -0.333871    0.178802    0.110132    11.00000    0.06159    0.05691 =
         0.10368   -0.04850   -0.02986    0.00423
AFIX  43
H21   2   -0.197311    0.173637    0.153294    11.00000   -1.20000
AFIX   0
C16   1    0.041140    0.268004    0.249740    11.00000    0.05821    0.05515 =
         0.05862   -0.00232    0.00006    0.00080
AFIX  43
H16   2    0.093514    0.248619    0.264712    11.00000   -1.20000
AFIX   0
C15   1    0.163164    0.290202    0.288203    11.00000    0.06314    0.06299 =
         0.06442   -0.00215    0.00009   -0.00129
AFIX  43
H15   2    0.325173    0.286759    0.324283    11.00000   -1.20000
AFIX   0
C22   1   -0.467048    0.157122    0.059153    11.00000    0.01601    0.03469 =
         0.10725   -0.01321   -0.00464   -0.00611
AFIX  43
H22   2   -0.407852    0.137450    0.066428    11.00000   -1.20000
AFIX   0
C19   1   -0.168112    0.322807    0.222198    11.00000    0.06095    0.05403 =
         0.08115   -0.02023   -0.01044    0.01067
AFIX  43
H19   2   -0.256838    0.341390    0.218866    11.00000   -1.20000
AFIX   0
C7    1    0.969624    0.449156    0.595168    11.00000    0.16998    0.16998 =
         0.16997    0.00000    0.00531    0.00000
AFIX  43
H7    2    1.073122    0.441999    0.548587    11.00000   -1.20000
AFIX   0
C6    1    1.052097    0.475976    0.631407    11.00000    0.08207    0.08206 =
         0.08207    0.00000    0.00257   -0.00001
AFIX  43
H6    2    1.175092    0.488777    0.602549    11.00000   -1.20000
AFIX   0
C5    1    0.952204    0.483052    0.708104    11.00000    0.03567    0.03569 =
         0.03568    0.00000    0.00112   -0.00002
C4    1    0.749614    0.463557    0.742273    11.00000    0.15497    0.15497 =
         0.15497    0.00000    0.00484    0.00000
AFIX  43
H4    2    0.684655    0.466461    0.798345    11.00000   -1.20000
AFIX   0
C3    1    0.651000    0.441188    0.695430    11.00000    0.12775    0.12775 =
         0.12775    0.00000    0.00399   -0.00001
AFIX  43
H3    2    0.496022    0.430317    0.716061    11.00000   -1.20000
AFIX   0
C2    1    0.757600    0.433401    0.621988    11.00000    0.02831    0.02831 =
         0.02831    0.00000    0.00088   -0.00003
HKLF 4

REM  a_a.res in Cc
REM R1 =  0.0707 for    4786 Fo > 4sig(Fo)  and  0.1213 for all    7681 data
REM    317 parameters refined using     92 restraints

END

WGHT      0.0967      0.0000

REM Highest difference peak  0.708,  deepest hole -0.655,  1-sigma level  0.090
Q1    1   1.3684  0.5387  0.7824  11.00000  0.05    0.71
Q2    1  -0.2269  0.2442  0.1038  11.00000  0.05    0.55
Q3    1  -0.2676  0.2184  0.1825  11.00000  0.05    0.54
Q4    1   0.6634  0.4390  0.6213  11.00000  0.05    0.50
Q5    1   1.4976  0.5813  0.8753  11.00000  0.05    0.47
;
_shelx_res_checksum                7696
_shelx_hkl_file
;
   2   0  -2  452.65   26.70
   2   0  -2  444.16   29.80
   2   0  -2  443.96   29.80
   2   0  -2  438.46   34.00
   2   0  -2  467.75   30.80
  -2   0   2  403.46   29.10
  -2   0   2  448.96   34.30
  -2   0   2  399.76   30.70
  -2   0   2  460.55   26.90
  -2   0   2  400.36   28.80
  -4   0   4   44.30   22.80
  -4   0   4   37.50   26.60
   4   0  -4   41.00   28.90
   4   0  -4   46.60   23.50
   4   0  -4   46.00   25.50
   1   1  -1  434.66   24.70
   1   1  -1  439.86   23.20
   1   1  -1  364.76   25.20
  -1   1   1  403.46   24.50
  -1   1   1  402.26   22.70
   1   1  -1  425.26   24.40
  -1   1   1  393.46   24.30
  -1   1   1  465.75   28.00
  -1  -1   1  382.76   28.60
   1  -1  -1  397.56   25.10
  -1  -1   1  391.66   24.70
  -1  -1   1  406.16   24.50
   1  -1  -1  419.36   24.60
  -1  -1   1  397.56   25.50
   1  -1  -1  459.85   23.00
  -3   1   3  320.57   25.60
  -3   1   3  325.67   28.40
   3   1  -3  362.86   26.30
   3   1  -3  364.06   30.60
  -3   1   3  344.07   32.20
   3   1  -3  317.67   42.60
   3   1  -3  340.87   34.80
  -3   1   3  278.67   29.30
   3  -1  -3  324.87   30.10
   3  -1  -3  283.17   34.10
   3  -1  -3  351.36   26.10
  -3  -1   3  367.96   29.80
  -3  -1   3  316.67   32.10
  -3  -1   3  326.27   29.60
  -3  -1   3  321.37   28.70
   3  -1  -3  335.67   29.60
   5   1  -5    6.00   30.90
   5   1  -5   40.00   19.60
   5   1  -5   42.50   28.50
  -5   1   5   20.80   34.60
  -5   1   5   73.19   41.90
   5  -1  -5    5.00   18.90
   5  -1  -5   -9.50   30.20
  -5  -1   5   37.40   33.70
   5  -1  -5   49.99   29.10
  -5  -1   5   14.30   26.80
   2   2  -2  219.78   20.90
   2   2  -2  245.18   24.60
  -2   2   2  261.77   28.20
  -2   2   2  246.18   24.70
   2   2  -2  251.47   23.60
   2   2  -2  227.18   23.50
   2   2  -2  251.87   27.20
  -2   2   2  280.47   20.00
  -2   2   2  212.98   22.30
  -2   2   2  259.17   23.60
   2  -2  -2  243.48   25.60
   2  -2  -2  225.98   20.90
  -2  -2   2  231.28   23.30
  -2  -2   2  240.98   25.60
  -2  -2   2  307.27   28.90
  -2  -2   2  247.98   25.20
   2  -2  -2  256.87   23.30
   2  -2  -2  220.88   24.90
  -2  -2   2  219.88   23.80
   2  -2  -2  219.98   19.20
   4   2  -4  -34.50   23.40
  -4   2   4   12.40   24.80
  -4   2   4   -1.10   22.20
   4   2  -4   11.90   16.20
   4   2  -4   28.20   22.80
  -4  -2   4   -1.80   21.00
  -4  -2   4  -19.60   26.50
   4  -2  -4    6.40   23.00
   4  -2  -4  -13.60   24.70
   4  -2  -4    3.20   14.80
   1   3  -1 4265.27  211.58
   1   3  -1 4505.55  211.38
  -1   3   1 4692.23  211.88
  -1   3   1 4685.53  211.68
   1   3  -1 4427.86  211.48
   1   3  -1 4753.62  212.78
  -1   3   1 4588.24  211.48
   1   3  -1 4618.34  211.38
  -1   3   1 4784.12  210.68
   1  -3  -1 4282.07  211.38
  -1  -3   1 4529.05  211.38
   1  -3  -1 4703.33  210.68
   1  -3  -1 4588.74  211.58
  -1  -3   1 4671.83  212.08
  -1  -3   1 4680.53  212.78
   1  -3  -1 4448.96  211.48
  -1  -3   1 4691.53  211.48
  -1  -3   1 4647.83  211.28
   3   3  -3    2.90   12.60
  -3   3   3   35.60   19.20
   3   3  -3   19.00   16.60
   3   3  -3   28.10   17.10
  -3   3   3   31.70   12.00
   3   3  -3   40.40   19.50
  -3   3   3   43.10   16.60
  -3  -3   3   15.90   15.40
  -3  -3   3   12.90   16.30
  -3  -3   3    8.90   19.30
   3  -3  -3    8.80   11.40
  -3  -3   3   17.60   12.20
   3  -3  -3   38.20   17.10
   3  -3  -3    9.20   16.70
   3  -3  -3   34.50   20.50
   5   3  -5  -26.90   19.40
   5   3  -5  -23.80   27.30
  -5   3   5  -16.70   25.80
  -5   3   5   23.60   34.10
   5   3  -5   -5.60   30.10
   5  -3  -5   -1.50   30.50
   5  -3  -5   46.10   18.80
  -5  -3   5  -23.20   31.20
  -5  -3   5   27.70   26.60
   2   4  -2  861.71   50.09
   2   4  -2  938.61   48.30
   2   4  -2  793.42   50.59
   2   4  -2  910.11   48.20
  -2   4   2  924.41   50.29
  -2   4   2  898.01   49.00
  -2   4   2  876.31   47.60
  -2   4   2  928.31   48.30
  -2   4   2  956.80   45.60
   2   4  -2  937.91   46.90
  -2  -4   2  877.01   47.90
   2  -4  -2  922.21   48.70
  -2  -4   2  849.72   47.40
   2  -4  -2  910.01   48.20
  -2  -4   2  877.41   49.10
  -2  -4   2  934.61   46.80
   2  -4  -2  941.51   51.89
  -2  -4   2  878.11   51.69
   2  -4  -2  942.51   45.60
   2  -4  -2  915.91   48.20
   4   4  -4   70.09   26.60
  -4   4   4  130.39   29.30
  -4   4   4  120.19   24.60
   4   4  -4   73.79   18.60
  -4   4   4   69.59   18.30
   4  -4  -4   87.79   16.50
  -4  -4   4   56.39   27.50
   4  -4  -4   75.89   24.90
   4  -4  -4   88.19   28.00
  -4  -4   4  101.99   24.80
  -1   5   1  694.93   38.80
   1   5  -1  725.73   38.70
  -1   5   1  754.92   35.60
   1   5  -1  759.02   39.50
   1   5  -1  745.53   37.40
  -1   5   1  653.03   37.50
   1   5  -1  634.14   43.50
   1   5  -1  792.02   39.10
  -1  -5   1  720.73   39.40
  -1  -5   1  715.03   39.00
   1  -5  -1  735.03   37.90
   1  -5  -1  742.13   37.50
  -1  -5   1  747.33   37.50
   1  -5  -1  759.02   36.00
  -1  -5   1  777.42   37.40
   1  -5  -1  749.13   41.30
   1  -5  -1  699.23   37.70
  -1  -5   1  767.22   37.50
  -3   5   3   45.70   18.90
   3   5  -3   87.59   18.40
  -3   5   3   72.39   18.20
   3   5  -3   64.19   18.10
   3   5  -3   61.89   14.10
  -3   5   3   77.09   13.30
  -3   5   3   64.99   17.10
   3   5  -3   52.09   19.50
  -3  -5   3   96.09   18.60
   3  -5  -3   77.79   18.10
  -3  -5   3   64.89   14.40
   3  -5  -3   46.40   11.80
   3  -5  -3   71.99   22.00
  -3  -5   3   88.39   21.80
   3  -5  -3   43.20   17.60
  -5   5   5   55.89   28.00
   5   5  -5   29.20   20.50
   5   5  -5   35.70   31.20
  -5   5   5   16.30   32.80
   5   5  -5   96.39   30.40
   5  -5  -5   33.30   31.50
  -5  -5   5   44.70   26.00
   5  -5  -5    1.80   17.90
  -5  -5   5   23.00   32.50
   5  -5  -5   21.00   27.80
   0   6   0   -7.20    4.10
   0   6   0  -12.70    4.10
  -2   6   2   53.09   16.10
  -2   6   2   63.19   15.70
  -2   6   2   68.89   10.50
   2   6  -2   72.89   12.60
   2   6  -2   76.39   14.40
   2   6  -2   72.79   15.00
  -2   6   2   74.49   14.40
  -2   6   2   65.59   15.10
   2   6  -2   48.40   16.60
  -2  -6   2   67.49   14.40
   2  -6  -2   63.19   10.60
   2  -6  -2   43.70   15.30
  -2  -6   2   69.49   18.10
   2  -6  -2   49.20   14.40
   2  -6  -2   42.60   19.20
  -2  -6   2   84.09   12.80
   2  -6  -2   80.59   15.30
  -2  -6   2   75.39   14.00
   4   6  -4   49.20   26.00
   4   6  -4   45.00   18.70
  -4   6   4   53.69   26.80
  -4   6   4   73.89   28.10
  -4   6   4   36.30   14.70
   4   6  -4   27.50   24.50
   4  -6  -4   57.99   15.50
   4  -6  -4   92.09   28.60
   4  -6  -4   80.99   24.70
  -4  -6   4   70.49   27.50
  -4  -6   4   19.90   21.70
  -1   7   1  440.96   27.20
   1   7  -1  451.25   27.40
   1   7  -1  424.96   25.60
   1   7  -1  431.46   26.30
  -1   7   1  470.45   26.40
  -1   7   1  468.85   22.70
   1   7  -1  398.16   28.80
  -1  -7   1  464.85   26.50
  -1  -7   1  456.65   25.00
  -1  -7   1  428.76   28.60
  -1  -7   1  436.56   24.90
   1  -7  -1  450.15   25.70
   1  -7  -1  467.35   23.60
  -1  -7   1  425.26   28.20
   1  -7  -1  404.86   28.30
   1  -7  -1  410.66   25.90
   1  -7  -1  448.76   25.20
   3   7  -3  197.68   18.80
  -3   7   3  175.08   23.60
   3   7  -3  169.48   21.50
   3   7  -3  200.88   24.60
  -3   7   3  151.78   15.40
   3   7  -3  206.58   24.60
  -3   7   3  207.98   23.10
  -3   7   3  213.48   24.90
   3  -7  -3  172.58   18.90
  -3  -7   3  151.78   23.20
   3  -7  -3  198.68   21.80
   3  -7  -3  190.98   25.60
  -3  -7   3  173.28   24.90
  -3  -7   3  173.98   18.40
   5   7  -5  -62.49   28.90
  -5   7   5    8.50   27.80
  -5   7   5   13.50   32.20
   5   7  -5   16.70   21.10
   5   7  -5    5.60   29.70
   5  -7  -5  -13.30   16.70
  -5  -7   5    7.00   25.30
   5  -7  -5   49.20   28.80
   5  -7  -5   57.09   32.00
  -5  -7   5   19.60   34.90
   0   8   0  521.55   25.80
   0   8   0  542.45   25.80
   0  -8   0  472.05   27.60
   0  -8   0  494.15   27.60
  -2   8   2  464.95   32.20
  -2   8   2  516.65   32.20
   2   8  -2  477.45   33.90
  -2   8   2  498.25   26.70
  -2   8   2  486.85   36.30
  -2   8   2  479.75   30.70
   2   8  -2  479.55   31.20
   2   8  -2  471.45   30.30
  -2  -8   2  540.85   31.10
   2  -8  -2  482.15   30.70
   2  -8  -2  434.66   27.20
  -2  -8   2  484.15   34.10
   2  -8  -2  488.65   36.50
   2  -8  -2  478.05   31.90
  -2  -8   2  465.75   30.60
   2  -8  -2  463.85   31.00
  -2  -8   2  538.15   38.10
  -2  -8   2  462.45   29.80
  -4   8   4  123.69   16.00
   4   8  -4  111.69   21.10
   4   8  -4   82.89   24.50
  -4   8   4  190.98   29.80
   4   8  -4  147.29   28.30
   4   8  -4  161.78   27.70
  -4   8   4  120.69   26.10
   4  -8  -4  144.99   18.10
  -4  -8   4  104.69   29.40
   4  -8  -4   88.89   29.60
   4  -8  -4  210.08   27.90
  -4  -8   4  145.09   25.70
  -1   9   1   30.60   11.70
  -1   9   1   31.00    6.70
   1   9  -1   25.10   12.80
   1   9  -1   15.00   10.00
  -1   9   1   63.29   12.00
  -1   9   1   52.69   11.90
   1   9  -1   18.60   12.70
   1   9  -1   26.90   10.10
  -1  -9   1   41.90   13.10
  -1  -9   1   48.20   10.40
  -1  -9   1   39.10    9.40
   1  -9  -1   24.80   10.60
  -1  -9   1   36.70   14.50
   1  -9  -1   32.80   12.40
   1  -9  -1   38.80    9.80
  -1  -9   1   48.90    9.80
   1  -9  -1   27.40   11.00
   1  -9  -1   24.10    6.80
  -3   9   3   -4.60   16.40
   3   9  -3   40.40   19.00
  -3   9   3   23.40   18.70
   3   9  -3   14.60   14.10
  -3   9   3    3.30    9.80
  -3   9   3    5.40   15.90
   3   9  -3   -3.10   16.70
   3   9  -3    9.10   16.70
   3  -9  -3    7.30   22.20
   3  -9  -3    5.10   10.70
  -3  -9   3   38.20   20.70
   5   9  -5   44.40   31.30
   5   9  -5   64.89   32.00
  -5   9   5   33.70   33.20
  -5   9   5   61.69   30.50
   5   9  -5   92.69   23.80
  -5  -9   5  122.59   30.10
  -5  -9   5   48.50   34.10
   5  -9  -5   98.29   19.60
   5  -9  -5   70.59   33.50
   5  -9  -5   71.69   30.00
   0  10   0    8.80    6.90
   0  10   0  -13.60   10.30
   0  10   0  -14.50    7.40
   0  10   0    4.50    9.20
   0 -10   0  -12.30    7.20
   2  10  -2   64.09   15.20
   2  10  -2   60.79   16.70
   2  10  -2   67.49   13.70
   2  10  -2   67.69   14.60
   2  10  -2   81.09   17.60
  -2  10   2  110.19   16.30
  -2  10   2   85.39    9.50
  -2  10   2   83.49   16.50
  -2 -10   2  100.59   14.40
   2 -10  -2   88.49   18.90
  -2 -10   2   82.19   17.90
   2 -10  -2   82.19   16.90
  -2 -10   2   75.29   14.30
   2 -10  -2  107.59   12.90
   2 -10  -2   90.39   14.90
  -2 -10   2  108.59   19.00
   4  10  -4   15.90   21.10
   4  10  -4   25.30   25.50
  -4  10   4   23.60   12.20
   4  10  -4   -4.30   17.80
  -4  10   4   73.09   26.90
   4  10  -4    7.20   24.00
  -4  10   4   62.49   24.00
   4 -10  -4   35.40   14.90
   4 -10  -4   -2.80   22.60
   4 -10  -4    0.50   28.00
  -4 -10   4   56.79   35.60
  -4 -10   4   32.50   28.10
  -1  11   1  399.86   27.90
  -1  11   1  487.65   26.40
   1  11  -1  479.35   29.10
   1  11  -1  464.15   25.50
   1  11  -1  449.26   27.60
   1  11  -1  426.26   30.10
  -1  11   1  421.16   26.80
  -1  11   1  414.16   24.20
   1 -11  -1  455.15   24.80
   1 -11  -1  454.95   23.50
  -1 -11   1  476.45   27.40
   1 -11  -1  431.36   27.10
  -1 -11   1  459.95   29.70
  -1 -11   1  388.56   31.20
  -1 -11   1  448.26   24.20
   1 -11  -1  455.45   28.80
   1 -11  -1  452.05   26.00
   3  11  -3   87.29   20.30
  -3  11   3   57.29   19.50
   3  11  -3   16.80   18.30
   3  11  -3   75.09   18.10
   3  11  -3   20.40   20.60
  -3  11   3   48.40   18.90
  -3  11   3   70.39   12.90
  -3 -11   3   73.89   17.30
   3 -11  -3   48.00   11.60
   3 -11  -3   69.99   18.10
  -3 -11   3   64.49   21.00
   3 -11  -3   61.59   23.50
   5  11  -5  -14.50   30.30
   5  11  -5  -19.20   20.70
  -5  11   5   13.50   34.60
  -5  11   5   23.80   29.10
   5  11  -5   31.40   30.40
   5 -11  -5   21.00   27.80
  -5 -11   5  -26.00   35.70
  -5 -11   5   -7.50   25.90
   5 -11  -5   39.40   33.00
   0  12   0  941.61   47.50
   0  12   0  903.61   47.70
   0  12   0  963.80   46.10
   0  12   0  971.90   45.70
   0 -12   0  919.11   47.70
   0 -12   0  921.31   47.30
   0 -12   0  904.41   46.70
   0 -12   0  934.81   47.40
   0 -12   0  936.21   45.80
  -2  12   2  118.29   18.60
   2  12  -2  154.68   19.50
   2  12  -2  132.49   15.70
   2  12  -2  106.69   15.40
  -2  12   2  130.59   16.10
   2  12  -2  138.69   18.60
  -2  12   2  118.89   17.70
  -2  12   2  119.59   17.50
   2  12  -2  126.29   16.60
  -2  12   2  110.39   12.70
  -2 -12   2  138.89   15.50
  -2 -12   2  136.89   19.90
  -2 -12   2  138.39   14.80
   2 -12  -2  132.69   16.00
  -2 -12   2   81.09   17.90
   2 -12  -2  143.89   15.60
  -2 -12   2  115.79   14.80
   2 -12  -2  128.59   20.20
   2 -12  -2  110.09   13.00
   2 -12  -2  136.29   17.90
   4  12  -4  203.98   29.50
  -4  12   4  218.68   30.10
  -4  12   4  200.98   25.40
  -4  12   4  215.58   31.80
  -4  12   4  269.77   29.30
   4  12  -4  226.78   29.90
   4  12  -4  197.58   25.20
   4  12  -4  244.18   31.70
   4 -12  -4  211.38   28.70
   4 -12  -4  194.28   19.50
  -4 -12   4  201.08   27.80
  -4 -12   4  191.88   35.00
   4 -12  -4  222.68   34.30
   1  13  -1   50.09   13.70
  -1  13   1   64.49   13.80
  -1  13   1   56.39    7.60
   1  13  -1   41.90   10.00
   1  13  -1   39.90   11.40
  -1  13   1   45.80   12.50
   1  13  -1   30.40   14.10
  -1  13   1   42.30   11.30
   1  13  -1   50.79    9.10
   1 -13  -1   41.80    7.60
   1 -13  -1   51.59   11.70
  -1 -13   1   63.79   15.20
   1 -13  -1   40.10   13.30
  -1 -13   1   50.89   11.60
  -1 -13   1   33.30   13.30
   3  13  -3  227.38   26.50
   3  13  -3  221.48   23.90
  -3  13   3  241.88   25.90
   3  13  -3  197.98   21.50
   3  13  -3  236.08   25.70
  -3  13   3  203.98   22.40
   3 -13  -3  230.28   27.30
   3 -13  -3  157.38   28.50
  -3 -13   3  239.78   25.60
  -3 -13   3  223.88   27.10
   5  13  -5   52.29   32.90
   5  13  -5   56.19   31.30
  -5  13   5   34.00   32.90
   5  13  -5   44.80   40.50
  -5  13   5   91.89   32.00
   5 -13  -5   56.19   27.90
  -5 -13   5   34.80   34.90
   5 -13  -5  -15.50   32.50
   0  14   0  192.88   17.00
   0  14   0  184.48   21.60
   0  14   0  220.28   17.10
   0  14   0  215.68   16.70
   0 -14   0  202.08   20.40
   0 -14   0  171.28   18.70
   0 -14   0  201.08   21.50
   0 -14   0  205.48   16.90
   0 -14   0  217.18   16.00
   0 -14   0  202.88   16.90
   2  14  -2  194.38   20.80
  -2  14   2  238.78   25.20
  -2  14   2  195.08   23.80
  -2  14   2  215.28   15.60
   2  14  -2  245.78   23.50
   2  14  -2  205.88   22.30
   2  14  -2  209.48   24.80
   2  14  -2  270.17   28.10
  -2  14   2  237.88   24.00
  -2  14   2  165.38   21.20
   2 -14  -2  223.68   21.20
  -2 -14   2  224.98   20.80
   2 -14  -2  251.47   23.10
   2 -14  -2  193.38   21.30
  -2 -14   2  238.38   22.00
  -2 -14   2  247.88   23.60
  -2 -14   2  212.68   19.40
   2 -14  -2  238.38   32.20
   2 -14  -2  168.28   17.70
  -2 -14   2  210.78   22.60
  -4  14   4   49.20   22.60
   4  14  -4   42.50   26.90
  -4  14   4   45.10   25.90
   4  14  -4   51.29   24.80
   4  14  -4    5.80   19.90
   4  14  -4  145.39   32.20
  -4  14   4   51.49   27.90
   4 -14  -4   28.50   14.00
  -4 -14   4   63.29   30.10
   4 -14  -4   52.19   40.30
   4 -14  -4   83.89   32.20
  -4 -14   4  105.79   22.90
   1  15  -1  103.59   11.40
  -1  15   1  100.39    9.50
  -1  15   1  121.49   12.20
  -1  15   1  114.89   14.20
  -1  15   1  108.79   13.00
   1  15  -1  128.39   13.80
   1  15  -1   90.39   15.10
   1  15  -1   83.39   13.40
   1  15  -1  119.19   19.00
  -1  15   1   73.89   13.60
  -1 -15   1   82.89   14.90
   1 -15  -1   90.39   15.30
  -1 -15   1  132.39   17.40
  -1 -15   1  115.49   13.60
  -1 -15   1  112.79   13.30
   1 -15  -1   92.39   13.30
  -3  15   3   55.39   19.90
   3  15  -3   21.80   20.40
  -3  15   3   63.89   17.20
  -3  15   3   44.50   19.80
   3  15  -3   49.50   17.40
   3  15  -3   49.50   18.50
   3  15  -3   20.60   16.20
  -3 -15   3   79.09   16.60
   3 -15  -3   75.39   18.30
  -3 -15   3   38.20   23.40
   3 -15  -3   26.50   24.50
   5  15  -5   23.10   31.90
  -5  15   5   18.40   29.30
   5  15  -5  -33.60   21.70
  -5  15   5   39.20   33.60
  -5 -15   5   16.00   35.20
  -5 -15   5    5.80   24.80
   5 -15  -5   18.00   33.80
   5 -15  -5   25.10   26.70
   0  16   0   44.40   13.60
   0  16   0   68.09   10.10
   0  16   0   66.49   10.30
   0 -16   0   69.49   10.50
   0 -16   0   45.10   13.70
   0 -16   0   60.09   10.20
   0 -16   0   51.29   11.60
   0 -16   0   28.50   14.10
  -2  16   2  581.84   37.60
   2  16  -2  668.03   37.90
   2  16  -2  632.14   36.50
   2  16  -2  663.73   41.00
  -2  16   2  622.34   35.80
   2  16  -2  608.84   38.50
  -2  16   2  643.74   37.30
  -2  16   2  635.24   37.80
  -2 -16   2  503.55   43.40
   2 -16  -2  532.95   37.10
  -2 -16   2  654.53   34.70
   2 -16  -2  566.14   40.90
  -2 -16   2  598.54   37.00
   2 -16  -2  670.83   33.30
  -2 -16   2  659.73   41.10
   2 -16  -2  649.24   35.50
   4  16  -4  112.89   23.60
  -4  16   4  107.39   28.30
   4  16  -4  122.99   25.20
  -4  16   4  140.89   25.40
  -4  16   4  138.69   30.10
   4  16  -4  166.08   28.20
   4  16  -4  122.19   30.20
   4 -16  -4  137.89   26.50
  -4 -16   4  131.19   25.00
   4 -16  -4  145.09   34.40
  -4 -16   4   93.99   33.00
   1  17  -1  408.06   27.70
   1  17  -1  384.56   25.00
  -1  17   1  323.67   25.10
  -1  17   1  297.47   21.00
  -1  17   1  350.36   24.30
   1  17  -1  353.36   27.50
  -1  17   1  312.97   20.10
  -1  17   1  312.57   22.50
   1 -17  -1  341.97   20.60
  -1 -17   1  302.47   24.40
  -1 -17   1  338.77   27.00
   1 -17  -1  333.57   23.00
  -1 -17   1  310.97   24.40
   1 -17  -1  373.16   26.50
  -1 -17   1  303.77   27.60
  -3  17   3  272.37   31.60
   3  17  -3  295.87   29.70
   3  17  -3  298.87   29.20
  -3  17   3  256.67   31.60
  -3  17   3  277.47   27.70
   3  17  -3  298.57   30.10
   3  17  -3  243.18   27.70
   3 -17  -3  244.68   31.50
  -3 -17   3  291.17   32.00
  -3 -17   3  329.77   28.10
   3 -17  -3  317.37   29.30
   5  17  -5   59.89   23.90
  -5  17   5   39.00   35.20
   5  17  -5   90.59   33.70
  -5  17   5   59.49   34.00
   5  17  -5   53.19   32.50
  -5 -17   5   42.00   24.80
   5 -17  -5   11.00   34.40
  -5 -17   5   59.29   37.40
   0  18   0  244.18   23.40
   0  18   0  277.07   19.60
   0 -18   0  207.98   20.70
   0 -18   0  187.28   18.60
   0 -18   0  198.58   22.90
   0 -18   0  220.08   19.20
   0 -18   0  198.88   22.40
   0 -18   0  259.27   26.30
  -2  18   2  187.88   19.90
   2  18  -2  256.57   23.10
   2  18  -2  174.18   22.10
  -2  18   2  243.38   26.20
  -2  18   2  213.28   21.40
   2  18  -2  213.38   19.90
  -2  18   2  198.08   15.50
  -2  18   2  227.18   24.00
   2  18  -2  196.28   22.50
   2 -18  -2  211.98   22.10
   2 -18  -2  177.28   18.00
  -2 -18   2  217.78   24.10
   2 -18  -2  232.68   20.70
   2 -18  -2  205.68   22.80
  -2 -18   2  239.68   18.20
   4  18  -4  142.29   28.30
   4  18  -4  118.69   24.40
   4  18  -4  111.49   24.70
  -4  18   4  137.89   29.40
   4  18  -4  130.59   38.70
  -4  18   4  121.89   30.00
   4 -18  -4  125.69   25.90
   4 -18  -4  106.59   34.80
  -4 -18   4  103.99   33.00
  -4 -18   4  135.09   24.40
  -1  19   1   60.89   10.50
  -1  19   1   59.49   13.80
  -1  19   1   72.69    9.50
  -1  19   1   45.40   12.10
  -1  19   1   46.50   13.50
   1  19  -1   86.89   15.50
   1  19  -1   56.19   15.20
   1  19  -1   56.69   13.10
  -1 -19   1   64.79   15.60
   1 -19  -1   65.29    9.70
   1 -19  -1   44.30   13.10
   1 -19  -1   40.90   15.20
  -1 -19   1   71.09   16.60
  -1 -19   1   68.69   13.00
   3  19  -3   14.40   21.20
  -3  19   3   -2.40   19.70
  -3  19   3   41.00   16.50
  -3  19   3   54.09   20.70
   3  19  -3   55.29   32.70
   3  19  -3   -8.00   16.50
   3  19  -3    8.30   18.10
  -3 -19   3  -23.50   23.20
  -3 -19   3   29.20   16.10
   3 -19  -3   23.80   17.00
   3 -19  -3   18.40   24.60
   5  19  -5    6.90   32.30
  -5  19   5   51.69   33.00
   5  19  -5    5.80   30.10
  -5  19   5   49.60   31.30
   5  19  -5   12.30   24.20
   5 -19  -5   27.10   35.50
  -5 -19   5   16.90   36.30
  -5 -19   5   -5.20   24.10
   0  20   0   69.59   15.30
   0  20   0   86.59   16.00
   0 -20   0   79.69   14.60
   0 -20   0   97.19   11.90
   0 -20   0   90.99   12.30
   0 -20   0   63.99   14.20
   0 -20   0   95.89   13.80
   0 -20   0   81.09   15.30
  -2  20   2  327.57   27.00
  -2  20   2  360.26   33.20
   2  20  -2  401.36   24.20
   2  20  -2  287.77   33.80
  -2  20   2  337.27   20.40
   2  20  -2  270.47   29.80
   2 -20  -2  303.57   27.00
   2 -20  -2  262.97   32.50
   2 -20  -2  364.76   23.70
   2 -20  -2  305.17   21.90
  -2 -20   2  353.56   32.50
  -4  20   4  159.88   30.50
  -4  20   4  152.28   25.10
   4  20  -4   45.70   22.20
   4  20  -4   97.69   34.50
   4  20  -4   90.59   39.80
  -4  20   4  133.09   29.10
   4  20  -4  114.39   27.60
  -4 -20   4   79.29   40.60
  -4 -20   4  122.89   22.90
  -4 -20   4   93.79   23.10
   4 -20  -4   70.59   34.40
   4 -20  -4  110.29   24.00
  -1  21   1   98.99   15.20
   1  21  -1   81.99   16.60
   1  21  -1   72.19   15.90
   1  21  -1   84.09   14.10
  -1  21   1   75.39   11.70
  -1 -21   1   83.79   16.50
  -1 -21   1   98.29   17.60
  -1 -21   1   85.29   14.20
  -1 -21   1   77.89   16.80
   1 -21  -1   73.29   16.40
   1 -21  -1  105.29   11.20
  -1 -21   1   79.29   14.00
   1 -21  -1   77.79   10.70
   3  21  -3  211.28   22.70
  -3  21   3  165.88   21.50
   3  21  -3  206.38   24.40
   3  21  -3  186.98   27.50
  -3  21   3  231.08   26.20
   3  21  -3  173.98   22.40
  -3  21   3  199.18   26.00
   3 -21  -3  214.38   25.90
  -3 -21   3  152.38   19.00
  -3 -21   3  186.28   30.00
   3 -21  -3  199.48   29.60
   5  21  -5   43.70   32.00
  -5  21   5    3.30   32.60
   5  21  -5   38.10   33.40
  -5  21   5  -21.80   29.60
   5  21  -5   54.09   25.90
   5 -21  -5   46.20   35.50
  -5 -21   5   57.39   26.40
  -5 -21   5   60.29   38.30
   0  22   0  222.08   23.30
   0  22   0  242.48   25.40
   0 -22   0  213.78   20.70
   0 -22   0  199.38   21.50
   0 -22   0  230.78   20.30
   0 -22   0  220.78   24.90
   0 -22   0  211.48   19.70
   0 -22   0  237.18   26.50
   2  22  -2  907.31   46.80
   2  22  -2  883.81   47.40
  -2  22   2  869.01   48.60
  -2  22   2  886.81   48.60
   2  22  -2  894.21   52.29
  -2  22   2  811.52   46.80
   2  22  -2  915.41   49.70
  -2  22   2  846.32   44.00
   2 -22  -2  921.21   48.40
  -2 -22   2  924.31   49.70
  -2 -22   2  919.61   52.09
   2 -22  -2  875.91   45.00
   2 -22  -2  912.61   52.19
   4  22  -4   16.20   21.70
   4  22  -4    2.90   24.70
  -4  22   4   13.60   26.70
  -4  22   4   39.00   20.70
  -4  22   4   12.10   26.60
   4  22  -4   24.30   22.70
   4  22  -4  -18.00   27.40
  -4 -22   4   37.10   26.20
  -4 -22   4    4.80   21.60
   4 -22  -4   -7.30   34.00
   4 -22  -4   26.90   20.70
  -1  23   1   59.79   14.90
  -1  23   1   66.99   15.40
   1  23  -1   85.39   17.20
   1  23  -1   85.99   16.90
  -1  23   1   99.19   11.00
   1  23  -1   86.89   14.30
  -1 -23   1  103.19   14.70
  -1 -23   1   49.80   16.30
   1 -23  -1   80.39   11.10
  -1 -23   1   83.69   16.90
   1 -23  -1   74.09   10.80
   1 -23  -1  103.59   17.50
   1 -23  -1   72.19   14.00
   1 -23  -1   70.39   15.00
  -1 -23   1  126.99   18.30
  -1 -23   1   88.69   14.70
   3  23  -3   25.80   22.50
  -3  23   3   26.10   21.70
   3  23  -3   -9.90   16.70
   3  23  -3   14.50   19.10
   3  23  -3   17.60   18.00
  -3  23   3  -15.00   20.50
  -3 -23   3   -1.90   26.10
   3 -23  -3  -10.90   25.50
  -3 -23   3   28.70   13.90
   3 -23  -3    0.80   20.30
  -3 -23   3   22.90   17.40
  -5  23   5   14.00   32.50
   5  23  -5  -34.30   24.10
   5  23  -5   50.89   31.70
  -5  23   5   -3.10   30.50
   5  23  -5  -26.90   31.20
  -5 -23   5   54.39   37.60
  -5 -23   5   -5.80   25.90
   5 -23  -5   25.10   36.80
   0  24   0   18.10   15.30
   0  24   0   16.20   15.40
   0 -24   0   50.99   11.60
   0 -24   0   15.90   13.70
   0 -24   0   -2.70   13.70
   0 -24   0   48.10   19.10
   0 -24   0   40.50   15.30
   2  24  -2   -2.20   12.30
  -2  24   2   20.10   16.30
  -2  24   2    9.40   10.20
   2  24  -2   -2.30   14.80
  -2  24   2   50.09   12.60
   2  24  -2   33.60   13.60
   2  24  -2   30.40   18.30
  -2  24   2   -6.50   15.00
   2 -24  -2  -10.60   21.00
   2 -24  -2   15.60   10.00
  -2 -24   2    2.50   20.20
  -2 -24   2   14.80   14.90
   2 -24  -2   35.30   16.10
   4  24  -4   44.80   21.10
  -4  24   4   20.70   26.20
  -4  24   4  -25.30   19.20
  -4  24   4  -24.30   26.30
   4  24  -4   25.20   34.10
   4  24  -4   37.00   28.70
  -4 -24   4   -9.40   26.30
  -4 -24   4   12.60   18.40
  -4 -24   4   -1.80   30.90
   4 -24  -4    9.50   24.80
  -1  25   1  462.25   29.80
   1  25  -1  462.95   31.50
   1  25  -1  445.36   33.70
  -1  25   1  440.86   32.00
   1  25  -1  465.85   31.00
  -1  25   1  415.16   26.80
  -1 -25   1  424.76   31.30
  -1 -25   1  426.86   30.10
   1 -25  -1  450.35   28.70
   1 -25  -1  493.25   27.40
  -1 -25   1  479.15   32.70
   1 -25  -1  446.46   31.90
   1 -25  -1  461.65   27.00
   1 -25  -1  475.05   34.40
   3  25  -3   89.59   20.00
   3  25  -3   96.29   21.10
  -3  25   3   68.69   18.60
  -3  25   3  103.79   23.50
   3  25  -3  118.29   25.80
   3  25  -3   66.29   20.40
  -3  25   3   87.19   23.90
   3 -25  -3   58.69   27.60
   3 -25  -3   84.59   18.00
  -3 -25   3  109.19   28.80
  -3 -25   3   77.09   20.40
  -5  25   5   38.50   31.60
   5  25  -5  -35.30   32.80
   5  25  -5   26.00   26.30
  -5  25   5   -4.90   32.20
   5  25  -5   32.50   31.30
   5 -25  -5  -84.09   36.90
  -5 -25   5   -9.30   25.50
  -5 -25   5   33.70   37.60
   0  26   0 1037.30   55.39
   0  26   0 1064.69   57.29
   0 -26   0 1093.99   57.09
   0 -26   0 1033.90   54.09
   0 -26   0 1088.69   54.79
   0 -26   0  975.40   56.49
   0 -26   0 1143.49   54.79
   0 -26   0 1089.69   54.99
   2  26  -2  379.36   31.70
   2  26  -2  360.66   26.40
  -2  26   2  378.46   26.50
  -2  26   2  369.36   29.40
   2  26  -2  386.06   35.60
  -2  26   2  367.36   23.10
   2  26  -2  367.36   27.20
  -2  26   2  323.97   30.20
   2 -26  -2  353.26   29.90
   2 -26  -2  337.17   35.60
   2 -26  -2  364.86   24.20
  -2 -26   2  410.56   31.40
   4  26  -4    7.00   28.40
   4  26  -4   27.90   23.90
   4  26  -4   60.89   22.20
  -4  26   4   32.40   29.20
   4  26  -4   -6.40   25.70
  -4  26   4   40.60   27.40
   4 -26  -4   86.79   39.70
  -4 -26   4   44.30   32.50
   4 -26  -4   17.60   21.00
  -4 -26   4    6.60   22.80
  -1  27   1   89.69   16.40
   1  27  -1   85.59   23.30
   1  27  -1   83.89   18.90
  -1  27   1   96.79   12.10
   1  27  -1   84.29   28.50
  -1 -27   1  105.89   19.30
   1 -27  -1  106.69   12.80
   1 -27  -1   96.79   15.30
   1 -27  -1  104.09   12.70
  -3  27   3   41.40   17.60
   3  27  -3   40.60   20.40
   3  27  -3   27.90   20.00
   3  27  -3   41.00   24.80
  -3  27   3   74.19   23.90
  -3  27   3   67.29   23.70
   3 -27  -3   36.70   26.80
   3 -27  -3   52.99   27.50
  -3 -27   3   24.20   19.90
  -3 -27   3   65.89   28.70
   5  27  -5  -31.10   25.30
  -5  27   5   43.30   31.60
   5  27  -5   10.80   31.30
  -5  27   5   14.70   33.40
  -5 -27   5   42.40   39.70
  -5 -27   5   32.50   27.80
   5 -27  -5   61.59   40.10
   0  28   0  840.92   47.80
   0  28   0  835.52   49.60
   0 -28   0  921.71   47.20
   0 -28   0  824.12   46.00
   0 -28   0  860.01   49.40
   0 -28   0  881.71   47.10
   0 -28   0  921.21   46.70
   2  28  -2   96.09   18.60
  -2  28   2   79.59   15.50
  -2  28   2  107.09   11.90
   2  28  -2   63.29   15.70
  -2  28   2   79.19   18.90
  -2  28   2   83.19   27.10
   2  28  -2   83.79   21.30
   2  28  -2   84.99   15.10
   2 -28  -2   79.29   19.10
   2 -28  -2   73.39   11.80
  -2 -28   2   99.69   18.10
  -2 -28   2   60.99   23.70
   2 -28  -2   85.19   23.10
   2 -28  -2   80.89   12.80
   4  28  -4   29.50   24.40
  -4  28   4    7.90   21.30
   4  28  -4  -16.10   21.30
  -4  28   4   55.69   28.80
   4  28  -4   13.30   28.60
  -4  28   4    7.50   26.30
   4  28  -4   17.80   25.60
  -4 -28   4   46.30   24.70
  -4 -28   4   -9.30   32.80
   4 -28  -4   30.90   34.90
   4 -28  -4   34.00   23.70
   1  29  -1  979.60   52.69
  -1  29   1  915.61   49.40
   1  29  -1  928.31   54.89
  -1  29   1  966.30   51.19
   1 -29  -1  980.40   50.19
   1 -29  -1 1030.30   52.49
  -1 -29   1  965.30   52.99
  -1 -29   1  927.01   52.79
  -1 -29   1  937.11   50.79
   1 -29  -1  972.80   49.60
   3  29  -3   35.60   21.30
   3  29  -3   37.70   25.30
   3  29  -3   57.99   19.10
   3  29  -3   71.39   21.10
  -3  29   3   74.39   24.60
  -3  29   3   81.29   18.30
  -3  29   3   84.49   24.00
  -3 -29   3   42.60   21.20
  -3 -29   3   72.59   29.10
   3 -29  -3   21.40   28.00
  -5  29   5   70.29   32.40
  -5  29   5   81.69   35.20
   5  29  -5   33.50   28.10
   5  29  -5   32.20   35.40
   5  29  -5   79.79   33.30
   5 -29  -5   54.29   40.90
  -5 -29   5   54.39   29.10
   0  30   0  403.86   31.90
   0 -30   0  488.55   30.30
   0 -30   0  428.56   29.60
   0 -30   0  423.66   30.90
  -2  30   2  385.16   33.00
   2  30  -2  495.45   40.20
  -2  30   2  485.25   27.90
   2  30  -2  463.65   30.20
  -2  30   2  454.55   34.40
  -2  30   2  478.75   30.60
   2  30  -2  474.75   35.90
  -2 -30   2  423.56   39.20
   2 -30  -2  419.76   28.40
   2 -30  -2  339.67   40.20
   2 -30  -2  421.66   28.90
  -2 -30   2  473.35   36.60
   4  30  -4   20.90   30.10
   4  30  -4   63.79   26.70
  -4  30   4   31.90   28.20
  -4  30   4   72.19   28.30
   4  30  -4   50.09   26.80
   4  30  -4   25.80   26.00
   4 -30  -4    1.40   36.60
  -4 -30   4   75.59   34.70
  -4 -30   4    4.00   24.60
  -1  31   1   13.30   10.40
   1  31  -1   10.40   14.80
  -1  31   1   -2.50   16.70
   1  31  -1    4.60   18.10
   1 -31  -1    9.50   11.10
   1 -31  -1  -41.90   18.60
  -1 -31   1   23.10   15.30
   1 -31  -1   20.80   11.40
  -1 -31   1  -20.30   18.20
  -1 -31   1  -29.70   15.00
   3  31  -3   25.40   25.50
   3  31  -3   38.90   16.20
  -3  31   3   27.30   24.00
  -3  31   3   23.40   23.20
   3  31  -3   17.40   20.60
   3  31  -3   24.60   21.90
  -3 -31   3   18.30   28.80
  -3 -31   3  -12.70   20.20
   3 -31  -3   20.60   28.60
  -5  31   5   27.40   32.10
   5  31  -5   12.20   32.90
  -5  31   5   12.10   31.80
   5  31  -5   -0.70   31.60
   5  31  -5   22.90   32.30
   5 -31  -5    2.00   47.80
  -5 -31   5  -10.30   28.40
   0  32   0  140.99   22.10
   0 -32   0  177.68   20.70
   0 -32   0  177.48   23.40
   0 -32   0  191.08   29.60
   0 -32   0  209.08   22.80
  -2  32   2   93.69   20.00
  -2  32   2  102.99   13.50
   2  32  -2   73.69   16.20
   2  32  -2   97.89   20.40
  -2  32   2   84.99   21.90
   2  32  -2   84.09   17.00
   2  32  -2   89.69   24.30
  -2  32   2  113.19   17.40
   2 -32  -2   12.20   24.20
  -2 -32   2  107.39   26.10
   2 -32  -2   80.09   17.30
  -2 -32   2   66.19   20.00
   2 -32  -2   87.39   14.40
   4  32  -4   63.79   25.90
   4  32  -4   35.70   30.20
   4  32  -4    0.60   26.40
  -4  32   4   41.60   28.50
  -4  32   4   -3.20   29.90
  -4 -32   4   22.80   25.30
   4 -32  -4  -21.80   35.80
  -4 -32   4   44.60   34.20
  -1  33   1 1007.10   54.19
   1  33  -1 1006.60   54.99
   1  33  -1 1106.19   58.19
  -1 -33   1  876.61   52.89
   1 -33  -1  978.00   51.99
  -1 -33   1  978.30   55.39
  -1 -33   1  986.10   55.39
   1 -33  -1  980.20   52.09
   1 -33  -1  968.50   51.89
   1 -33  -1 1017.10   58.39
  -3  33   3   85.79   31.40
  -3  33   3  161.38   26.90
   3  33  -3   88.59   19.90
   3 -33  -3   76.89   31.40
  -3 -33   3   93.69   41.90
  -3 -33   3   96.69   31.20
   0  34   0  637.04   43.10
   0 -34   0  626.14   38.80
   0 -34   0  621.94   43.00
   0 -34   0  569.54   39.60
   0 -34   0  624.14   38.60
   2  34  -2  331.37   26.60
  -2  34   2  371.26   36.30
   2  34  -2  318.07   34.40
  -2  34   2  303.17   30.80
  -2  34   2  358.56   25.20
   2  34  -2  351.66   40.20
   2  34  -2  355.46   27.80
  -2 -34   2  339.47   34.60
   2 -34  -2  331.77   27.00
  -2 -34   2  385.96   35.70
   2 -34  -2  311.67   33.70
   2 -34  -2  323.17   26.20
  -4  34   4   52.39   28.80
   4  34  -4  -12.50   29.70
   4  34  -4   38.40   26.80
   4  34  -4   48.30   27.10
  -4 -34   4   50.69   36.70
   4 -34  -4   53.39   38.30
  -4 -34   4   36.70   26.70
   1  35  -1   10.10   16.20
  -1  35   1    9.40   18.80
   1  35  -1   -3.30   20.30
  -1 -35   1   59.39   17.90
   1 -35  -1    7.90   21.80
  -1 -35   1   -9.80   20.20
   1 -35  -1   18.80   16.10
   1 -35  -1   18.80   13.00
   3  35  -3   82.79   22.70
  -3  35   3   84.69   26.00
   3  35  -3   60.39   23.80
  -3  35   3   85.69   16.40
  -3  35   3   40.90   25.10
   3  35  -3   75.69   28.90
   3  35  -3   31.20   18.20
  -3 -35   3   59.39   30.30
   3 -35  -3   40.50   30.90
  -3 -35   3   41.40   23.70
   0  36   0  114.69   23.20
   0 -36   0   93.19   22.90
   0 -36   0   94.89   17.70
   0 -36   0   82.29   19.90
   0 -36   0   83.09   18.20
   2  36  -2   97.19   18.20
   2  36  -2   78.39   22.10
   2  36  -2  119.09   26.90
   2  36  -2  114.49   17.50
  -2  36   2   63.79   21.00
  -2  36   2  149.79   18.60
  -2  36   2  109.79   14.40
   2 -36  -2  102.99   16.50
  -2 -36   2   88.39   22.50
   2 -36  -2   48.90   26.90
   2 -36  -2  112.49   15.20
  -2 -36   2   99.79   28.00
   4  36  -4   -3.30   26.50
  -4  36   4   11.90   28.70
   4  36  -4  -17.30   24.70
  -4  36   4  -74.69   35.20
   4  36  -4    8.90   31.30
   4 -36  -4   46.20   38.00
  -4 -36   4   13.70   36.70
  -4 -36   4   32.30   26.90
   1  37  -1  342.57   37.10
  -1  37   1  367.96   31.30
  -1 -37   1  348.57   32.60
   1 -37  -1  325.87   27.80
   1 -37  -1  356.96   28.50
   1 -37  -1  356.06   38.50
  -1 -37   1  289.47   31.70
  -1 -37   1  323.07   38.30
  -3  37   3  113.59   26.40
   3  37  -3   79.89   29.40
   3  37  -3   58.19   18.80
  -3  37   3  112.59   18.20
   3  37  -3   65.19   23.10
  -3  37   3   22.10   25.40
   3  37  -3   41.40   24.00
  -3 -37   3   50.59   24.90
  -3 -37   3  103.09   32.30
   0  38   0  570.04   44.30
   0 -38   0  579.64   38.90
   0 -38   0  557.34   43.80
   0 -38   0  599.94   37.10
   0 -38   0  570.24   38.40
  -2  38   2   57.09   22.40
  -2  38   2   90.09   21.50
   2  38  -2  125.89   27.30
   2  38  -2  123.89   18.80
   2  38  -2  106.79   23.20
  -2  38   2  113.19   18.00
  -2 -38   2   98.59   28.70
  -2 -38   2  115.79   24.10
   2 -38  -2  116.09   17.60
   2 -38  -2  126.29   29.70
  -4  38   4   65.39   30.20
   4  38  -4   14.80   31.20
   4  38  -4   32.10   27.00
   4  38  -4   29.20   26.50
  -4  38   4   64.39   30.70
  -4 -38   4   25.50   27.90
  -4 -38   4   88.99   38.00
   4 -38  -4  -17.80   38.30
   1  39  -1   18.00   22.60
  -1  39   1   57.69   20.70
   1 -39  -1    8.50   23.20
   1 -39  -1   -3.50   19.40
  -1 -39   1   37.90   25.20
  -1 -39   1   27.30   24.50
   1 -39  -1   34.80   14.20
  -1 -39   1   25.80   18.80
   3  39  -3   34.70   32.50
  -3  39   3  -13.50   24.90
   3  39  -3   19.70   29.00
   3  39  -3   36.20   21.80
   3  39  -3  -10.20   23.10
  -3  39   3   28.80   17.10
  -3  39   3  -16.30   24.70
  -3 -39   3   15.10   24.80
  -3 -39   3  -19.90   30.90
   3 -39  -3   -5.00   30.30
   0 -40   0   32.80   17.10
   0 -40   0   14.30   21.40
   0 -40   0   -3.10   21.90
   0 -40   0   49.60   20.20
  -2  40   2   39.50   15.90
   2  40  -2   -8.30   28.20
  -2  40   2   42.10   22.10
   2 -40  -2    7.80   19.30
  -2 -40   2   29.30   27.50
   2 -40  -2   34.00   27.70
   4  40  -4   -0.10   27.20
  -4  40   4   17.20   30.00
  -4  40   4   14.20   29.10
   4  40  -4  -13.80   41.30
   4  40  -4  -33.20   23.50
   4 -40  -4    1.50   38.50
  -4 -40   4  -20.50   26.10
  -4 -40   4  -11.50   36.80
   1  41  -1   60.39   24.00
  -1  41   1   54.09   22.30
  -1 -41   1   66.29   26.20
   1 -41  -1   34.70   15.60
   1 -41  -1   16.10   24.60
  -1 -41   1   24.10   19.80
   1 -41  -1   27.10   20.10
  -1 -41   1   45.70   22.70
   3  41  -3  128.39   28.20
   3  41  -3  169.28   25.30
  -3  41   3  149.19   29.90
   3  41  -3  112.19   33.50
   3  41  -3  154.78   21.80
  -3  41   3  212.98   25.20
  -3  41   3  209.88   28.80
  -3 -41   3  130.29   28.60
   3 -41  -3  127.89   19.10
   3 -41  -3  191.58   35.40
   0 -42   0  261.77   26.60
   0 -42   0  287.97   31.20
   0 -42   0  322.17   31.40
  -2  42   2   63.69   21.90
  -2  42   2  100.69   24.20
   2  42  -2   84.99   28.10
   2  42  -2   76.39   23.00
  -2  42   2   45.90   16.70
  -2 -42   2   46.70   22.80
   2 -42  -2   56.69   16.70
   2 -42  -2   21.50   28.70
  -2 -42   2   79.19   28.20
   4  42  -4   76.49   39.30
   4  42  -4   33.30   28.30
  -4  42   4   10.50   29.30
   4  42  -4   36.50   32.80
  -4 -42   4   98.59   38.80
  -4 -42   4    0.80   34.10
   4 -42  -4  102.69   41.90
   1  43  -1  -17.70   23.90
  -1  43   1  -31.10   30.70
  -1 -43   1   11.60   22.40
   1 -43  -1    4.80   25.50
   1 -43  -1    2.20   15.00
  -1 -43   1    3.60   19.80
  -1 -43   1  -26.80   25.70
  -3  43   3    1.80   15.30
   3  43  -3  -11.20   23.50
  -3  43   3   12.20   24.60
   3  43  -3   51.69   30.50
   3  43  -3    1.90   15.70
  -3  43   3    5.20   25.50
   3  43  -3    2.90   20.20
   3 -43  -3   14.40   32.60
  -3 -43   3   19.70   25.50
  -3 -43   3   45.80   34.30
   0 -44   0  106.39   27.00
   0 -44   0   88.89   20.40
   0 -44   0   98.09   29.40
  -2  44   2   32.30   16.10
  -2  44   2    6.40   21.00
  -2  44   2   61.29   24.70
   2  44  -2   -5.30   27.70
   2 -44  -2  110.39   36.10
   2 -44  -2   35.70   16.20
  -2 -44   2   40.00   23.50
  -2 -44   2   32.50   28.80
  -1  45   1  142.09   28.40
  -1 -45   1  139.79   26.00
   1 -45  -1  128.49   29.90
  -1 -45   1  136.99   30.70
   1 -45  -1  125.09   23.40
   1 -45  -1   89.59   19.10
   3  45  -3   93.59   27.00
  -3  45   3   41.00   27.00
  -3  45   3   63.99   26.00
   3  45  -3   40.40   21.30
   3  45  -3   37.50   31.50
  -3 -45   3   12.80   33.20
  -3 -45   3   41.10   26.90
   3 -45  -3   34.80   33.60
   0 -46   0   26.80   19.40
   0 -46   0   50.89   22.30
   0 -46   0    8.50   26.70
   2  46  -2  108.09   30.50
  -2  46   2  109.59   23.50
  -2  46   2   96.89   26.30
  -2 -46   2  103.79   26.40
   2 -46  -2  104.69   19.00
  -2 -46   2  136.99   31.40
   2 -46  -2  135.59   33.00
   1  47  -1   25.40   26.50
  -1  47   1   22.90   22.50
  -1 -47   1   20.80   24.10
   1 -47  -1   19.20   17.60
   1 -47  -1    0.80   35.40
  -1 -47   1   47.70   28.40
  -1 -47   1   44.70   23.50
   1 -47  -1   26.80   22.10
   3  47  -3    3.50   30.40
  -3  47   3   22.20   27.40
  -3  47   3   50.39   25.60
   3  47  -3   -6.80   19.50
  -3 -47   3   -8.20   26.20
  -3 -47   3    3.70   32.80
   3 -47  -3   23.40   33.00
   0 -48   0    3.00   26.20
   0 -48   0   -2.40   22.30
   0 -48   0   12.90   19.80
  -2  48   2  -14.10   20.90
  -2  48   2   -8.60   15.50
  -2  48   2   -8.30   23.30
   2  48  -2   -3.40   27.60
   2 -48  -2   35.80   31.00
   2 -48  -2   -4.50   16.40
  -2 -48   2   25.50   29.50
  -2 -48   2    7.00   24.80
   1  49  -1   82.19   28.70
  -1  49   1   87.99   24.10
   1 -49  -1   68.29   23.00
  -1 -49   1   80.79   24.70
  -1 -49   1   31.60   24.40
   1 -49  -1  101.59   31.00
  -1 -49   1   58.59   30.20
   1 -49  -1   63.09   19.60
  -3  49   3   61.39   26.20
   3 -49  -3   15.00   34.20
  -3 -49   3   24.60   34.80
  -3 -49   3  -11.10   38.40
   0 -50   0   96.89   30.40
   0 -50   0  111.89   35.60
   0 -50   0  159.68   26.10
   2  50  -2   64.09   31.00
  -2  50   2   48.10   23.50
  -2 -50   2   16.30   30.80
   2 -50  -2   34.80   33.00
   2 -50  -2   98.19   19.60
  -2 -50   2   38.50   25.90
  -2 -50   2  119.59   34.00
   1  51  -1   24.40   26.90
  -1 -51   1   10.30   22.90
   1 -51  -1   31.10   19.40
   1 -51  -1   49.10   30.00
  -1 -51   1    8.20   24.70
   1 -51  -1   61.29   22.80
  -1 -51   1   31.50   29.10
  -3  51   3  101.79   27.50
   3  51  -3   71.79   35.30
   3  51  -3   30.70   20.40
  -3  51   3   97.99   29.40
   3 -51  -3   13.50   36.20
  -3 -51   3   75.39   30.00
  -3 -51   3   52.79   35.10
   0 -52   0   69.59   30.50
   0 -52   0   88.29   24.30
   0 -52   0   25.50   22.30
  -2  52   2   18.60   23.80
   2  52  -2  -10.40   30.40
   2 -52  -2  -58.99   32.30
  -2 -52   2   82.19   36.50
  -2 -52   2  -33.70   31.80
  -2 -52   2   32.50   27.20
   2 -52  -2    5.70   18.40
   1  53  -1   17.80   28.50
   1 -53  -1   34.60   23.10
  -1 -53   1   34.10   30.90
  -1 -53   1   41.80   24.80
  -1 -53   1   41.20   26.10
   1 -53  -1   24.70   30.20
   1 -53  -1  106.69   35.50
   0 -54   0  -25.10   27.60
   0 -54   0  -12.80   22.80
   0 -54   0  -11.10   20.80
   2  54  -2   95.69   35.10
  -2  54   2   87.39   25.10
   2 -54  -2   45.50   19.60
  -2 -54   2   13.90   38.50
  -2 -54   2  117.39   36.30
   2 -54  -2   48.60   26.00
   2 -54  -2   92.29   36.10
  -2 -54   2   88.49   46.30
   1  55  -1   30.50   29.70
  -1 -55   1   85.29   25.50
  -1 -55   1   49.10   26.70
   1 -55  -1   37.60   31.70
   1 -55  -1   59.19   24.30
  -1 -55   1   66.69   31.00
   1 -55  -1   55.09   21.80
   0 -56   0   22.90   29.90
   0 -56   0  -35.50   22.80
   0 -56   0    4.70   21.60
  -2  56   2   75.79   24.20
  -2 -56   2  -24.40   31.50
   2 -56  -2   -6.00   25.10
   1  57  -1   42.30   31.10
  -1 -57   1   62.59   26.50
   1 -57  -1    9.30   20.40
   1 -57  -1  -28.40   31.90
   1 -57  -1   47.10   24.70
  -1 -57   1   16.60   32.60
  -1 -57   1   27.40   27.40
   0 -58   0   31.00   23.30
   0 -58   0   66.39   31.70
   0 -58   0   25.70   24.30
  -4   0   3    0.60   24.00
   4   0  -3   44.40   22.60
   4   0  -3   12.10   23.80
  -4   0   3   11.30   21.50
  -4   0   3    2.50   20.00
   4   0  -3   17.00   15.20
  -2   0   1   10.80   12.70
   2   0  -1  -30.10   12.60
  -2   0   1    1.50    9.20
  -2   0   1   11.40   14.20
   2   0  -1    1.40   12.80
  -2   0   1    4.70   12.60
   2   0  -1   -2.50   14.40
   2   0  -1    4.50    9.30
  -2   0   1  -16.00   16.30
   2   0  -1   14.30   15.60
   2   0  -3   -2.10   11.10
  -2   0   3    3.60   12.90
  -2   0   3    7.40   14.90
   2   0  -3   25.10   17.60
   2   0  -3   12.00   14.10
  -2   0   3   16.30   13.80
   2   0  -3   13.90   18.20
   2   0  -3   12.80   13.90
  -2   0   3   22.50   15.00
   4   0  -5   -3.80   22.70
   4   0  -5    9.90   16.00
   4   0  -5  -20.20   25.50
  -4   0   5    3.10   28.60
  -4   0   5   23.40   22.30
  -5   1   4  -11.40   31.90
   5   1  -4   17.60   29.90
  -5   1   4   -5.10   27.60
   5   1  -4   26.90   28.70
   5   1  -4   30.60   18.40
   5  -1  -4   34.30   30.40
  -5  -1   4  -18.90   33.30
   5  -1  -4   28.50   18.20
  -5  -1   4   48.70   27.40
   5  -1  -4  -13.10   28.60
   3   1  -2  207.68   21.30
   3   1  -2  215.48   30.40
  -3   1   2  214.78   23.90
  -3   1   2  219.18   26.70
  -3   1   2  195.78   21.00
  -3   1   2  200.08   35.60
   3   1  -2  209.38   22.70
  -3  -1   2  218.78   22.80
   3  -1  -2  248.98   23.30
  -3  -1   2  222.28   24.30
   3  -1  -2  204.88   20.70
  -3  -1   2  183.28   21.20
  -3  -1   2  199.78   21.40
   3  -1  -2  229.78   23.20
   1   1   0  372.36   21.70
   1   1   0  381.46   24.00
   1   1   0  370.96   22.20
  -1   1   0  347.97   21.80
   1   1   0  333.27   21.80
  -1   1   0  344.37   18.90
  -1   1   0  350.06   24.60
   1   1   0  356.66   19.80
  -1   1   0  338.17   21.30
   1  -1   0  361.26   22.80
   1  -1   0  371.96   25.10
  -1  -1   0  384.76   25.10
   1  -1   0  354.86   18.90
   1  -1   0  336.77   21.90
  -1  -1   0  350.26   22.20
   1  -1   0  339.57   22.30
  -1  -1   0  341.77   23.90
  -1  -1   0  328.17   19.80
  -1   1   2 5271.07  226.88
  -1   1   2 5019.60  228.28
   1   1  -2 4830.62  227.28
   1   1  -2 4606.84  227.28
  -1   1   2 5006.20  227.68
  -1   1   2 5099.69  228.08
   1   1  -2 4775.32  227.78
  -1   1   2 5140.59  227.38
   1   1  -2 4892.61  227.18
   1   1  -2 4772.72  227.28
  -1  -1   2 4803.72  227.08
  -1  -1   2 5066.59  227.28
   1  -1  -2 4736.83  227.18
   1  -1  -2 4815.52  227.88
   1  -1  -2 5012.10  226.88
  -1  -1   2 5115.39  226.98
  -1  -1   2 4825.22  227.38
   1  -1  -2 4807.02  227.18
  -1  -1   2 5009.00  227.88
   3   1  -4  111.29   22.40
  -3   1   4  141.49   16.30
  -3   1   4  126.59   19.50
  -3   1   4   72.19   20.40
   3   1  -4  112.29   16.00
  -3   1   4  134.09   19.10
   3   1  -4  121.99   20.80
   3  -1  -4   77.89   22.50
   3  -1  -4  103.09   20.20
  -3  -1   4  127.59   19.10
  -3  -1   4  110.19   15.90
   3  -1  -4  132.99   20.00
  -3  -1   4  114.19   21.90
  -3  -1   4  107.99   19.40
   3  -1  -4   73.89   14.50
   5   1  -6   44.70   31.80
   5   1  -6   17.70   20.60
  -5   1   6   13.20   33.40
   5   1  -6   19.60   29.20
   5  -1  -6   -4.80   31.60
   5  -1  -6   52.59   30.00
  -5  -1   6   54.29   34.10
   5  -1  -6   45.30   20.60
  -5  -1   6    4.60   26.90
  -4   2   3   66.89   15.80
   4   2  -3   35.70   16.70
  -4   2   3   66.79   26.70
   4   2  -3   47.40   23.70
  -4   2   3   45.80   23.60
   4   2  -3   61.89   25.00
   4  -2  -3   45.50   25.50
   4  -2  -3   24.70   23.50
  -4  -2   3   55.59   23.40
  -4  -2   3   70.99   26.30
   4  -2  -3   76.99   15.90
   2   2  -1  989.70   46.70
  -2   2   1  954.00   48.50
   2   2  -1  949.60   50.79
   2   2  -1  909.81   48.50
   2   2  -1  947.91   48.80
  -2   2   1  945.01   48.90
   2   2  -1  904.01   49.70
  -2   2   1  985.80   46.20
  -2   2   1  917.51   49.60
  -2   2   1  903.31   51.19
  -2  -2   1  886.01   56.09
  -2  -2   1  935.01   52.09
  -2  -2   1  958.90   46.80
   2  -2  -1  803.82   58.49
   2  -2  -1  906.31   46.00
  -2  -2   1  912.71   49.40
   2  -2  -1  927.21   51.19
   2  -2  -1  884.81   49.30
   2   2  -3 1189.18   58.69
  -2   2   3 1056.29   56.79
  -2   2   3 1065.09   55.79
   2   2  -3 1128.69   56.19
  -2   2   3 1067.59   55.99
   2   2  -3 1078.59   55.99
   2   2  -3 1123.09   54.69
  -2   2   3 1033.00   56.69
   2  -2  -3 1154.78   54.39
  -2  -2   3 1021.10   55.39
   2  -2  -3  969.20   65.19
   2  -2  -3 1082.29   56.09
  -2  -2   3 1083.59   57.29
  -2  -2   3 1088.29   54.79
   2  -2  -3 1094.69   59.29
  -2  -2   3 1053.69   55.99
   2  -2  -3 1083.39   56.59
  -4   2   5   38.60   26.50
   4   2  -5    2.50   25.60
   4   2  -5   45.80   29.10
  -4   2   5   15.70   22.00
   4   2  -5   19.00   17.10
  -4  -2   5   27.20   27.20
   4  -2  -5   13.30   23.40
  -4  -2   5    8.30   21.50
   4  -2  -5   55.99   17.50
   4  -2  -5   14.40   26.60
   5   3  -4   59.79   29.50
   5   3  -4   21.90   30.30
  -5   3   4   62.59   28.10
   5   3  -4   69.59   19.60
  -5   3   4   -5.00   31.20
   5  -3  -4   35.90   17.40
  -5  -3   4   58.59   34.40
  -5  -3   4    8.60   26.90
   5  -3  -4    6.30   29.90
   5  -3  -4   57.29   29.50
   3   3  -2  211.58   22.70
  -3   3   2  211.08   20.60
  -3   3   2  233.98   26.70
   3   3  -2  225.28   23.30
  -3   3   2  222.18   25.20
   3   3  -2  200.68   22.60
   3   3  -2  214.58   27.20
  -3   3   2  213.38   25.40
  -3  -3   2  241.18   28.70
   3  -3  -2  230.18   20.40
  -3  -3   2  210.38   21.70
  -3  -3   2  214.88   24.20
  -3  -3   2  236.68   26.60
   3  -3  -2  207.58   22.80
   3  -3  -2  266.57   26.60
  -1   3   0  431.36   27.90
  -1   3   0  404.96   25.60
   1   3   0  505.05   29.10
   1   3   0  510.55   27.20
  -1   3   0  446.06   26.30
   1  -3   0  442.96   26.60
  -1  -3   0  499.05   28.50
   1  -3   0  487.65   26.40
   1  -3   0  422.56   29.70
  -1  -3   0  490.25   26.50
  -1  -3   0  459.35   26.00
   1  -3   0  476.45   26.10
  -1  -3   0  478.45   25.10
  -1   3   2  427.46   28.30
  -1   3   2  474.25   27.40
   1   3  -2  460.35   30.30
  -1   3   2  485.55   29.10
   1   3  -2  499.75   29.60
   1   3  -2  496.75   31.10
  -1   3   2  549.45   30.20
   1   3  -2  530.95   28.40
   1  -3  -2  507.85   27.30
   1  -3  -2  484.35   31.40
  -1  -3   2  484.15   27.90
   1  -3  -2  506.65   28.80
  -1  -3   2  482.65   27.70
   1  -3  -2  490.55   28.40
   1  -3  -2  572.14   28.50
  -1  -3   2  481.05   28.20
  -1  -3   2  491.85   30.30
  -3   3   4  158.58   22.50
  -3   3   4  108.69   18.40
   3   3  -4  138.89   20.70
   3   3  -4  153.08   17.70
   3   3  -4  186.68   21.70
  -3   3   4  109.19   19.50
  -3   3   4  171.68   21.80
   3   3  -4  167.98   23.40
  -3  -3   4  150.38   22.90
  -3  -3   4  136.59   20.10
   3  -3  -4  130.99   15.60
   3  -3  -4  134.79   24.30
   3  -3  -4  164.18   21.10
   3  -3  -4  157.68   21.20
  -3  -3   4  146.29   17.70
   5   3  -6   67.89   33.80
  -5   3   6   36.10   33.20
   5   3  -6   38.20   31.70
  -5   3   6   -7.90   26.80
   5   3  -6   19.90   20.80
   5  -3  -6   28.20   19.90
  -5  -3   6   42.60   26.50
   5  -3  -6   72.69   32.50
   5  -3  -6   14.50   28.60
  -5  -3   6    6.00   34.10
  -4   4   3    0.80   14.20
   4   4  -3   25.20   24.80
   4   4  -3    9.50   17.00
  -4   4   3   27.20   22.50
   4   4  -3   19.80   22.80
  -4   4   3   81.09   26.60
  -4  -4   3   45.50   22.70
   4  -4  -3   46.20   14.80
   4  -4  -3   45.20   25.70
   4  -4  -3   45.50   23.40
  -4  -4   3   56.89   27.00
   2   4  -1   -5.80    9.90
  -2   4   1   -5.70   15.10
  -2   4   1   15.50    8.40
  -2   4   1    9.80   12.30
   2   4  -1    6.90   14.70
  -2   4   1   -1.30   13.50
   2   4  -1   -0.40   13.00
   2   4  -1  -22.10   14.40
   2   4  -1    5.30   13.10
  -2   4   1    2.70   15.30
  -2  -4   1   21.00   13.30
   2  -4  -1   13.30    9.50
  -2  -4   1   -1.20   12.70
   2  -4  -1   -5.70   13.80
   2  -4  -1   25.70   13.50
  -2  -4   1   15.50   10.60
   2  -4  -1  -12.50   16.40
   2  -4  -1    7.60   13.10
  -2  -4   1  -19.20   15.90
  -2  -4   1    7.10   14.70
  -2   4   3   98.19   16.20
  -2   4   3   81.69   12.60
  -2   4   3   91.49   16.80
   2   4  -3   80.89   13.20
   2   4  -3   99.59   16.10
   2   4  -3   95.99   18.20
   2   4  -3   88.89   16.00
  -2   4   3   87.29   16.80
   2   4  -3   70.39   24.60
   2  -4  -3  103.29   12.50
   2  -4  -3   90.79   19.40
  -2  -4   3   76.89   18.20
   2  -4  -3   56.69   19.60
  -2  -4   3   89.89   30.30
  -2  -4   3   69.69   14.40
   2  -4  -3   84.99   16.30
   2  -4  -3   81.49   16.90
  -2  -4   3   99.79   15.10
  -2  -4   3   97.69   13.70
   4   4  -5   59.59   26.70
  -4   4   5   21.10   22.80
   4   4  -5   12.30   24.00
   4   4  -5   25.10   18.10
  -4   4   5   49.99   27.20
   4  -4  -5   16.60   26.70
  -4  -4   5   31.00   27.30
   4  -4  -5   47.20   24.40
  -4  -4   5   38.50   22.20
   5   5  -4   28.20   30.50
  -5   5   4   14.10   27.80
   5   5  -4    2.70   28.40
   5   5  -4    9.40   19.10
  -5   5   4   44.30   32.90
   5  -5  -4   41.20   30.30
  -5  -5   4   55.19   33.60
  -5  -5   4   34.70   25.90
   5  -5  -4   24.10   16.60
   5  -5  -4    7.30   27.70
  -3   5   2  348.27   31.20
   3   5  -2  383.46   31.00
  -3   5   2  396.26   31.80
  -3   5   2  389.96   29.80
  -3   5   2  407.16   33.00
   3   5  -2  369.16   33.70
   3   5  -2  349.67   27.70
   3   5  -2  358.66   30.90
  -3  -5   2  320.27   30.50
   3  -5  -2  372.46   30.60
  -3  -5   2  394.36   27.30
   3  -5  -2  369.06   24.60
   3  -5  -2  350.86   31.40
  -3  -5   2  333.37   30.40
  -3  -5   2  380.66   33.20
   1   5   0 3781.12  175.48
  -1   5   0 3759.12  175.48
   1   5   0 3643.14  175.48
  -1   5   0 3736.13  175.78
   1   5   0 4103.99  176.98
   1   5   0 3876.71  175.58
  -1   5   0 3847.82  176.58
   1  -5   0 3628.94  175.18
  -1  -5   0 3889.81  175.28
   1  -5   0 3808.02  175.38
   1  -5   0 3636.04  175.58
  -1  -5   0 3776.02  175.28
  -1  -5   0 3862.01  175.98
  -1  -5   0 3826.02  175.38
   1  -5   0 3797.92  175.88
   1   5  -2  437.16   25.20
  -1   5   2  379.66   23.10
   1   5  -2  383.16   25.10
   1   5  -2  398.56   27.90
  -1   5   2  402.16   25.00
   1   5  -2  396.06   27.00
   1   5  -2  375.76   24.30
  -1   5   2  401.26   27.00
   1  -5  -2  435.76   25.20
  -1  -5   2  426.96   24.30
  -1  -5   2  379.86   24.00
   1  -5  -2  426.26   25.00
  -1  -5   2  432.56   25.30
  -1  -5   2  402.46   28.80
   1  -5  -2  458.45   24.10
  -1  -5   2  377.56   27.90
   1  -5  -2  396.46   28.00
   1  -5  -2  420.16   25.30
   3   5  -4   47.60   19.90
   3   5  -4   64.89   17.80
   3   5  -4   37.90   18.40
  -3   5   4   18.80   15.70
   3   5  -4   48.00   14.40
  -3   5   4   65.09   21.00
  -3   5   4   51.59   18.10
  -3  -5   4   79.39   21.30
  -3  -5   4   54.59   17.70
   3  -5  -4   49.90   12.90
   3  -5  -4   87.39   23.30
  -3  -5   4   59.19   15.20
   3  -5  -4   68.39   19.80
   3  -5  -4   23.40   17.60
   5   5  -6    6.00   31.90
   5   5  -6    1.10   20.80
   5   5  -6   39.10   31.30
  -5   5   6   35.60   27.40
  -5   5   6   46.00   35.00
   5  -5  -6   27.70   19.30
  -5  -5   6   21.50   34.80
   5  -5  -6   39.50   39.40
  -5  -5   6   -1.60   27.20
   5  -5  -6   75.59   33.40
   4   6  -3  105.79   26.40
   4   6  -3   99.19   19.00
  -4   6   3  116.39   27.80
   4   6  -3  100.49   26.60
  -4   6   3   86.59   16.40
   4  -6  -3  112.49   25.50
   4  -6  -3   96.19   27.70
  -4  -6   3  116.09   30.50
   4  -6  -3  127.99   16.30
  -4  -6   3   67.09   23.50
   2   6  -1  491.65   31.40
   2   6  -1  480.95   30.20
  -2   6   1  495.65   32.50
   2   6  -1  513.75   33.20
  -2   6   1  494.95   33.10
  -2   6   1  490.95   27.20
  -2   6   1  548.85   32.10
   2   6  -1  511.55   31.80
   2   6  -1  487.45   34.10
  -2   6   1  493.95   30.80
   2  -6  -1  486.35   31.40
  -2  -6   1  507.75   33.30
  -2  -6   1  554.04   31.70
  -2  -6   1  521.85   30.90
  -2  -6   1  500.05   35.70
   2  -6  -1  471.75   31.50
  -2  -6   1  540.85   29.80
   2  -6  -1  461.55   32.40
   2  -6  -1  486.55   36.20
   0   6   1 1311.47   63.19
   0   6   1 1379.46   62.59
   0   6   1 1331.67   63.69
   0  -6  -1 1333.47   63.69
  -2   6   3 1247.38   61.19
  -2   6   3 1219.38   61.49
  -2   6   3 1272.67   67.49
   2   6  -3 1163.68   61.79
  -2   6   3 1219.98   58.99
  -2   6   3 1216.98   61.99
   2   6  -3 1181.98   61.19
   2   6  -3 1191.58   62.79
   2   6  -3 1169.78   61.19
   2   6  -3 1249.38   60.89
   2  -6  -3 1228.58   65.09
   2  -6  -3 1202.48   59.09
  -2  -6   3 1232.68   60.69
  -2  -6   3 1221.98   63.09
   2  -6  -3 1099.19   61.29
  -2  -6   3 1173.68   60.59
   2  -6  -3 1164.78   61.09
   2  -6  -3 1183.38   60.89
  -2  -6   3 1249.18   64.59
  -2  -6   3 1176.18   60.29
   4   6  -5  100.09   28.90
  -4   6   5  173.68   32.00
  -4   6   5  177.68   30.50
   4   6  -5  140.59   22.10
   4   6  -5  164.18   28.50
  -4  -6   5  106.39   30.20
  -4  -6   5  140.29   25.50
   4  -6  -5  138.89   19.30
   4  -6  -5  109.29   30.50
   4  -6  -5  156.78   27.30
  -5   7   4   95.49   35.60
   5   7  -4   14.90   19.80
  -5   7   4   31.50   28.00
   5   7  -4   29.10   30.60
   5   7  -4   44.00   30.00
   5  -7  -4   22.40   26.30
  -5  -7   4   32.10   27.40
  -5  -7   4   54.89   33.10
  -5  -7   4   -4.90   19.70
   5  -7  -4   36.40   28.40
   5  -7  -4   10.30   30.20
   3   7  -2   44.20   13.80
   3   7  -2   39.90   16.60
  -3   7   2   27.80   17.40
  -3   7   2   34.30   18.90
   3   7  -2   42.90   18.50
  -3   7   2   26.50   10.40
  -3   7   2   25.40   15.10
   3   7  -2   48.90   17.70
   3  -7  -2   65.19   18.40
  -3  -7   2   17.20   19.40
   3  -7  -2   38.80   10.60
  -3  -7   2   20.10   12.70
  -1   7   0  114.39   12.80
   1   7   0  128.39   13.80
  -1   7   0  126.59   13.70
  -1   7   0  120.59   12.30
   1  -7   0  114.89   13.60
   1  -7   0  112.89   11.90
   1  -7   0  118.09   13.10
  -1  -7   0  117.69   16.30
  -1  -7   0  116.19   11.60
  -1  -7   0  104.69   11.40
   1  -7   0   91.69   14.40
  -1  -7   0  120.49   14.20
  -1  -7   0  105.29   11.50
   1   7  -2  265.17   22.70
   1   7  -2  230.08   19.00
  -1   7   2  203.68   20.40
  -1   7   2  264.87   21.40
  -1   7   2  224.68   16.40
   1   7  -2  262.27   23.10
   1   7  -2  255.87   20.70
   1  -7  -2  247.08   20.10
   1  -7  -2  200.58   18.20
   1  -7  -2  215.68   19.60
  -1  -7   2  244.08   18.40
  -1  -7   2  272.07   23.20
   1  -7  -2  302.37   23.10
  -1  -7   2  232.88   17.70
   1  -7  -2  286.27   18.80
  -1  -7   2  254.77   23.70
  -1  -7   2  221.88   20.00
   3   7  -4  130.29   21.60
   3   7  -4  113.99   20.70
   3   7  -4   95.79   16.40
  -3   7   4  139.39   21.50
  -3   7   4   93.89   19.10
  -3   7   4  112.19   20.90
  -3   7   4   81.19   13.60
   3   7  -4  110.29   21.90
   3  -7  -4  154.28   25.60
  -3  -7   4  104.49   19.60
  -3  -7   4  108.89   22.70
   3  -7  -4   77.29   13.90
   3  -7  -4   95.19   19.60
  -5   7   6   67.59   29.30
   5   7  -6   56.39   31.80
  -5   7   6   22.20   34.10
   5   7  -6   57.29   32.00
   5   7  -6   51.19   23.00
   5  -7  -6   67.49   20.20
  -5  -7   6  106.19   28.20
  -5  -7   6   63.29   35.50
   5  -7  -6   63.09   34.30
   5  -7  -6   28.80   29.20
   4   8  -3   81.09   25.50
   4   8  -3   42.80   18.20
   4   8  -3   72.49   23.30
  -4   8   3   24.50   26.20
  -4   8   3   39.50   23.10
  -4   8   3   49.20   15.50
   4   8  -3   35.50   24.60
  -4  -8   3   63.99   28.20
   4  -8  -3   49.70   27.10
   4  -8  -3   28.10   13.80
   4  -8  -3   61.69   24.00
  -4  -8   3   55.49   22.10
  -2   8   1  121.19   16.10
   2   8  -1  123.49   14.00
   2   8  -1  106.09   23.10
   2   8  -1  104.69   17.60
   2   8  -1  118.49   18.80
  -2   8   1   85.19   16.50
   2   8  -1   85.19   15.60
  -2   8   1   92.49   16.10
  -2  -8   1   93.19   13.20
  -2  -8   1   97.99   17.20
  -2  -8   1  106.89   14.80
   2  -8  -1  127.79   15.50
   2  -8  -1   89.39   15.30
   2  -8  -1   78.79   18.80
  -2  -8   1  117.49   15.80
   0   8  -1  115.49   13.10
   0   8   1   98.09   10.90
   0   8  -1  110.79   11.40
   0   8   1   90.99   11.20
   0  -8  -1   80.99   10.70
   0  -8  -1   90.39   11.00
   0  -8   1   57.69   10.30
   2   8  -3   84.39   17.90
  -2   8   3   67.59   15.80
  -2   8   3   44.30   10.10
  -2   8   3   34.10   16.10
  -2   8   3   44.30   15.00
   2   8  -3   57.09   15.10
  -2   8   3   41.20   15.60
   2   8  -3   42.20   13.10
   2   8  -3   65.19   17.30
   2  -8  -3   49.60   19.20
  -2  -8   3   49.50   18.50
   2  -8  -3   52.09   11.10
  -2  -8   3   81.89   14.40
   2  -8  -3   34.90   16.10
   2  -8  -3   69.59   15.00
  -2  -8   3   69.09   18.00
  -2  -8   3   49.30   20.80
   2  -8  -3   44.90   14.30
  -2  -8   3   65.29   13.50
  -4   8   5   76.19   27.70
   4   8  -5   45.90   27.10
  -4   8   5   27.80   23.60
   4   8  -5   26.40   23.70
   4   8  -5   14.70   18.40
   4   8  -5    1.60   24.10
  -4  -8   5    6.30   27.50
   4  -8  -5   43.10   23.50
  -4  -8   5   23.20   21.80
   4  -8  -5   11.10   28.30
   4  -8  -5   -2.00   15.50
   5   9  -4  -12.00   29.80
  -5   9   4   13.10   32.90
   5   9  -4   32.60   30.50
   5   9  -4   12.50   20.70
  -5   9   4   35.20   28.90
   5  -9  -4   10.10   26.60
   5  -9  -4  -18.60   30.60
  -5  -9   4   13.40   21.20
  -5  -9   4   -1.50   33.60
  -5  -9   4   30.50   27.00
  -3   9   2   32.90    9.20
   3   9  -2   47.00   19.30
   3   9  -2    5.50   13.30
  -3   9   2   11.10   16.80
   3   9  -2   30.00   16.70
  -3   9   2   18.80   17.80
   3   9  -2   23.90   18.50
   3  -9  -2   30.60   35.20
  -3  -9   2   35.70   16.00
  -3  -9   2   22.20   13.10
  -3  -9   2   -7.70   18.60
   3  -9  -2    7.80   15.90
   1   9   0   54.39   10.70
  -1   9   0   72.69   11.60
   1   9   0  103.29   13.90
  -1   9   0   85.09   11.20
  -1   9   0   70.59   12.80
   1   9   0   72.29   10.90
  -1  -9   0   70.39   10.30
  -1  -9   0   66.09   10.60
   1  -9   0   53.79   10.10
  -1  -9   0   65.29   13.30
   1  -9   0   62.69   12.70
   1  -9   0   67.99    9.40
  -1  -9   0   56.09   12.90
  -1  -9   0   71.19   11.00
  -1  -9   0   82.49   10.00
   1  -9   0   73.29   13.20
   1   9  -2  367.26   23.90
  -1   9   2  343.47   26.30
   1   9  -2  407.16   25.30
   1   9  -2  387.66   27.70
  -1   9   2  450.85   25.70
  -1   9   2  414.16   22.20
  -1   9   2  378.06   26.60
   1   9  -2  384.56   27.90
  -1  -9   2  368.06   22.90
  -1  -9   2  430.46   28.60
  -1  -9   2  398.76   27.60
   1  -9  -2  393.76   24.00
   1  -9  -2  389.56   23.00
   1  -9  -2  400.86   24.20
   1  -9  -2  371.96   24.50
  -1  -9   2  401.26   23.10
  -1  -9   2  360.26   25.30
   1  -9  -2  411.56   28.00
   3   9  -4   98.89   29.60
   3   9  -4   94.89   20.30
  -3   9   4  106.99   21.70
  -3   9   4  105.89   19.10
  -3   9   4  103.69   13.20
  -3   9   4   96.29   20.00
   3   9  -4   99.19   20.00
   3   9  -4   94.39   21.80
   3  -9  -4   70.69   13.50
  -3  -9   4   77.49   23.00
   3  -9  -4   76.19   25.00
  -3  -9   4   97.79   18.40
   3  -9  -4  118.59   19.80
   5   9  -6    0.70   22.20
   5   9  -6   92.89   32.50
  -5   9   6    8.10   27.20
  -5   9   6   14.60   32.90
   5   9  -6   71.59   33.80
  -5  -9   6   67.49   25.50
   5  -9  -6   36.00   19.10
   5  -9  -6   48.00   29.20
   5  -9  -6   22.40   33.30
  -5  -9   6   43.60   37.00
  -4  10   3   79.99   27.40
  -4  10   3  108.09   25.20
   4  10  -3   67.19   26.00
   4  10  -3   88.49   23.30
  -4  10   3   82.49   23.20
   4  10  -3   68.29   19.50
   4  10  -3   52.79   25.80
  -4 -10   3   34.90   27.60
   4 -10  -3   89.69   28.20
  -4 -10   3  127.39   25.00
   4 -10  -3   52.69   23.50
  -2  10   1  252.57   23.10
   2  10  -1  294.97   28.00
   2  10  -1  259.07   23.40
   2  10  -1  278.77   24.30
  -2  10   1  284.77   25.10
  -2  10   1  317.37   24.80
   2  10  -1  304.57   24.00
  -2  10   1  291.37   25.80
   2 -10  -1  293.67   25.30
   2 -10  -1  286.07   29.50
  -2 -10   1  294.77   23.70
  -2 -10   1  309.97   22.60
   2 -10  -1  273.87   23.20
  -2 -10   1  262.57   27.50
  -2 -10   1  279.07   30.10
   0  10  -1  143.49   12.50
   0  10   1  161.98   14.00
   0  10  -1  129.09   11.00
   0  10   1  107.29   13.00
   0 -10  -1  136.39   13.40
   0 -10   1  117.19   13.70
   0 -10   1  137.19   13.60
   0 -10   1  101.99   11.90
   0 -10  -1  128.09   11.20
   2  10  -3 1114.59   56.89
  -2  10   3 1135.69   57.09
  -2  10   3 1120.19   58.29
   2  10  -3 1091.29   59.29
  -2  10   3 1097.29   53.99
   2  10  -3 1113.29   56.59
   2  10  -3 1065.59   58.19
   2  10  -3 1074.09   56.89
  -2  10   3 1110.89   57.29
  -2  10   3 1145.99   57.99
   2 -10  -3 1096.49   54.79
  -2 -10   3 1116.59   56.19
   2 -10  -3 1096.49   57.29
   2 -10  -3 1097.79   56.79
  -2 -10   3 1139.29   55.89
  -2 -10   3 1120.89   57.29
   2 -10  -3 1072.29   58.29
  -2 -10   3 1108.09   59.39
  -2 -10   3 1034.20   59.99
   2 -10  -3 1129.49   60.79
  -4  10   5  151.38   30.60
   4  10  -5  127.29   29.10
   4  10  -5  161.28   26.40
   4  10  -5  137.49   27.40
  -4  10   5  180.58   29.10
   4  10  -5  109.49   22.40
  -4 -10   5  108.49   32.00
   4 -10  -5  138.89   26.40
   4 -10  -5  101.89   17.60
   4 -10  -5  140.49   32.00
   5  11  -4  138.69   25.00
   5  11  -4  169.78   35.70
  -5  11   4   77.29   31.00
   5  11  -4  146.49   34.30
  -5  11   4  127.99   35.10
  -5 -11   4  137.59   29.70
  -5 -11   4  115.59   36.10
   5 -11  -4  113.69   34.40
  -5 -11   4   83.79   24.80
   5 -11  -4  133.89   30.50
  -3  11   2  217.08   24.20
   3  11  -2  185.88   23.60
  -3  11   2  204.58   21.60
   3  11  -2  189.28   22.20
   3  11  -2  141.79   18.80
  -3  11   2  178.18   23.60
   3  11  -2  216.78   22.00
  -3 -11   2  218.28   21.60
   3 -11  -2  147.19   26.20
   3 -11  -2  185.48   21.80
  -3 -11   2  165.58   24.10
   1  11   0  244.68   17.00
   1  11   0  245.78   22.60
  -1  11   0  172.68   17.20
  -1  11   0  202.68   19.90
  -1  11   0  199.88   19.30
   1  11   0  247.18   19.20
   1  11   0  179.98   14.50
   1  11   0  237.18   19.50
   1 -11   0  256.07   20.20
  -1 -11   0  233.88   18.00
  -1 -11   0  167.98   15.90
  -1 -11   0  202.58   18.50
  -1 -11   0  168.08   20.50
  -1 -11   0  180.58   15.80
  -1 -11   0  169.08   18.80
   1  11  -2  639.14   36.80
  -1  11   2  586.54   31.10
  -1  11   2  611.04   33.70
   1  11  -2  628.14   32.10
   1  11  -2  577.54   36.10
  -1  11   2  573.84   34.50
   1  11  -2  638.54   34.10
  -1 -11   2  529.15   40.30
   1 -11  -2  612.74   32.10
  -1 -11   2  578.64   36.30
   1 -11  -2  628.04   36.10
   1 -11  -2  599.74   32.40
  -3  11   4   92.49   20.50
  -3  11   4   67.29   12.10
   3  11  -4   78.59   21.40
   3  11  -4   82.19   17.00
   3  11  -4   94.59   25.30
  -3  11   4   95.89   19.00
  -3  11   4  113.89   21.30
   3  11  -4  103.69   19.50
  -3 -11   4  111.19   18.60
   3 -11  -4  100.69   24.50
  -3 -11   4  108.49   23.80
   3 -11  -4   60.59   25.20
   3 -11  -4   83.49   13.80
  -5  11   6   21.40   27.70
   5  11  -6   50.89   32.80
  -5  11   6    7.50   32.20
   5  11  -6   39.90   32.00
  -5 -11   6   -8.70   34.40
   5 -11  -6    0.20   33.20
   5 -11  -6  -13.40   17.50
  -5 -11   6   -1.10   25.50
   5 -11  -6   47.00   29.30
  -4  12   3   60.99   24.60
  -4  12   3   44.60   21.50
   4  12  -3   54.59   25.90
  -4  12   3   19.50   25.60
   4  12  -3   40.80   19.30
   4  12  -3   65.59   25.10
   4  12  -3   48.60   23.80
  -4 -12   3   46.40   22.60
   4 -12  -3   30.10   28.20
  -4 -12   3   71.99   28.20
   4 -12  -3   44.00   27.40
   2  12  -1  138.89   30.10
   2  12  -1  118.39   18.20
  -2  12   1  133.39   16.80
   2  12  -1  124.69   16.30
  -2  12   1  117.29   17.20
   2  12  -1  140.09   16.40
  -2  12   1  131.89   15.60
  -2  12   1  125.39   17.90
   2  12  -1  109.59   15.10
  -2 -12   1  155.38   20.00
   2 -12  -1  126.39   15.10
  -2 -12   1  109.79   18.10
   2 -12  -1  122.39   15.60
   2 -12  -1  123.89   19.70
  -2 -12   1  120.89   14.90
  -2 -12   1  149.09   15.80
   0  12   1  166.68   15.80
   0  12   1  182.58   14.90
   0  12  -1  150.38   17.70
   0 -12  -1  188.88   16.10
   0 -12   1  155.98   17.90
   0 -12  -1  129.79   14.90
   0 -12   1  130.69   13.50
   0 -12  -1  180.88   19.50
   0 -12  -1  151.58   15.10
   0 -12   1  143.49   15.10
   2  12  -3  297.27   29.90
  -2  12   3  318.77   26.40
   2  12  -3  272.27   25.00
  -2  12   3  273.77   25.60
  -2  12   3  229.68   26.70
   2  12  -3  268.57   27.00
   2  12  -3  299.47   25.20
   2  12  -3  292.07   23.80
  -2  12   3  305.87   19.40
  -2 -12   3  287.57   22.20
  -2 -12   3  281.37   30.60
   2 -12  -3  253.97   24.40
  -2 -12   3  302.17   23.50
  -2 -12   3  223.28   24.10
  -2 -12   3  251.47   25.00
   2 -12  -3  334.77   25.50
   2 -12  -3  263.07   25.90
   2 -12  -3  341.77   24.80
   2 -12  -3  264.27   21.50
   4  12  -5   -0.60   24.50
   4  12  -5   16.30   19.70
  -4  12   5   28.60   12.60
   4  12  -5   14.40   25.50
   4  12  -5   20.10   23.50
  -4  12   5   36.00   26.80
  -4  12   5   18.60   24.90
   4 -12  -5    2.40   30.40
  -4 -12   5   77.59   22.10
   4 -12  -5  -19.90   23.30
   4 -12  -5   34.80   14.60
  -4 -12   5   21.00   31.60
  -5  13   4   23.10   29.50
  -5  13   4   55.69   34.20
   5  13  -4    4.10   30.30
   5  13  -4   42.30   31.00
   5  13  -4    7.90   21.70
   5 -13  -4   47.70   32.30
  -5 -13   4   14.40   34.70
  -5 -13   4    9.60   27.70
  -5 -13   4  -39.50   21.60
   5 -13  -4   33.00   27.10
   3  13  -2  122.79   21.50
  -3  13   2  101.09   21.70
   3  13  -2   46.10   25.80
   3  13  -2  112.89   18.80
  -3  13   2  114.09   18.40
   3 -13  -2  109.29   19.00
  -3 -13   2   65.79   22.10
   3 -13  -2  100.99   24.70
  -3 -13   2  103.79   17.70
   1  13   0  248.18   18.70
  -1  13   0  264.47   19.50
   1  13   0  267.27   24.00
  -1  13   0  242.98   21.20
   1  13   0  261.17   21.40
  -1  13   0  265.37   18.20
  -1  13   0  270.97   22.10
   1  13   0  277.57   22.40
   1 -13   0  278.37   16.40
  -1 -13   0  313.77   23.50
  -1 -13   0  273.27   21.30
   1 -13   0  237.18   22.50
   1 -13   0  272.87   21.50
  -1 -13   0  250.37   21.30
  -1 -13   0  284.07   22.80
  -1  13   2  137.99   14.70
   1  13  -2  154.38   15.70
   1  13  -2  205.48   22.00
  -1  13   2  169.18   16.00
   1  13  -2  160.98   15.00
  -1  13   2  172.08   18.50
   1  13  -2  168.68   17.20
   1  13  -2  155.38   15.10
  -1  13   2  146.29   14.10
   1 -13  -2  149.69   15.50
  -1 -13   2  133.89   16.70
  -1 -13   2  175.18   19.20
  -1 -13   2  165.78   19.50
   1 -13  -2  159.08   17.20
   1 -13  -2  153.38   14.50
   1 -13  -2  176.38   16.30
   1 -13  -2  141.99   16.30
   3  13  -4   64.29   17.00
   3  13  -4   56.79   21.70
   3  13  -4   67.39   19.30
  -3  13   4   61.89   20.40
   3  13  -4   30.10   17.70
  -3  13   4   47.70   10.80
   3 -13  -4   57.59   26.00
   3 -13  -4   39.10   17.60
  -3 -13   4   62.49   17.20
  -3 -13   4   40.70   23.70
   3 -13  -4   63.49   13.10
  -5  13   6   18.70   33.60
  -5  13   6   27.40   28.60
   5  13  -6  -31.30   30.60
   5  13  -6   35.00   37.40
   5  13  -6    4.50   23.00
  -5 -13   6   18.60   36.00
   5 -13  -6   65.19   34.80
   5 -13  -6   44.00   29.10
   5 -13  -6   33.70   17.30
   4  14  -3  294.97   41.00
   4  14  -3  256.77   32.70
   4  14  -3  224.28   31.30
  -4  14   3  278.97   30.50
  -4  14   3  307.87   32.90
  -4  14   3  236.48   32.60
   4  14  -3  221.38   25.70
  -4 -14   3  240.58   25.90
  -4 -14   3  188.08   34.60
   4 -14  -3  289.57   34.30
  -4 -14   3  267.27   33.00
   4 -14  -3  294.77   35.60
   2  14  -1  286.77   28.60
  -2  14   1  293.77   26.00
   2  14  -1  281.57   24.40
   2  14  -1  258.97   25.90
   2  14  -1  243.28   23.60
   2  14  -1  292.17   23.40
  -2  14   1  263.97   25.10
  -2  14   1  286.27   22.70
  -2 -14   1  220.48   27.40
  -2 -14   1  338.07   28.80
  -2 -14   1  294.07   21.50
   2 -14  -1  267.77   21.70
   2 -14  -1  281.07   22.20
  -2 -14   1  301.37   23.90
   2 -14  -1  252.97   29.50
  -2 -14   1  314.57   24.80
  -2 -14   1  252.77   22.20
   0  14   1   88.79   14.40
   0  14  -1   95.09   13.60
   0  14  -1   85.69   15.30
   0  14  -1  103.89   11.20
   0  14   1   70.79   10.20
   0 -14   1   68.69   13.40
   0 -14  -1  104.29   14.10
   0 -14   1   61.29   12.20
   0 -14  -1   99.79   10.90
   0 -14  -1  103.59   10.70
   0 -14   1   70.59   10.60
   0 -14  -1  119.99   14.50
   0 -14   1   57.79   10.40
  -2  14   3  318.97   28.40
  -2  14   3  302.07   27.90
  -2  14   3  323.07   25.60
  -2  14   3  330.37   27.00
   2  14  -3  351.76   26.20
   2  14  -3  326.47   29.60
   2  14  -3  356.46   24.90
   2  14  -3  341.57   31.10
  -2  14   3  325.47   20.80
   2  14  -3  382.46   27.20
  -2 -14   3  327.67   26.50
  -2 -14   3  245.98   30.10
   2 -14  -3  293.87   25.30
   2 -14  -3  310.57   32.20
   2 -14  -3  369.46   25.40
   2 -14  -3  320.37   23.40
   2 -14  -3  327.07   29.70
  -2 -14   3  374.26   24.10
  -2 -14   3  319.27   31.80
  -2 -14   3  279.57   23.00
   4  14  -5  123.49   29.80
   4  14  -5  125.39   23.60
  -4  14   5  105.89   29.10
   4  14  -5  188.28   29.60
  -4  14   5  102.69   14.70
  -4  14   5  148.09   28.00
   4  14  -5   84.99   36.00
  -4  14   5  148.39   28.70
   4 -14  -5  107.49   16.80
   4 -14  -5  130.19   35.00
  -4 -14   5   76.89   31.20
   4 -14  -5  162.58   29.30
  -4 -14   5  143.99   24.50
   5  15  -4    2.70   31.50
  -5  15   4  112.09   34.80
  -5  15   4   56.69   30.50
   5  15  -4  114.29   33.40
  -5 -15   4   79.79   27.50
  -5 -15   4   51.99   25.40
   5 -15  -4   94.59   29.00
   5 -15  -4   38.10   33.20
  -5 -15   4   60.49   37.80
   3  15  -2  397.26   32.00
  -3  15   2  401.56   33.60
   3  15  -2  365.76   31.80
  -3  15   2  405.06   34.60
   3  15  -2  371.86   37.40
   3  15  -2  395.06   33.00
  -3  15   2  450.05   31.30
   3 -15  -2  326.47   40.40
  -3 -15   2  395.26   31.30
   3 -15  -2  416.06   31.70
  -3 -15   2  439.26   36.70
   1  15   0  955.20   47.00
   1  15   0  963.90   44.70
  -1  15   0  838.82   43.70
  -1  15   0  891.71   44.30
   1  15   0  985.80   47.10
   1  15   0  876.51   48.20
  -1  15   0  896.91   47.00
   1  15   0  907.11   44.80
  -1  15   0  838.22   48.10
  -1 -15   0  925.11   48.60
  -1 -15   0  931.71   47.00
  -1 -15   0  940.31   47.10
  -1 -15   0  985.70   47.20
   1 -15   0  838.72   46.50
   1 -15   0  910.01   47.20
   1 -15   0  869.21   43.80
   1 -15   0  862.71   43.80
   1  15  -2  124.69   14.70
   1  15  -2  146.29   17.50
   1  15  -2  132.99   16.50
  -1  15   2  148.49   15.60
  -1  15   2  127.79   13.80
  -1  15   2  166.68   14.50
   1 -15  -2  140.89   12.80
   1 -15  -2  112.39   13.00
   1 -15  -2  122.69   17.10
  -1 -15   2  117.39   15.80
  -1 -15   2  177.28   15.50
  -1 -15   2  180.48   19.40
   1 -15  -2  121.49   11.70
   1 -15  -2  126.69   14.50
   3  15  -4  159.58   22.20
  -3  15   4  104.39   12.80
  -3  15   4  123.49   20.80
   3  15  -4  117.19   20.30
   3  15  -4  141.79   24.20
  -3  15   4  121.19   23.20
   3  15  -4  156.08   20.20
  -3  15   4  109.99   22.50
   3 -15  -4   95.29   14.60
  -3 -15   4  156.88   19.60
   3 -15  -4  139.79   20.60
   3 -15  -4  121.99   27.50
  -3 -15   4  146.29   27.90
   5  15  -6   22.50   32.50
   5  15  -6   14.10   24.10
  -5  15   6    3.80   32.60
  -5  15   6   35.20   30.00
   5  15  -6    6.20   31.70
   5 -15  -6    0.50   17.30
   5 -15  -6   98.49   31.90
  -5 -15   6   55.89   38.60
   5 -15  -6   -8.70   34.10
   4  16  -3   68.09   25.50
   4  16  -3   59.29   27.50
   4  16  -3   59.49   20.10
   4  16  -3   50.39   23.00
  -4  16   3   53.29   25.40
  -4  16   3   18.20   26.40
  -4 -16   3   46.00   20.20
   4 -16  -3   35.90   30.90
  -4 -16   3  138.79   31.10
   4 -16  -3   34.50   22.50
  -4 -16   3   64.59   22.20
   2  16  -1  216.18   24.40
   2  16  -1  240.08   22.30
  -2  16   1  189.18   19.10
  -2  16   1  235.68   21.00
   2  16  -1  220.18   23.20
   2  16  -1  200.18   21.30
   2  16  -1  282.07   27.50
  -2  16   1  213.18   20.10
   2 -16  -1  217.88   22.30
  -2 -16   1  198.58   22.70
  -2 -16   1  171.38   21.10
  -2 -16   1  196.58   18.50
   2 -16  -1  200.18   19.60
   2 -16  -1  167.48   19.50
  -2 -16   1  228.28   22.40
   2 -16  -1  208.88   23.30
  -2 -16   1  198.98   19.10
  -2 -16   1  149.88   18.60
   0  16   1  188.78   18.10
   0  16   1  173.48   17.10
   0  16  -1  182.28   17.80
   0  16   1  175.58   17.90
   0  16  -1  212.58   21.60
   0 -16   1  231.08   18.10
   0 -16   1  163.08   17.60
   0 -16  -1  224.38   23.00
   0 -16   1  172.08   16.20
   0 -16  -1  204.98   22.50
   0 -16   1  181.08   19.60
   0 -16  -1  184.08   16.50
   0 -16   1  172.18   17.00
   0 -16  -1  180.58   17.20
   0 -16  -1  203.08   17.60
   0 -16  -1  175.88   17.40
  -2  16   3   72.49   14.80
  -2  16   3   49.80   15.00
   2  16  -3   74.89   17.90
   2  16  -3   50.59   14.60
  -2  16   3   70.09    9.70
  -2  16   3   88.29   16.40
   2  16  -3   54.49   14.90
  -2  16   3   63.89   16.80
   2  16  -3   39.00   17.70
  -2 -16   3   61.09   21.60
   2 -16  -3   70.99   13.70
   2 -16  -3   81.09   27.40
  -2 -16   3   49.30   19.60
   2 -16  -3   45.70   18.80
  -2 -16   3   81.69   17.70
   2 -16  -3   49.80   11.40
   4  16  -5  111.99   24.60
   4  16  -5   95.99   22.80
   4  16  -5   77.19   45.30
  -4  16   5  102.79   29.30
  -4  16   5  102.39   27.80
  -4  16   5   61.29   12.90
  -4  16   5  105.79   24.50
   4  16  -5   46.90   26.50
  -4 -16   5   72.89   22.70
   4 -16  -5   71.19   25.80
   4 -16  -5   51.19   15.20
   4 -16  -5  106.09   34.40
  -4 -16   5  117.09   34.60
  -5  17   4   46.30   35.30
   5  17  -4    0.50   31.30
   5  17  -4   25.20   23.80
  -5  17   4   42.20   34.40
   5  17  -4   40.10   38.30
  -5 -17   4  -12.70   34.30
   5 -17  -4    6.10   33.20
  -5 -17   4   26.20   24.90
   3  17  -2   35.60   18.40
   3  17  -2   30.60   15.70
   3  17  -2    4.60   16.10
  -3  17   2   14.50   18.80
  -3  17   2   11.10   19.90
  -3  17   2   16.80   15.80
   3  17  -2   60.09   20.90
  -3 -17   2   43.70   15.90
  -3 -17   2   15.40   15.00
   3 -17  -2   -6.90   23.50
   3 -17  -2   26.30   15.70
  -3 -17   2    2.30   21.30
  -1  17   0   22.70   13.90
   1  17   0   23.00   11.30
  -1  17   0   29.90    7.50
   1  17   0   39.30    9.90
  -1  17   0   27.70   12.10
   1  17   0   41.40    9.40
   1  17   0   25.60   13.90
   1  17   0   35.40   13.50
   1 -17   0   41.90    8.10
  -1 -17   0   12.70   11.20
  -1 -17   0   39.30   14.40
  -1 -17   0   30.30   11.40
  -1 -17   0   27.20   14.00
   1 -17   0   31.30   13.50
   1 -17   0    6.60   14.80
  -1  17   2   52.79   12.30
   1  17  -2   47.80   15.40
  -1  17   2   63.69    9.20
  -1  17   2   52.19   13.20
  -1  17   2   37.00   13.40
   1  17  -2   30.70   12.50
   1  17  -2   34.00   14.40
  -1  17   2   75.79   11.40
   1 -17  -2   44.50   15.30
  -1 -17   2   38.60   14.10
   1 -17  -2   44.30   11.10
   1 -17  -2   45.20    9.40
  -1 -17   2   82.89   17.40
  -1 -17   2   49.40   13.10
  -3  17   4   93.09   22.50
  -3  17   4   80.69   21.60
   3  17  -4   98.29   20.90
   3  17  -4  110.09   24.10
  -3  17   4   78.69   11.40
   3  17  -4   91.99   19.70
  -3  17   4   90.89   19.40
   3  17  -4  101.59   19.50
   3 -17  -4  113.19   19.70
   3 -17  -4   79.79   27.10
  -3 -17   4  142.09   19.00
  -3 -17   4   47.40   25.40
   3 -17  -4   67.89   13.70
  -5  17   6   22.20   34.10
   5  17  -6   10.80   23.90
   5  17  -6   20.30   33.70
  -5  17   6   19.20   38.10
   5  17  -6   24.70   31.40
   5 -17  -6   36.80   35.20
  -5 -17   6   16.50   37.70
   4  18  -3  169.98   31.40
  -4  18   3  249.68   32.40
  -4  18   3  236.68   32.10
   4  18  -3  185.78   26.90
  -4  18   3  204.98   26.70
   4  18  -3  197.68   30.00
   4  18  -3  136.49   24.60
   4 -18  -3  182.98   36.10
  -4 -18   3  159.58   24.50
  -4 -18   3  148.29   25.10
  -4 -18   3  196.98   35.80
   4 -18  -3  208.98   26.60
   2  18  -1  913.91   49.80
  -2  18   1  978.30   50.99
  -2  18   1  936.81   51.19
   2  18  -1  927.81   51.69
   2  18  -1  939.71   53.49
  -2  18   1  922.71   50.79
   2  18  -1  926.01   51.39
  -2 -18   1  998.80   53.39
  -2 -18   1  978.10   55.39
  -2 -18   1 1038.30   55.59
   2 -18  -1  971.20   53.09
   2 -18  -1  900.51   52.09
   2 -18  -1  950.20   51.39
  -2 -18   1 1008.70   51.69
   0  18  -1  156.98   17.90
   0  18   1  103.49   14.80
   0  18   1   92.79   16.00
   0  18  -1  155.88   13.50
   0  18  -1  149.79   16.10
   0  18   1  102.29   12.40
   0 -18  -1  176.58   17.10
   0 -18  -1  141.79   16.10
   0 -18  -1  137.99   13.20
   0 -18   1  113.99   15.90
   0 -18   1  106.29   16.50
   0 -18   1   91.89   15.40
   0 -18   1   98.59   12.40
   0 -18  -1  163.08   14.70
   0 -18  -1  131.89   13.60
   0 -18  -1  141.69   13.10
  -2  18   3  291.47   28.00
  -2  18   3  237.88   22.70
  -2  18   3  214.38   25.00
   2  18  -3  239.58   24.20
   2  18  -3  228.58   23.10
   2  18  -3  209.68   25.10
  -2  18   3  218.78   24.00
  -2 -18   3  247.38   25.80
   2 -18  -3  238.68   20.50
   2 -18  -3  271.37   22.00
   2 -18  -3  231.38   24.30
  -4  18   5   28.00   11.30
   4  18  -5  -31.30   21.20
   4  18  -5   11.60   25.90
  -4  18   5   41.30   23.00
  -4  18   5   83.19   28.40
  -4  18   5   43.30   26.90
   4  18  -5   50.29   39.20
   4  18  -5   56.39   22.50
  -4 -18   5   45.90   20.50
   4 -18  -5   25.50   24.50
   4 -18  -5   14.00   14.30
   4 -18  -5   52.69   34.80
   5  19  -4    7.60   23.80
   5  19  -4   56.99   32.50
  -5  19   4   26.70   32.60
   5  19  -4  -27.40   30.90
  -5  19   4    2.70   28.60
  -5 -19   4   -3.60   34.70
  -5 -19   4   46.90   25.20
   5 -19  -4   24.60   34.30
  -3  19   2  273.77   28.50
   3  19  -2  344.97   31.20
  -3  19   2  317.27   33.30
   3  19  -2  342.47   31.90
  -3  19   2  318.07   32.10
   3  19  -2  357.46   37.10
  -3 -19   2  339.27   27.50
  -3 -19   2  352.76   31.40
   3 -19  -2  385.46   29.40
  -3 -19   2  324.57   36.60
   3 -19  -2  387.26   40.70
   1  19   0  260.67   26.50
   1  19   0  286.27   27.60
  -1  19   0  263.77   24.20
  -1  19   0  253.07   18.20
   1  19   0  282.67   23.00
  -1  19   0  274.57   23.60
  -1 -19   0  296.77   23.30
  -1 -19   0  283.47   30.40
  -1 -19   0  300.07   24.20
   1 -19   0  279.07   25.30
   1 -19   0  247.18   22.60
   1 -19   0  283.47   18.90
   1 -19   0  287.17   23.50
   1 -19   0  286.47   18.60
   1  19  -2   44.20   14.70
  -1  19   2   34.50   12.60
  -1  19   2   28.90   10.30
  -1  19   2   29.10   12.70
   1  19  -2   65.99   13.30
  -1  19   2   35.00   11.30
   1  19  -2   57.69   15.80
  -1 -19   2   39.60   13.30
   1 -19  -2   40.60    9.70
   1 -19  -2   44.00   11.50
  -1 -19   2   62.29   17.60
  -1 -19   2   64.09   17.40
   1 -19  -2   40.70   15.40
   3  19  -4  114.39   24.80
  -3  19   4  171.88   21.60
   3  19  -4  167.58   21.70
   3  19  -4  172.28   23.30
  -3  19   4  140.29   23.80
  -3  19   4  132.99   13.60
  -3  19   4   95.49   23.60
   3  19  -4   87.29   25.40
  -3 -19   4  168.98   31.00
   3 -19  -4  154.28   21.80
   3 -19  -4  130.49   28.50
  -3 -19   4  149.99   28.70
   3 -19  -4  154.28   16.10
   5  19  -6   43.30   33.40
  -5  19   6   24.10   33.50
   5  19  -6   19.70   24.80
   5  19  -6  106.39   33.60
  -5  19   6   68.19   32.30
   5 -19  -6   30.30   37.30
  -5 -19   6   77.59   39.50
  -4  20   3   83.29   27.80
   4  20  -3   53.79   21.80
  -4  20   3   35.70   27.20
   4  20  -3   46.50   26.00
  -4  20   3   61.39   21.80
   4  20  -3   60.19   24.50
  -4 -20   3   85.49   32.10
  -4 -20   3   34.50   21.80
   4 -20  -3   91.89   22.40
   4 -20  -3   91.89   32.30
  -4 -20   3   90.79   21.90
  -2  20   1  676.33   44.30
   2  20  -1  764.52   40.50
  -2  20   1  781.42   40.20
  -2  20   1  789.72   43.20
  -2  20   1  700.53   42.70
   2  20  -1  708.93   43.00
   2  20  -1  703.13   43.70
   2  20  -1  796.62   43.80
  -2 -20   1  764.52   43.30
   2 -20  -1  744.83   42.80
  -2 -20   1  792.92   45.30
   2 -20  -1  733.73   45.60
   0  20  -1  289.17   21.40
   0  20  -1  288.67   24.80
   0  20   1  282.77   25.70
   0  20   1  279.97   20.10
   0  20  -1  245.68   25.90
   0 -20  -1  290.07   23.50
   0 -20  -1  260.37   20.80
   0 -20  -1  221.98   25.00
   0 -20   1  262.57   22.30
   0 -20   1  214.08   23.00
   0 -20   1  212.28   23.10
   0 -20  -1  276.87   20.60
   0 -20  -1  228.28   25.10
   0 -20   1  220.38   24.90
   0 -20  -1  271.07   19.90
   0 -20   1  264.57   20.70
   0 -20   1  256.67   21.00
   2  20  -3  274.77   20.50
   2  20  -3  212.68   24.00
  -2  20   3  189.98   22.50
   2  20  -3  185.38   21.40
  -2  20   3  264.47   23.90
   2 -20  -3  177.08   19.40
   2 -20  -3  191.78   22.40
   2 -20  -3  271.17   28.00
  -2 -20   3  254.07   26.40
   2 -20  -3  227.78   27.40
  -4  20   5   94.49   28.60
   4  20  -5  167.98   31.50
   4  20  -5  114.79   28.00
   4  20  -5   75.59   23.90
  -4  20   5   79.99   29.00
  -4  20   5   43.70   34.80
  -4  20   5   73.39   12.70
  -4 -20   5   58.09   37.90
   4 -20  -5  119.99   26.10
  -4 -20   5   94.19   27.00
   4 -20  -5   58.39   56.09
  -5  21   4   72.69   31.60
  -5  21   4   65.39   33.50
   5  21  -4   -0.10   30.70
   5  21  -4   30.10   25.30
   5  21  -4  -35.90   29.20
  -5 -21   4   29.10   36.80
  -5 -21   4   33.10   26.40
   3  21  -2   60.69   17.60
   3  21  -2   35.80   17.50
   3  21  -2   20.00   21.30
  -3  21   2    3.40   19.30
   3  21  -2   53.39   19.30
  -3  21   2   26.80   21.30
  -3  21   2   17.50   28.60
   3 -21  -2   24.20   25.40
  -3 -21   2   18.30   17.70
   3 -21  -2   26.40   24.60
  -3 -21   2   33.20   23.90
  -3 -21   2   31.60   17.50
  -1  21   0  198.28   16.10
  -1  21   0  178.98   21.70
   1  21   0  206.18   17.90
   1  21   0  208.48   19.40
   1  21   0  213.08   20.10
  -1  21   0  184.38   17.80
   1 -21   0  190.98   19.20
   1 -21   0  185.98   17.70
  -1 -21   0  239.38   19.90
  -1 -21   0  201.38   20.40
  -1 -21   0  195.08   21.40
  -1 -21   0  156.28   19.60
   1 -21   0  157.88   16.30
   1 -21   0  154.28   16.10
  -1 -21   0  191.58   21.60
   1 -21   0  168.58   20.60
   1  21  -2   22.80   16.40
  -1  21   2   57.19   11.50
   1  21  -2   28.10   15.10
  -1  21   2   48.60   14.50
   1  21  -2   49.80   13.50
  -1  21   2   43.20   13.00
  -1  21   2   32.50    9.30
  -1  21   2   36.20   12.80
   1 -21  -2   55.59   10.40
   1 -21  -2   35.00   11.50
  -1 -21   2   43.30   18.10
  -1 -21   2   24.70   14.60
   1 -21  -2   59.19   14.70
  -1 -21   2   45.70   13.30
   1 -21  -2   68.19   17.40
  -1 -21   2   63.19   18.10
   3  21  -4  -15.80   22.00
  -3  21   4  -35.80   20.00
   3  21  -4  -12.50   17.60
  -3  21   4   11.20   16.80
   3  21  -4   -1.60   19.20
  -3  21   4    9.70    9.60
   3  21  -4   -4.90   16.90
  -3  21   4  -31.00   19.80
   3 -21  -4    4.70   26.00
  -3 -21   4   43.50   15.10
   3 -21  -4   12.30   17.70
  -3 -21   4  -11.80   25.30
   3 -21  -4    7.90   12.50
   5  21  -6   28.20   31.70
   5  21  -6  -12.00   33.10
  -5  21   6   35.60   33.00
  -5  21   6   45.00   31.60
   5  21  -6   24.50   24.50
   5 -21  -6   16.50   37.80
  -5 -21   6  -63.69   36.00
  -5 -21   6  -33.30   24.20
  -4  22   3   77.79   22.10
  -4  22   3    9.90   26.40
   4  22  -3   88.69   26.80
   4  22  -3    1.00   28.10
   4  22  -3   41.90   22.10
   4  22  -3   18.00   29.60
  -4  22   3   34.20   28.00
  -4 -22   3   15.10   21.70
  -4 -22   3   88.89   31.20
  -4 -22   3   52.09   31.20
   4 -22  -3   39.20   33.00
   4 -22  -3   49.80   21.70
  -2  22   1   33.40   17.10
   2  22  -1   53.69   14.40
   2  22  -1   51.59   15.30
   2  22  -1   73.29   18.40
   2  22  -1   63.39   18.10
   2  22  -1   84.19   14.30
  -2  22   1   29.60   15.70
  -2  22   1   59.19   17.30
  -2  22   1   87.49   14.00
   2 -22  -1   56.39   16.90
  -2 -22   1   54.99   15.10
  -2 -22   1   62.99   19.30
   2 -22  -1   36.60   18.10
   0  22   1  141.69   14.40
   0  22  -1  188.78   18.60
   0  22  -1  196.68   20.50
   0  22   1  189.48   17.80
   0  22   1  184.48   18.90
   0  22  -1  168.68   19.20
   0 -22  -1  155.28   18.40
   0 -22   1  146.59   18.50
   0 -22   1  171.18   18.50
   0 -22  -1  168.48   15.20
   0 -22   1  161.88   18.90
   0 -22  -1  186.48   16.90
   0 -22   1  160.38   17.30
   0 -22  -1  184.68   19.20
   0 -22  -1  160.58   26.40
   0 -22   1  160.78   15.30
   0 -22   1  119.29   16.50
   0 -22  -1  169.28   15.40
  -2  22   3   27.60    9.00
   2  22  -3    6.90   15.20
  -2  22   3   31.70   15.50
   2  22  -3   28.80   18.20
   2  22  -3   41.30   13.00
   2  22  -3   16.80   13.90
   2 -22  -3   20.10   21.10
   2 -22  -3   15.70   12.50
   2 -22  -3   33.20   11.20
  -2 -22   3  -16.80   35.20
   2 -22  -3   43.50   15.80
   4  22  -5   85.89   27.80
  -4  22   5   96.69   29.60
  -4  22   5  101.19   28.70
   4  22  -5  111.99   25.30
  -4  22   5  190.88   35.50
   4  22  -5  100.49   29.90
   4  22  -5   77.19   30.10
   4 -22  -5  138.09   61.79
  -4 -22   5   95.29   22.10
  -4 -22   5   78.69   34.00
   4 -22  -5  170.98   26.30
   5  23  -4   38.60   25.60
   5  23  -4   62.69   30.50
   5  23  -4   53.19   33.00
  -5  23   4   16.10   32.30
  -5  23   4   68.69   31.80
   5 -23  -4   20.80   34.40
  -5 -23   4   12.90   26.00
  -5 -23   4   10.80   36.10
   3  23  -2   44.00   23.40
   3  23  -2   75.69   17.40
  -3  23   2   37.40   21.80
   3  23  -2   98.89   19.70
  -3  23   2   63.39   17.50
   3  23  -2   66.59   20.50
  -3  23   2  124.29   22.90
  -3 -23   2   92.49   15.50
  -3 -23   2   23.10   25.80
  -3 -23   2   55.89   18.60
   3 -23  -2   87.49   17.10
   3 -23  -2  104.99   27.00
   1  23   0  219.68   23.90
  -1  23   0  221.38   23.70
   1  23   0  259.17   23.50
  -1  23   0  242.48   26.30
   1  23   0  258.17   27.80
  -1 -23   0  248.88   24.50
   1 -23   0  291.87   32.90
   1 -23   0  250.47   22.30
  -1 -23   0  214.38   23.40
  -1 -23   0  285.07   21.50
  -1 -23   0  199.58   21.60
   1 -23   0  264.47   18.80
   1 -23   0  214.28   25.40
   1 -23   0  284.77   28.20
  -1 -23   0  284.27   23.50
  -1  23   2  300.07   21.40
   1  23  -2  338.07   26.30
  -1  23   2  305.27   21.90
  -1  23   2  293.27   27.50
   1  23  -2  326.87   28.80
  -1  23   2  332.97   23.90
  -1  23   2  311.17   23.50
   1 -23  -2  343.87   30.00
  -1 -23   2  276.97   28.60
  -1 -23   2  376.96   26.80
  -1 -23   2  342.57   25.90
  -1 -23   2  360.96   29.90
   1 -23  -2  308.87   27.60
   1 -23  -2  324.77   22.20
   1 -23  -2  301.57   24.20
   3  23  -4  106.39   22.10
   3  23  -4  100.19   19.50
   3  23  -4  117.29   21.40
  -3  23   4  141.29   24.50
  -3  23   4   98.19   24.10
   3  23  -4  122.99   26.70
  -3  23   4   87.49   11.90
  -3  23   4   93.49   19.60
   3 -23  -4   94.19   15.20
   3 -23  -4   78.89   28.80
   3 -23  -4  105.29   23.50
  -3 -23   4   84.39   16.70
  -3 -23   4   76.79   27.90
   5  23  -6   42.30   35.40
  -5  23   6  -15.10   32.50
   5  23  -6   21.40   32.00
  -5  23   6   61.69   33.00
   5  23  -6   42.40   25.50
  -5 -23   6   15.20   25.70
   5 -23  -6  -11.00   38.40
  -5 -23   6   52.19   40.50
   4  24  -3    8.80   20.90
   4  24  -3    1.40   24.70
   4  24  -3   59.79   27.90
  -4  24   3   -0.70   26.90
  -4  24   3    4.90   26.10
   4  24  -3   33.70   22.40
  -4 -24   3   -3.60   21.30
   4 -24  -3    1.20   33.60
  -4 -24   3   21.80   17.20
   4 -24  -3  -12.70   33.70
  -2  24   1  521.15   32.50
  -2  24   1  528.75   36.00
   2  24  -1  517.45   39.40
   2  24  -1  493.55   42.10
   2  24  -1  545.65   33.20
  -2  24   1  528.85   34.60
   2  24  -1  526.55   35.90
   2  24  -1  554.54   32.70
   2 -24  -1  553.74   38.60
  -2 -24   1  606.64   36.80
  -2 -24   1  563.94   38.90
   2 -24  -1  498.35   35.10
   0  24   1  428.76   32.50
   0  24   1  415.36   28.60
   0  24  -1  438.06   31.90
   0  24  -1  428.26   31.80
   0  24  -1  448.76   28.40
   0  24   1  456.05   29.60
   0 -24  -1  479.75   28.50
   0 -24   1  449.56   30.90
   0 -24   1  424.76   29.30
   0 -24  -1  433.26   31.10
   0 -24  -1  481.15   27.40
   0 -24   1  430.06   31.10
   0 -24  -1  461.35   31.70
   0 -24  -1  418.36   32.80
   0 -24  -1  420.36   28.10
   0 -24   1  459.45   27.90
   0 -24   1  419.36   32.40
   0 -24   1  398.26   30.40
   2  24  -3  252.97   26.20
   2  24  -3  249.88   22.50
  -2  24   3  238.88   25.40
   2  24  -3  249.58   23.50
  -2  24   3  248.98   19.10
   2  24  -3  244.58   27.70
  -2  24   3  236.68   26.20
   2 -24  -3  230.98   25.80
  -2 -24   3  254.87   29.70
   2 -24  -3  249.88   25.10
   2 -24  -3  198.08   21.00
   4  24  -5    9.40   20.90
   4  24  -5   72.89   40.50
   4  24  -5   38.40   30.10
  -4  24   5   24.00   27.60
   4  24  -5   10.80   23.80
  -4  24   5   27.40   27.00
  -4  24   5    6.10   21.40
   4 -24  -5   29.70   21.60
  -4 -24   5    7.00   18.80
  -4 -24   5   17.10   33.20
   4 -24  -5   48.40   37.10
  -5  25   4  -43.20   31.10
   5  25  -4   -1.00   31.00
  -5  25   4   27.30   31.10
   5  25  -4    5.00   25.00
   5  25  -4   -3.80   29.30
   5 -25  -4   -9.60   36.60
  -5 -25   4   14.20   26.50
  -5 -25   4   19.20   36.50
   3  25  -2   -7.80   18.80
  -3  25   2   -7.30   21.60
  -3  25   2   -8.70   15.30
  -3  25   2   -7.00   20.40
   3  25  -2   23.90   16.10
   3  25  -2   -9.10   17.80
   3  25  -2   -4.60   22.10
  -3 -25   2   19.50   25.80
   3 -25  -2   -1.20   15.70
  -3 -25   2  -13.60   17.30
   3 -25  -2   -4.70   24.50
  -1  25   0   63.59   15.50
   1  25   0   67.19   17.40
   1  25   0   63.99   13.90
   1  25   0   44.50   15.00
  -1  25   0   60.89   15.70
   1 -25   0   44.80   15.80
   1 -25   0   56.99   10.50
   1 -25   0   64.89   10.90
  -1 -25   0   75.49   16.50
   1 -25   0   78.89   15.50
   1 -25   0   69.99   14.50
  -1 -25   0   46.40   14.00
  -1 -25   0   62.29   15.20
  -1  25   2   -5.90   10.60
   1  25  -2    4.30   13.30
  -1  25   2    9.00   13.10
   1  25  -2   -7.60   15.50
  -1  25   2   -3.30   12.60
  -1  25   2   -1.00    9.00
   1  25  -2   12.10   15.50
   1 -25  -2    2.30    9.80
   1 -25  -2    2.50    9.10
   1 -25  -2   -7.20   20.70
   1 -25  -2  -30.20   16.50
  -1 -25   2  -19.10   20.00
  -1 -25   2   12.90   15.60
  -1 -25   2  -22.10   17.50
  -1 -25   2   -1.90   13.00
  -3  25   4   -4.40   21.50
   3  25  -4   30.80   23.00
   3  25  -4   15.80   19.90
   3  25  -4   24.80   19.90
   3  25  -4   58.09   25.20
  -3  25   4  -34.90   23.50
  -3  25   4   22.00   21.40
  -3  25   4   16.20    9.80
  -3 -25   4  -24.30   27.00
   3 -25  -4   -0.90   13.10
   3 -25  -4   21.40   17.60
   3 -25  -4    1.10   27.80
  -5  25   6   90.49   35.20
   5  25  -6   56.59   27.60
  -5  25   6   42.80   32.20
   5  25  -6   30.60   30.70
  -5 -25   6   33.80   40.00
   5 -25  -6  -10.50   38.80
   4  26  -3   71.89   28.80
  -4  26   3   85.59   28.70
   4  26  -3   20.20   26.60
   4  26  -3   48.70   21.60
   4  26  -3   70.89   39.60
  -4  26   3   25.90   20.10
  -4 -26   3  -21.60   25.10
   4 -26  -3   59.19   21.80
   4 -26  -3    9.30   35.30
  -4 -26   3   52.59   47.80
  -4 -26   3   39.30   41.20
   2  26  -1   52.99   19.50
  -2  26   1   -2.40   14.90
   2  26  -1   31.20   13.80
  -2  26   1   26.00   12.80
  -2  26   1    7.20   17.80
   2  26  -1   41.40   15.40
   2  26  -1   30.00   13.10
  -2 -26   1    1.00   14.70
   2 -26  -1   21.90   18.00
  -2 -26   1   19.30   20.40
   2 -26  -1   16.70    9.00
   2 -26  -1   16.50    9.30
   2 -26  -1  -13.90   31.30
   0  26  -1  506.45   34.60
   0  26  -1  490.75   35.10
   0  26   1  458.45   31.40
   0  26   1  456.15   35.40
   0  26  -1  537.95   31.40
   0  26   1  508.55   30.50
   0 -26   1  527.55   31.30
   0 -26   1  421.06   31.50
   0 -26  -1  485.45   34.50
   0 -26  -1  523.85   35.60
   0 -26   1  546.15   31.20
   0 -26   1  449.95   33.30
   0 -26  -1  593.34   31.50
   0 -26   1  525.85   34.70
   0 -26  -1  494.15   30.40
   0 -26  -1  504.95   31.10
   0 -26  -1  564.24   31.20
   0 -26   1  479.85   33.90
   2  26  -3   72.19   15.60
  -2  26   3   53.79   10.90
  -2  26   3   32.90   17.90
  -2  26   3   76.59   17.90
   2  26  -3   45.50   14.00
   2  26  -3   65.69   20.50
   2  26  -3   88.49   17.90
   2 -26  -3   79.59   12.90
   2 -26  -3   77.69   17.60
  -2 -26   3   71.89   16.90
   2 -26  -3   44.70   21.80
  -2 -26   3   64.59   23.40
   4  26  -5   24.70   28.80
   4  26  -5   -2.40   24.90
   4  26  -5   -2.10   22.10
   4  26  -5   45.70   24.30
  -4  26   5  -22.10   26.30
  -4  26   5   36.60   21.90
  -4 -26   5  -13.80   32.90
   4 -26  -5   34.70   34.00
  -4 -26   5   17.60   17.80
   4 -26  -5    5.20   35.60
  -4 -26   5   -2.10   22.40
   5  27  -4  -13.60   28.90
  -5  27   4   19.10   31.00
   5  27  -4   21.90   25.80
  -5  27   4   -4.30   32.60
   5  27  -4   41.90   35.60
  -5 -27   4  -41.30   25.40
   5 -27  -4    7.40   38.30
  -5 -27   4   16.10   37.10
  -3  27   2   86.79   18.50
  -3  27   2  146.39   25.20
  -3  27   2   98.29   23.80
   3  27  -2   83.09   21.80
   3  27  -2  114.29   25.80
   3  27  -2   86.89   21.50
  -3 -27   2  107.79   21.70
   3 -27  -2   93.39   27.30
  -3 -27   2  125.49   29.10
   1  27   0  431.16   29.80
   1  27   0  389.66   39.50
  -1  27   0  411.66   31.50
  -1  27   0  424.86   30.10
   1 -27   0  433.36   26.20
   1 -27   0  426.56   32.60
   1 -27   0  399.36   31.90
  -1 -27   0  399.06   28.90
   1 -27   0  447.86   26.60
   1 -27   0  388.96   30.70
  -1 -27   0  409.06   30.50
   1  27  -2  919.81   50.09
  -1  27   2  895.41   47.50
   1  27  -2  820.82   60.79
   1  27  -2  838.62   54.49
  -1  27   2  900.31   49.00
   1 -27  -2  949.11   55.39
  -1 -27   2  991.80   60.19
  -1 -27   2  929.71   51.79
   1 -27  -2  960.90   47.50
   1 -27  -2  844.52   57.19
   1 -27  -2  926.81   46.70
  -1 -27   2  862.11   49.30
  -3  27   4   83.39   19.50
  -3  27   4   35.80   22.50
   3  27  -4   65.19   21.20
   3  27  -4   40.70   21.30
  -3  27   4   69.59   24.00
   3  27  -4   52.89   25.10
  -3  27   4   76.09   19.50
   3 -27  -4   48.70   14.80
   3 -27  -4   70.69   29.20
   3 -27  -4   94.99   18.40
  -3 -27   4   20.90   28.90
  -3 -27   4   29.10   19.60
   5  27  -6   53.09   32.10
   5  27  -6   46.10   39.00
  -5  27   6   68.69   33.90
  -5  27   6  110.49   34.50
   5  27  -6   47.50   27.30
   5 -27  -6   72.09   43.70
  -5 -27   6    4.70   27.50
   4  28  -3   -3.90   21.10
   4  28  -3   58.69   24.20
  -4  28   3   53.39   28.50
  -4  28   3   15.60   19.60
   4  28  -3   61.49   29.60
  -4  28   3   16.20   26.90
   4  28  -3   39.70   25.70
  -4 -28   3   23.00   17.20
  -4 -28   3   36.30   24.70
  -4 -28   3   49.99   32.20
  -2  28   1  268.57   25.10
  -2  28   1  230.38   22.10
  -2  28   1  216.48   18.30
  -2  28   1  233.18   24.90
   2  28  -1  250.27   23.10
   2  28  -1  247.28   22.70
   2  28  -1  243.68   27.90
   2  28  -1  207.38   25.50
   2 -28  -1  231.08   20.30
  -2 -28   1  252.67   30.10
   2 -28  -1  212.38   26.20
   2 -28  -1  195.88   18.80
  -2 -28   1  248.08   23.90
   0  28  -1  527.35   31.80
   0  28   1  459.95   36.00
   0  28   1  548.45   30.90
   0  28  -1  535.75   35.80
   0  28  -1  469.15   35.00
   0 -28   1  523.65   34.80
   0 -28   1  524.85   31.50
   0 -28   1  451.45   34.40
   0 -28  -1  508.25   31.50
   0 -28   1  459.95   33.80
   0 -28  -1  530.15   31.80
   0 -28  -1  486.85   31.40
   0 -28  -1  504.95   36.40
   0 -28   1  555.34   32.10
   0 -28   1  466.85   32.20
  -2  28   3  300.07   28.00
   2  28  -3  256.27   27.70
   2  28  -3  275.07   24.70
  -2  28   3  312.47   28.60
  -2  28   3  256.37   24.60
   2  28  -3  327.27   29.80
   2  28  -3  256.97   25.30
   2 -28  -3  277.57   29.90
   2 -28  -3  237.38   23.10
  -2 -28   3  250.27   30.00
  -2 -28   3  250.17   29.20
   2 -28  -3  274.47   26.80
  -4  28   5   75.69   23.70
   4  28  -5   72.59   25.60
   4  28  -5   27.80   30.30
   4  28  -5   27.90   26.80
  -4  28   5   82.89   29.50
   4  28  -5   29.20   23.10
  -4  28   5   93.29   29.70
  -4 -28   5   67.89   36.30
  -4 -28   5   57.09   25.20
   4 -28  -5   13.40   36.60
   4 -28  -5   69.99   27.90
  -5  29   4   27.10   31.50
   5  29  -4    6.90   26.00
   5  29  -4   46.90   30.60
   5  29  -4  -10.70   51.19
  -5  29   4   22.80   33.60
  -5 -29   4    0.70   26.70
  -5 -29   4   61.29   37.80
   5 -29  -4   48.60   39.80
  -3  29   2    1.80   22.70
   3  29  -2   28.90   20.80
   3  29  -2   10.70   20.10
  -3  29   2   47.20   22.90
   3  29  -2   39.50   24.40
  -3 -29   2   42.20   27.80
   3 -29  -2    9.70   26.40
  -3 -29   2   -4.60   19.60
  -1  29   0   66.19   17.60
   1  29   0   72.59   18.90
  -1 -29   0   63.59   17.50
  -1 -29   0   88.19   16.10
   1 -29   0   61.09   14.10
   1 -29   0   72.49   17.80
   1 -29   0   36.30   18.00
   1 -29   0   63.79   12.00
  -1 -29   0   38.80   15.70
  -1  29   2   -2.40   14.30
   1  29  -2   14.20   15.00
   1  29  -2   32.30   18.00
  -1  29   2   33.20   10.70
  -1 -29   2  -17.80   19.20
   1 -29  -2   44.40   11.30
  -1 -29   2   34.70   15.50
   1 -29  -2   46.40   12.20
   1 -29  -2   59.39   13.40
  -1 -29   2   19.60   15.80
   1 -29  -2   10.20   19.20
   3  29  -4   -3.60   20.80
  -3  29   4    4.50   17.10
  -3  29   4    4.00   23.50
  -3  29   4   10.30   12.10
   3  29  -4    4.00   20.40
  -3  29   4   10.70   22.50
   3  29  -4   -9.20   25.00
   3  29  -4   44.20   15.20
   3 -29  -4    6.10   14.20
  -3 -29   4    5.60   20.10
   3 -29  -4   17.40   28.60
  -3 -29   4    1.00   29.00
   3 -29  -4   46.90   19.60
   5  29  -6   22.70   28.50
  -5  29   6   31.80   32.60
   5  29  -6  -57.89   31.60
  -5  29   6   28.00   33.40
   5  29  -6   11.80   30.80
  -5 -29   6  -14.50   27.60
  -5 -29   6   48.40   48.60
  -4  30   3   56.99   28.20
  -4  30   3   45.70   21.10
   4  30  -3   36.50   29.50
   4  30  -3    1.50   25.60
  -4  30   3   26.80   29.50
   4  30  -3   48.70   22.60
   4  30  -3    7.90   23.50
  -4 -30   3   23.40   24.50
   4 -30  -3    6.20   34.70
  -4 -30   3   77.49   33.60
   2  30  -1   63.29   15.50
  -2  30   1   38.50   14.30
   2  30  -1   40.80   17.40
  -2  30   1   24.90   20.30
   2  30  -1   21.70   21.50
  -2  30   1   42.30   17.50
   2  30  -1   50.69   15.30
  -2 -30   1   53.49   17.40
   2 -30  -1   59.09   11.40
   2 -30  -1   42.20   11.20
   2 -30  -1   13.10   21.60
   0  30  -1  232.28   23.40
   0  30  -1  270.77   25.40
   0  30   1  182.88   25.20
   0 -30  -1  184.38   21.60
   0 -30   1  195.78   23.00
   0 -30  -1  239.58   23.40
   0 -30   1  225.68   22.60
   0 -30  -1  237.18   25.60
   0 -30   1  228.88   23.00
   0 -30   1  237.88   23.70
   0 -30  -1  186.78   22.70
   0 -30   1  249.38   22.90
   2  30  -3   35.30   14.90
  -2  30   3   50.69   15.70
  -2  30   3   53.09   18.90
   2  30  -3   37.20   15.70
   2  30  -3   67.49   22.10
   2  30  -3   38.00   18.50
  -2  30   3    1.50   18.40
  -2  30   3   48.00   11.30
   2 -30  -3   28.60   23.60
   2 -30  -3   40.90   18.10
   2 -30  -3   38.60   13.30
  -2 -30   3   53.59   18.20
  -2 -30   3   45.20   25.00
   4  30  -5   -4.80   29.50
   4  30  -5   15.00   25.60
   4  30  -5   46.30   27.80
  -4  30   5  -19.40   27.60
  -4  30   5   26.90   28.20
  -4 -30   5    1.40   24.50
  -4 -30   5   58.39   36.60
   4 -30  -5   73.59   38.40
  -5  31   4   75.49   34.80
   5  31  -4   34.00   35.60
  -5  31   4   64.19   32.90
   5  31  -4   24.20   26.80
   5  31  -4   15.90   30.10
  -5 -31   4    9.10   48.60
  -5 -31   4   51.19   29.30
   5 -31  -4    3.60   40.20
   3  31  -2   74.89   26.10
  -3  31   2  133.59   26.30
  -3  31   2  122.59   27.30
   3  31  -2   93.29   23.60
   3  31  -2  102.29   22.60
   3  31  -2  165.28   19.60
  -3 -31   2  113.89   23.90
  -3 -31   2  105.19   30.40
   3 -31  -2   89.39   29.90
   1  31   0 1065.79   61.19
  -1  31   0 1126.89   58.89
   1 -31   0 1123.29   56.09
  -1 -31   0 1055.39   61.39
   1 -31   0 1015.10   57.09
   1 -31   0 1087.19   63.89
  -1 -31   0 1149.48   59.19
   1 -31   0 1133.79   56.39
  -1 -31   0 1114.19   58.19
   1  31  -2  427.86   35.90
   1  31  -2  414.86   32.60
  -1  31   2  406.96   29.50
  -1  31   2  404.96   27.80
  -1 -31   2  426.06   34.90
  -1 -31   2  404.06   32.70
   1 -31  -2  410.36   27.80
   1 -31  -2  414.46   37.80
  -1 -31   2  390.66   40.50
   1 -31  -2  414.66   27.60
   1 -31  -2  412.26   28.50
  -3  31   4   61.19   18.40
  -3  31   4   60.79   11.40
   3  31  -4   55.69   23.10
  -3  31   4   66.99   23.50
   3  31  -4   15.80   21.10
   3  31  -4   83.99   17.70
  -3  31   4   14.30   23.80
   3  31  -4   18.70   26.10
  -3 -31   4   52.19   22.40
   3 -31  -4   12.60   14.90
   3 -31  -4   21.10   29.40
  -3 -31   4   65.29   30.80
   4  32  -3   12.20   26.00
   4  32  -3   23.00   24.10
   4  32  -3   53.39   30.00
  -4  32   3   51.19   28.50
  -4 -32   3   54.79   33.50
   4 -32  -3   27.30   35.10
  -4 -32   3   18.60   25.40
   2  32  -1  569.34   41.50
   2  32  -1  607.84   44.60
  -2  32   1  548.85   38.00
   2  32  -1  615.94   36.30
   2  32  -1  653.53   46.60
  -2  32   1  539.75   38.90
   2 -32  -1  609.64   34.50
  -2 -32   1  587.64   43.90
   2 -32  -1  541.25   45.20
  -2 -32   1  656.33   42.40
   2 -32  -1  605.84   34.40
   0  32  -1  451.65   35.10
   0  32   1  381.96   35.50
   0  32  -1  425.36   33.70
   0 -32   1  400.16   31.60
   0 -32   1  378.56   33.10
   0 -32  -1  396.56   29.00
   0 -32  -1  400.16   35.20
   0 -32  -1  442.66   28.40
   0 -32  -1  389.36   35.00
   0 -32   1  389.76   33.40
   0 -32   1  389.86   29.60
   2  32  -3  425.16   29.40
   2  32  -3  433.16   40.50
  -2  32   3  375.56   26.40
  -2  32   3  393.26   32.70
   2  32  -3  359.36   35.60
  -2  32   3  350.36   32.90
   2  32  -3  381.46   28.30
  -2  32   3  402.06   30.20
   2 -32  -3  386.66   27.30
   2 -32  -3  395.66   42.80
   2 -32  -3  302.17   31.20
  -2 -32   3  367.66   35.70
  -2 -32   3  455.15   40.70
   2 -32  -3  408.56   29.10
  -4  32   5   64.09   30.50
   4  32  -5   62.09   28.00
  -4  32   5   43.10   28.90
   4  32  -5   42.00   31.70
   4  32  -5   43.10   26.80
   4 -32  -5   91.39   39.60
  -4 -32   5   82.19   27.20
  -4 -32   5    3.00   35.90
  -3  33   2   17.70   25.50
  -3  33   2   97.39   16.70
   3  33  -2   62.89   24.90
   3  33  -2   54.49   27.30
   3  33  -2   72.99   18.70
  -3  33   2   33.20   26.90
   3 -33  -2   73.99   29.50
  -3 -33   2   74.79   30.10
  -3 -33   2   64.59   24.80
  -1  33   0  -40.90   19.30
   1  33   0   -1.90   19.20
  -1 -33   0   -4.60   17.80
   1 -33   0   11.10   12.40
   1 -33   0   10.10   16.00
  -1 -33   0  -10.30   15.50
  -1 -33   0   18.00   15.80
   1 -33   0  -15.90   19.30
   1 -33   0   29.40   12.50
  -1  33   2   14.40   17.00
   1  33  -2   20.10   16.30
   1  33  -2   38.70   19.90
  -1 -33   2   18.40   16.60
   1 -33  -2    3.90   21.30
   1 -33  -2   15.20   14.20
  -1 -33   2  -18.70   21.20
   1 -33  -2   18.70   13.50
   3  33  -4   -9.00   16.80
   3  33  -4   19.20   23.70
  -3  33   4   25.40   18.70
  -3  33   4    3.80   10.30
  -3  33   4   51.59   24.60
   3  33  -4   11.80   23.00
  -3 -33   4   20.50   30.10
  -3 -33   4   10.70   25.10
   3 -33  -4    7.20   14.60
   3 -33  -4   24.00   30.30
   4  34  -3   30.30   30.80
   4  34  -3   -3.40   24.50
   4  34  -3   -8.60   24.20
  -4  34   3   -5.90   27.00
  -4  34   3   30.80   38.10
  -4 -34   3   -8.90   33.00
  -4 -34   3  -14.60   24.60
   4 -34  -3   -2.10   34.80
   2  34  -1  300.27   27.50
   2  34  -1  361.16   39.50
  -2  34   1  276.77   29.60
  -2  34   1  321.07   26.10
   2  34  -1  360.06   33.70
   2  34  -1  335.67   26.40
  -2  34   1  343.67   32.80
  -2 -34   1  363.96   34.70
  -2 -34   1  343.07   37.70
   2 -34  -1  327.77   33.00
   2 -34  -1  300.97   25.00
   0  34  -1  267.37   29.20
   0  34   1  229.38   26.20
   0  34  -1  254.27   25.70
   0 -34   1  224.68   24.30
   0 -34  -1  214.98   23.90
   0 -34  -1  241.88   26.80
   0 -34   1  267.37   25.90
   0 -34   1  246.18   23.10
   0 -34   1  222.68   25.30
   0 -34  -1  208.88   25.10
   0 -34  -1  288.87   26.20
   2  34  -3    5.80   14.40
  -2  34   3   -1.60   15.10
   2  34  -3   -4.10   19.40
   2  34  -3   12.30   16.00
   2  34  -3   14.70   23.60
  -2  34   3   18.80   11.80
  -2  34   3   31.00   20.20
  -2  34   3  -23.50   19.30
  -2 -34   3   18.30   20.00
  -2 -34   3  -30.00   25.20
   2 -34  -3    9.70   12.70
   2 -34  -3  -25.50   25.20
   2 -34  -3    7.80   14.10
  -4  34   5   22.10   29.30
   4  34  -5   26.50   30.50
  -4  34   5    0.10   32.20
   4  34  -5    7.20   27.30
   4  34  -5  -12.40   24.90
   4 -34  -5   -4.70   38.20
  -4 -34   5   -1.00   35.60
  -4 -34   5    4.80   25.30
   3  35  -2   36.80   17.80
  -3  35   2   72.29   25.90
  -3  35   2   56.99   16.40
   3  35  -2   16.40   22.10
  -3  35   2   47.40   24.70
   3  35  -2   64.29   21.60
   3  35  -2   71.59   28.70
  -3 -35   2   39.60   23.20
   3 -35  -2    8.30   29.00
  -3 -35   2   72.79   30.70
   1  35   0  315.87   35.60
  -1  35   0  365.86   31.80
  -1 -35   0  301.77   28.20
   1 -35   0  316.17   26.10
  -1 -35   0  338.17   30.90
   1 -35   0  392.46   35.00
  -1 -35   0  312.97   31.20
   1 -35   0  269.67   27.90
  -1 -35   0  357.16   31.00
   1  35  -2  571.34   40.90
   1  35  -2  526.85   43.90
  -1  35   2  630.44   38.00
  -1 -35   2  639.24   41.20
  -1 -35   2  570.34   50.39
   1 -35  -2  586.14   45.50
   1 -35  -2  607.14   50.29
   3  35  -4   82.89   29.30
  -3  35   4   59.89   12.50
   3  35  -4   37.30   21.70
   3  35  -4   52.59   18.90
  -3  35   4   38.10   25.00
  -3  35   4   67.39   24.90
   3  35  -4   44.20   24.50
   3 -35  -4   59.19   16.70
   3 -35  -4   64.99   13.70
  -3 -35   4   57.99   24.60
  -3 -35   4   78.79   32.60
  -4  36   3   47.20   30.00
   4  36  -3   19.00   25.50
   4  36  -3   25.70   30.50
  -4  36   3   70.39   29.70
   4  36  -3   26.50   25.50
  -4 -36   3   70.89   34.70
  -4 -36   3   15.10   26.80
   4 -36  -3   86.09   37.40
   2  36  -1   82.89   21.00
  -2  36   1   33.10   22.00
  -2  36   1   83.79   15.80
  -2  36   1   40.80   18.40
   2  36  -1   93.09   25.40
   2  36  -1   99.19   15.90
   2  36  -1   46.50   15.70
   2 -36  -1   72.89   14.70
  -2 -36   1   66.59   25.70
   2 -36  -1   86.69   14.40
   2 -36  -1   28.10   25.00
  -2 -36   1   75.79   21.30
   0  36  -1  607.04   44.60
   0 -36  -1  693.83   39.40
   0 -36  -1  651.03   41.20
   0 -36   1  676.53   40.30
   0 -36  -1  663.13   40.90
   0 -36   1  662.73   41.40
   0 -36  -1  663.53   45.70
   0 -36   1  626.04   44.40
   0 -36   1  518.75   42.80
  -2  36   3  396.66   34.30
  -2  36   3  346.87   32.50
   2  36  -3  334.87   36.80
   2  36  -3  358.26   42.40
  -2  36   3  333.07   33.30
   2 -36  -3  334.67   36.40
   2 -36  -3  375.36   29.80
  -2 -36   3  431.06   38.10
  -2 -36   3  399.26   47.80
   4  36  -5   97.49   29.00
   4  36  -5   47.80   27.50
  -4  36   5   51.39   31.20
   4  36  -5   64.09   32.00
   4 -36  -5   40.50   38.80
  -4 -36   5   42.30   38.90
  -4 -36   5   61.29   28.60
   3  37  -2    6.00   19.30
  -3  37   2  -12.60   23.60
  -3  37   2   16.10   25.30
  -3  37   2    7.70   15.80
   3  37  -2   -7.60   21.20
   3  37  -2   -8.60   16.60
   3  37  -2  -23.00   27.40
   3 -37  -2   -7.70   28.60
  -3 -37   2   42.40   23.90
  -3 -37   2   10.30   30.10
   1  37   0   14.40   21.50
  -1  37   0    7.40   19.70
   1 -37   0    6.90   22.20
  -1 -37   0   17.00   19.70
  -1 -37   0   -5.80   23.10
  -1 -37   0   22.40   17.20
  -1 -37   0   12.10   17.50
   1 -37   0   22.10   21.30
  -1  37   2   83.39   19.90
   1  37  -2  102.19   24.20
   1  37  -2  118.89   20.40
   1 -37  -2  107.79   18.40
  -1 -37   2   71.19   25.70
   1 -37  -2  105.29   17.70
   1 -37  -2   91.49   26.10
  -1 -37   2  125.49   21.50
   3  37  -4   24.40   29.00
  -3  37   4   26.40   25.70
   3  37  -4    4.30   22.20
   3  37  -4   12.30   23.50
   3  37  -4  -26.90   17.80
  -3  37   4  -14.00   17.30
  -3  37   4    5.90   23.70
  -3 -37   4   17.70   24.00
   3 -37  -4   25.40   18.90
  -3 -37   4    4.40   35.00
   3 -37  -4   -9.60   15.60
   3 -37  -4    1.40   31.10
   4  38  -3   -2.70   30.30
  -4  38   3    3.60   27.50
  -4  38   3   38.90   30.80
   4  38  -3   10.90   25.70
   4  38  -3  -15.50   23.40
  -4 -38   3    9.90   32.90
   4 -38  -3  -11.30   36.70
  -4 -38   3    8.50   26.70
  -2  38   1   29.10   22.90
   2  38  -1    6.30   24.80
  -2  38   1   15.30   14.50
   2  38  -1   -1.70   14.60
  -2  38   1  -20.80   18.10
   2  38  -1    7.20   14.20
   2 -38  -1   20.60   13.30
  -2 -38   1   -4.20   24.80
   2 -38  -1    2.00   25.10
   2 -38  -1   22.60   13.90
  -2 -38   1   22.80   20.00
   0  38  -1   10.30   21.10
   0 -38   1  -13.50   19.60
   0 -38  -1   21.80   20.30
   0 -38   1   64.49   22.30
   0 -38  -1   23.90   22.10
   0 -38  -1   36.50   16.60
   0 -38  -1   16.80   18.10
   0 -38   1   36.80   16.30
  -2  38   3   41.90   21.00
   2  38  -3   14.60   25.70
  -2  38   3   57.79   25.00
   2  38  -3   37.20   21.60
  -2  38   3   64.09   17.60
  -2 -38   3  -11.90   20.70
   2 -38  -3   50.99   28.10
   2 -38  -3   29.00   18.30
  -2 -38   3   44.60   27.60
   4  38  -5   -5.10   27.00
   4  38  -5   32.20   27.70
  -4  38   5   22.20   32.90
  -4  38   5   69.29   31.30
   4  38  -5   37.20   33.40
  -4 -38   5   31.50   39.20
   4 -38  -5    3.80   39.10
  -4 -38   5    7.50   27.60
  -3  39   2  103.89   18.90
   3  39  -2   72.49   21.60
   3  39  -2   79.39   30.20
  -3  39   2  101.69   26.60
  -3  39   2   92.19   27.80
   3  39  -2   67.29   24.70
   3  39  -2  125.29   21.20
  -3 -39   2   59.79   25.50
  -3 -39   2   22.60   30.80
   1  39   0  -11.00   22.10
  -1  39   0    1.40   23.20
  -1 -39   0    9.50   24.80
   1 -39   0    3.80   21.90
  -1 -39   0   33.70   20.70
   1 -39   0   -8.00   13.30
  -1 -39   0   33.50   18.40
  -1  39   2  329.67   30.40
   1  39  -2  309.27   32.20
   1  39  -2  323.97   33.40
  -1 -39   2  347.37   37.00
  -1 -39   2  333.27   34.20
   1 -39  -2  333.87   34.30
   1 -39  -2  342.77   28.30
  -1 -39   2  322.47   39.40
   1 -39  -2  353.96   30.00
   3  39  -4   85.09   26.00
  -3  39   4  147.09   27.50
   3  39  -4  102.49   21.70
   3  39  -4   86.59   31.60
   3  39  -4   90.69   24.50
  -3  39   4  120.89   28.40
  -3 -39   4   82.89   27.00
  -3 -39   4  103.79   51.79
   3 -39  -4   52.79   33.40
   3 -39  -4   77.09   22.00
   4  40  -3   19.60   24.20
   4  40  -3   20.00   26.20
   4  40  -3    9.90   34.40
  -4  40   3   26.10   30.00
  -4  40   3   18.40   29.20
  -4 -40   3   62.29   35.30
   4 -40  -3   18.00   37.90
  -4 -40   3  -35.20   26.40
   2  40  -1  190.18   23.50
  -2  40   1  215.38   23.80
   2  40  -1  183.88   34.60
  -2  40   1  263.67   29.50
   2 -40  -1  197.78   31.20
   2 -40  -1  236.58   24.00
  -2 -40   1  215.08   30.80
  -2 -40   1  240.88   45.40
   0  40  -1  347.87   39.20
   0 -40   1  370.86   38.70
   0 -40   1  390.56   32.60
   0 -40  -1  414.36   31.90
   0 -40  -1  410.56   33.30
   0 -40  -1  344.07   29.90
   0 -40  -1  343.57   39.40
  -2  40   3  109.29   38.30
   2  40  -3   83.79   31.00
  -2  40   3   77.29   25.30
   2  40  -3   95.19   34.10
  -2  40   3  103.69   18.60
   2 -40  -3   89.39   17.50
  -2 -40   3   77.89   28.80
   2 -40  -3   32.30   29.00
  -2 -40   3   83.49   29.30
  -4  40   5   29.30   29.20
   4  40  -5   -8.60   46.30
  -4  40   5   52.59   32.00
  -4 -40   5    4.60   43.30
   4 -40  -5    7.10   39.90
  -4 -40   5   92.29   40.10
  -3  41   2   17.40   17.60
   3  41  -2  -25.70   21.90
   3  41  -2   12.20   21.30
  -3  41   2   21.10   24.80
   3  41  -2    5.30   19.70
  -3  41   2   15.90   25.60
   3  41  -2    4.60   28.90
  -3 -41   2   15.90   30.80
  -3 -41   2  -11.90   22.90
   3 -41  -2   30.60   31.30
   1  41   0   -8.30   23.30
  -1  41   0   21.30   23.30
   1 -41   0   -1.00   23.30
  -1 -41   0   34.70   19.50
  -1 -41   0   15.00   25.50
  -1 -41   0   -7.00   25.20
   1 -41   0    8.10   20.20
   1 -41   0   -6.30   14.20
  -1  41   2   13.00   19.70
   1  41  -2   17.00   24.10
   1 -41  -2   30.50   19.10
  -1 -41   2   20.40   25.30
  -1 -41   2    7.60   23.60
  -1 -41   2   10.30   19.50
   1 -41  -2   23.30   25.60
   1 -41  -2  -13.60   15.10
   1 -41  -2   10.00   16.20
   3  41  -4   66.29   32.20
  -3  41   4   14.60   26.80
   3  41  -4   46.30   18.00
  -3  41   4   34.90   16.40
   3  41  -4    4.70   24.70
  -3  41   4   48.40   24.30
   3  41  -4   72.39   24.00
  -3 -41   4   25.70   33.50
   3 -41  -4   54.89   34.00
  -3 -41   4   -4.20   24.70
   3 -41  -4   49.60   20.80
   4  42  -3  103.89   57.99
  -4  42   3  -12.30   30.40
  -4 -42   3   11.00   34.30
   4 -42  -3  -43.90   37.80
   2  42  -1  -22.70   25.20
   2  42  -1    7.10   15.60
  -2  42   1   19.00   14.50
  -2  42   1   37.60   24.60
   2 -42  -1  -67.09   25.90
  -2 -42   1   28.00   26.50
   2 -42  -1  -11.20   16.70
  -2 -42   1    1.00   21.20
   0  42  -1  -24.80   22.60
   0 -42  -1   22.10   19.70
   0 -42  -1  -23.10   23.20
   0 -42  -1   28.20   18.10
   0 -42   1  -12.50   20.10
   0 -42   1   26.50   18.20
   0 -42  -1  -22.70   16.90
   0 -42   1   26.10   22.80
  -2  42   3    0.90   21.90
  -2  42   3   31.50   20.70
  -2  42   3   13.50   15.50
   2  42  -3   -6.80   27.30
   2  42  -3   14.00   22.40
  -2 -42   3   41.10   22.90
  -2 -42   3    1.70   28.90
   2 -42  -3   24.80   17.60
  -4  42   5   31.80   28.90
   4  42  -5   26.00   36.40
   4  42  -5   23.80   28.30
   4  42  -5   -2.20   27.00
  -4  42   5    4.40   38.00
  -4 -42   5  -28.50   38.80
   4 -42  -5  -23.60   43.30
  -4 -42   5  -42.60   26.40
  -3  43   2   68.29   26.50
   3  43  -2   51.09   29.80
  -3  43   2   27.80   15.80
   3  43  -2   57.89   20.20
  -3  43   2  102.79   28.00
   3  43  -2   53.99   16.90
  -3 -43   2   44.20   37.50
  -3 -43   2   66.89   27.10
   3 -43  -2   43.90   32.20
  -1  43   0  164.78   26.60
   1  43   0  120.39   28.10
   1 -43   0  120.09   27.30
   1 -43   0   90.29   23.30
  -1 -43   0  164.78   26.20
  -1 -43   0  111.49   29.90
  -1 -43   0   96.59   23.00
   1 -43   0  106.89   18.30
   1  43  -2   -2.60   24.10
  -1  43   2   17.80   19.90
   1 -43  -2  -10.50   17.90
  -1 -43   2   -4.00   23.60
   1 -43  -2  -24.20   18.50
   1 -43  -2    9.90   26.50
  -1 -43   2    7.60   20.10
   1 -43  -2   -2.50   16.40
  -1 -43   2    3.30   25.70
  -3  43   4   59.69   24.10
   3  43  -4   74.89   23.60
   3  43  -4   46.10   26.40
  -3  43   4   80.99   28.70
   3  43  -4  105.09   33.90
  -3 -43   4  132.29   36.40
   3 -43  -4   60.39   18.40
  -3 -43   4   79.49   29.60
   3 -43  -4  103.19   35.30
   4  44  -3   67.09   24.40
   4  44  -3   -2.40   33.90
  -4  44   3   72.39   31.20
  -4  44   3   77.49   32.10
   4 -44  -3   15.40   39.50
  -4 -44   3   26.10   28.80
  -4 -44   3   55.69   36.00
   2  44  -1   46.60   16.50
  -2  44   1   29.40   20.90
  -2  44   1   38.70   26.30
   2  44  -1   16.00   28.00
   2 -44  -1   68.29   16.30
  -2 -44   1   58.79   28.30
  -2 -44   1   33.90   23.70
   2 -44  -1   74.49   34.30
   0 -44   1   34.70   19.40
   0 -44  -1   41.80   25.80
   0 -44   1   86.39   22.50
   0 -44  -1   42.60   19.60
   0 -44  -1   37.40   22.20
   0 -44   1   83.89   25.40
   0 -44  -1   43.00   21.10
   2  44  -3   64.39   24.60
  -2  44   3   61.69   23.50
  -2  44   3   90.19   18.60
   2  44  -3   60.19   29.00
  -2  44   3  106.59   24.20
   2 -44  -3   92.89   31.90
  -2 -44   3   67.49   25.70
  -2 -44   3  128.99   31.00
  -3  45   2   71.79   28.20
   3  45  -2   28.80   19.90
   3  45  -2  117.69   32.40
  -3  45   2   62.49   27.30
  -3 -45   2   60.79   38.70
   3 -45  -2   59.99   32.90
  -3 -45   2   66.29   26.40
  -1  45   0   13.40   24.00
  -1 -45   0  -57.09   42.10
  -1 -45   0   29.00   22.50
  -1 -45   0   39.20   32.40
   1 -45   0   -8.10   21.10
   1 -45   0   33.90   16.60
   1 -45   0   26.90   26.10
   1  45  -2   33.40   31.40
   1 -45  -2   -2.40   42.90
  -1 -45   2    9.60   37.30
  -1 -45   2    4.70   28.10
  -1 -45   2   -3.60   24.50
   1 -45  -2   29.00   17.50
   3  45  -4   30.70   30.60
  -3  45   4  -15.80   22.70
  -3  45   4   -6.60   27.30
   3  45  -4    2.70   22.00
   3  45  -4    5.20   26.00
   3  45  -4   33.50   18.60
  -3 -45   4   37.70   26.60
   3 -45  -4    5.60   34.40
  -3 -45   4   51.39   33.60
   3 -45  -4   22.60   17.50
   2  46  -1   45.90   28.10
  -2  46   1   38.60   26.90
   2 -46  -1    9.60   15.70
   2 -46  -1  -32.90   28.70
  -2 -46   1   83.69   29.90
  -2 -46   1   39.60   24.10
   0 -46  -1   49.70   20.00
   0 -46   1   44.10   25.50
   0 -46  -1   71.99   22.00
   0 -46   1   59.39   22.90
   0 -46   1   10.00   19.10
  -2  46   3   31.90   15.70
  -2  46   3   15.50   22.90
   2  46  -3  -13.60   28.20
  -2  46   3    1.50   22.00
   2  46  -3   -8.80   22.70
   2 -46  -3   22.50   30.80
  -2 -46   3   46.50   29.90
   2 -46  -3    9.20   17.10
  -2 -46   3  -26.50   23.00
   3  47  -2   60.19   21.40
   3  47  -2   63.39   32.90
  -3  47   2   84.39   28.00
  -3  47   2   83.49   27.40
  -3 -47   2   49.99   34.50
   3 -47  -2  -17.40   32.40
  -3 -47   2   53.89   28.40
   1  47   0   21.30   27.50
  -1  47   0   53.89   24.70
  -1 -47   0  117.49   30.00
   1 -47   0   51.89   17.70
   1 -47   0   80.89   24.00
  -1 -47   0   59.59   22.50
   1 -47   0   66.99   35.70
  -1 -47   0   58.99   23.50
   1  47  -2   66.89   27.60
  -1  47   2   58.89   23.00
   1 -47  -2   50.29   19.00
  -1 -47   2   53.89   28.50
  -1 -47   2   39.10   22.70
  -1 -47   2   62.59   26.00
   1 -47  -2   61.49   29.20
   3  47  -4   50.29   32.60
   3  47  -4   37.40   26.50
  -3  47   4   24.30   24.20
   3  47  -4    4.40   20.70
  -3  47   4  108.89   29.40
  -3 -47   4    3.70   27.30
  -3 -47   4   26.90   33.60
   3 -47  -4   21.00   17.70
   3 -47  -4   20.90   34.40
  -2  48   1  163.28   29.40
   2  48  -1  102.39   31.30
  -2 -48   1  156.28   28.20
   2 -48  -1  181.68   34.10
   2 -48  -1  160.28   20.20
  -2 -48   1  146.19   32.30
  -2 -48   1  158.68   34.80
   0 -48   1   59.09   44.70
   0 -48   1  123.59   22.80
   0 -48  -1  114.19   29.80
   0 -48   1   86.19   24.70
   0 -48  -1   48.80   21.20
   2  48  -3   66.69   29.60
  -2  48   3   57.99   23.10
  -2  48   3   60.79   23.80
  -2  48   3   91.49   17.30
   2 -48  -3   75.89   19.90
  -2 -48   3    6.70   25.60
  -2 -48   3   60.19   30.80
   2 -48  -3   85.89   33.30
   3  49  -2  124.79   48.10
  -3  49   2   50.09   28.70
  -3 -49   2   94.09   42.10
   3 -49  -2  -25.20   32.80
  -3 -49   2   15.90   32.90
  -1  49   0   77.49   25.20
   1  49   0   54.19   27.30
  -1 -49   0   57.89   24.90
   1 -49   0   69.89   29.00
   1 -49   0   65.49   18.30
   1 -49   0   72.09   23.80
  -1 -49   0   59.39   24.40
  -1 -49   0   62.99   29.90
   1  49  -2   -6.20   26.40
   1 -49  -2   24.20   19.30
  -1 -49   2   17.80   22.50
   1 -49  -2   20.00   29.80
  -1 -49   2    1.80   27.80
  -1 -49   2    1.80   25.70
   3  49  -4   71.09   25.50
   3  49  -4   79.89   29.30
  -3  49   4   28.60   23.70
  -3  49   4    0.90   30.20
  -3 -49   4   26.20   29.10
  -3 -49   4  -39.00   34.20
   3 -49  -4  -25.10   17.40
   3 -49  -4   26.30   35.60
  -2  50   1    3.20   26.10
   2  50  -1  -35.40   27.30
   2 -50  -1   22.60   17.00
  -2 -50   1   -3.90   32.30
  -2 -50   1  -24.50   24.20
  -2 -50   1   34.00   29.60
   2 -50  -1   21.10   31.50
   0 -50   1  -21.40   26.30
   0 -50   1  -26.70   23.40
   0 -50  -1   29.40   22.20
   0 -50  -1   11.70   21.10
   0 -50  -1    9.80   28.00
   2  50  -3   23.00   30.30
  -2  50   3  -32.00   22.30
  -2  50   3    3.50   13.10
  -2  50   3   -6.50   20.20
   2 -50  -3   -9.00   32.20
   2 -50  -3   11.70   18.70
  -2 -50   3    9.60   25.30
  -2 -50   3   -8.50   32.20
   3  51  -2   97.49   34.90
   3  51  -2   20.40   20.50
  -3  51   2   68.19   28.30
  -3 -51   2   88.49   35.60
  -3 -51   2   10.80   26.80
   3 -51  -2   37.90   35.40
   1  51   0   42.80   28.80
  -1  51   0   59.59   25.60
  -1 -51   0   53.89   24.10
   1 -51   0   53.19   29.50
   1 -51   0   44.70   24.30
  -1 -51   0   80.79   24.60
  -1 -51   0   82.79   32.10
   1 -51   0   40.00   18.90
   1  51  -2   39.40   28.70
  -1 -51   2   54.29   29.20
   1 -51  -2   43.10   20.40
  -1 -51   2   14.40   25.70
  -1 -51   2   40.30   23.70
   1 -51  -2   31.00   30.80
   2  52  -1   50.99   31.30
  -2  52   1  128.09   27.90
  -2 -52   1   96.89   35.60
   2 -52  -1   54.99   33.10
  -2 -52   1   77.69   27.30
   2 -52  -1   58.19   25.00
   0 -52   1   52.59   28.10
   0 -52   1   37.40   24.10
   0 -52  -1  -17.60   28.20
   0 -52  -1   38.60   22.10
   0 -52   1   63.39   22.10
   2  52  -3   14.70   30.30
  -2  52   3   25.70   23.40
  -2  52   3   -7.30   13.30
   2 -52  -3   -2.10   19.40
  -2 -52   3   46.50   33.30
  -2 -52   3   32.30   30.50
   2 -52  -3  -15.30   33.20
  -2 -52   3   38.60   26.40
   1  53   0   38.60   29.20
   1 -53   0   24.00   29.70
  -1 -53   0   45.40   25.10
  -1 -53   0   29.70   30.90
  -1 -53   0   46.00   25.10
   1 -53   0   16.80   18.70
   1 -53   0   70.69   24.10
   1  53  -2   22.70   27.50
  -1 -53   2   63.79   27.90
  -1 -53   2   10.90   24.20
   1 -53  -2   56.59   32.00
  -1 -53   2  -12.80   28.60
   1 -53  -2   36.40   22.50
   2  54  -1  -57.09   31.70
  -2  54   1    6.30   26.50
  -2 -54   1   14.10   30.00
   2 -54  -1    7.00   17.40
   2 -54  -1   11.00   26.50
  -2 -54   1  -10.00   45.70
   2 -54  -1  -20.10   32.40
  -2 -54   1  -13.50   28.80
   0 -54   1   21.20   29.20
   0 -54   1   48.30   22.80
   0 -54  -1    7.10   30.10
   0 -54   1   45.70   25.30
   0 -54  -1   31.60   22.70
   2  54  -3   24.80   32.50
   2 -54  -3    4.20   20.80
  -2 -54   3   18.90   38.80
   2 -54  -3   -5.60   34.70
  -2 -54   3   79.99   32.40
  -2 -54   3    9.20   42.40
   1  55   0   15.70   29.60
   1 -55   0   -7.70   18.80
  -1 -55   0   57.69   25.10
  -1 -55   0   35.60   24.60
   1 -55   0   54.69   28.00
   1 -55   0   96.19   32.60
  -1 -55   0   51.49   32.30
   1  55  -2  -25.00   28.20
  -1 -55   2  -23.10   23.60
  -1 -55   2   76.29   27.00
   1 -55  -2  -30.20   19.40
  -1 -55   2  -18.50   29.10
   1 -55  -2  -35.10   30.60
   2  56  -1   20.40   32.60
   2 -56  -1   55.19   18.80
  -2 -56   1   -8.60   25.80
  -2 -56   1   39.40   36.00
   2 -56  -1   27.60   34.50
   2 -56  -1   55.79   27.00
   0 -56  -1   43.20   32.30
   0 -56   1   15.70   29.10
   0 -56   1   73.19   26.30
   0 -56   1   33.10   23.50
   0 -56  -1   10.90   22.30
   1 -57   0  131.89   27.20
   1 -57   0   37.60   32.00
  -1 -57   0   56.79   38.00
  -1 -57   0  111.19   27.30
  -1 -57   0   70.49   26.60
   1 -57   0   46.50   21.90
   1  57  -2   47.90   32.50
   1 -57  -2  106.59   36.30
   1 -57  -2   30.80   22.20
  -1 -57   2   96.79   32.10
  -1 -57   2   35.70   25.70
   0 -58   1   -0.20   29.70
   0 -58  -1  -21.60   21.70
   0 -58   1   48.20   22.90
   0 -58   1  -13.40   25.00
   0 -58  -1   19.00   35.10
  -6   0   4   33.20   38.50
   6   0  -4   22.60   19.80
  -6   0   4   47.00   17.90
   6   0  -4   29.00   37.30
  -4   0   2  165.48   28.60
   4   0  -2  153.98   27.20
   4   0  -2  118.79   17.30
  -4   0   2  173.28   26.10
  -4   0   2  176.38   18.90
   4   0  -2  157.58   26.40
   2   0   0 1455.15   70.69
   2   0   0 1371.56   69.89
  -2   0   0 1421.06   71.09
  -2   0   0 1436.26   67.29
   2   0   0 1438.46   69.89
   2   0   0 1466.85   69.59
  -2   0   0 1401.46   69.29
  -2   0   0 1374.06   69.69
   2   0   0 1355.96   67.29
  -2   0   0 1369.16   69.89
   0   0  -2   -4.40    5.20
  -2   0   4  799.32   45.10
  -2   0   4  810.92   49.00
  -2   0   4  845.72   44.70
   2   0  -4  870.61   48.50
   2   0  -4  845.72   44.50
  -2   0   4  765.82   46.80
   2   0  -4  805.92   45.90
  -2   0   4  846.02   45.80
   2   0  -4  827.52   46.20
   2   0  -4  875.01   49.99
   4   0  -6   58.79   28.20
   4   0  -6   56.59   26.70
  -4   0   6   86.89   24.30
  -4   0   6  111.09   31.60
   4   0  -6   57.79   19.30
  -5   1   3   27.20   16.80
   5   1  -3    6.40   28.80
  -5   1   3   53.39   27.30
   5   1  -3   33.70   17.50
  -5   1   3   11.00   30.80
   5   1  -3   73.79   28.50
   5  -1  -3   50.39   51.89
  -5  -1   3    9.60   17.20
   5  -1  -3   23.70   16.90
  -5  -1   3   47.80   32.40
  -5  -1   3   44.10   32.40
   5  -1  -3   40.20   29.40
  -3   1   1   61.09   17.10
   3   1  -1   24.10   11.10
  -3   1   1   18.70   19.00
   3   1  -1   40.70   17.90
  -3   1   1   62.89   17.60
   3   1  -1   39.60   17.10
  -3   1   1   24.20   10.90
  -3  -1   1   35.10   11.40
  -3  -1   1   15.80   16.20
   3  -1  -1   44.60   10.90
   3  -1  -1   33.10   16.50
  -3  -1   1   70.89   19.20
   3  -1  -1   52.39   18.60
  -3  -1   1   31.00   17.00
   3  -1  -1   33.40   17.10
   1   1   1  426.76   22.50
   1   1   1  444.86   25.40
   1   1   1  460.85   25.00
   1   1   1  475.35   25.20
  -1   1  -1  420.96   25.20
  -1   1  -1  408.16   21.70
  -1   1  -1  402.26   24.30
  -1  -1  -1  428.06   22.30
   1  -1   1  416.56   24.90
  -1  -1  -1  498.15   26.10
  -1  -1  -1  368.06   25.80
   1  -1   1  399.36   24.70
  -1  -1  -1  474.05   24.90
  -1  -1  -1  419.06   22.60
   1  -1   1  436.36   25.80
   1  -1   1  405.56   25.10
   1   1  -3 7321.57  341.47
   1   1  -3 7570.14  341.97
  -1   1   3 7676.93  341.27
  -1   1   3 7120.09  341.37
  -1   1   3 7619.14  341.87
  -1   1   3 7262.97  341.47
   1   1  -3 7751.52  341.47
   1   1  -3 7263.07  341.47
  -1   1   3 7548.25  341.57
   1  -1  -3 7472.75  342.07
   1  -1  -3 7179.78  341.57
  -1  -1   3 7187.78  341.37
  -1  -1   3 7166.18  341.47
  -1  -1   3 7512.85  341.57
  -1  -1   3 7333.27  341.87
  -1  -1   3 7668.93  341.37
   1  -1  -3 7200.38  341.37
   1  -1  -3 7707.53  341.47
   1  -1  -3 7496.75  341.67
  -3   1   5  124.09   22.60
  -3   1   5  105.49   16.40
   3   1  -5  107.59   23.00
   3   1  -5  159.78   22.00
  -3   1   5  135.69   21.30
   3   1  -5  152.38   17.00
  -3   1   5  139.39   20.70
   3  -1  -5  115.89   20.50
  -3  -1   5  155.68   20.90
   3  -1  -5   81.89   16.10
   3  -1  -5  109.89   21.10
  -3  -1   5   85.19   22.30
  -3  -1   5  114.49   17.90
   3  -1  -5  104.69   23.50
   5   1  -7   36.40   22.00
  -5   1   7  101.39   53.29
   5   1  -7   42.80   30.00
   5   1  -7   21.00   32.10
  -5   1   7   13.10   33.90
  -5  -1   7   -1.90   32.50
   5  -1  -7   10.40   20.60
   5  -1  -7    5.10   32.70
  -5  -1   7   58.69   28.10
   5  -1  -7   37.90   29.20
  -6   2   4   -7.10   16.00
  -6   2   4   -8.50   37.50
   6   2  -4   13.40   44.90
  -6   2   4   11.90   32.60
   6   2  -4   71.59   34.00
   6   2  -4   -5.70   19.90
  -6  -2   4   25.00   19.30
  -6  -2   4   39.50   39.10
   6  -2  -4  -17.10   24.00
   4   2  -2   74.59   25.00
  -4   2   2   41.70   25.40
   4   2  -2   51.19   23.50
  -4   2   2   35.40   14.50
  -4   2   2   31.20   22.50
   4   2  -2   27.20   14.60
   4  -2  -2   61.49   14.30
  -4  -2   2   55.69   27.10
  -4  -2   2   15.20   21.80
  -4  -2   2   22.10   15.80
   4  -2  -2   51.29   22.70
   4  -2  -2   56.69   23.90
  -2   2   0  111.59   17.60
  -2   2   0  118.89   10.50
   2   2   0  128.69   16.60
   2   2   0  140.29   16.40
  -2   2   0  102.09   15.80
   2   2   0   95.49   15.20
   2   2   0  115.99   16.90
   2   2   0   82.29   11.30
  -2   2   0  104.69   17.00
  -2   2   0   81.59   14.60
   2  -2   0  115.39   16.80
  -2  -2   0  107.99   17.00
  -2  -2   0  117.99   15.20
  -2  -2   0  125.29   11.60
   2  -2   0  115.29   16.90
  -2  -2   0   86.59   17.60
   2  -2   0   88.89   15.10
  -2  -2   0   86.49   17.60
   2  -2   0   84.79   10.20
   0   2  -2   12.70    3.50
   0   2  -2   -8.40    5.00
   0   2   2    0.90    4.50
   0  -2  -2    7.00    8.70
   2   2  -4  207.98   22.10
  -2   2   4  185.58   20.80
   2   2  -4  211.58   20.00
   2   2  -4  181.18   22.20
  -2   2   4  181.28   20.70
  -2   2   4  189.98   20.80
   2   2  -4  169.38   19.70
   2   2  -4  212.38   24.70
  -2   2   4  172.88   21.30
  -2   2   4  217.68   20.70
  -2  -2   4  205.28   17.80
  -2  -2   4  179.88   22.30
   2  -2  -4  196.08   21.00
   2  -2  -4  197.08   19.70
   2  -2  -4  210.88   23.60
  -2  -2   4  190.28   19.30
  -2  -2   4  198.18   19.00
  -2  -2   4  152.58   21.10
  -4   2   6   61.49   28.80
  -4   2   6   87.99   24.40
   4   2  -6   88.69   26.90
   4   2  -6   49.20   19.80
   4   2  -6   77.69   28.40
   4  -2  -6   72.19   19.20
   4  -2  -6   39.00   28.20
  -4  -2   6   55.19   23.30
  -4  -2   6   52.59   29.20
   4  -2  -6   71.39   25.50
  -5   3   3   74.89   33.30
  -5   3   3   -3.20   26.60
   5   3  -3   24.00   28.90
   5   3  -3   36.70   18.80
   5   3  -3   37.90   27.10
   5  -3  -3  -34.60   22.10
  -5  -3   3   23.30   18.40
  -5  -3   3   -5.20   26.20
  -5  -3   3   17.50   33.80
   5  -3  -3   66.99   28.40
   5  -3  -3   20.40   29.20
   3   3  -1  487.45   34.30
  -3   3   1  488.65   34.30
  -3   3   1  500.55   32.30
  -3   3   1  420.56   34.60
   3   3  -1  416.46   40.40
   3   3  -1  522.75   30.80
   3   3  -1  485.45   35.20
  -3   3   1  530.15   36.60
   3  -3  -1  452.45   34.10
   3  -3  -1  534.55   35.00
   3  -3  -1  441.66   37.30
  -3  -3   1  499.85   36.10
  -3  -3   1  503.15   30.40
  -3  -3   1  521.95   33.80
   3  -3  -1  510.25   28.80
  -3  -3   1  491.05   34.80
   1   3   1  243.98   19.70
   1   3   1  213.88   15.50
  -1   3  -1  228.28   20.80
  -1   3  -1  218.98   17.80
   1   3   1  243.88   18.40
  -1   3  -1  188.58   15.70
   1   3   1  227.48   18.00
   1   3   1  259.77   18.30
  -1  -3  -1  235.88   18.10
   1  -3   1  251.57   18.60
  -1  -3  -1  202.98   17.50
   1  -3   1  247.18   17.20
  -1  -3  -1  196.38   19.70
   1  -3   1  260.87   17.10
  -1  -3  -1  209.18   15.20
  -1  -3  -1  215.08   19.10
  -1  -3  -1  187.88   15.80
  -1   3   3 2259.17  107.89
  -1   3   3 2168.08  106.99
   1   3  -3 2413.86  107.29
  -1   3   3 2183.88  107.19
  -1   3   3 2299.07  107.59
   1   3  -3 2269.57  107.59
   1   3  -3 2346.67  108.29
   1   3  -3 2339.17  107.09
  -1   3   3 2290.37  106.79
  -1  -3   3 2226.78  106.99
   1  -3  -3 2339.97  106.99
  -1  -3   3 2155.58  107.79
   1  -3  -3 2301.77  107.49
   1  -3  -3 2239.58  106.99
   1  -3  -3 2287.57  107.29
  -1  -3   3 2222.08  106.99
   1  -3  -3 2269.07  108.19
  -1  -3   3 2384.06  107.19
  -1  -3   3 2274.07  108.19
   3   3  -5   61.59   21.50
   3   3  -5   56.79   19.10
  -3   3   5   74.79   15.20
   3   3  -5   34.20   14.60
  -3   3   5   39.70   20.20
  -3   3   5   61.99   18.00
   3   3  -5   61.19   18.90
  -3   3   5   63.49   19.10
  -3  -3   5   41.30   20.30
   3  -3  -5   58.69   14.40
   3  -3  -5   85.09   19.20
  -3  -3   5   46.20   17.00
   3  -3  -5   95.69   23.40
   3  -3  -5   73.19   19.40
   5   3  -7    9.10   30.20
   5   3  -7   77.69   34.30
  -5   3   7    0.70   27.50
  -5   3   7    0.50   34.60
   5   3  -7   31.30   21.40
  -5  -3   7   12.90   25.90
   5  -3  -7  -16.60   32.10
   5  -3  -7   25.90   29.70
  -5  -3   7    3.20   34.00
   5  -3  -7   32.20   21.30
  -6   4   4   76.59   40.30
   6   4  -4    0.40   20.80
  -6   4   4   13.50   31.80
   6   4  -4   -8.00   33.60
   6   4  -4   49.30   38.90
  -6  -4   4    4.70   37.20
   4   4  -2   70.99   24.30
  -4   4   2   82.69   25.70
   4   4  -2   73.39   16.20
  -4   4   2   78.59   24.30
   4   4  -2   89.39   24.80
   4  -4  -2   79.99   25.30
   4  -4  -2   76.09   14.50
  -4  -4   2   61.79   23.30
   4  -4  -2   91.19   23.80
  -4  -4   2   89.59   27.10
   2   4   0  514.75   29.30
  -2   4   0  502.55   31.40
  -2   4   0  481.95   33.60
   2   4   0  493.05   31.60
   2   4   0  508.55   31.90
   2   4   0  524.65   33.60
  -2   4   0  510.45   31.90
   2   4   0  487.15   33.20
  -2   4   0  534.35   32.90
   2  -4   0  511.05   35.10
  -2  -4   0  517.95   29.60
  -2  -4   0  510.95   32.60
  -2  -4   0  544.15   32.10
  -2  -4   0  513.25   35.00
   2  -4   0  474.35   31.90
   2  -4   0  477.85   31.30
   2  -4   0  520.05   32.60
  -2  -4   0  559.44   29.00
  -2  -4   0  566.04   32.30
   0   4  -2 4609.34  204.38
   0   4  -2 4035.40  203.88
   0   4  -2 4553.54  203.68
   0  -4  -2 4518.85  204.18
   0  -4  -2 4485.95  204.08
   2   4  -4 1317.37   64.89
   2   4  -4 1287.37   67.19
  -2   4   4 1288.77   65.69
   2   4  -4 1247.58   65.39
  -2   4   4 1288.27   65.39
  -2   4   4 1262.27   63.49
   2   4  -4 1279.17   64.99
   2   4  -4 1326.67   64.39
  -2   4   4 1237.98   66.19
  -2   4   4 1271.47   64.99
  -2  -4   4 1256.97   68.09
   2  -4  -4 1289.77   63.29
  -2  -4   4 1210.38   63.99
   2  -4  -4 1251.07   64.89
  -2  -4   4 1241.08   64.29
  -2  -4   4 1283.37   64.19
  -2  -4   4 1280.77   66.39
   2  -4  -4 1323.67   65.19
   2  -4  -4 1298.77   68.49
  -4   4   6  107.49   26.60
   4   4  -6   95.29   29.40
   4   4  -6  112.59   27.60
  -4   4   6  134.39   31.30
   4   4  -6  178.48   23.00
   4  -4  -6  144.99   27.60
   4  -4  -6  108.79   20.00
   4  -4  -6  129.59   31.20
  -4  -4   6  148.69   26.00
  -4  -4   6  135.99   31.00
  -5   5   3   50.39   15.10
   5   5  -3   56.49   19.80
   5   5  -3   51.59   29.80
   5   5  -3   59.39   29.10
  -5   5   3   37.80   28.70
  -5   5   3   15.10   32.00
   5  -5  -3   83.69   28.70
  -5  -5   3   61.39   27.20
   5  -5  -3   55.49   29.90
  -5  -5   3   66.79   19.90
   5  -5  -3   30.20   15.70
  -5  -5   3   26.60   33.30
  -3   5   1  154.78   20.30
   3   5  -1  164.18   19.80
   3   5  -1  166.88   20.90
   3   5  -1  136.79   16.00
  -3   5   1  114.19   20.40
  -3   5   1  127.39   13.40
  -3   5   1  129.29   20.10
  -3  -5   1  154.88   24.30
   3  -5  -1  142.29   16.70
   3  -5  -1  194.38   20.90
  -3  -5   1  196.68   20.00
   3  -5  -1  171.68   22.50
  -3  -5   1  156.78   20.30
  -3  -5   1  125.29   22.80
   3  -5  -1  142.29   20.10
   1   5   1 3280.27  148.39
  -1   5  -1 3202.38  148.59
   1   5   1 3405.56  148.89
  -1   5  -1 3016.90  148.89
   1   5   1 3111.59  148.49
   1   5   1 3074.99  149.49
   1   5   1 3183.28  148.59
  -1  -5  -1 3201.68  149.29
  -1  -5  -1 3294.07  148.49
   1  -5   1 3178.58  148.99
  -1  -5  -1 3323.97  148.99
  -1  -5  -1 3176.88  148.49
   1  -5   1 3328.27  148.59
  -1  -5  -1 3180.18  148.59
  -1  -5  -1 3232.18  148.69
   1  -5   1 3151.58  148.39
   1  -5   1 3176.98  148.29
   1   5  -3  819.82   47.40
  -1   5   3  894.01   46.60
  -1   5   3  960.80   43.80
   1   5  -3  808.12   46.20
  -1   5   3  900.41   45.80
   1   5  -3  815.72   44.20
  -1   5   3  873.21   45.70
   1   5  -3  850.11   44.90
   1   5  -3  815.42   44.50
   1  -5  -3  899.11   44.80
  -1  -5   3  839.72   43.70
   1  -5  -3  857.11   44.20
  -1  -5   3  891.31   46.10
   1  -5  -3  866.61   45.00
   1  -5  -3  894.11   44.20
  -1  -5   3  881.81   44.70
  -1  -5   3  865.51   43.70
   1  -5  -3  905.81   46.30
  -1  -5   3  840.62   46.90
  -3   5   5  131.59   16.40
   3   5  -5  100.39   21.00
  -3   5   5  139.79   21.10
   3   5  -5  153.08   23.80
  -3   5   5  128.79   23.00
   3   5  -5  128.49   18.50
   3   5  -5  134.39   22.00
  -3   5   5  169.08   21.30
   3  -5  -5  107.19   25.00
  -3  -5   5   95.59   23.80
  -3  -5   5  170.48   22.60
   3  -5  -5  134.29   16.70
   3  -5  -5  150.28   21.50
   5   5  -7   46.90   32.30
   5   5  -7   53.39   30.40
   5   5  -7   -2.40   22.00
  -5   5   7   82.39   34.80
  -5   5   7   11.80   27.40
  -5  -5   7   -8.00   36.60
  -5  -5   7   36.00   26.60
   5  -5  -7   41.90   20.00
   5  -5  -7   18.20   33.30
   5  -5  -7   71.69   32.80
  -6   6   4   32.80   33.30
   6   6  -4  -15.10   26.30
  -6   6   4  125.09   41.90
   6   6  -4    9.70   34.40
  -6  -6   4   -2.60   20.50
  -6  -6   4   17.60   38.40
  -4   6   2    4.80   12.30
   4   6  -2   36.90   23.70
   4   6  -2  -25.50   15.30
  -4   6   2    0.40   24.60
   4  -6  -2   -7.20   24.00
   4  -6  -2   -3.90   20.60
  -4  -6   2  -20.10   20.00
  -4  -6   2  -19.70   26.50
  -4  -6   2    0.40   24.70
   4  -6  -2   25.30   12.50
   2   6   0  198.28   21.70
   2   6   0  227.78   19.40
   2   6   0  236.08   20.70
  -2   6   0  243.18   19.70
  -2   6   0  180.18   21.10
  -2   6   0  201.18   22.10
   2   6   0  233.48   25.40
   2   6   0  218.48   22.60
  -2   6   0  230.08   21.00
  -2  -6   0  207.48   21.10
  -2  -6   0  220.98   24.20
   2  -6   0  173.38   20.90
   2  -6   0  260.17   21.80
   2  -6   0  193.08   21.70
  -2  -6   0  234.58   21.60
  -2  -6   0  219.88   19.30
   2  -6   0  215.88   20.50
  -2  -6   0  254.07   21.30
  -2  -6   0  228.98   25.20
   0   6   2  509.95   27.70
   0   6   2  522.25   28.40
   0   6  -2  495.95   29.10
   0   6  -2  558.94   27.70
   0  -6  -2  543.25   27.30
   0  -6  -2  564.44   28.30
   0  -6   2  530.65   27.50
   0  -6  -2  558.24   28.50
   0  -6  -2  558.54   27.70
   0  -6  -2  502.05   28.10
   2   6  -4   79.89   14.30
   2   6  -4   83.19   16.20
   2   6  -4   95.29   17.90
  -2   6   4   78.09   17.40
  -2   6   4   63.69   12.40
   2   6  -4  113.29   17.00
  -2   6   4   67.89   15.90
   2   6  -4   90.19   18.50
  -2   6   4   93.59   16.90
   2  -6  -4  123.99   21.50
   2  -6  -4   65.59   12.90
  -2  -6   4   90.39   14.90
   2  -6  -4   73.79   15.90
  -2  -6   4   63.19   21.40
  -2  -6   4   77.09   24.70
   2  -6  -4   80.69   19.90
  -2  -6   4  114.99   21.00
  -2  -6   4   74.29   19.20
   4   6  -6   -9.60   17.60
   4   6  -6  -25.70   25.90
  -4   6   6   38.10   27.10
  -4   6   6    5.20   24.90
   4   6  -6  -44.90   24.60
   4  -6  -6  -30.20   22.70
  -4  -6   6   42.50   22.50
  -4  -6   6   37.80   29.40
   4  -6  -6   -7.00   28.50
   4  -6  -6   35.00   17.10
  -5   7   3   27.10   33.40
   5   7  -3   19.40   27.70
  -5   7   3   46.90   28.70
   5   7  -3   40.60   28.90
   5   7  -3   12.50   19.50
   5  -7  -3    1.00   14.30
   5  -7  -3  -39.90   28.20
   5  -7  -3   -8.40   26.20
  -5  -7   3   28.80   31.60
  -5  -7   3  -30.40   19.10
  -5  -7   3    0.80   26.80
  -3   7   1   59.89   25.10
   3   7  -1   78.79   13.80
   3   7  -1   60.49   17.00
   3   7  -1   65.69   20.90
   3   7  -1   72.09   17.80
  -3   7   1   69.59   19.90
  -3   7   1   47.80   17.00
   3  -7  -1   23.10   26.20
  -3  -7   1   55.29   13.50
  -3  -7   1   44.60   18.90
   3  -7  -1   50.69   20.30
  -3  -7   1   79.09   18.70
   1   7   1 5077.69  244.08
   1   7   1 5370.46  244.78
   1   7   1 5233.58  244.28
  -1   7  -1 5294.67  244.08
  -1   7  -1 5022.00  244.58
   1   7   1 5151.48  244.28
  -1   7  -1 5325.07  243.98
   1   7   1 5641.94  244.48
   1   7   1 5461.25  244.28
   1  -7   1 5279.27  243.88
  -1  -7  -1 5390.86  244.18
   1  -7   1 5120.59  244.58
   1  -7   1 5136.39  243.98
  -1  -7  -1 5201.08  244.78
  -1  -7  -1 5507.45  244.78
  -1  -7  -1 5526.45  244.38
  -1  -7  -1 5348.66  244.28
  -1  -7  -1 5448.05  244.28
   1  -7   1 5225.78  243.78
  -1   7   3  409.16   27.40
  -1   7   3  410.26   28.00
  -1   7   3  414.66   28.70
  -1   7   3  466.75   28.40
  -1   7   3  479.75   25.70
   1   7  -3  445.86   27.00
   1   7  -3  447.06   27.90
   1   7  -3  457.55   30.40
   1   7  -3  444.66   30.30
  -1  -7   3  423.76   31.00
  -1  -7   3  452.65   26.00
  -1  -7   3  396.86   27.60
   1  -7  -3  483.95   27.60
   1  -7  -3  444.76   26.80
   1  -7  -3  492.15   30.30
  -1  -7   3  418.86   25.90
  -1  -7   3  411.76   30.50
   1  -7  -3  461.05   27.40
   1  -7  -3  480.45   26.50
   3   7  -5   95.69   20.80
   3   7  -5   64.49   19.40
  -3   7   5   87.39   21.60
  -3   7   5   94.39   14.60
   3   7  -5   61.29   21.70
   3   7  -5   95.69   20.60
  -3   7   5   84.99   21.10
  -3  -7   5   78.19   23.40
   3  -7  -5   89.59   19.70
   3  -7  -5   86.39   14.60
   3  -7  -5   73.89   25.30
  -3  -7   5  113.59   19.30
   5   7  -7    3.40   32.10
  -5   7   7   26.60   27.70
  -5   7   7   39.10   35.30
   5   7  -7   45.20   28.50
   5   7  -7   32.70   30.50
  -5  -7   7    1.30   34.00
   5  -7  -7   10.30   30.20
   5  -7  -7   33.30   20.00
   5  -7  -7   36.00   34.50
  -5  -7   7   41.20   26.80
   4   8  -2  179.48   27.10
   4   8  -2  178.08   27.80
  -4   8   2  233.38   28.40
  -4   8   2  218.38   26.20
   4   8  -2  154.18   20.30
   4   8  -2  125.79   25.70
  -4   8   2  148.69   29.40
  -4  -8   2  150.58   29.40
  -4  -8   2  155.08   20.80
   4  -8  -2  147.09   28.30
  -4  -8   2  239.08   27.70
   4  -8  -2  151.28   25.30
  -2   8   0  959.30   50.59
  -2   8   0 1009.30   50.29
   2   8   0  926.81   50.29
   2   8   0  923.31   50.99
   2   8   0  910.71   51.69
  -2   8   0 1011.80   50.79
  -2   8   0 1032.30   51.49
   2   8   0  930.21   50.19
   2   8   0  924.11   49.00
  -2  -8   0 1052.79   49.20
  -2  -8   0 1034.40   49.20
  -2  -8   0  970.40   49.60
  -2  -8   0  996.20   50.19
  -2  -8   0 1004.50   52.19
  -2  -8   0  993.70   51.39
   2  -8   0  916.31   53.19
   2  -8   0  930.01   49.40
   2  -8   0  893.91   52.09
   2  -8   0  844.62   49.60
   0   8  -2  601.14   29.90
   0   8  -2  541.75   33.60
   0   8   2  603.54   29.90
   0   8   2  628.44   31.80
   0   8  -2  573.34   30.00
   0  -8  -2  563.04   29.70
   0  -8   2  553.34   30.30
   0  -8  -2  591.64   30.00
   0  -8   2  584.64   32.30
   0  -8  -2  590.84   31.80
   0  -8  -2  537.35   31.00
   0  -8   2  564.14   30.10
   2   8  -4  323.57   30.90
  -2   8   4  323.87   26.50
   2   8  -4  261.37   28.00
  -2   8   4  283.37   22.60
   2   8  -4  297.67   26.60
  -2   8   4  331.77   27.10
   2   8  -4  305.77   25.80
  -2   8   4  391.86   28.50
  -2   8   4  289.57   28.80
  -2  -8   4  310.07   24.30
   2  -8  -4  340.47   26.70
   2  -8  -4  342.67   24.50
  -2  -8   4  294.47   31.40
   2  -8  -4  301.97   28.30
   2  -8  -4  340.37   34.30
  -2  -8   4  309.07   25.00
  -2  -8   4  322.17   25.80
   2  -8  -4  345.87   31.30
  -2  -8   4  304.37   27.10
   4   8  -6   88.39   21.90
  -4   8   6   77.89   29.00
   4   8  -6   95.59   29.60
   4   8  -6  129.89   29.50
  -4   8   6  105.99   27.80
   4   8  -6  124.89   27.90
  -4  -8   6  105.89   24.80
   4  -8  -6   86.59   17.80
  -4  -8   6   97.79   32.00
   4  -8  -6  128.19   31.80
   4  -8  -6  100.59   26.20
  -5   9   3   90.99   35.00
   5   9  -3   52.39   30.30
   5   9  -3   78.89   21.90
  -5   9   3   60.49   30.80
   5   9  -3   38.80   30.00
  -5  -9   3   15.50   26.70
   5  -9  -3    8.20   26.90
   5  -9  -3   53.09   30.80
  -5  -9   3   48.70   21.50
  -5  -9   3   30.40   35.00
   3   9  -1  137.39   19.80
  -3   9   1  123.59   21.10
   3   9  -1  129.69   21.60
  -3   9   1  133.79   19.10
  -3   9   1  118.99   20.80
   3   9  -1  132.49   16.10
  -3  -9   1  124.49   15.70
  -3  -9   1  119.19   21.30
   3  -9  -1  136.89   18.90
  -3  -9   1  137.19   15.90
  -3  -9   1  136.89   19.30
   3  -9  -1  117.19   23.10
  -1   9  -1   98.99   15.00
  -1   9  -1  108.19   11.90
   1   9   1  137.99   15.40
   1   9   1  146.69   14.50
   1   9   1  143.79   12.40
   1   9   1  140.59   16.50
   1   9   1  148.39   12.90
   1  -9   1  157.18   13.20
  -1  -9  -1   82.09   14.30
   1  -9   1  117.69   12.80
  -1  -9  -1   92.59   12.00
   1  -9   1  130.09   11.60
  -1  -9  -1  131.59   12.50
  -1  -9  -1   97.99   12.00
   1  -9   1  143.39   15.00
  -1   9   3  699.73   39.00
  -1   9   3  726.73   36.30
   1   9  -3  713.13   38.50
  -1   9   3  748.63   38.00
   1   9  -3  675.03   40.40
   1   9  -3  712.43   37.50
  -1  -9   3  677.73   40.90
  -1  -9   3  731.33   45.90
   1  -9  -3  750.62   37.40
   1  -9  -3  736.23   37.90
  -1  -9   3  718.83   36.60
   1  -9  -3  663.33   40.50
  -1  -9   3  651.93   40.00
   1  -9  -3  683.33   37.10
   1  -9  -3  768.72   40.80
  -3   9   5  127.69   22.30
   3   9  -5  106.49   25.30
  -3   9   5   95.79   14.40
   3   9  -5  134.09   23.80
  -3   9   5   87.89   21.40
   3   9  -5   74.59   17.50
   3  -9  -5  121.79   20.90
   3  -9  -5   81.09   15.00
  -3  -9   5  182.48   27.00
   3  -9  -5  106.79   26.60
  -3  -9   5  155.78   20.30
   5   9  -7   53.79   30.60
  -5   9   7   44.60   28.30
   5   9  -7   48.10   33.40
  -5   9   7   22.30   35.30
   5   9  -7   12.00   23.50
   5  -9  -7   50.89   30.80
   5  -9  -7   19.80   19.00
   5  -9  -7    2.10   34.30
  -5  -9   7   44.10   26.30
   4  10  -2   64.89   24.80
   4  10  -2    0.20   22.40
   4  10  -2    7.40   20.90
  -4  10   2  -19.10   21.90
  -4  10   2   19.40   20.90
  -4  10   2   71.29   25.90
   4  10  -2   40.30   17.60
   4 -10  -2   21.70   26.00
  -4 -10   2   19.80   17.00
  -4 -10   2    2.40   20.20
   4 -10  -2   10.60   21.30
  -4 -10   2   54.39   28.50
   2  10   0   45.40   18.10
   2  10   0   64.59   12.20
  -2  10   0   63.89   13.60
  -2  10   0   52.89   14.10
   2  10   0   48.00   15.50
  -2  10   0   70.19   15.90
  -2  10   0   38.10   14.10
   2  10   0   59.99   16.20
   2  10   0   67.59   14.50
   2 -10   0   60.39   12.90
  -2 -10   0   39.80   16.30
  -2 -10   0   52.39   12.00
  -2 -10   0   45.40   11.90
  -2 -10   0   65.19   14.20
   2 -10   0   72.29   17.20
  -2 -10   0   40.90   15.70
   0  10  -2  122.49   11.30
   0  10   2   97.69   10.00
   0  10   2  106.79   13.40
   0  10  -2   88.79   15.30
   0  10  -2  112.89   12.60
   0 -10   2   89.49   11.10
   0 -10   2   95.19   15.60
   0 -10  -2  117.59   13.20
   0 -10   2  110.99   14.40
   0 -10  -2  115.89   13.40
   0 -10  -2  108.49   12.70
   0 -10  -2  109.59   13.30
   0 -10   2   92.79   10.60
   0 -10  -2  105.49   10.70
  -2  10   4  141.39   18.80
  -2  10   4  159.78   19.10
  -2  10   4  201.48   20.30
  -2  10   4  221.48   21.70
   2  10  -4  201.58   18.90
   2  10  -4  182.28   19.50
   2  10  -4  161.18   18.70
  -2  10   4  159.98   17.80
   2  10  -4  176.28   20.70
   2  10  -4  207.48   21.80
  -2 -10   4  190.78   21.20
   2 -10  -4  184.68   20.50
   2 -10  -4  194.38   19.60
  -2 -10   4  171.28   20.00
   2 -10  -4  201.88   19.40
   2 -10  -4  144.79   22.60
  -2 -10   4  177.08   22.60
  -2 -10   4  196.78   18.50
  -2 -10   4  152.98   22.00
   2 -10  -4  154.88   19.50
   4  10  -6   20.00   20.30
  -4  10   6   42.50   25.30
  -4  10   6   56.59   28.10
   4  10  -6   40.00   27.10
   4  10  -6  -63.79   20.10
   4  10  -6  -16.70   24.60
  -4 -10   6   -7.10   30.20
   4 -10  -6    4.90   26.10
  -4 -10   6   -0.70   21.60
   4 -10  -6   16.10   31.00
   4 -10  -6   -0.40   23.70
   5  11  -3   34.20   29.60
   5  11  -3   17.10   30.30
   5  11  -3   13.50   21.30
  -5  11   3   30.50   32.40
  -5  11   3   38.20   29.30
   5 -11  -3  -46.20   29.10
  -5 -11   3   -2.80   21.00
   5 -11  -3    3.10   26.20
  -5 -11   3    1.80   24.80
  -5 -11   3   -5.50   31.70
   3  11  -1   55.59   19.20
  -3  11   1   75.99   20.90
  -3  11   1   78.79   17.30
   3  11  -1   69.39   18.30
   3  11  -1   64.39   17.40
  -3  11   1   55.49   18.00
   3  11  -1   68.69   14.70
  -3 -11   1   63.89   16.90
  -3 -11   1   55.39   14.40
  -3 -11   1   88.49   21.00
  -3 -11   1   52.69   17.10
   3 -11  -1   74.39   17.00
   3 -11  -1   56.69   24.80
  -1  11  -1 1490.05   69.89
  -1  11  -1 1522.65   69.49
  -1  11  -1 1423.06   71.59
   1  11   1 1427.86   70.29
   1  11   1 1498.05   70.19
   1  11   1 1521.05   70.99
   1  11   1 1510.95   70.89
  -1  11  -1 1413.36   70.19
   1  11   1 1530.45   72.09
  -1 -11  -1 1454.85   69.79
  -1 -11  -1 1420.16   72.79
   1 -11   1 1438.16   71.39
  -1 -11  -1 1432.16   70.79
  -1 -11  -1 1480.05   70.89
  -1 -11  -1 1499.45   71.19
   1  11  -3  308.57   24.10
   1  11  -3  325.97   26.00
   1  11  -3  294.57   21.10
  -1  11   3  296.97   22.40
  -1  11   3  241.28   24.50
   1  11  -3  285.67   25.90
  -1  11   3  274.67   19.90
  -1  11   3  328.07   23.90
   1 -11  -3  315.67   21.20
  -1 -11   3  260.07   23.30
   1 -11  -3  339.87   22.40
  -1 -11   3  291.27   27.40
   1 -11  -3  295.77   26.10
   1 -11  -3  304.67   21.70
   1 -11  -3  348.97   20.70
  -3  11   5  102.99   22.40
   3  11  -5   72.19   22.10
  -3  11   5   93.69   20.40
  -3  11   5  102.99   14.10
   3  11  -5   90.39   21.20
   3  11  -5   45.80   19.10
   3  11  -5   61.09   17.40
  -3  11   5  102.49   22.50
   3 -11  -5   91.99   27.10
  -3 -11   5   91.99   18.50
  -3 -11   5   91.29   26.00
   3 -11  -5   93.89   15.10
   3 -11  -5  106.09   21.70
  -5  11   7   25.20   29.20
   5  11  -7   -9.70   30.50
   5  11  -7   47.40   32.10
  -5  11   7   34.40   33.50
   5  11  -7  -20.00   22.30
   5 -11  -7  -23.70   28.50
   5 -11  -7    0.70   33.60
   5 -11  -7   12.70   18.80
  -5 -11   7   54.59   36.10
   4  12  -2   42.40   18.70
   4  12  -2   28.80   23.30
  -4  12   2   28.80   21.30
   4  12  -2   48.10   21.60
   4  12  -2   44.10   24.80
  -4  12   2   49.99   26.90
  -4  12   2   90.19   24.40
  -4 -12   2   64.19   41.00
  -4 -12   2   62.99   18.80
  -4 -12   2   34.10   27.30
   4 -12  -2   65.59   28.40
   4 -12  -2   56.79   26.80
   2  12   0  518.55   31.80
  -2  12   0  553.64   32.60
   2  12   0  502.65   32.30
  -2  12   0  466.65   31.30
   2  12   0  557.14   32.30
   2  12   0  498.25   35.90
  -2  12   0  529.75   32.90
  -2  12   0  485.35   34.00
   2  12   0  566.74   35.00
   2 -12   0  536.95   36.00
  -2 -12   0  566.14   32.20
  -2 -12   0  526.65   31.10
   2 -12   0  534.85   31.00
  -2 -12   0  557.64   34.10
   2 -12   0  500.45   31.40
  -2 -12   0  529.05   31.40
  -2 -12   0  503.45   35.80
  -2 -12   0  520.95   34.30
   2 -12   0  482.85   37.20
   0  12   2  470.75   30.50
   0  12   2  511.25   27.10
   0  12   2  500.75   26.40
   0  12   2  455.85   30.80
   0 -12  -2  484.45   27.40
   0 -12   2  468.45   28.30
   0 -12   2  488.05   30.60
   0 -12   2  537.85   30.10
   0 -12   2  520.75   27.60
   0 -12  -2  410.56   30.00
   2  12  -4 1990.40   96.39
   2  12  -4 1938.21   97.69
   2  12  -4 2029.40   96.89
  -2  12   4 1937.91   94.29
  -2  12   4 2069.19   97.39
   2  12  -4 1931.01   96.09
  -2  12   4 2059.29   96.09
  -2  12   4 1957.90   97.39
  -2  12   4 2060.99   96.79
   2  12  -4 2051.49   98.39
   2 -12  -4 2033.30   96.19
   2 -12  -4 1995.80   95.09
  -2 -12   4 2049.09   98.79
  -2 -12   4 1847.02   94.89
   2 -12  -4 1967.90   96.19
   2 -12  -4 2066.29   99.29
  -2 -12   4 1991.50   95.39
  -2 -12   4 1993.30   96.69
  -2 -12   4 1803.92   97.99
   2 -12  -4 2023.70   96.39
  -4  12   6   77.79   28.80
   4  12  -6   57.29   31.00
   4  12  -6   60.59   25.10
   4  12  -6   43.20   21.10
  -4  12   6   67.69   26.40
   4  12  -6   74.89   27.30
   4 -12  -6   76.09   33.10
   4 -12  -6   84.19   27.30
  -4 -12   6   54.49   22.70
   4 -12  -6   94.89   25.80
  -4 -12   6   44.80   33.00
   5  13  -3  165.58   25.70
   5  13  -3  137.79   33.60
  -5  13   3  184.88   35.10
  -5  13   3  125.99   35.10
   5  13  -3  174.58   33.60
   5 -13  -3  181.18   31.00
  -5 -13   3  200.78   27.70
   5 -13  -3  137.29   34.80
  -5 -13   3  161.08   30.10
  -5 -13   3  226.88   38.80
   3  13  -1  523.65   42.10
   3  13  -1  513.55   36.30
  -3  13   1  582.04   39.00
  -3  13   1  499.75   36.40
   3  13  -1  535.15   36.50
   3  13  -1  534.85   40.60
   3 -13  -1  551.14   35.80
  -3 -13   1  520.35   35.20
  -3 -13   1  570.84   40.40
  -3 -13   1  592.24   36.60
   1  13   1   52.89   10.80
   1  13   1   67.09   11.40
   1  13   1   78.19   10.60
   1  13   1   44.70   13.60
  -1  13  -1   54.19   11.20
   1  13   1   68.79   12.30
   1  13   1   33.00    7.70
  -1  13  -1   51.89   10.30
  -1  13  -1   56.39   14.60
  -1 -13  -1   82.29   14.10
  -1 -13  -1   44.20   12.60
  -1 -13  -1   60.89   11.30
   1 -13   1   41.90   12.10
  -1 -13  -1   77.89   10.10
  -1 -13  -1   77.29   11.30
   1 -13   1   42.80   14.40
  -1 -13  -1   39.50    9.70
  -1  13   3   71.69    9.90
   1  13  -3   36.40   12.10
   1  13  -3   49.50   10.10
   1  13  -3   35.30   14.30
   1  13  -3   36.50   11.00
  -1  13   3   78.29   13.60
  -1  13   3   74.19   14.40
   1  13  -3   59.99   15.60
  -1  13   3   79.99   13.10
  -1 -13   3   44.00   14.30
   1 -13  -3   50.89   11.30
   1 -13  -3   36.00   14.70
   1 -13  -3   53.99   10.40
   1 -13  -3   80.99   11.90
   1 -13  -3   36.00   11.90
  -1 -13   3   81.99   13.00
  -3  13   5  122.39   22.40
   3  13  -5  127.59   23.80
   3  13  -5  142.79   22.20
   3  13  -5   81.09   18.90
  -3  13   5  121.19   21.40
  -3  13   5   74.89   13.60
   3  13  -5  123.89   20.30
  -3 -13   5  127.29   27.00
   3 -13  -5  104.69   28.20
   3 -13  -5  113.59   15.30
   3 -13  -5  115.09   21.10
  -3 -13   5  130.39   19.80
  -5  13   7   43.00   31.00
   5  13  -7   33.80   35.70
   5  13  -7   -7.60   23.70
  -5  13   7   13.50   34.30
   5 -13  -7   29.20   36.20
   5 -13  -7   -2.20   28.50
   5 -13  -7   22.90   18.50
  -5 -13   7   77.39   39.20
  -4  14   2   33.20   27.10
   4  14  -2   14.50   18.80
   4  14  -2   51.89   24.90
  -4  14   2   -7.80   23.50
   4  14  -2   54.89   25.70
  -4 -14   2   45.30   19.30
   4 -14  -2   13.40   27.40
   4 -14  -2   15.70   20.40
  -4 -14   2   -4.10   20.60
  -4 -14   2   44.40   27.70
   2  14   0  146.29   16.50
   2  14   0  151.58   19.60
  -2  14   0  182.58   17.80
  -2  14   0  172.18   20.10
  -2  14   0  178.68   18.10
   2  14   0  158.88   17.60
  -2  14   0  184.28   19.30
   2  14   0  183.78   18.10
   2 -14   0  146.49   18.60
  -2 -14   0  195.98   18.60
  -2 -14   0  208.08   20.40
   2 -14   0  171.58   20.30
  -2 -14   0  166.48   19.40
  -2 -14   0  175.78   16.90
  -2 -14   0  175.28   16.70
  -2 -14   0  167.08   16.60
   2 -14   0  190.38   19.10
   2 -14   0  139.69   19.20
   0  14  -2 1239.58   61.09
   0  14  -2 1176.48   59.99
   0  14   2 1304.87   58.49
   0  14  -2 1200.58   59.29
   0  14   2 1246.48   61.09
   0  14   2 1202.38   58.29
   0  14   2 1158.28   59.09
   0 -14   2 1254.57   60.79
   0 -14   2 1227.28   59.39
   0 -14  -2 1196.58   59.39
   0 -14  -2 1243.28   61.09
   0 -14   2 1182.98   59.59
   0 -14   2 1217.58   61.09
  -2  14   4  132.49   17.90
   2  14  -4   71.29   15.50
  -2  14   4  138.39   18.80
   2  14  -4  104.39   19.10
   2  14  -4  101.49   16.10
  -2  14   4  134.69   17.10
   2  14  -4   82.99   16.30
  -2  14   4  114.29   12.20
  -2 -14   4  143.09   22.90
  -2 -14   4   83.59   16.70
   2 -14  -4  113.59   20.70
  -2 -14   4  122.09   15.50
  -2 -14   4   77.89   25.90
   2 -14  -4   94.09   14.20
   2 -14  -4  128.39   18.10
   2 -14  -4  115.59   17.00
   4  14  -6   29.60   26.10
   4  14  -6   10.10   20.70
  -4  14   6    2.20   25.20
  -4  14   6   20.30   27.00
   4 -14  -6   35.60   36.20
   4 -14  -6   32.40   16.40
  -4 -14   6  -11.90   19.70
   4 -14  -6   53.59   24.80
  -5  15   3   24.50   33.50
   5  15  -3   29.10   30.60
   5  15  -3  -18.30   21.70
  -5  15   3   21.30   30.60
   5  15  -3   10.20   29.20
  -5 -15   3   10.20   23.50
   5 -15  -3   22.80   31.30
  -5 -15   3   25.10   32.00
  -5 -15   3   23.70   34.30
   3  15  -1   48.20   15.70
   3  15  -1   63.39   17.40
  -3  15   1   37.10   19.70
  -3  15   1   35.50   16.90
   3  15  -1   35.30   19.50
  -3  15   1   77.69   19.60
   3  15  -1   40.10   18.60
  -3 -15   1   42.30   15.90
   3 -15  -1   64.49   16.80
  -3 -15   1   51.99   16.50
  -3 -15   1   41.40   20.90
   3 -15  -1   75.59   39.30
   1  15   1  426.76   29.60
  -1  15  -1  420.16   28.50
   1  15   1  404.96   24.20
   1  15   1  423.26   26.20
  -1  15  -1  345.07   26.00
   1  15   1  419.46   26.20
   1 -15   1  429.46   24.60
  -1 -15  -1  400.46   26.60
   1 -15   1  461.45   37.10
   1 -15   1  415.06   27.00
   1 -15   1  419.86   22.30
  -1 -15  -1  421.86   26.70
  -1 -15  -1  425.16   29.80
  -1 -15  -1  383.36   26.20
   1  15  -3  101.69   10.80
   1  15  -3   99.69   17.00
   1  15  -3   89.59   11.90
   1  15  -3   87.59   13.60
  -1  15   3  105.09   15.00
  -1  15   3   95.79   12.60
  -1  15   3   94.79   10.90
   1  15  -3   79.09   15.50
  -1  15   3   85.89   15.10
   1 -15  -3   92.39   11.60
   1 -15  -3   85.09   11.80
   1 -15  -3   89.69   16.40
  -1 -15   3   73.39   13.90
  -1 -15   3   67.39   14.80
   1 -15  -3  124.29   12.90
  -1 -15   3   85.79   19.20
   1 -15  -3   97.99   13.00
   3  15  -5   27.80   17.20
  -3  15   5   42.80   13.00
  -3  15   5   60.99   21.00
   3  15  -5   55.09   18.60
   3  15  -5   53.99   22.40
   3  15  -5   39.70   20.20
  -3  15   5   34.80   21.30
  -3  15   5   75.59   21.50
   3 -15  -5   70.89   19.10
   3 -15  -5   51.09   26.90
   3 -15  -5   40.10   14.20
  -3 -15   5   34.80   24.30
  -3 -15   5   62.19   17.40
   5  15  -7   52.89   30.80
   5  15  -7   -7.90   23.70
   5  15  -7   29.50   34.10
  -5  15   7   12.20   34.60
  -5  15   7   38.10   30.10
  -5 -15   7   47.90   38.50
   5 -15  -7   -4.70   35.90
   5 -15  -7   21.00   17.90
   4  16  -2  215.58   29.50
   4  16  -2  195.78   26.90
   4  16  -2  192.38   30.60
  -4  16   2  223.08   26.40
   4  16  -2  158.08   23.90
  -4  16   2  199.68   32.10
  -4  16   2  185.98   29.40
   4 -16  -2  223.28   26.90
  -4 -16   2  195.68   24.60
  -4 -16   2  166.38   32.80
   4 -16  -2  173.18   33.00
  -4 -16   2  279.97   32.10
  -2  16   0  793.02   43.80
   2  16   0  790.92   42.40
   2  16   0  751.72   45.00
   2  16   0  781.92   52.99
  -2  16   0  727.43   44.70
   2  16   0  761.32   41.80
   2  16   0  712.03   41.40
  -2  16   0  768.82   41.90
  -2 -16   0  745.13   40.30
   2 -16   0  698.93   39.80
   2 -16   0  758.62   44.70
  -2 -16   0  698.13   44.20
  -2 -16   0  751.52   44.20
  -2 -16   0  775.12   40.20
   2 -16   0  786.82   42.50
   2 -16   0  744.93   43.20
  -2 -16   0  812.52   42.30
  -2 -16   0  781.32   42.60
   0  16   2   89.79   12.30
   0  16  -2   77.59   11.50
   0  16   2   85.99   14.70
   0  16  -2   37.80   12.70
   0  16  -2   75.59   16.70
   0  16   2   51.99   15.80
   0 -16  -2   74.89   14.60
   0 -16  -2   67.99   10.90
   0 -16   2   44.60   11.10
   0 -16   2   65.19   16.30
   0 -16  -2   43.80   13.90
   0 -16   2   65.29   15.00
   2  16  -4   28.30   14.60
   2  16  -4   20.20   17.40
  -2  16   4   43.10   20.30
  -2  16   4   44.70   15.40
  -2  16   4   40.00   16.80
  -2  16   4   65.99    9.90
   2  16  -4   29.20   14.30
   2 -16  -4   17.80   18.70
   2 -16  -4   45.60   18.40
   2 -16  -4   55.69   12.40
  -2 -16   4   33.10   21.00
   2 -16  -4   43.40   13.80
  -2 -16   4   20.20   21.50
  -4  16   6   41.30   26.80
   4  16  -6   47.70   23.60
   4  16  -6   93.79   27.90
   4  16  -6   51.39   22.00
   4  16  -6   73.09   38.20
  -4  16   6   54.19   28.70
  -4 -16   6    1.70   45.90
   4 -16  -6  116.59   54.59
   4 -16  -6    5.00   44.60
   4 -16  -6   31.30   16.10
  -4 -16   6   42.00   21.50
   5  17  -3   79.79   32.90
   5  17  -3   73.89   39.30
  -5  17   3   48.20   36.40
  -5  17   3   39.00   32.30
  -5 -17   3   27.80   33.10
  -5 -17   3   91.49   35.40
  -5 -17   3   55.19   37.30
   5 -17  -3   34.70   32.70
   3  17  -1  521.35   34.70
   3  17  -1  430.96   33.50
   3  17  -1  426.76   39.30
  -3  17   1  398.06   35.10
  -3  17   1  471.85   36.70
   3  17  -1  422.66   35.10
  -3  17   1  405.06   33.00
  -3 -17   1  449.06   34.10
   3 -17  -1  493.95   32.70
  -3 -17   1  463.55   38.30
   3 -17  -1  536.25   42.30
  -3 -17   1  462.95   31.80
  -1  17  -1  234.08   24.40
   1  17   1  277.87   19.60
   1  17   1  325.17   22.30
   1  17   1  268.77   21.60
   1  17   1  283.87   26.30
  -1  17  -1  268.67   24.80
   1 -17   1  317.27   24.30
  -1 -17  -1  293.57   22.80
   1 -17   1  295.57   18.30
  -1 -17  -1  286.27   22.60
  -1 -17  -1  234.38   25.90
  -1 -17  -1  308.67   22.30
   1 -17   1  273.97   25.50
   1 -17   1  237.38   18.00
   1 -17   1  294.67   24.00
  -1  17   3   32.00   13.60
   1  17  -3   18.80   12.30
   1  17  -3    6.10   13.90
  -1  17   3   35.00   10.40
  -1  17   3   18.20    9.40
  -1  17   3   35.70   11.50
   1  17  -3   27.60   16.20
  -1 -17   3   50.19   18.10
   1 -17  -3   29.80    9.80
  -1 -17   3   40.50   17.90
   1 -17  -3    6.50   15.40
  -1 -17   3   52.19   14.60
   1 -17  -3   12.70   10.50
  -1 -17   3   25.10   22.20
   1 -17  -3   37.10   10.80
   3  17  -5   34.90   18.50
  -3  17   5   34.10   21.50
  -3  17   5   25.30   20.70
   3  17  -5   50.69   18.80
   3  17  -5   41.20   22.20
  -3  17   5   22.50   11.40
   3  17  -5   -8.40   18.80
  -3  17   5   64.19   33.70
   3 -17  -5   23.50   18.20
  -3 -17   5   29.70   17.00
   3 -17  -5   32.30   14.10
   3 -17  -5   20.50   26.60
  -3 -17   5   10.40   26.20
  -5  17   7   33.40   33.40
   5  17  -7   46.50   30.80
   5  17  -7   -9.90   31.90
   5  17  -7   34.10   24.90
   5 -17  -7   10.20   37.50
  -5 -17   7  -30.80   35.90
   5 -17  -7    0.10   17.50
  -4  18   2   51.49   28.50
   4  18  -2   52.09   26.50
   4  18  -2   11.20   24.40
   4  18  -2   33.70   20.50
  -4  18   2   46.20   21.30
  -4  18   2   39.70   25.90
   4  18  -2   64.99   23.00
  -4 -18   2   69.99   29.30
  -4 -18   2   57.29   20.30
  -4 -18   2   75.79   21.60
   4 -18  -2   69.39   22.10
   4 -18  -2   79.19   31.30
  -2  18   0  463.25   33.30
  -2  18   0  451.35   28.80
   2  18   0  511.85   36.10
   2  18   0  535.55   32.40
   2  18   0  490.35   31.30
  -2  18   0  455.95   31.70
   2  18   0  549.74   32.60
  -2  18   0  455.05   34.00
   2 -18   0  457.65   33.30
   2 -18   0  479.65   28.50
  -2 -18   0  495.55   35.00
  -2 -18   0  505.35   29.80
   2 -18   0  518.45   34.80
  -2 -18   0  534.95   32.80
  -2 -18   0  499.55   32.20
   0  18   2  268.77   24.40
   0  18  -2  233.28   20.20
   0  18  -2  262.27   22.80
   0  18  -2  209.98   24.80
   0  18   2  190.18   18.40
   0 -18  -2  205.78   23.20
   0 -18  -2  233.38   19.10
   0 -18   2  215.58   21.00
   0 -18   2  190.98   18.50
   0 -18  -2  233.38   24.40
   0 -18   2  213.98   24.30
  -2  18   4  179.48   20.80
   2  18  -4  140.19   28.60
  -2  18   4  145.89   13.70
  -2  18   4  153.58   18.80
   2  18  -4  149.99   31.80
  -2  18   4  143.19   18.20
  -2 -18   4  170.58   27.20
   2 -18  -4  177.28   17.90
   2 -18  -4  172.68   16.20
  -4  18   6   80.59   28.60
  -4  18   6   60.49   24.00
   4  18  -6   43.60   22.80
  -4  18   6   40.20   27.30
   4  18  -6   96.09   30.10
   4  18  -6    5.90   26.00
   4  18  -6   73.69   24.60
   4 -18  -6   24.10   15.40
   4 -18  -6   36.80   57.29
  -4 -18   6   62.99   22.00
   4 -18  -6  110.49   26.40
  -4 -18   6   22.40   34.10
  -5  19   3  -10.80   29.50
   5  19  -3   -1.80   28.60
   5  19  -3    3.60   23.10
   5  19  -3   67.29   31.40
  -5  19   3   -9.30   32.50
   5 -19  -3   18.10   33.20
  -5 -19   3  -17.10   33.50
  -5 -19   3  -59.09   22.20
  -3  19   1   73.49   21.70
   3  19  -1   39.20   21.00
   3  19  -1   84.79   19.50
   3  19  -1   68.69   17.30
   3  19  -1   74.09   18.80
  -3  19   1   26.60   28.20
  -3  19   1   58.49   20.20
   3 -19  -1   76.99   25.10
  -3 -19   1   87.39   18.00
  -3 -19   1   95.39   16.20
  -3 -19   1   85.59   22.90
   3 -19  -1  112.19   18.00
  -1  19  -1  110.09   15.00
   1  19   1  158.98   18.30
   1  19   1  153.08   13.30
  -1  19  -1  142.89   18.00
   1  19   1  128.59   15.50
   1  19   1  136.59   15.30
  -1 -19  -1   76.19   18.80
  -1 -19  -1  133.39   16.20
   1 -19   1   94.09   15.80
   1 -19   1  131.79   14.70
   1 -19   1  110.49   11.20
  -1 -19  -1  160.08   16.20
   1 -19   1  107.49   15.20
   1 -19   1  139.49   17.30
  -1 -19  -1  123.29   14.60
  -1  19   3    6.00   10.90
   1  19  -3    2.80   13.90
   1  19  -3    0.40   12.20
  -1  19   3    8.60    8.60
  -1  19   3  -10.80   12.80
  -1  19   3   -0.70   12.70
   1 -19  -3   -0.90   15.20
  -1 -19   3   -1.10   17.70
  -1 -19   3   -7.20   11.70
   1 -19  -3   13.10   10.10
   1 -19  -3   -0.70    9.30
  -3  19   5   27.30   20.80
   3  19  -5   57.79   23.80
   3  19  -5   14.00   19.70
   3  19  -5    6.50   17.80
  -3  19   5    1.40   17.80
   3  19  -5   22.10   25.50
  -3  19   5    3.70   10.30
  -3  19   5  -17.60   20.70
  -3 -19   5    4.60   25.50
   3 -19  -5    6.10   14.00
   3 -19  -5   19.00   26.70
   3 -19  -5   12.00   18.00
  -3 -19   5    9.80   19.20
   5  19  -7    3.70   29.70
   5  19  -7   -1.00   33.70
  -5  19   7   44.90   31.30
  -5  19   7  -29.40   32.80
   5  19  -7   -7.60   24.40
  -5 -19   7   70.99   39.10
   5 -19  -7  -18.10   38.30
   5 -19  -7   13.40   17.50
   4  20  -2  162.68   24.80
   4  20  -2  179.28   26.30
  -4  20   2  194.08   27.00
   4  20  -2  140.69   31.60
  -4  20   2  195.28   31.90
   4  20  -2  191.38   29.40
  -4  20   2  150.18   29.60
   4 -20  -2  186.88   34.20
  -4 -20   2  159.28   25.40
  -4 -20   2  169.98   23.90
  -4 -20   2  165.88   33.00
   4 -20  -2  207.88   26.50
  -2  20   0  176.28   18.20
  -2  20   0  126.39   16.60
   2  20   0  133.59   18.50
  -2  20   0  139.99   19.50
   2  20   0  142.19   17.10
  -2  20   0  142.19   19.60
   2  20   0  133.49   22.60
   2  20   0  146.19   16.80
   2 -20   0  149.19   19.50
  -2 -20   0  145.79   14.20
   2 -20   0  122.89   18.80
  -2 -20   0  133.19   17.10
  -2 -20   0  132.39   20.20
   0  20  -2   86.59   12.30
   0  20   2   59.19   11.00
   0  20  -2   51.39   14.20
   0  20  -2   65.49   17.60
   0  20   2   32.20   15.20
   0 -20  -2   47.80   17.20
   0 -20   2   35.60   14.90
   0 -20  -2   60.09   11.40
   0 -20   2   31.10   16.50
   0 -20  -2   69.49   16.10
   0 -20   2   49.80   11.40
   0 -20   2   44.60   10.90
   0 -20  -2   59.59   11.40
  -2  20   4   25.80    9.60
   2  20  -4   38.50   19.10
  -2  20   4   31.80   19.50
   2  20  -4   27.20   14.60
  -2  20   4   33.60   14.60
   2  20  -4   34.00   15.40
  -2  20   4   11.10   14.60
   2  20  -4   62.49   12.80
   2 -20  -4   31.30   12.00
   2 -20  -4   42.30   13.40
   2 -20  -4   17.40   19.10
  -2 -20   4   47.60   26.60
  -4  20   6  110.49   25.00
   4  20  -6   -9.10   25.70
   4  20  -6   56.39   29.70
   4  20  -6   -3.30   25.70
  -4  20   6   37.20   27.20
  -4  20   6   61.69   28.30
   4  20  -6   -1.40   26.60
   4 -20  -6   23.00   15.60
  -4 -20   6   56.09   35.70
   4 -20  -6   17.40   35.70
   4 -20  -6   46.40   25.10
  -5  21   3   47.60   30.80
   5  21  -3    1.30   30.90
   5  21  -3   68.29   29.50
   5  21  -3    6.20   22.80
  -5  21   3   14.60   31.60
  -5 -21   3   22.60   34.00
   5 -21  -3   39.60   33.40
  -5 -21   3   18.70   24.00
   3  21  -1  423.36   41.30
  -3  21   1  542.95   38.50
   3  21  -1  522.95   36.90
   3  21  -1  498.05   36.20
  -3  21   1  449.76   36.80
   3  21  -1  446.66   38.70
  -3  21   1  464.35   34.10
   3 -21  -1  480.05   34.70
  -3 -21   1  464.45   35.30
  -3 -21   1  510.75   40.00
  -3 -21   1  462.55   36.80
   3 -21  -1  480.45   42.40
   1  21   1 1256.17   63.69
  -1  21  -1 1301.07   65.79
   1  21   1 1311.27   68.09
   1  21   1 1307.37   64.99
   1  21   1 1372.96   64.19
  -1  21  -1 1383.56   66.79
  -1 -21  -1 1315.87   67.89
   1 -21   1 1310.07   63.69
  -1 -21  -1 1278.57   66.19
   1 -21   1 1335.47   66.49
  -1 -21  -1 1353.46   65.19
   1 -21   1 1345.07   63.69
   1 -21   1 1260.37   65.89
  -1 -21  -1 1354.26   66.49
   1 -21   1 1354.16   66.29
   1  21  -3  304.87   27.70
  -1  21   3  325.67   21.50
  -1  21   3  291.97   26.50
   1  21  -3  333.77   25.80
  -1  21   3  354.76   24.50
   1  21  -3  266.07   27.80
  -1  21   3  310.27   22.10
   1 -21  -3  297.97   29.20
  -1 -21   3  289.47   28.20
   1 -21  -3  299.47   20.80
  -1 -21   3  325.87   27.80
  -1 -21   3  308.17   29.90
   1 -21  -3  298.07   22.20
  -1 -21   3  308.37   25.40
  -3  21   5  128.89   22.30
   3  21  -5  151.28   23.00
  -3  21   5  138.59   14.90
   3  21  -5  138.69   23.70
   3  21  -5  155.48   22.20
  -3  21   5  156.08   25.80
   3  21  -5  123.99   27.10
  -3  21   5  137.29   24.60
   3 -21  -5  118.99   30.40
   3 -21  -5  143.89   17.80
  -3 -21   5  165.78   30.60
  -3 -21   5  168.18   19.80
   3 -21  -5  192.18   22.60
   5  21  -7   43.80   26.30
  -5  21   7   18.40   31.40
   5  21  -7   65.29   32.60
   5  21  -7    7.20   34.70
  -5  21   7   34.20   33.70
  -5 -21   7  -33.10   37.60
   5 -21  -7   28.00   37.70
   4  22  -2   95.09   27.10
  -4  22   2  100.29   29.30
   4  22  -2  136.79   24.30
  -4  22   2  133.19   28.30
  -4 -22   2  143.69   21.90
   4 -22  -2  110.49   33.70
  -4 -22   2  101.39   31.90
   4 -22  -2  165.88   25.70
  -4 -22   2   96.89   23.90
  -2  22   0   71.19   15.90
  -2  22   0   90.89   18.90
  -2  22   0   61.89   16.00
   2  22   0   63.09   18.70
  -2  22   0  123.79   14.50
   2  22   0   99.59   15.40
   2  22   0  102.99   17.70
   2  22   0   96.89   16.10
   2 -22   0   75.09   18.80
   2 -22   0   82.69   18.10
  -2 -22   0  116.19   16.80
  -2 -22   0   89.69   19.00
   0  22  -2 1049.49   50.89
   0  22  -2 1022.40   52.29
   0  22   2 1040.30   53.59
   0  22   2  901.61   52.59
   0  22  -2 1020.90   53.39
   0 -22   2  927.31   50.29
   0 -22  -2  905.91   52.59
   0 -22   2  999.70   51.79
   0 -22   2  951.00   51.89
   0 -22   2  979.20   51.59
   0 -22  -2  984.40   52.99
   0 -22   2  967.40   50.19
   0 -22  -2  988.70   53.59
   0 -22   2 1001.20   52.79
   0 -22  -2 1043.80   50.89
   2  22  -4   79.89   14.40
   2  22  -4   76.19   17.10
  -2  22   4   49.80   16.20
  -2  22   4  104.59   16.70
  -2  22   4   52.79   18.30
   2  22  -4  105.39   20.60
   2  22  -4   77.29   16.40
  -2  22   4   69.99   11.10
   2 -22  -4   82.99   13.70
   2 -22  -4   76.29   21.20
   2 -22  -4   68.69   25.10
  -2 -22   4   39.50   22.70
   4  22  -6  103.49   27.20
  -4  22   6   54.69   23.80
  -4  22   6  135.39   30.90
  -4  22   6  108.09   29.50
   4  22  -6   90.69   31.00
   4  22  -6   93.59   26.60
  -4 -22   6   98.79   37.30
  -4 -22   6   79.19   22.40
   4 -22  -6   86.59   37.80
   4 -22  -6   85.49   17.20
   4 -22  -6  127.29   26.50
  -5  23   3   -6.40   32.10
   5  23  -3  -15.70   23.20
   5  23  -3   31.50   29.10
  -5  23   3   28.20   30.70
   5  23  -3   52.49   32.30
   5 -23  -3   32.40   34.30
  -5 -23   3   27.60   34.70
  -5 -23   3  -13.20   24.30
   3  23  -1   32.80   19.00
   3  23  -1    0.50   16.70
  -3  23   1   19.60   16.40
  -3  23   1   18.60   19.70
   3  23  -1    0.10   16.30
  -3  23   1   11.20   21.80
   3  23  -1   26.50   21.80
  -3 -23   1   25.50   13.90
   3 -23  -1   27.00   15.30
   3 -23  -1   39.10   24.90
  -3 -23   1   47.60   23.70
  -3 -23   1    4.10   17.20
  -1  23  -1  193.58   23.90
   1  23   1  221.08   18.20
   1  23   1  218.28   26.40
  -1  23  -1  212.68   20.80
   1 -23   1  197.28   17.60
   1 -23   1  219.98   19.80
   1 -23   1  219.98   22.90
  -1 -23  -1  202.18   22.10
   1 -23   1  194.98   17.90
  -1 -23  -1  244.98   22.50
  -1 -23  -1  162.08   20.30
   1 -23   1  174.28   18.80
  -1 -23  -1  200.48   22.30
  -1 -23  -1  210.38   21.70
  -1  23   3  -15.40   14.70
  -1  23   3  -35.60   13.50
  -1  23   3   -2.00    8.80
  -1  23   3   -7.30   11.00
   1  23  -3   -0.40   14.80
   1  23  -3  -12.30   12.70
   1  23  -3  -18.30   15.70
  -1 -23   3  -15.20   18.00
   1 -23  -3    3.70    9.80
   1 -23  -3    6.30   15.50
   1 -23  -3    3.60   16.90
  -1 -23   3   -1.00   14.80
  -1 -23   3   -0.40   14.10
  -1 -23   3  -13.50   16.60
  -3  23   5   36.10   18.80
  -3  23   5   21.60   22.40
  -3  23   5   33.70   21.60
   3  23  -5   48.00   20.80
   3  23  -5   14.50   24.60
  -3  23   5   23.90   11.20
   3  23  -5   33.80   18.70
   3  23  -5   13.80   19.80
   3 -23  -5   11.00   14.70
   3 -23  -5   29.10   28.70
  -3 -23   5   35.70   28.00
   3 -23  -5   30.70   18.80
  -5  23   7   55.89   34.20
   5  23  -7   -4.60   30.50
  -5  23   7   23.30   32.30
   5  23  -7   57.99   26.30
   5 -23  -7    3.40   40.30
  -5 -23   7  -27.50   50.79
  -4  24   2  -21.40   23.70
  -4  24   2   14.50   18.90
   4  24  -2   38.50   28.20
   4  24  -2   28.70   21.20
   4  24  -2   20.00   23.80
   4  24  -2   -9.40   20.60
  -4  24   2   42.20   27.20
   4 -24  -2    6.80   32.80
   4 -24  -2   50.49   20.70
  -4 -24   2    9.00   18.10
  -4 -24   2   16.30   21.80
  -4 -24   2   -0.90   29.60
  -2  24   0  194.48   23.00
   2  24   0  209.78   20.60
  -2  24   0  208.38   20.20
   2  24   0  220.78   21.10
   2  24   0  150.78   21.90
   2  24   0  176.58   20.80
  -2  24   0  193.88   18.10
  -2  24   0  206.38   22.10
   2  24   0  232.48   22.70
  -2 -24   0  205.18   20.40
   2 -24   0  195.68   34.70
  -2 -24   0  186.58   22.80
   2 -24   0  223.38   22.70
   0  24  -2  800.62   46.60
   0  24   2  795.32   46.40
   0  24   2  804.52   42.70
   0  24  -2  800.72   45.40
   0  24  -2  796.12   43.20
   0 -24  -2  844.92   43.10
   0 -24  -2  804.02   46.60
   0 -24   2  823.72   45.60
   0 -24   2  773.62   47.50
   0 -24  -2  757.02   45.70
   0 -24   2  804.02   44.70
   0 -24   2  768.12   44.10
   0 -24   2  816.52   42.70
   0 -24  -2  796.02   43.00
  -2  24   4  121.69   21.00
   2  24  -4  126.49   18.20
   2  24  -4  159.08   22.80
   2  24  -4   96.09   19.10
   2  24  -4  132.79   17.00
  -2  24   4  139.29   19.20
   2 -24  -4  160.98   16.40
   2 -24  -4  108.89   22.90
  -2 -24   4  125.59   25.50
   2 -24  -4  158.08   19.80
   2 -24  -4  179.48   17.20
   4  24  -6   29.40   30.20
  -4  24   6   36.40   29.10
   4  24  -6    9.10   22.70
   4  24  -6   -6.20   23.50
  -4  24   6   42.30   27.80
   4  24  -6   69.39   28.20
  -4  24   6   64.39   33.70
  -4 -24   6   40.40   36.30
   4 -24  -6   -0.30   36.90
   4 -24  -6   37.00   16.00
   4 -24  -6  114.19   25.10
   5  25  -3   18.20   25.10
   5  25  -3   17.80   29.50
   5  25  -3    9.30   31.30
  -5  25   3   94.49   33.00
  -5  25   3   10.50   32.50
  -5 -25   3  117.39   38.40
  -5 -25   3   58.99   27.80
   5 -25  -3  100.59   36.60
  -3  25   1  213.78   23.20
   3  25  -1  207.58   22.80
   3  25  -1  146.99   22.70
   3  25  -1  179.18   27.10
  -3  25   1  165.18   27.10
   3  25  -1  172.18   23.60
  -3  25   1  207.08   25.30
   3 -25  -1  197.78   28.90
  -3 -25   1  189.88   23.90
  -3 -25   1  220.68   21.30
  -3 -25   1  207.78   29.20
  -1  25  -1  111.99   16.70
   1  25   1  100.09   18.40
   1  25   1   95.39   16.30
  -1  25  -1  121.59   18.10
   1 -25   1   96.39   16.50
   1 -25   1   96.69   12.10
  -1 -25  -1  114.99   15.90
   1 -25   1  100.09   16.30
  -1 -25  -1   92.99   17.40
  -1 -25  -1   68.39   14.90
   1 -25   1   96.09   12.00
   1  25  -3  597.94   38.00
   1  25  -3  529.25   36.10
  -1  25   3  603.84   33.10
  -1  25   3  612.84   34.30
   1  25  -3  578.94   37.30
  -1 -25   3  516.75   36.90
   1 -25  -3  562.04   33.10
   1 -25  -3  543.05   40.00
  -1 -25   3  455.75   40.80
  -1 -25   3  646.34   39.50
   3  25  -5   82.39   22.30
  -3  25   5   80.19   20.30
  -3  25   5   61.69   12.30
  -3  25   5   85.69   24.80
   3  25  -5   35.80   21.10
  -3  25   5   97.69   23.80
   3  25  -5   86.19   26.30
   3 -25  -5   33.90   29.50
   3 -25  -5   84.99   16.10
   3 -25  -5  103.89   34.70
  -3 -25   5  105.19   30.50
   5  25  -7   30.80   32.20
  -5  25   7   11.10   33.40
   5  25  -7   72.49   27.80
  -5  25   7   48.70   33.70
   5  25  -7  -32.50   44.40
  -5 -25   7  -10.90   25.20
   5 -25  -7  -51.49   50.69
  -4  26   2   82.89   29.40
   4  26  -2   66.09   28.50
   4  26  -2   39.60   40.00
  -4  26   2   57.89   19.70
   4  26  -2   43.20   21.50
  -4 -26   2   35.80   18.80
  -4 -26   2   36.80   41.80
  -4 -26   2   54.59   28.30
   4 -26  -2   93.69   21.80
   4 -26  -2   51.59   34.40
  -2  26   0  345.57   25.30
   2  26   0  371.96   30.30
  -2  26   0  289.47   30.60
  -2  26   0  325.97   27.50
   2  26   0  375.26   25.90
   2  26   0  333.77   25.60
   2  26   0  363.16   34.60
   2  26   0  355.06   29.90
  -2 -26   0  381.66   30.60
  -2 -26   0  346.87   31.90
   2 -26   0  323.47   32.90
   0  26  -2  204.98   21.40
   0  26   2  190.58   21.30
   0  26  -2  214.28   23.30
   0  26   2  225.78   19.90
   0  26  -2  212.68   20.70
   0 -26   2  186.78   20.90
   0 -26  -2  213.68   21.10
   0 -26   2  162.78   18.80
   0 -26  -2  219.48   20.60
   0 -26   2  209.18   20.70
   0 -26   2  167.38   21.70
   0 -26   2  199.28   20.60
   2  26  -4  352.36   26.10
   2  26  -4  345.57   27.10
  -2  26   4  288.67   30.10
  -2  26   4  339.47   23.80
   2  26  -4  335.47   31.90
  -2  26   4  325.37   28.10
   2  26  -4  311.97   35.10
   2 -26  -4  321.47   26.10
  -2 -26   4  342.27   37.60
   2 -26  -4  328.27   28.40
   2 -26  -4  290.27   30.80
  -4  26   6   30.60   28.30
   4  26  -6   47.30   22.80
   4  26  -6    3.80   26.90
   4  26  -6   61.79   26.40
  -4  26   6   27.20   25.10
  -4  26   6   75.99   34.50
   4  26  -6   58.59   30.90
   4 -26  -6   22.50   38.00
  -4 -26   6    8.20   22.40
   4 -26  -6   46.90   32.90
  -4 -26   6   10.50   35.20
   4 -26  -6   10.00   15.50
   5  27  -3   41.60   26.70
  -5  27   3  -25.10   29.60
  -5  27   3   34.40   33.70
   5  27  -3    0.70   29.50
   5  27  -3   -4.90   31.40
   5 -27  -3   33.10   37.10
  -5 -27   3  -50.59   34.80
  -5 -27   3  -12.60   25.80
   3  27  -1   -9.70   17.70
   3  27  -1    5.10   18.00
   3  27  -1   22.10   17.40
  -3  27   1  -10.70   22.70
   3  27  -1    2.30   22.60
  -3  27   1   -8.10   20.10
  -3 -27   1  -20.80   24.20
  -3 -27   1  -20.50   18.10
   3 -27  -1  -11.70   24.60
   1  27   1   48.90   20.10
  -1  27  -1   30.60   17.10
   1  27   1   41.80   14.20
   1 -27   1   59.39   11.40
   1 -27   1   51.89   14.80
   1 -27   1   63.39   16.40
   1 -27   1   24.70   15.60
  -1 -27  -1   30.10   15.00
   1 -27   1   55.69   11.10
  -1 -27  -1   39.80   14.50
  -1 -27  -1   48.20   21.30
   1  27  -3   34.20   21.00
  -1  27   3   34.20   13.50
   1  27  -3   40.70   15.20
  -1  27   3   72.59   13.80
  -1  27   3   53.69   11.10
  -1  27   3   15.70   14.90
   1  27  -3   68.89   18.00
  -1 -27   3   35.20   19.70
   1 -27  -3   16.80   19.80
  -1 -27   3   27.90   14.50
   1 -27  -3   56.29   12.40
  -1 -27   3   12.30   20.10
   3  27  -5   19.70   25.30
   3  27  -5  -10.80   20.20
  -3  27   5   -6.50   17.40
   3  27  -5   26.90   21.40
  -3  27   5  -22.80   20.70
  -3  27   5  -22.40   22.50
  -3  27   5  -11.90   10.30
  -3 -27   5   31.70   29.40
   3 -27  -5   26.90   18.80
   3 -27  -5  -13.40   14.30
   3 -27  -5   10.60   29.30
   5  27  -7   43.80   32.10
  -5  27   7  -23.30   32.30
   5  27  -7   -2.40   34.00
   5  27  -7   -8.80   26.50
  -5  27   7   -9.10   32.20
  -5 -27   7  -14.30   40.70
  -5 -27   7  -22.90   26.60
   4  28  -2   27.10   24.10
  -4  28   2   18.20   27.10
   4  28  -2   38.00   28.10
   4  28  -2   35.10   23.40
  -4  28   2   91.19   30.30
  -4  28   2   21.30   18.30
   4  28  -2   18.00   20.90
   4 -28  -2   57.69   34.70
  -4 -28   2   -2.30   23.00
   4 -28  -2   33.30   21.30
  -4 -28   2   48.00   21.60
   2  28   0  107.19   15.50
   2  28   0  109.99   24.30
  -2  28   0  108.19   16.90
  -2  28   0  101.99   24.30
   2  28   0   73.89   21.10
  -2  28   0  106.49   17.70
   2  28   0  104.39   18.40
   2  28   0  115.69   16.40
   2 -28   0   72.09   33.40
  -2 -28   0  134.79   22.10
  -2 -28   0  106.29   18.80
   0  28  -2  392.46   26.70
   0  28  -2  277.27   31.00
   0  28   2  352.56   28.90
   0  28  -2  394.76   30.50
   0 -28   2  384.86   26.70
   0 -28   2  316.17   30.10
   0 -28   2  367.96   26.00
   0 -28   2  314.57   27.70
   0 -28  -2  367.66   26.80
   0 -28  -2  355.76   30.30
   0 -28   2  324.47   28.80
   0 -28   2  319.47   29.00
  -2  28   4   54.59   12.10
   2  28  -4   35.50   18.80
   2  28  -4   45.70   21.50
  -2  28   4   87.19   16.60
   2  28  -4   78.89   16.60
  -2  28   4   69.69   18.20
  -2  28   4   30.40   19.80
   2  28  -4   63.99   25.90
  -2 -28   4   64.09   26.40
   2 -28  -4   73.29   14.90
   2 -28  -4   54.19   24.50
   2 -28  -4   61.39   18.00
  -4  28   6   59.69   30.50
   4  28  -6   -5.30   24.90
  -4  28   6   20.30   27.40
   4  28  -6   -8.40   29.50
   4  28  -6   12.50   24.50
   4  28  -6   34.80   27.20
   4 -28  -6   17.50   37.60
  -4 -28   6   40.10   36.60
   4 -28  -6   -5.10   15.50
   5  29  -3   12.50   26.90
  -5  29   3   72.89   32.70
   5  29  -3   70.99   31.70
  -5  29   3   35.60   34.20
   5 -29  -3   69.79   38.40
  -5 -29   3  103.49   39.20
  -5 -29   3   13.80   27.60
   3  29  -1  154.78   28.50
   3  29  -1  192.58   25.30
  -3  29   1  223.98   29.50
  -3  29   1  230.68   27.30
   3  29  -1  239.48   28.30
  -3 -29   1  191.68   31.70
   3 -29  -1  265.57   31.60
  -3 -29   1  247.68   27.20
   1  29   1  323.97   32.10
  -1  29  -1  357.56   30.50
  -1 -29  -1  381.36   25.70
   1 -29   1  356.86   24.40
   1 -29   1  333.97   30.40
   1 -29   1  295.57   31.70
   1 -29   1  372.16   25.10
  -1 -29  -1  328.37   28.40
   1 -29   1  335.97   28.30
  -1 -29  -1  351.76   27.40
  -1  29   3  384.76   26.70
   1  29  -3  454.05   31.80
   1  29  -3  402.46   34.90
  -1  29   3  389.66   27.70
  -1  29   3  414.46   27.00
  -1  29   3  385.86   28.60
   1 -29  -3  375.66   36.30
   1 -29  -3  422.86   28.50
  -1 -29   3  430.66   31.70
  -1 -29   3  356.46   34.70
   1 -29  -3  414.36   26.60
   3  29  -5   93.29   17.40
   3  29  -5   54.59   22.50
  -3  29   5   90.29   25.60
  -3  29   5  106.59   24.00
   3  29  -5   45.10   22.80
   3  29  -5  110.99   28.20
  -3  29   5   44.90   12.20
   3 -29  -5   82.89   26.80
   3 -29  -5   57.19   30.10
  -3 -29   5   28.50   30.70
   3 -29  -5   54.09   16.60
   4  30  -2   35.50   22.70
   4  30  -2   45.90   23.90
   4  30  -2   55.09   29.40
  -4  30   2    1.20   36.30
  -4  30   2   -0.70   18.10
  -4  30   2   56.49   28.20
   4  30  -2   36.40   24.70
  -4 -30   2   50.29   33.10
  -4 -30   2   23.90   24.30
   2  30   0  104.59   18.90
   2  30   0  118.09   15.40
   2  30   0   97.29   16.20
   2  30   0  100.59   22.30
  -2  30   0  106.59   17.10
  -2  30   0   66.69   17.50
  -2  30   0  111.69   26.20
  -2 -30   0  110.49   18.80
   2 -30   0   60.89   21.70
  -2 -30   0   90.79   22.50
   0  30  -2  318.27   31.00
   0  30  -2  275.97   31.70
   0  30  -2  336.57   26.60
   0 -30   2  344.37   29.70
   0 -30  -2  315.67   26.30
   0 -30  -2  295.17   31.60
   0 -30   2  364.06   25.90
   0 -30   2  258.27   27.00
   0 -30   2  307.87   29.30
   2  30  -4  214.88   23.10
  -2  30   4  246.08   21.80
   2  30  -4  231.18   28.00
   2  30  -4  220.08   25.20
  -2  30   4  268.27   24.90
  -2  30   4  259.17   27.10
   2  30  -4  278.27   32.00
  -2  30   4  231.08   26.40
   2 -30  -4  243.88   27.20
   2 -30  -4  200.98   30.30
  -2 -30   4  207.18   31.20
   2 -30  -4  248.38   24.70
  -2 -30   4  215.38   24.10
  -4  30   6   60.79   30.90
   4  30  -6   33.20   30.90
   4  30  -6   89.99   28.70
   4  30  -6   70.99   27.10
  -4  30   6   69.19   28.90
   4 -30  -6  115.09   40.00
  -4 -30   6  127.99   40.50
  -4 -30   6   35.20   25.10
   5  31  -3  -19.60   24.70
  -5  31   3   64.19   35.80
  -5  31   3   24.20   32.40
   5  31  -3   -0.40   29.90
   5  31  -3   36.00   36.80
  -5 -31   3   35.80   28.20
   5 -31  -3   85.99   39.50
  -5 -31   3   35.00   37.40
   3  31  -1  -24.80   26.30
  -3  31   1   49.90   23.00
   3  31  -1   35.40   21.00
  -3  31   1   16.90   25.00
  -3  31   1   88.49   15.80
   3  31  -1   53.99   20.10
   3  31  -1   52.69   25.40
  -3 -31   1   54.79   21.40
   3 -31  -1   64.69   27.40
  -3 -31   1   28.40   27.20
  -1  31  -1  266.67   30.00
   1  31   1  267.17   26.80
   1 -31   1  261.27   28.70
  -1 -31  -1  272.77   27.20
   1 -31   1  318.77   24.20
  -1 -31  -1  286.17   33.20
   1 -31   1  283.57   23.00
  -1 -31  -1  236.28   24.00
  -1 -31  -1  260.27   25.80
   1 -31   1  295.37   26.70
  -1  31   3    7.00   15.20
   1  31  -3    1.00   18.50
   1  31  -3   32.70   16.60
  -1  31   3   27.40   23.00
  -1 -31   3    5.50   15.60
   1 -31  -3   13.40   12.80
   1 -31  -3   -4.30   20.40
  -3  31   5    5.00   22.80
   3  31  -5   16.10   17.70
   3  31  -5  -16.30   28.40
  -3  31   5  -16.20   23.80
  -3  31   5  -14.70   17.20
   3 -31  -5   -9.30   29.70
   3 -31  -5  -36.00   15.30
  -3 -31   5    2.30   34.80
  -3 -31   5  -26.20   29.70
   4  32  -2   32.50   29.20
   4  32  -2    4.80   24.60
  -4  32   2   42.60   28.20
   4  32  -2   37.10   31.80
   4  32  -2   28.20   24.10
   4 -32  -2   66.09   35.80
  -4 -32   2  -17.60   24.30
  -4 -32   2   36.40   32.40
   2  32   0  242.58   22.80
  -2  32   0  233.58   22.60
   2  32   0  249.78   23.00
   2  32   0  246.98   28.20
  -2  32   0  224.48   22.80
  -2  32   0  232.58   26.80
   2 -32   0  226.08   27.30
  -2 -32   0  216.88   24.50
   2 -32   0  249.97   20.30
   2 -32   0  213.78   21.00
  -2 -32   0  210.48   30.00
   0  32  -2  141.99   24.20
   0  32  -2  156.58   19.90
   0 -32   2  150.18   37.20
   0 -32   2  149.09   19.90
   0 -32  -2  167.18   22.90
   0 -32   2  159.48   20.60
   0 -32  -2  142.69   18.10
   0 -32   2  128.89   21.80
   2  32  -4   31.50   19.70
  -2  32   4   64.89   19.30
  -2  32   4   20.20   16.30
   2  32  -4   15.90   16.40
   2  32  -4    2.40   22.50
   2  32  -4   56.09   14.90
  -2  32   4   51.49   21.60
  -2 -32   4   16.30   18.90
   2 -32  -4   57.29   19.00
  -2 -32   4  -23.60   26.70
   2 -32  -4   56.09   27.00
   2 -32  -4   50.29   15.00
  -4  32   6  -27.50   28.70
   4  32  -6   21.30   25.60
  -4  32   6   37.90   28.00
   4  32  -6    0.80   30.10
   4  32  -6   16.90   26.60
  -4 -32   6   18.60   24.90
   4 -32  -6  -36.60   38.80
  -4 -32   6   55.59   37.90
   5  33  -3   44.70   33.40
   5  33  -3  -10.80   32.00
  -5  33   3   48.00   37.50
   5  33  -3   -7.00   34.80
  -5  33   3    3.30   34.40
   5 -33  -3   42.70   39.10
  -5 -33   3   -0.40   27.50
  -5 -33   3    5.60   38.80
   3  33  -1   48.70   33.80
   3  33  -1   58.89   21.80
  -3  33   1   86.99   26.50
  -3  33   1   54.79   16.70
  -3  33   1   63.79   25.00
   3  33  -1   56.49   20.20
  -3 -33   1   60.79   22.80
   3 -33  -1   92.09   28.90
  -3 -33   1   48.70   29.10
   1  33   1  316.47   34.60
  -1  33  -1  290.57   32.50
  -1 -33  -1  355.06   36.00
   1 -33   1  360.16   26.50
   1 -33   1  387.16   26.10
  -1 -33  -1  355.66   29.00
  -1 -33  -1  324.57   27.00
   1 -33   1  323.67   32.90
  -1 -33  -1  358.56   30.60
  -1  33   3  518.25   32.80
   1  33  -3  514.95   38.10
   1  33  -3  530.35   41.40
  -1  33   3  552.74   34.60
  -1 -33   3  521.25   38.00
   1 -33  -3  542.85   42.90
   1 -33  -3  504.25   43.90
  -1 -33   3  553.94   41.50
   3  33  -5   93.39   21.10
  -3  33   5   84.59   24.60
   3  33  -5   98.59   23.70
   3  33  -5  107.09   33.30
   3  33  -5   88.29   25.80
  -3  33   5   33.00   32.10
  -3  33   5  122.89   21.10
  -3 -33   5  103.79   24.80
   3 -33  -5  104.89   18.80
  -3 -33   5   88.09   33.20
   4  34  -2   11.20   28.60
   4  34  -2   65.59   25.00
  -4  34   2   38.50   28.60
  -4  34   2  103.59   31.90
   4  34  -2   28.60   24.70
  -4 -34   2   40.20   25.70
  -4 -34   2   68.19   34.00
   4 -34  -2   28.70   35.30
  -2  34   0    7.30   16.80
   2  34   0   47.70   23.00
   2  34   0   22.10   14.30
  -2  34   0   34.80   21.40
  -2  34   0   12.40   13.50
   2  34   0   34.20   17.20
  -2 -34   0   34.60   25.30
   2 -34   0   -0.30   21.90
  -2 -34   0   31.90   18.60
   2 -34   0   45.00   12.60
   2 -34   0   34.50   11.60
   0  34  -2  733.43   46.30
   0  34  -2  664.63   46.00
   0  34  -2  726.83   42.60
   0 -34   2  747.93   42.50
   0 -34   2  679.13   44.50
   0 -34  -2  775.92   43.10
   0 -34  -2  703.53   47.30
   0 -34   2  683.83   45.10
  -2  34   4  326.47   33.40
  -2  34   4  317.57   29.40
   2  34  -4  301.67   35.80
  -2  34   4  337.07   30.90
   2  34  -4  342.97   28.60
   2  34  -4  297.77   33.20
   2  34  -4  301.27   26.50
  -2 -34   4  352.66   36.80
   2 -34  -4  314.07   33.90
  -2 -34   4  361.46   35.30
   2 -34  -4  326.77   35.80
   2 -34  -4  395.86   31.60
  -4  34   6   28.80   29.70
   4  34  -6   44.00   32.80
  -4  34   6   53.19   31.40
   4  34  -6   34.40   27.40
   4  34  -6   52.29   26.50
  -4 -34   6   35.40   26.60
   4 -34  -6   23.20   39.50
  -4 -34   6   37.00   38.40
  -3  35   1   -0.50   23.00
   3  35  -1   29.90   27.00
   3  35  -1   21.50   20.00
   3  35  -1    3.30   21.20
  -3  35   1   38.30   26.00
  -3  35   1   -0.50   15.50
  -3 -35   1  -10.40   28.30
  -3 -35   1    5.80   23.00
   3 -35  -1   12.00   27.60
  -1  35  -1   -4.70   20.40
   1  35   1   -3.80   20.60
   1 -35   1   38.00   19.50
  -1 -35  -1   21.00   17.20
   1 -35   1    8.20   13.40
   1 -35   1    8.00   13.10
  -1 -35  -1   37.20   16.90
  -1 -35  -1  -14.50   22.10
  -1  35   3  -38.30   16.30
  -1  35   3   13.70   13.40
   1  35  -3   11.00   17.80
   1  35  -3   74.99   21.80
  -1 -35   3  -26.90   17.10
   1 -35  -3   16.00   23.20
   1 -35  -3   -1.90   14.60
  -1 -35   3  -46.10   22.40
   3  35  -5    0.60   24.20
   3  35  -5    3.70   18.20
   3  35  -5   10.70   21.90
  -3  35   5  -48.60   24.60
   3  35  -5   17.90   27.60
  -3  35   5   32.50   18.00
  -3  35   5  -13.40   22.90
  -3 -35   5    1.40   23.60
   3 -35  -5   35.70   32.80
   4  36  -2   -6.30   24.40
   4  36  -2   13.30   24.20
  -4  36   2   47.60   28.70
   4  36  -2   11.70   30.60
  -4  36   2   31.90   30.50
  -4 -36   2   85.39   34.40
   4 -36  -2   61.79   36.40
  -4 -36   2    1.00   25.50
   2  36   0   43.60   14.50
   2  36   0   -0.40   14.30
  -2  36   0   21.10   14.10
  -2  36   0   11.90   17.80
  -2  36   0   23.00   22.50
   2  36   0   44.80   24.10
   2 -36   0  -25.90   22.80
  -2 -36   0   16.80   22.70
   2 -36   0   -4.50   18.60
  -2 -36   0    7.90   18.50
   2 -36   0   11.40   12.10
   0  36  -2  -31.50   30.70
   0  36  -2    6.40   19.60
   0 -36  -2   11.70   21.70
   0 -36  -2   47.90   16.30
   0 -36   2  -30.60   18.20
   0 -36   2   30.00   15.30
   2  36  -4  -16.60   24.90
  -2  36   4  -42.00   20.70
   2  36  -4    5.60   20.90
  -2  36   4   24.30   18.60
  -2  36   4    0.00   16.20
   2 -36  -4   11.90   15.00
   2 -36  -4   23.30   20.60
   2 -36  -4  -19.20   27.20
  -2 -36   4  -30.30   27.50
  -2 -36   4   67.79   22.10
   4  36  -6   48.80   32.60
   4  36  -6  -31.90   26.90
  -4  36   6    6.50   30.50
   4  36  -6    8.00   27.30
  -4  36   6  -53.99   34.90
  -4 -36   6   -1.50   27.40
  -4 -36   6   33.00   39.30
   4 -36  -6   28.80   38.50
  -3  37   1   48.90   16.40
   3  37  -1   44.70   28.30
  -3  37   1   66.59   24.10
   3  37  -1   67.49   18.50
   3  37  -1   60.89   20.00
  -3  37   1   29.00   26.50
  -3 -37   1   51.69   30.30
   3 -37  -1   44.00   29.30
  -3 -37   1   54.79   23.30
   1  37   1   10.70   22.00
  -1  37  -1   43.30   24.90
  -1 -37  -1   14.70   17.40
  -1 -37  -1   10.10   16.70
   1 -37   1    7.90   20.30
  -1 -37  -1   21.20   18.50
  -1 -37  -1   10.20   23.80
   1 -37   1   46.50   14.50
  -1  37   3  359.26   31.00
   1  37  -3  370.26   35.10
   1  37  -3  347.07   38.80
  -1  37   3  400.06   28.30
  -1 -37   3  420.86   35.60
   1 -37  -3  360.96   42.00
  -1 -37   3  377.66   39.10
   1 -37  -3  423.06   31.50
  -3  37   5   84.59   25.20
  -3  37   5   99.29   28.70
   3  37  -5  103.59   28.10
   3  37  -5  102.99   30.80
   3  37  -5  121.29   25.10
  -3 -37   5   89.09   27.30
   3 -37  -5  156.08   35.50
   3 -37  -5   93.19   19.70
   4  38  -2  -31.20   29.70
  -4  38   2   -9.00   27.40
  -4  38   2   40.60   31.10
   4  38  -2  -12.80   22.40
  -4 -38   2   -6.20   24.40
  -4 -38   2   27.90   34.30
   4 -38  -2   -6.00   34.70
  -2  38   0  162.98   26.60
   2  38   0  183.78   22.20
  -2  38   0  126.99   21.90
   2  38   0  133.49   18.70
   2  38   0  138.79   27.90
   2 -38   0  151.88   16.70
   2 -38   0  168.38   17.70
   2 -38   0  132.19   27.40
  -2 -38   0  127.99   26.40
  -2 -38   0  147.09   24.00
   0  38  -2  683.93   45.80
   0 -38   2  550.74   44.40
   0 -38  -2  636.74   41.70
   0 -38   2  681.73   41.20
   0 -38   2  642.34   43.00
   0 -38  -2  642.74   47.30
  -2  38   4  283.57   29.90
  -2  38   4  348.57   42.20
   2  38  -4  315.97   32.50
  -2  38   4  345.77   29.10
   2  38  -4  209.18   32.80
  -2 -38   4  288.97   36.90
   2 -38  -4  281.87   29.80
   2 -38  -4  305.17   36.60
  -2 -38   4  322.37   37.80
  -4  38   6   -8.60   30.00
   4  38  -6   11.90   28.60
   4  38  -6  -31.80   27.70
   4  38  -6  -31.30   31.00
  -4 -38   6  -11.20   38.70
   4 -38  -6  -48.70   38.30
  -4 -38   6   33.30   29.40
   3  39  -1   27.50   28.40
   3  39  -1    4.90   16.40
  -3  39   1   10.60   17.50
  -3  39   1    2.30   23.30
  -3  39   1   37.00   26.80
   3  39  -1   23.80   19.90
  -3 -39   1   58.79   29.60
   3 -39  -1   51.49   29.50
  -3 -39   1   19.00   23.50
   1  39   1   94.29   24.70
  -1  39  -1   54.39   23.50
   1 -39   1  104.69   16.60
  -1 -39  -1   94.49   20.30
   1 -39   1   53.09   23.20
  -1 -39  -1   55.99   20.30
  -1 -39  -1   45.10   25.50
   1  39  -3  152.98   23.70
  -1  39   3  156.18   18.40
   1  39  -3  128.59   26.10
  -1  39   3   89.59   21.20
   1 -39  -3  133.99   19.90
  -1 -39   3   88.99   28.40
   1 -39  -3  103.29   28.10
  -1 -39   3  126.39   22.90
  -3  39   5   45.90   28.10
   3  39  -5   23.70   30.20
   3  39  -5   11.30   25.10
  -3  39   5   19.40   23.20
   3  39  -5   23.40   18.80
  -3 -39   5   12.40   25.10
  -3 -39   5   22.20   33.40
   3 -39  -5   40.80   18.10
   3 -39  -5    7.90   32.40
   4  40  -2   42.70   32.40
  -4  40   2   50.79   29.40
  -4  40   2   23.60   30.70
   4  40  -2   43.30   24.80
  -4 -40   2   -1.60   25.40
   4 -40  -2   32.80   36.70
  -4 -40   2    8.50   33.70
  -2  40   0   83.79   26.70
   2  40   0  165.88   42.70
   2  40   0  107.49   17.10
   2 -40   0   72.49   26.90
   2 -40   0   64.59   15.70
  -2 -40   0   63.19   26.00
   2 -40   0   83.99   15.40
  -2 -40   0   68.59   37.60
   0  40  -2   -3.60   21.60
   0 -40  -2  -35.90   22.80
   0 -40   2  -18.20   20.80
   0 -40   2   29.60   21.50
   0 -40  -2   25.90   17.00
   0 -40   2   34.70   17.50
   2  40  -4   20.30   29.40
   2  40  -4   61.99   22.80
  -2  40   4   26.50   19.50
  -2  40   4   -1.10   22.10
   2 -40  -4   21.50   16.70
   2 -40  -4   34.70   37.70
  -2 -40   4  -17.70   29.10
  -2 -40   4   31.60   23.20
   4  40  -6   48.30   41.90
  -4  40   6   11.40   32.50
   4  40  -6  -17.00   30.50
  -4  40   6   34.40   36.40
  -4 -40   6  -41.30   37.00
   4 -40  -6  -12.30   43.60
  -4 -40   6  -28.30   30.70
   3  41  -1   -3.40   28.40
  -3  41   1   76.69   17.50
  -3  41   1    7.70   23.30
   3  41  -1   30.00   19.60
   3  41  -1   22.10   19.60
  -3  41   1  -14.30   25.50
  -3 -41   1   25.10   23.80
  -3 -41   1   48.00   30.50
   1  41   1  240.28   30.80
  -1  41  -1  259.17   30.20
  -1 -41  -1  263.97   26.30
   1 -41   1  238.18   27.00
   1 -41   1  243.58   26.40
  -1 -41  -1  232.48   26.50
  -1 -41  -1  265.87   32.30
   1 -41   1  227.98   28.90
  -1 -41  -1  234.58   26.40
   1  41  -3  391.36   38.20
   1  41  -3  416.06   42.90
  -1  41   3  439.66   30.30
  -1 -41   3  417.86   42.80
  -1 -41   3  474.75   39.00
   1 -41  -3  396.26   45.70
  -1 -41   3  379.96   42.10
   1 -41  -3  436.56   34.80
  -3  41   5   29.60   23.90
   3  41  -5    4.00   21.90
   3  41  -5   71.99   27.30
   3  41  -5   52.19   31.60
   3  41  -5    8.50   17.80
  -3  41   5   36.30   27.90
  -3 -41   5   81.49   35.10
  -3 -41   5   30.00   26.30
   3 -41  -5   23.30   18.20
   3 -41  -5  100.59   34.60
  -4  42   2   31.50   30.80
  -4 -42   2   36.00   38.50
  -4 -42   2   55.69   35.40
   4 -42  -2   33.30   38.00
   2  42   0  186.48   31.40
   2  42   0  201.18   23.80
  -2  42   0  165.48   29.70
   2  42   0  173.48   19.50
  -2 -42   0  222.88   28.30
   2 -42   0  173.18   19.50
   2 -42   0  166.98   30.90
  -2 -42   0  176.18   29.40
   0  42  -2  107.79   25.00
   0 -42   2  110.89   19.90
   0 -42  -2  153.38   21.90
   0 -42   2  113.99   23.70
   0 -42  -2  121.09   27.00
   0 -42   2   96.39   24.80
   2  42  -4   43.60   23.40
  -2  42   4   17.30   15.90
   2  42  -4   22.90   28.70
  -2  42   4   37.30   23.10
  -2  42   4   13.60   21.00
  -2 -42   4   12.80   29.70
   2 -42  -4  -20.60   29.10
   2 -42  -4   27.60   17.70
  -2 -42   4  -27.10   22.20
  -4  42   6   89.59   33.50
  -4  42   6   31.60   27.90
   4  42  -6   87.19   29.60
  -4 -42   6   89.29   42.70
   3  43  -1   40.70   29.40
  -3  43   1   47.60   15.60
   3  43  -1   21.60   16.10
   3  43  -1   28.90   20.10
  -3  43   1   -4.90   26.20
   3 -43  -1   44.20   31.00
  -3 -43   1  -35.50   23.90
  -3 -43   1   55.59   31.60
  -1  43  -1  101.99   26.90
   1  43   1   49.40   26.50
   1 -43   1   92.59   18.10
  -1 -43  -1   89.79   22.60
  -1 -43  -1   58.69   30.20
   1 -43   1   66.49   23.00
   1 -43   1   25.20   24.40
  -1 -43  -1  108.99   22.50
   1  43  -3   38.90   25.20
   1  43  -3   80.39   21.90
  -1  43   3   34.50   15.10
  -1 -43   3   54.79   27.70
  -1 -43   3   41.60   26.30
   1 -43  -3   21.20   17.80
  -1 -43   3   16.80   21.00
   1 -43  -3   35.50   30.00
  -3  43   5   21.00   28.20
   3  43  -5  -34.70   24.10
   3  43  -5  -30.90   15.70
   3  43  -5   27.60   31.70
   3  43  -5   21.20   22.90
  -3  43   5   50.89   21.80
  -3 -43   5   60.59   36.00
   3 -43  -5    4.20   18.20
   3 -43  -5    0.20   33.70
  -3 -43   5   35.40   27.80
   4  44  -2  -21.20   32.20
  -4  44   2   13.60   30.40
   4  44  -2   34.90   24.80
  -4  44   2  -48.80   30.30
  -4 -44   2   38.30   28.50
  -4 -44   2   28.60   35.00
   4 -44  -2    3.40   37.30
   2  44   0   20.40   14.30
   2  44   0   30.60   16.20
  -2  44   0    1.70   27.00
   2  44   0    9.80   27.00
  -2 -44   0   11.50   25.70
  -2 -44   0   18.60   22.40
   2 -44   0  -26.90   26.90
   2 -44   0   20.80   14.60
   0  44  -2   49.40   25.30
   0 -44   2  127.69   21.30
   0 -44   2   71.49   23.90
   0 -44  -2   88.49   28.40
   0 -44   2  176.58   27.20
   0 -44  -2  110.59   21.80
  -2  44   4  -16.80   23.40
  -2  44   4   30.00   15.60
   2  44  -4   10.60   28.70
   2  44  -4   -8.30   23.20
   2 -44  -4    5.00   17.50
   2 -44  -4  -17.10   30.00
  -2 -44   4   22.80   24.20
  -2 -44   4   75.89   32.70
  -3  45   1   64.89   26.50
   3  45  -1   90.69   21.10
  -3  45   1   36.80   28.90
   3  45  -1  -12.80   14.00
   3  45  -1   71.19   31.80
   3 -45  -1  111.99   33.50
  -3 -45   1   22.00   24.50
  -3 -45   1   30.40   32.10
  -1  45  -1   83.19   27.50
   1  45   1   64.69   29.20
   1 -45   1   70.09   24.00
  -1 -45  -1   67.69   29.90
   1 -45   1   65.59   17.70
   1 -45   1   86.19   25.90
  -1 -45  -1  107.99   27.10
   1  45  -3    1.10   26.80
   1 -45  -3   25.30   30.10
  -1 -45   3   -7.80   29.70
  -1 -45   3    2.80   26.50
   1 -45  -3    1.40   17.60
   3  45  -5   12.60   22.80
  -3  45   5   57.59   29.10
  -3  45   5   40.50   21.90
   3  45  -5   34.40   26.50
   3  45  -5   16.60   32.50
  -3 -45   5   78.29   28.40
   3 -45  -5   26.10   18.90
   3 -45  -5   38.00   34.80
  -3 -45   5   20.70   34.40
   2  46   0   70.69   17.70
   2  46   0   30.10   14.90
   2  46   0  117.29   29.20
  -2  46   0   48.60   28.00
  -2 -46   0   68.19   26.40
  -2 -46   0   45.60   24.80
  -2 -46   0   66.29   31.40
   2 -46   0   32.40   15.70
   0 -46   2   14.30   24.00
   0 -46   2   48.80   20.30
   0 -46   2   68.29   24.20
   0 -46  -2   -1.60   19.60
   0 -46  -2  109.99   32.80
   2  46  -4   44.00   29.40
  -2  46   4   62.89   24.60
   2  46  -4   43.30   25.60
  -2  46   4   97.69   17.90
  -2 -46   4  104.49   27.60
   2 -46  -4   84.49   20.90
  -2 -46   4   29.30   36.40
   2 -46  -4   79.19   33.70
  -3  47   1   34.00   25.60
   3  47  -1   44.60   21.50
   3  47  -1   49.40   33.10
  -3  47   1   75.69   39.80
  -3 -47   1   45.00   27.00
   3 -47  -1   73.89   33.20
  -1  47  -1   13.50   26.40
   1  47   1   28.30   25.60
   1 -47   1   45.20   17.50
  -1 -47  -1   32.20   21.80
  -1 -47  -1   40.40   29.40
   1 -47   1    3.70   25.50
   1 -47   1   24.40   23.20
   1  47  -3   47.50   28.80
  -1 -47   3  -21.80   21.30
   1 -47  -3   22.30   19.40
  -1 -47   3   24.20   26.70
  -1 -47   3   14.80   26.40
   1 -47  -3   37.00   29.80
  -3  47   5  143.59   50.29
   3  47  -5   77.79   42.40
   3  47  -5   14.00   31.50
  -3  47   5   53.59   23.40
  -3 -47   5  -23.30   38.80
  -3 -47   5  -24.30   33.50
   3 -47  -5  -16.50   34.60
   3 -47  -5   17.40   19.30
  -2  48   0   36.80   28.30
   2  48   0   -5.60   27.30
  -2 -48   0   11.60   31.80
   2 -48   0   21.60   30.40
   2 -48   0   17.30   15.90
  -2 -48   0    6.60   23.30
  -2 -48   0   45.30   27.30
   0 -48   2    4.60   20.30
   0 -48  -2  -23.50   27.20
   0 -48  -2   15.90   22.90
   0 -48   2  -46.10   22.40
   2  48  -4   10.60   24.10
   2  48  -4   47.30   30.00
  -2  48   4  -10.20   22.30
  -2  48   4   12.40   13.50
  -2 -48   4   -1.70   24.90
   2 -48  -4   29.30   19.70
   2 -48  -4   -7.00   31.60
  -2 -48   4  -51.29   31.50
   3  49  -1   68.49   46.40
  -3  49   1   57.99   35.80
  -3 -49   1   58.29   32.90
  -3 -49   1   93.59   47.10
   3 -49  -1   14.70   32.50
  -1  49  -1   81.49   27.50
   1  49   1   35.00   27.70
   1 -49   1   21.30   35.70
  -1 -49  -1   62.39   24.30
   1 -49   1   57.99   19.00
   1 -49   1   70.79   24.80
  -1 -49  -1  112.39   32.10
   1  49  -3   69.39   28.90
  -1 -49   3    4.60   27.80
   1 -49  -3   42.40   20.30
   1 -49  -3   14.10   30.20
  -1 -49   3   50.19   27.30
  -1 -49   3   44.10   24.00
   3  49  -5   -3.10   23.10
  -3  49   5   70.59   30.70
   3  49  -5   24.60   27.30
  -3 -49   5   14.60   28.30
  -3 -49   5   59.39   36.00
   3 -49  -5   51.99   46.70
   3 -49  -5   14.50   19.40
   2  50   0   90.89   31.80
  -2  50   0  157.88   31.10
   2 -50   0  122.19   32.50
  -2 -50   0   83.69   26.40
  -2 -50   0  119.49   29.90
   2 -50   0   89.99   18.70
  -2 -50   0  131.99   36.40
   0 -50   2   46.70   26.50
   0 -50  -2   48.30   29.20
   0 -50   2   63.69   25.60
   0 -50  -2   -5.10   20.00
   2  50  -4   48.20   25.80
  -2  50   4   51.19   24.60
   2  50  -4  -24.40   28.90
  -2 -50   4   33.30   25.90
   2 -50  -4   21.80   20.60
   2 -50  -4   80.89   34.90
  -2 -50   4   93.39   34.00
  -3  51   1   76.29   31.90
   3  51  -1   39.70   20.30
   3  51  -1  -24.70   30.70
  -3  51   1   43.50   26.60
  -3 -51   1   -8.90   26.00
  -3 -51   1  106.89   34.00
   3 -51  -1   61.69   34.90
   1  51   1   98.99   31.20
  -1  51  -1   68.49   27.80
  -1 -51  -1   75.79   31.80
  -1 -51  -1   15.80   22.40
   1 -51   1   42.10   19.10
   1 -51   1   59.49   25.20
  -1 -51  -1   25.70   22.90
   1 -51   1   79.89   29.50
   1  51  -3  105.29   30.50
  -1 -51   3    9.60   27.70
   1 -51  -3   47.70   31.90
  -1 -51   3   65.69   29.50
  -1 -51   3   12.80   24.40
   1 -51  -3   15.40   33.20
  -2  52   0   12.90   28.50
   2  52   0  -10.90   28.70
  -2 -52   0   27.80   34.30
   2 -52   0   16.50   31.10
  -2 -52   0   -5.60   23.80
  -2 -52   0   74.99   34.80
   2 -52   0    2.10   16.50
   0 -52  -2   34.10   30.40
   0 -52   2   33.30   27.00
   0 -52   2   53.89   21.40
   0 -52  -2   28.40   21.80
   0 -52   2  -19.10   24.20
  -2  52   4  -35.90   25.80
   2  52  -4   44.60   31.00
  -2 -52   4   11.90   32.10
  -2 -52   4   49.20   32.70
  -2 -52   4  -11.40   25.70
   2 -52  -4    3.60   20.30
   2 -52  -4  -29.60   32.50
   1  53   1   51.39   30.10
  -1  53  -1   69.59   28.40
  -1 -53  -1    5.70   23.80
   1 -53   1  101.29   26.30
   1 -53   1   56.29   19.40
   1 -53   1   36.40   29.60
  -1 -53  -1   57.39   32.30
   1  53  -3    4.00   28.00
   1 -53  -3    4.80   31.50
   1 -53  -3   26.90   20.80
  -1 -53   3   36.00   29.00
  -1 -53   3   15.90   28.70
  -1 -53   3   34.40   24.90
   2  54   0   58.19   39.10
  -2  54   0  155.78   31.20
   2 -54   0   50.29   32.80
   2 -54   0   80.99   27.60
   2 -54   0   53.39   18.10
  -2 -54   0  121.99   35.50
  -2 -54   0  115.09   29.70
   0 -54   2   60.49   26.20
   0 -54  -2  113.49   32.70
   0 -54   2  106.19   29.50
   0 -54  -2  107.39   24.80
   0 -54   2   49.30   22.60
  -2  54   4   22.00   27.10
   2  54  -4  122.09   34.30
   2 -54  -4   23.60   26.10
  -2 -54   4   14.80   37.50
  -2 -54   4  101.49   34.00
   2 -54  -4   14.20   42.60
  -2 -54   4   66.69   44.60
   1 -55   1   39.00   25.70
  -1 -55  -1   54.59   26.30
   1 -55   1   74.79   22.30
  -1 -55  -1   40.90   32.50
   1 -55   1   25.00   29.80
   1  55  -3   26.10   28.90
   1 -55  -3   21.10   20.60
  -1 -55   3   36.90   32.50
   1 -55  -3   62.89   33.80
  -1 -55   3   21.50   28.70
  -1 -55   3   30.80   25.10
   2  56   0   78.49   33.80
  -2 -56   0   40.90   29.00
   2 -56   0   35.40   32.70
   2 -56   0   -5.70   16.90
  -2 -56   0   12.10   26.00
  -2 -56   0    3.10   35.80
   2 -56   0   -1.20   32.00
   0 -56   2   16.90   27.10
   0 -56  -2   24.40   32.10
   0 -56   2    5.90   28.50
   0 -56   2  -20.80   20.90
   0 -56  -2   10.30   21.50
   1 -57   1   50.09   30.30
   1 -57   1   35.70   19.50
  -1 -57  -1   18.90   24.80
   1 -57   1   15.70   25.30
   1  57  -3   40.00   30.80
   1 -57  -3   30.90   22.30
  -1 -57   3   48.40   28.60
  -1 -57   3   -6.50   28.80
   1 -57  -3   86.99   46.50
   0 -58   2  125.19   31.30
   0 -58   2   65.09   23.50
   0 -58  -2   65.19   24.60
   0 -58  -2   85.19   54.69
   6   0  -3   15.30   36.00
  -6   0   3  -27.20   34.40
  -6   0   3  -63.49   35.70
   6   0  -3   38.40   39.00
  -6   0   3   -5.10   14.70
   4   0  -1   12.00   21.10
   4   0  -1   -7.00   21.60
   4   0  -1  -17.80   12.50
  -4   0   1   25.40   23.80
  -4   0   1  -18.30   13.20
  -4   0   1   13.00   13.10
  -4   0   1    1.70   21.60
  -2   0  -1    1.30   14.20
   2   0   1  -24.90   13.60
   2   0   1  -21.30   13.80
  -2   0  -1    0.90   17.20
  -2   0  -1  -18.60   13.00
   2   0   1   -6.00   13.10
   2   0   1    3.20   14.50
  -2   0  -1  -11.00   11.70
  -2   0  -1    4.50   12.80
  -2   0  -1   -9.70    7.60
   0   0   3   15.40    7.00
   0   0  -3   10.20    8.70
   0   0  -3    8.90   10.60
   0   0   3   43.30   15.70
   0   0  -3   36.30    9.40
   0   0   3   15.70    8.10
   0   0   3   10.30   10.10
   0   0  -3   16.50    8.60
   2   0  -5    3.00   14.80
   2   0  -5    4.10   15.50
  -2   0   5   26.60   16.20
   2   0  -5  -14.10   12.30
  -2   0   5   -7.60   17.60
  -2   0   5    4.90   13.90
  -2   0   5  -10.20   12.30
   2   0  -5   -9.00   18.80
  -2   0   5   -2.80   17.10
   2   0  -5   -9.80   15.90
   4   0  -7   31.70   19.60
  -4   0   7   14.60   29.50
  -4   0   7  -14.50   22.30
   4   0  -7   -8.70   29.20
   4   0  -7    5.10   28.30
  -5   1   2   51.39   20.30
   5   1  -2   64.69   28.20
  -5   1   2   58.39   32.00
   5   1  -2    9.70   16.80
   5   1  -2   10.40   29.80
  -5   1   2   84.29   28.50
  -5  -1   2   -8.40   30.20
   5  -1  -2   11.40   27.90
  -5  -1   2    2.00   16.40
   5  -1  -2   33.60   27.50
   5  -1  -2   63.39   29.80
   3   1   0   30.20   10.50
  -3   1   0   35.20   17.40
  -3   1   0   42.10   17.00
  -3   1   0   27.60   14.90
   3   1   0   60.69   19.10
   3   1   0   38.50   17.40
  -3   1   0   18.70    9.30
   3   1   0   39.90   16.10
  -3   1   0   60.49   21.90
  -3   1   0   58.99   17.60
  -3  -1   0   26.70   10.80
   3  -1   0   37.40   15.90
   3  -1   0   56.49   16.60
  -3  -1   0   58.99   18.30
  -3  -1   0   44.80   10.30
   3  -1   0   56.69   17.50
  -3  -1   0   32.80   17.20
   3  -1   0   21.00    9.60
  -1   1  -2   88.59   10.10
   1   1   2   66.79   11.00
  -1   1  -2   55.69   11.20
  -1   1  -2   62.99   10.30
  -1   1  -2   72.09   11.10
   1   1   2   83.69   11.90
   1   1   2   65.39   11.50
  -1   1  -2   73.79   12.40
   1   1   2   82.09   10.10
  -1  -1  -2   66.09   13.90
   1  -1   2   89.99    9.70
  -1  -1  -2   43.50   18.60
   1  -1   2  107.49   12.50
   1  -1   2   83.49   11.40
  -1  -1  -2   57.29    7.80
   1  -1   2   71.59    7.40
  -1  -1  -2   55.49   11.80
   1  -1   2   72.29   11.40
  -1   1   4 3975.50  185.98
   1   1  -4 3767.02  185.78
  -1   1   4 4284.77  185.78
  -1   1   4 4154.38  185.98
  -1   1   4 4047.59  185.68
  -1   1   4 3990.30  185.78
   1   1  -4 3811.62  185.78
   1   1  -4 4080.49  185.78
   1   1  -4 3853.01  186.28
   1  -1  -4 4037.20  187.28
   1  -1  -4 4216.08  185.78
   1  -1  -4 3991.30  185.88
  -1  -1   4 3859.51  185.58
  -1  -1   4 3885.31  186.08
   1  -1  -4 3905.21  185.58
  -1  -1   4 3901.71  185.88
  -1  -1   4 4019.60  185.68
  -1  -1   4 3996.00  185.68
   1  -1  -4 4205.98  187.18
   3   1  -6  199.48   27.20
  -3   1   6  241.98   26.80
   3   1  -6  236.38   26.30
   3   1  -6  159.68   24.50
  -3   1   6  253.47   29.20
   3   1  -6  211.08   26.10
  -3  -1   6  241.88   28.30
   3  -1  -6  283.97   30.00
   3  -1  -6  202.38   21.00
   3  -1  -6  259.57   26.00
   3  -1  -6  182.88   27.30
  -3  -1   6  194.28   26.40
   5   1  -8  -21.90   21.00
  -5   1   8   30.80   35.00
   5   1  -8   53.39   34.30
   5   1  -8    3.90   29.90
   5  -1  -8   37.50   30.70
  -5  -1   8   73.19   28.40
   5  -1  -8   18.30   33.00
   5  -1  -8    0.60   20.60
  -5  -1   8  -24.70   33.60
  -6   2   3   89.99   35.50
   6   2  -3   53.89   34.60
   6   2  -3  -25.80   48.20
  -6   2   3  126.49   37.90
  -6  -2   3   71.69   39.80
  -6  -2   3   45.60   18.30
   6  -2  -3   14.40   35.60
   4   2  -1   43.70   14.10
  -4   2   1   62.09   23.10
   4   2  -1   45.90   23.70
  -4   2   1   44.40   19.40
  -4   2   1   56.89   12.90
  -4   2   1   33.10   24.20
   4   2  -1   15.10   21.80
  -4  -2   1   62.79   14.90
  -4  -2   1   29.50   14.30
   4  -2  -1   36.50   13.10
  -4  -2   1   45.20   22.30
   4  -2  -1   71.09   23.70
   4  -2  -1   23.00   22.10
  -4  -2   1   46.80   25.80
   2   2   1  338.47   25.20
   2   2   1  347.87   21.60
  -2   2  -1  367.46   25.20
  -2   2  -1  321.97   26.20
   2   2   1  340.87   26.90
  -2   2  -1  314.07   26.80
   2   2   1  305.47   25.70
   2   2   1  361.86   27.30
  -2  -2  -1  281.17   28.40
  -2  -2  -1  338.87   26.50
   2  -2   1  337.07   27.30
  -2  -2  -1  354.46   21.30
  -2  -2  -1  348.07   25.00
   2  -2   1  333.37   25.40
   2  -2   1  323.67   25.40
   2  -2   1  301.07   26.40
  -2  -2  -1  367.26   21.70
  -2  -2  -1  410.86   25.80
   0   2  -3  185.28   18.50
   0   2   3  202.38   15.70
   0   2   3  186.98   15.40
   0   2   3  234.68   16.30
   0   2  -3  208.48   19.90
   0   2  -3  231.98   16.00
   0   2   3  181.58   15.00
   0   2  -3  221.08   17.00
   0   2   3  198.78   17.90
   0  -2   3  185.08   15.50
   0  -2  -3  232.18   16.60
   0  -2   3  232.08   15.20
   0  -2   3  195.08   18.20
   0  -2   3  189.28   16.80
   0  -2  -3  229.18   16.50
   0  -2   3  174.18   17.00
   0  -2  -3  202.78   16.50
   0  -2   3  208.78   17.30
  -2   2   5  761.32   43.20
   2   2  -5  715.33   42.20
  -2   2   5  709.33   40.50
   2   2  -5  687.13   42.50
   2   2  -5  715.83   40.70
  -2   2   5  679.23   44.20
  -2   2   5  751.72   41.20
   2   2  -5  698.83   45.40
   2   2  -5  722.53   41.60
  -2   2   5  751.02   42.40
  -2  -2   5  735.63   52.29
  -2  -2   5  705.73   45.80
   2  -2  -5  731.53   41.90
  -2  -2   5  694.63   42.90
   2  -2  -5  737.13   41.90
  -2  -2   5  684.83   41.80
   2  -2  -5  698.63   41.40
   2  -2  -5  698.63   47.20
  -2  -2   5  680.93   43.60
   2  -2  -5  694.33   40.40
  -4   2   7  224.88   34.50
   4   2  -7  250.07   34.50
   4   2  -7  171.18   24.70
  -4   2   7  227.28   30.10
   4   2  -7  203.68   31.10
   4  -2  -7  273.57   33.20
  -4  -2   7  219.38   36.00
   4  -2  -7  300.97   36.10
  -4  -2   7  199.28   29.10
   4  -2  -7  170.08   23.60
   5   3  -2   64.99   30.00
   5   3  -2   51.09   29.00
  -5   3   2   39.00   31.90
   5   3  -2   51.09   18.50
  -5   3   2   37.50   15.00
  -5   3   2   97.89   29.70
  -5  -3   2  102.99   29.70
   5  -3  -2   63.09   27.20
  -5  -3   2   74.59   18.60
   5  -3  -2   84.59   29.90
   5  -3  -2   21.50   15.70
  -5  -3   2   83.39   34.80
  -3   3   0   60.59   18.50
  -3   3   0   91.59   18.30
  -3   3   0   88.29   16.70
   3   3   0  121.19   19.30
  -3   3   0   75.09   10.30
   3   3   0  107.69   18.30
   3   3   0   93.29   18.00
  -3   3   0   53.39   20.80
   3   3   0   77.29   12.20
  -3  -3   0   78.39   12.80
   3  -3   0   85.49   10.50
  -3  -3   0   67.59   11.90
   3  -3   0   92.79   17.80
   3  -3   0  121.49   18.40
  -3  -3   0  107.69   17.50
  -3  -3   0   84.79   19.60
   3  -3   0   81.59   19.20
  -3  -3   0   90.29   17.80
  -1   3  -2  230.48   18.00
   1   3   2  219.78   18.10
   1   3   2  210.08   18.50
  -1   3  -2  209.38   19.20
   1   3   2  214.78   15.80
   1   3   2  221.48   18.70
  -1   3  -2  198.98   17.90
  -1   3  -2  196.08   19.90
  -1  -3  -2  180.78   18.20
  -1  -3  -2  184.58   18.30
   1  -3   2  251.07   18.00
  -1  -3  -2  198.28   15.50
   1  -3   2  249.08   17.40
  -1  -3  -2  217.48   18.10
   1  -3   2  220.08   19.40
  -1   3   4 4432.76  197.78
  -1   3   4 4252.57  198.58
  -1   3   4 4313.17  199.48
   1   3  -4 4295.57  197.98
   1   3  -4 4173.78  198.38
  -1   3   4 4222.78  197.98
  -1   3   4 4164.28  197.48
   1   3  -4 4248.88  198.48
   1   3  -4 4196.28  197.78
   1   3  -4 4419.36  198.18
  -1  -3   4 4389.86  197.78
   1  -3  -4 4191.88  198.18
   1  -3  -4 4222.48  198.58
   1  -3  -4 4312.27  197.88
  -1  -3   4 4337.57  198.18
  -1  -3   4 4287.57  198.38
   1  -3  -4 4222.38  197.58
  -1  -3   4 4175.48  198.38
  -1  -3   4 4124.99  197.68
   1  -3  -4 4353.66  198.08
  -3   3   6   65.69   24.50
  -3   3   6   44.10   19.40
   3   3  -6   49.70   19.80
   3   3  -6   55.09   22.30
   3   3  -6   38.70   17.60
  -3   3   6   47.30   21.90
   3   3  -6   50.49   20.80
   3  -3  -6   36.40   15.20
   3  -3  -6   41.50   19.30
   3  -3  -6   48.90   19.60
  -3  -3   6   61.59   18.50
  -3  -3   6   30.70   23.00
   3  -3  -6   34.90   23.50
   5   3  -8   36.40   31.40
   5   3  -8   31.50   28.80
   5   3  -8  -62.09   32.40
  -5   3   8   41.70   28.50
  -5   3   8   62.49   35.70
   5  -3  -8   32.00   30.00
  -5  -3   8   31.30   36.10
   5  -3  -8   13.30   21.40
   5  -3  -8   50.69   34.90
  -5  -3   8   43.90   27.70
  -6   4   3   69.89   37.30
   6   4  -3  -52.99   32.30
  -6   4   3   45.30   34.50
  -6  -4   3   -2.40   38.80
   6  -4  -3  -14.10   35.20
  -6  -4   3   10.50   18.30
   4   4  -1   19.50   21.40
   4   4  -1   -0.40   21.80
  -4   4   1   27.50   12.90
  -4   4   1   32.20   24.50
   4   4  -1   29.60   15.40
  -4   4   1   24.40   22.40
  -4  -4   1   37.60   22.10
   4  -4  -1   42.70   22.40
   4  -4  -1   -1.60   11.60
  -4  -4   1   28.40   25.60
  -4  -4   1   26.40   14.80
  -4  -4   1   31.30   19.30
   4  -4  -1   42.40   23.20
  -2   4  -1   28.40   12.90
   2   4   1   35.70   13.20
   2   4   1   41.60   14.30
   2   4   1   51.19   14.50
   2   4   1   37.40   14.60
  -2   4  -1   10.90   15.20
  -2   4  -1   49.70   13.90
   2   4   1   38.50    9.80
   2  -4   1   25.60   14.50
  -2  -4  -1   35.20   20.50
  -2  -4  -1   54.99   10.10
  -2  -4  -1   23.40    9.40
  -2  -4  -1   56.69   14.80
   2  -4   1   51.79   13.70
   2  -4   1   38.40   14.90
  -2  -4  -1   51.89   15.30
   2  -4   1   42.60   13.50
   0   4  -3 2142.19  102.59
   0   4   3 2203.18  102.19
   0   4   3 2267.77  102.79
   0   4   3 2216.28  102.39
   0   4   3 2434.56  102.79
   0   4  -3 2278.07  101.39
   0   4  -3 2158.78  102.99
   0   4  -3 2153.98  102.39
   0  -4   3 2066.69  102.19
   0  -4  -3 2107.19  103.29
   0  -4  -3 2203.28  103.09
   0  -4   3 2182.48  102.99
   0  -4   3 2159.58  101.89
   0  -4   3 2125.49  101.59
   0  -4   3 2197.58  102.79
   0  -4  -3 2234.88  102.29
   0  -4   3 2166.18  101.59
   0  -4  -3 2150.38  102.49
   2   4  -5   59.79   14.50
  -2   4   5   65.89   17.50
   2   4  -5  101.59   18.00
  -2   4   5   66.79   16.20
   2   4  -5  103.69   19.30
   2   4  -5   68.89   17.80
   2   4  -5   66.09   16.80
  -2   4   5   84.29   13.90
  -2   4   5   78.89   17.30
  -2   4   5   72.89   17.50
  -2  -4   5   78.39   16.20
   2  -4  -5   65.39   21.50
  -2  -4   5   53.09   19.60
   2  -4  -5   88.89   18.60
   2  -4  -5   83.59   16.80
  -2  -4   5   82.39   16.00
   2  -4  -5   57.39   16.40
  -2  -4   5   86.09   20.30
   2  -4  -5   65.69   14.00
  -2  -4   5   91.09   15.10
  -4   4   7    4.40   28.30
   4   4  -7   -8.90   25.40
   4   4  -7  -27.40   18.90
   4   4  -7   53.69   28.20
  -4   4   7   17.00   23.70
  -4  -4   7    8.40   30.60
  -4  -4   7   33.40   23.10
   4  -4  -7   -2.90   24.60
   4  -4  -7   -1.00   29.20
   4  -4  -7   23.40   17.70
   5   5  -2  -13.20   27.40
   5   5  -2   -1.70   27.30
  -5   5   2   -0.90   27.30
   5   5  -2   24.50   18.50
  -5   5   2   -3.00   30.50
  -5  -5   2   22.30   31.80
   5  -5  -2   28.20   26.40
  -5  -5   2   84.49   28.70
  -5  -5   2   13.30   18.40
   5  -5  -2   86.29   29.10
   3   5   0  165.28   16.30
   3   5   0  167.78   21.70
  -3   5   0  169.48   23.70
  -3   5   0  193.78   21.90
   3   5   0  196.28   21.40
  -3   5   0  219.48   21.10
  -3   5   0  136.29   21.50
   3   5   0  184.98   20.90
   3  -5   0  148.69   27.80
   3  -5   0  207.18   22.60
  -3  -5   0  171.18   22.40
  -3  -5   0  196.78   19.80
   3  -5   0  195.58   21.40
  -3  -5   0  193.78   20.10
  -3  -5   0  178.48   21.40
  -3  -5   0  189.48   20.50
  -1   5  -2  558.44   32.30
   1   5   2  610.84   29.70
   1   5   2  609.84   31.20
  -1   5  -2  499.25   29.20
   1   5   2  564.54   30.30
  -1   5  -2  540.65   30.50
   1  -5   2  621.54   30.10
  -1  -5  -2  553.44   31.00
   1  -5   2  582.04   30.10
   1  -5   2  577.44   30.00
  -1  -5  -2  560.24   31.60
   1  -5   2  564.44   32.20
  -1  -5  -2  495.65   31.00
  -1  -5  -2  555.14   31.00
  -1  -5  -2  519.75   31.50
  -1   5   4    9.30   13.40
  -1   5   4   22.30   10.40
  -1   5   4    9.40   12.30
   1   5  -4   19.70   12.30
   1   5  -4   20.10   11.80
   1   5  -4   30.80   14.30
  -1   5   4   -8.00   12.40
   1   5  -4   19.50   12.90
   1  -5  -4   33.00   13.70
  -1  -5   4    7.40   16.00
  -1  -5   4   16.50   11.90
  -1  -5   4   29.30   20.80
   1  -5  -4   34.20   11.70
   1  -5  -4   40.70   13.60
   1  -5  -4   12.40   14.80
  -1  -5   4    3.10   14.90
   1  -5  -4   41.50   12.60
   3   5  -6   48.30   16.10
  -3   5   6   84.79   22.60
   3   5  -6   98.19   21.80
  -3   5   6   78.99   18.20
  -3   5   6   77.49   20.70
   3   5  -6   84.09   21.10
  -3   5   6   88.69   20.00
   3   5  -6   59.89   22.40
   3  -5  -6   67.29   15.20
   3  -5  -6   56.59   20.10
   3  -5  -6   48.80   24.90
  -3  -5   6   65.19   24.10
  -3  -5   6   58.29   20.70
   5   5  -8   65.59   26.80
   5   5  -8  -24.60   33.10
  -5   5   8   31.50   27.20
  -5   5   8   11.10   34.50
   5   5  -8   82.69   33.10
  -5  -5   8   82.79   38.80
   5  -5  -8  104.19   32.10
   5  -5  -8   28.00   33.60
   5  -5  -8   11.40   21.10
  -5  -5   8   34.80   26.90
  -6   6   3   53.39   33.70
  -6   6   3   35.10   39.20
   6   6  -3   40.60   34.80
  -6  -6   3   67.09   20.60
   6  -6  -3   -4.70   34.30
  -6  -6   3   44.90   38.40
  -4   6   1   60.79   27.90
   4   6  -1   57.49   19.70
   4   6  -1   77.49   24.50
   4   6  -1   88.69   24.90
  -4   6   1   90.89   25.50
  -4   6   1   62.89   25.90
  -4  -6   1   96.59   17.40
   4  -6  -1   45.40   22.50
  -4  -6   1   69.59   23.40
  -4  -6   1   89.99   26.20
   4  -6  -1   93.79   24.90
  -2   6  -1  255.17   26.40
   2   6   1  174.38   19.10
   2   6   1  178.78   18.40
  -2   6  -1  204.78   19.80
   2   6   1  173.18   18.30
  -2   6  -1  171.38   21.70
   2   6   1  177.48   21.70
   2   6   1  176.48   18.10
   2  -6   1  172.88   17.50
   2  -6   1  176.38   22.10
  -2  -6  -1  251.97   22.30
   2  -6   1  197.58   18.20
  -2  -6  -1  207.48   18.00
  -2  -6  -1  219.68   22.70
  -2  -6  -1  202.28   20.60
  -2  -6  -1  219.98   24.60
   2  -6   1  187.88   19.20
   0   6   3 9548.64  442.06
   0   6  -3 9760.32  442.06
   0   6  -3 9713.73  441.96
   0   6  -3 9345.46  441.46
   0   6  -3 9389.46  441.26
   0   6   3 9935.81  442.16
   0   6   3 9999.00  442.16
   0   6  -3 9644.74  443.06
   0   6   3 9792.52  442.06
   0  -6  -3 9672.83  442.66
   0  -6   3 9754.62  442.36
   0  -6   3 9276.87  441.96
   0  -6   3 9857.91  443.16
   0  -6  -3 9906.21  442.16
   0  -6   3 8869.11  441.26
   0  -6  -3 9756.62  442.26
  -2   6   5  507.95   30.60
  -2   6   5  490.45   33.20
   2   6  -5  530.85   32.80
   2   6  -5  465.85   34.60
   2   6  -5  510.25   33.10
   2   6  -5  497.75   33.30
  -2   6   5  474.05   34.40
   2   6  -5  517.75   36.40
  -2  -6   5  447.66   38.20
   2  -6  -5  473.55   32.90
  -2  -6   5  510.25   36.80
  -2  -6   5  462.55   31.70
   2  -6  -5  470.35   33.60
   2  -6  -5  425.66   39.20
   2  -6  -5  513.75   31.60
  -2  -6   5  473.55   32.50
  -2  -6   5  498.65   31.30
   4   6  -7   76.39   27.40
  -4   6   7   94.19   29.70
   4   6  -7   63.89   21.10
   4   6  -7   57.59   31.90
  -4   6   7   29.90   29.60
   4  -6  -7  148.09   28.40
   4  -6  -7   95.39   32.00
  -4  -6   7   64.59   23.80
  -4  -6   7   37.40   32.10
   4  -6  -7   60.09   18.60
  -5   7   2   73.29   32.80
  -5   7   2  154.78   33.20
   5   7  -2   96.69   31.00
   5   7  -2   49.10   29.10
   5   7  -2   72.19   20.50
  -5  -7   2   60.69   28.10
   5  -7  -2   94.79   30.00
   5  -7  -2   39.50   28.10
  -5  -7   2   65.79   20.20
  -5  -7   2  101.19   34.30
  -3   7   0  456.15   37.40
   3   7   0  574.84   33.10
  -3   7   0  492.25   37.80
  -3   7   0  554.04   37.40
  -3   7   0  498.75   42.70
   3   7   0  576.34   36.40
   3   7   0  579.64   36.70
   3  -7   0  549.95   38.60
  -3  -7   0  531.75   33.00
  -3  -7   0  552.44   32.70
  -3  -7   0  515.75   41.70
   3  -7   0  543.85   35.90
  -3  -7   0  546.85   36.30
  -3  -7   0  541.85   38.00
   1   7   2 4473.35  209.48
  -1   7  -2 4517.05  208.48
   1   7   2 4652.43  209.38
  -1   7  -2 4399.06  209.88
   1   7   2 4763.82  209.58
  -1   7  -2 4410.96  209.08
   1   7   2 4726.63  209.78
   1   7   2 4342.27  208.88
  -1  -7  -2 4479.15  209.28
   1  -7   2 4455.85  208.58
   1  -7   2 4425.66  208.88
   1  -7   2 4381.36  209.78
  -1  -7  -2 4757.22  209.58
  -1  -7  -2 4579.24  209.48
  -1  -7  -2 4588.14  209.28
  -1  -7  -2 4323.97  208.98
  -1  -7  -2 4794.02  209.78
   1  -7   2 4556.64  208.88
   1   7  -4  554.64   33.50
  -1   7   4  562.24   31.20
  -1   7   4  588.24   33.90
  -1   7   4  550.74   33.70
   1   7  -4  555.14   35.10
  -1   7   4  574.44   35.30
   1   7  -4  538.35   32.40
   1   7  -4  585.54   34.00
  -1   7   4  527.35   31.20
   1  -7  -4  622.84   32.50
  -1  -7   4  512.65   30.90
   1  -7  -4  572.24   31.70
   1  -7  -4  572.34   33.50
   1  -7  -4  607.14   33.10
  -1  -7   4  559.94   33.10
  -1  -7   4  546.95   36.00
  -1  -7   4  572.24   31.30
  -1  -7   4  475.85   38.00
   3   7  -6   25.30   18.60
  -3   7   6   31.90   13.80
  -3   7   6   35.10   20.70
   3   7  -6   20.70   16.00
   3   7  -6   30.70   21.50
  -3   7   6   31.40   18.40
  -3   7   6   13.80   19.70
   3  -7  -6   54.19   15.00
  -3  -7   6   70.39   25.20
  -3  -7   6   19.30   17.00
   3  -7  -6    3.50   18.40
   3  -7  -6    3.40   25.00
   5   7  -8    4.10   31.70
   5   7  -8   34.50   32.50
  -5   7   8   57.09   35.20
  -5   7   8   80.19   30.20
   5   7  -8   69.29   24.00
   5  -7  -8   -9.00   20.10
  -5  -7   8    7.80   35.90
   5  -7  -8   61.49   45.70
  -5  -7   8   14.80   26.60
   5  -7  -8    1.40   35.30
   6   8  -3   23.00   43.60
   6   8  -3  -17.70   34.50
  -6   8   3  -23.30   36.10
  -6   8   3    3.50   40.10
  -6  -8   3  -31.40   19.70
   6  -8  -3   22.30   34.60
  -6  -8   3   33.90   37.90
   4   8  -1  -37.50   21.80
   4   8  -1    0.90   15.50
   4   8  -1   24.40   24.90
  -4   8   1    9.50   20.50
  -4   8   1   12.70   23.00
   4   8  -1    4.30   21.90
  -4   8   1    2.40   23.80
   4  -8  -1   -3.00   20.60
   4  -8  -1   15.30   23.90
  -4  -8   1   -8.20   15.90
  -4  -8   1    7.60   21.20
  -4  -8   1   -1.40   24.60
  -2   8  -1  404.26   27.70
  -2   8  -1  425.86   28.60
   2   8   1  409.36   28.50
   2   8   1  404.16   29.30
   2   8   1  450.15   30.80
   2   8   1  421.86   28.20
   2   8   1  413.36   26.50
  -2   8  -1  401.66   30.00
   2  -8   1  454.85   31.80
  -2  -8  -1  355.96   27.10
  -2  -8  -1  429.86   30.50
   2  -8   1  377.46   26.90
   2  -8   1  412.56   28.60
  -2  -8  -1  425.76   26.70
  -2  -8  -1  385.56   29.10
  -2  -8  -1  407.26   26.20
  -2  -8  -1  455.65   28.60
   0   8   3 2241.78  102.89
   0   8   3 2287.37  103.19
   0   8  -3 2232.18  102.19
   0   8   3 2093.49  102.99
   0   8   3 2244.28  103.29
   0   8  -3 2151.88  103.99
   0  -8   3 2214.18  104.09
   0  -8  -3 2249.38  103.39
   0  -8   3 2312.37  103.89
   0  -8   3 2134.69  102.79
   0  -8  -3 2253.37  102.99
   0  -8  -3 2195.98  103.19
   0  -8  -3 2188.78  102.59
   0  -8  -3 2182.48  102.89
   0  -8   3 1981.30  102.09
  -2   8   5   54.19   16.20
   2   8  -5   17.00   17.70
  -2   8   5   56.39   16.00
  -2   8   5   33.60   16.50
   2   8  -5   27.80   17.50
   2   8  -5   37.70   13.80
   2   8  -5   69.09   18.10
  -2   8   5   27.40   15.20
  -2   8   5   49.40   11.90
   2   8  -5   26.60   15.80
  -2  -8   5   30.00   13.70
  -2  -8   5   40.60   19.90
   2  -8  -5   51.39   13.30
  -2  -8   5   27.10   13.60
  -2  -8   5   49.30   14.10
  -2  -8   5   48.00   20.20
   2  -8  -5   50.49   20.10
   4   8  -7   17.60   20.10
   4   8  -7    4.80   35.70
  -4   8   7   38.00   24.70
  -4   8   7   25.20   28.00
   4   8  -7   31.50   26.10
  -4  -8   7   33.30   32.70
   4  -8  -7  -20.70   23.10
  -4  -8   7   39.20   22.70
   4  -8  -7   18.30   39.70
   4  -8  -7   29.50   17.50
   5   9  -2   31.50   20.40
  -5   9   2   34.50   32.50
  -5   9   2  -17.60   27.40
   5   9  -2   17.40   29.60
   5   9  -2   59.09   29.70
   5  -9  -2   36.70   29.50
  -5  -9   2   -6.20   25.60
   5  -9  -2   37.50   27.30
  -5  -9   2   -4.30   19.70
  -5  -9   2   -2.50   32.90
  -3   9   0  119.59   21.90
   3   9   0  208.88   24.40
   3   9   0  129.89   22.90
  -3   9   0  173.28   21.50
   3   9   0  144.19   16.30
   3   9   0  165.38   21.50
  -3   9   0  173.58   20.40
  -3   9   0  161.68   22.60
  -3  -9   0  140.09   16.50
  -3  -9   0  130.79   16.30
   3  -9   0  168.48   22.60
   3  -9   0  166.18   19.70
  -3  -9   0  152.98   22.30
  -3  -9   0  183.88   33.40
  -1   9  -2 2299.47  111.69
   1   9   2 2538.95  113.09
   1   9   2 2356.66  111.69
   1   9   2 2515.15  112.39
  -1   9  -2 2368.96  113.19
   1   9   2 2383.66  112.29
  -1   9  -2 2481.15  111.59
   1   9   2 2421.26  112.39
   1  -9   2 2442.16  111.29
   1  -9   2 2370.96  113.19
  -1  -9  -2 2267.67  112.29
   1  -9   2 2367.26  111.49
  -1  -9  -2 2278.97  111.79
  -1  -9  -2 2370.46  112.19
  -1  -9  -2 2398.06  112.39
   1  -9   2 2403.46  111.39
  -1  -9  -2 2403.56  112.19
  -1  -9  -2 2482.65  113.19
  -1   9   4  223.68   23.20
   1   9  -4  249.48   20.80
   1   9  -4  258.47   23.50
  -1   9   4  192.28   19.10
   1   9  -4  204.08   25.00
  -1   9   4  189.78   23.30
  -1   9   4  252.47   21.80
  -1   9   4  227.48   18.70
   1   9  -4  256.27   23.00
   1  -9  -4  244.18   19.70
  -1  -9   4  243.88   18.60
  -1  -9   4  235.18   22.00
   1  -9  -4  259.97   23.30
  -1  -9   4  224.88   18.20
  -1  -9   4  260.37   22.50
   1  -9  -4  278.67   20.80
   1  -9  -4  241.08   24.90
   1  -9  -4  267.37   21.00
  -3   9   6   49.30   21.50
  -3   9   6   21.30   12.60
   3   9  -6    9.50   16.20
   3   9  -6   32.80   21.50
  -3   9   6   23.40   21.30
   3   9  -6   31.00   20.00
  -3   9   6   11.60   18.60
  -3  -9   6    1.90   25.30
   3  -9  -6   35.50   19.00
   3  -9  -6  -22.50   24.50
  -3  -9   6    1.60   16.50
   3  -9  -6   10.50   14.20
  -5   9   8   65.89   35.60
   5   9  -8   67.39   23.80
   5   9  -8   25.80   32.30
  -5   9   8   -7.70   28.10
   5   9  -8    6.60   32.60
   5  -9  -8   37.30   36.30
   5  -9  -8   41.70   30.50
  -5  -9   8    7.90   36.30
   5  -9  -8   11.00   20.40
  -4  10   1  128.79   28.80
   4  10  -1  107.89   23.20
  -4  10   1  166.68   27.60
   4  10  -1   85.09   18.20
   4  10  -1  123.09   24.80
   4  10  -1   66.99   25.00
  -4  10   1  114.09   23.40
  -4 -10   1   68.49   22.70
   4 -10  -1  113.99   28.70
  -4 -10   1   95.79   19.20
   4 -10  -1   78.69   26.10
  -4 -10   1   99.99   28.30
  -2  10  -1 1656.03   83.59
   2  10   1 1713.43   83.29
   2  10   1 1698.13   84.39
   2  10   1 1661.93   83.99
  -2  10  -1 1709.53   83.39
   2  10   1 1754.72   85.09
  -2  10  -1 1684.13   83.39
  -2  10  -1 1732.43   84.69
   2  10   1 1742.63   83.99
  -2 -10  -1 1775.02   83.39
  -2 -10  -1 1830.02   83.39
  -2 -10  -1 1744.53   83.49
  -2 -10  -1 1793.52   84.29
  -2 -10  -1 1798.12   85.49
   2 -10   1 1826.72   86.09
  -2 -10  -1 1475.55   92.89
   2 -10   1 1747.73   84.09
   2 -10   1 1738.53   84.79
   2 -10   1 1667.43   82.89
   0  10   3  600.94   32.40
   0  10  -3  516.75   31.10
   0  10   3  632.44   33.50
   0  10  -3  568.04   32.10
   0  10   3  630.44   31.50
   0  10  -3  610.14   34.80
   0 -10  -3  568.24   32.10
   0 -10  -3  594.74   31.30
   0 -10  -3  590.74   33.70
   0 -10   3  592.24   32.00
   0 -10  -3  629.54   33.60
   0 -10   3  600.64   34.70
   0 -10   3  547.85   35.00
   0 -10  -3  567.64   31.90
  -2  10   5  735.23   42.50
  -2  10   5  709.83   38.30
  -2  10   5  740.13   41.40
   2  10  -5  731.43   41.10
   2  10  -5  715.63   41.30
   2  10  -5  690.13   44.40
  -2  10   5  712.13   40.60
   2  10  -5  661.93   40.60
   2 -10  -5  683.53   41.60
   2 -10  -5  741.33   40.00
  -2 -10   5  689.13   41.10
  -2 -10   5  709.73   44.70
  -2 -10   5  750.72   39.40
   2 -10  -5  673.43   46.30
   2 -10  -5  730.03   41.10
  -2 -10   5  642.74   39.30
  -2 -10   5  591.84   45.50
  -4  10   7   48.50   25.70
  -4  10   7   78.19   29.00
   4  10  -7   58.19   21.50
   4  10  -7   42.70   23.70
   4  10  -7   27.20   25.90
  -4 -10   7   53.69   23.00
   4 -10  -7   37.50   17.20
   4 -10  -7   24.90   24.60
  -5  11   2  188.88   33.80
   5  11  -2   87.69   31.60
   5  11  -2  106.09   22.80
   5  11  -2   71.79   31.20
  -5  11   2  122.89   35.20
  -5 -11   2  103.99   29.40
   5 -11  -2   68.19   30.60
  -5 -11   2  113.49   23.50
   5 -11  -2   43.10   28.70
  -5 -11   2  115.59   34.70
  -3  11   0  467.65   35.40
  -3  11   0  474.05   34.40
  -3  11   0  519.65   37.40
   3  11   0  522.15   38.70
   3  11   0  497.15   36.30
   3  11   0  512.35   33.00
   3  11   0  485.65   35.50
  -3 -11   0  566.04   33.40
   3 -11   0  483.15   34.30
  -3 -11   0  533.45   35.40
  -3 -11   0  480.35   32.90
  -3 -11   0  542.15   37.40
   3 -11   0  468.05   40.10
   1  11   2 1089.89   51.49
  -1  11  -2 1003.00   48.30
   1  11   2 1056.19   49.50
  -1  11  -2  917.11   48.30
  -1  11  -2  997.30   48.40
  -1  11  -2  927.01   51.39
   1  11   2  992.50   51.79
   1  11   2 1045.60   48.80
  -1 -11  -2  982.00   49.70
  -1 -11  -2  982.80   49.20
   1 -11   2 1061.19   48.90
  -1 -11  -2  881.31   52.89
  -1 -11  -2  943.51   49.70
  -1  11   4  167.68   17.80
  -1  11   4  175.98   17.10
   1  11  -4  207.08   21.00
   1  11  -4  169.18   18.70
   1  11  -4  204.78   20.20
  -1  11   4  191.08   20.40
  -1  11   4  175.58   23.70
   1  11  -4  196.78   18.40
  -1  11   4  194.28   22.00
   1 -11  -4  183.38   19.70
   1 -11  -4  226.88   18.10
   1 -11  -4  172.48   19.10
  -1 -11   4  231.98   22.70
   1 -11  -4  194.58   17.40
   1 -11  -4  202.58   24.50
  -1 -11   4  193.38   16.20
  -1 -11   4  183.48   18.50
  -1 -11   4  146.89   15.40
  -1 -11   4  194.98   17.10
  -3  11   6   74.39   22.50
  -3  11   6   36.70   13.30
   3  11  -6  103.19   23.80
   3  11  -6   55.99   18.30
   3  11  -6   45.80   19.40
  -3  11   6   91.69   21.90
   3  11  -6   70.79   21.90
  -3 -11   6  115.79   27.50
  -3 -11   6   66.79   18.30
   3 -11  -6   67.99   15.70
   3 -11  -6   65.29   20.00
   3 -11  -6   65.09   28.10
  -5  11   8    8.20   35.10
   5  11  -8   27.40   32.80
  -5  11   8   14.50   29.00
   5  11  -8    5.50   24.40
   5 -11  -8   54.49   36.40
   5 -11  -8   21.10   29.50
  -5 -11   8   40.70   36.30
   5 -11  -8   23.70   19.30
   4  12  -1   27.60   24.10
  -4  12   1   35.10   23.60
   4  12  -1   -4.60   16.40
  -4  12   1   46.00   25.50
   4  12  -1   19.00   20.30
   4  12  -1   12.50   22.30
  -4 -12   1   45.40   25.70
   4 -12  -1   27.20   25.30
  -4 -12   1  -10.70   25.10
  -4 -12   1  -13.40   17.10
   4 -12  -1   28.50   21.10
  -2  12  -1   14.60   12.40
  -2  12  -1   27.30   12.40
   2  12   1   35.70   15.30
   2  12   1   37.10   12.10
   2  12   1   54.19   15.30
  -2  12  -1    9.30   12.80
   2  12   1   19.90   13.10
   2  12   1   43.60   15.90
  -2  12  -1    5.00   15.10
  -2 -12  -1   14.30   12.40
  -2 -12  -1   40.90   12.70
  -2 -12  -1   15.20   11.30
  -2 -12  -1   44.50   15.30
   2 -12   1   19.70   15.70
  -2 -12  -1   36.40   15.00
   2 -12   1   45.80   16.20
  -2 -12  -1   41.20   12.50
   2 -12   1   21.40   11.70
   2 -12   1   30.60   12.60
   0  12  -3  745.03   41.90
   0  12   3  813.02   43.30
   0  12  -3  866.21   41.90
   0  12   3  833.32   41.20
   0  12  -3  818.12   44.30
   0 -12   3  837.32   41.60
   0 -12   3  784.62   44.30
   0 -12  -3  839.62   43.40
   0 -12  -3  891.11   41.80
   0 -12  -3  797.12   41.90
   0 -12   3  696.33   41.30
   0 -12  -3  791.12   43.30
   0 -12  -3  874.81   41.00
   0 -12   3  696.03   43.70
   2  12  -5   21.80   14.40
  -2  12   5   26.50   15.00
   2  12  -5   11.70   15.00
   2  12  -5   20.80   17.00
  -2  12   5   22.30   14.80
  -2  12   5    0.40   16.10
  -2  12   5   13.30   10.20
   2  12  -5   15.30   14.30
   2 -12  -5   57.29   18.80
   2 -12  -5   20.80   14.90
  -2 -12   5    0.70   12.50
   2 -12  -5   36.30   19.20
  -2 -12   5   21.90   19.80
  -2 -12   5   21.50   30.70
   2 -12  -5   12.60   14.20
   2 -12  -5   18.60   12.40
   4  12  -7    9.60   26.00
  -4  12   7   60.39   28.70
   4  12  -7   10.20   44.60
   4  12  -7  -18.20   20.50
  -4  12   7   17.00   25.10
   4  12  -7  -21.50   22.30
  -4 -12   7   19.30   37.00
   4 -12  -7   12.70   24.40
   4 -12  -7   -7.80   16.40
  -4 -12   7   -1.60   20.50
  -5  13   2   47.60   32.40
   5  13  -2   37.30   29.80
   5  13  -2    3.60   20.70
   5  13  -2   27.60   29.50
  -5  13   2   10.90   29.50
  -5 -13   2   37.90   26.00
  -5 -13   2   25.30   32.40
   5 -13  -2    4.10   26.70
   5 -13  -2   15.40   29.70
  -5 -13   2  -16.50   21.60
  -3  13   0    9.90   15.50
  -3  13   0   44.30   19.00
   3  13   0   49.50   19.20
   3  13   0    4.50   13.80
  -3  13   0   -3.30   29.20
   3  13   0    7.70   16.30
   3  13   0  -27.40   15.30
  -3 -13   0   -5.90   18.10
   3 -13   0    9.00   20.40
  -3 -13   0   -6.70   13.70
  -3 -13   0   21.00   15.70
   3 -13   0   -7.40   14.90
   1  13   2  629.74   33.90
  -1  13  -2  623.54   33.10
   1  13   2  629.04   33.20
  -1  13  -2  632.24   36.90
   1  13   2  647.24   37.30
  -1  13  -2  626.44   32.40
   1  13   2  655.83   34.50
  -1 -13  -2  648.64   34.60
  -1 -13  -2  595.24   37.00
  -1 -13  -2  602.54   34.40
   1 -13   2  609.74   36.60
  -1 -13  -2  633.74   33.10
  -1 -13  -2  631.24   33.50
  -1  13   4   25.80   12.70
   1  13  -4   13.00   15.60
  -1  13   4   13.20   14.60
   1  13  -4   27.70   12.70
   1  13  -4   28.80   14.40
  -1  13   4   11.10   13.20
   1  13  -4   26.90   10.70
  -1  13   4   29.30    9.70
   1  13  -4   34.90   11.80
   1 -13  -4   25.40   14.90
   1 -13  -4   26.60   10.60
  -1 -13   4   17.60   18.20
   1 -13  -4   58.29   12.70
   1 -13  -4   15.10   10.70
  -1 -13   4   25.60   17.80
   1 -13  -4   23.80   12.50
  -1 -13   4   52.29   14.30
  -1 -13   4   35.10   12.40
   3  13  -6   57.49   19.70
  -3  13   6   67.69   20.10
   3  13  -6   47.00   22.20
  -3  13   6    8.80   20.40
  -3  13   6   23.00   12.20
   3  13  -6   68.29   18.10
   3  13  -6   43.30   20.90
   3 -13  -6   37.20   27.20
  -3 -13   6   50.49   17.50
  -3 -13   6   44.00   26.20
   3 -13  -6   92.89   25.20
   3 -13  -6   33.40   15.30
   5  13  -8   14.80   24.20
   5  13  -8   53.09   33.30
  -5  13   8  -42.20   33.50
  -5  13   8   -4.20   28.60
   5  13  -8   41.70   34.60
   5 -13  -8   14.20   20.40
  -5 -13   8   25.70   38.50
   5 -13  -8   18.70   32.70
   5 -13  -8   43.00   37.00
  -4  14   1   68.99   35.40
  -4  14   1   72.69   22.10
   4  14  -1   51.89   25.30
   4  14  -1   52.89   18.50
   4  14  -1   52.59   23.90
  -4  14   1   52.69   26.00
   4  14  -1   43.30   30.20
   4 -14  -1   49.50   27.00
  -4 -14   1   29.10   26.60
   4 -14  -1   53.09   22.20
  -4 -14   1   50.79   19.30
  -4 -14   1   76.19   22.20
   2  14   1 1050.89   53.79
  -2  14  -1 1026.60   53.59
  -2  14  -1  970.70   53.49
   2  14   1 1104.99   56.29
   2  14   1 1072.39   54.19
   2  14   1 1066.59   54.29
   2  14   1 1047.60   53.79
  -2  14  -1 1065.99   55.49
   2 -14   1 1009.30   55.19
  -2 -14  -1 1069.49   53.99
   2 -14   1 1073.99   55.39
  -2 -14  -1 1096.39   54.99
   2 -14   1 1000.10   52.49
  -2 -14  -1  954.80   55.79
  -2 -14  -1 1017.50   52.89
  -2 -14  -1 1077.29   54.09
  -2 -14  -1 1053.99   52.89
   2 -14   1 1030.00   52.09
   0  14  -3 1673.53   84.89
   0  14  -3 1675.23   82.99
   0  14   3 1848.32   84.49
   0  14  -3 1668.23   82.69
   0  14   3 1732.23   83.99
   0 -14   3 1709.33   82.89
   0 -14  -3 1698.23   82.09
   0 -14   3 1747.03   83.09
   0 -14  -3 1784.62   84.09
   0 -14  -3 1788.52   83.39
   0 -14  -3 1724.73   81.89
   0 -14   3 1843.02   84.89
   0 -14  -3 1746.63   84.39
   2  14  -5   33.20   18.00
  -2  14   5   44.80   15.50
   2  14  -5   57.99   16.00
   2  14  -5   70.49   15.00
  -2  14   5   75.09   16.00
   2  14  -5   62.09   16.00
  -2  14   5   42.80   18.20
  -2  14   5   69.49   11.50
   2 -14  -5   73.09   15.80
  -2 -14   5   36.40   22.10
   2 -14  -5   51.19   22.40
   2 -14  -5   74.79   19.60
  -2 -14   5   69.59   13.40
   2 -14  -5   62.59   14.00
   4  14  -7   33.90   22.10
  -4  14   7   47.30   28.90
  -4  14   7   86.59   27.30
   4  14  -7   48.10   29.20
   4  14  -7   80.09   27.90
  -4 -14   7   26.50   21.20
  -4 -14   7   29.60   31.70
   4 -14  -7   80.29   40.50
   4 -14  -7   65.89   25.30
   4 -14  -7   46.40   17.00
  -5  15   2  115.29   32.50
  -5  15   2   80.39   33.90
   5  15  -2   93.49   31.30
   5  15  -2   85.79   31.20
   5  15  -2   51.99   22.70
  -5 -15   2  105.99   25.70
   5 -15  -2   96.59   27.90
   5 -15  -2   86.39   32.10
  -5 -15   2   35.40   39.60
  -5 -15   2  129.29   36.80
  -3  15   0  445.66   34.50
   3  15   0  526.75   36.10
  -3  15   0  501.15   38.20
   3  15   0  528.95   39.30
   3  15   0  485.35   38.70
  -3  15   0  516.15   36.60
   3  15   0  551.44   40.40
  -3 -15   0  525.25   38.90
  -3 -15   0  529.55   34.30
   3 -15   0  560.44   34.70
   3 -15   0  488.45   41.90
  -3 -15   0  575.74   52.39
   1  15   2  672.23   35.80
  -1  15  -2  650.93   36.00
   1  15   2  670.33   35.50
  -1  15  -2  695.93   39.30
   1  15   2  698.13   36.80
   1  15   2  660.93   39.50
   1 -15   2  658.33   38.80
  -1 -15  -2  653.93   35.10
  -1 -15  -2  691.63   37.10
   1 -15   2  663.83   37.00
  -1 -15  -2  683.93   37.00
  -1 -15  -2  687.43   39.40
  -1 -15  -2  689.93   35.00
   1 -15   2  689.23   36.60
  -1  15   4  340.77   22.30
   1  15  -4  287.17   25.90
   1  15  -4  289.37   33.90
   1  15  -4  319.57   21.70
   1  15  -4  277.97   22.00
  -1  15   4  342.97   25.80
   1  15  -4  329.07   27.70
  -1  15   4  308.07   23.80
  -1  15   4  367.36   29.60
   1 -15  -4  319.57   22.90
   1 -15  -4  333.87   21.70
  -1 -15   4  314.57   26.90
  -1 -15   4  289.07   34.20
   1 -15  -4  308.57   28.60
   1 -15  -4  305.37   22.80
  -1 -15   4  310.57   30.20
  -3  15   6    3.80   20.40
  -3  15   6   25.40   21.70
   3  15  -6    2.50   19.70
   3  15  -6   -8.30   22.20
   3  15  -6   16.50   18.10
   3  15  -6   -2.80   18.30
  -3  15   6    4.40   11.90
  -3  15   6   28.60   18.40
  -3 -15   6   46.50   17.00
   3 -15  -6   -1.90   13.80
   3 -15  -6   29.20   28.00
   3 -15  -6   -0.60   18.30
  -3 -15   6   19.20   24.70
   5  15  -8   19.30   31.30
   5  15  -8   -0.10   33.70
   5  15  -8   -1.70   24.90
  -5  15   8   36.50   30.50
  -5  15   8   23.80   34.40
   5 -15  -8   19.40   19.00
  -5 -15   8  -48.90   38.30
   5 -15  -8   56.59   36.80
  -4  16   1   18.60   20.40
   4  16  -1  -18.80   22.10
   4  16  -1   35.90   23.20
   4  16  -1  -21.30   24.00
  -4  16   1   11.00   24.00
  -4  16   1   31.90   25.70
   4  16  -1   20.60   18.40
   4 -16  -1   22.10   27.00
  -4 -16   1   -7.30   27.00
  -4 -16   1  -14.20   18.40
  -4 -16   1   21.00   20.30
   4 -16  -1   56.79   21.30
   2  16   1  438.96   33.30
  -2  16  -1  422.56   28.90
  -2  16  -1  412.66   29.00
   2  16   1  499.45   29.20
   2  16   1  440.66   28.80
  -2  16  -1  416.56   31.70
   2  16   1  483.15   29.40
   2  16   1  444.76   32.40
   2 -16   1  438.16   31.60
  -2 -16  -1  457.15   27.50
  -2 -16  -1  435.06   27.70
   2 -16   1  388.06   31.70
  -2 -16  -1  457.75   29.90
   2 -16   1  446.36   32.40
   2 -16   1  373.56   26.60
  -2 -16  -1  424.06   33.10
  -2 -16  -1  440.66   29.60
  -2 -16  -1  456.55   30.70
   0  16  -3  544.05   32.80
   0  16   3  550.44   35.30
   0  16   3  631.84   30.70
   0  16  -3  580.44   32.20
   0  16   3  558.04   31.40
   0  16  -3  577.84   36.50
   0 -16  -3  598.14   32.40
   0 -16  -3  571.64   30.30
   0 -16   3  554.54   32.80
   0 -16   3  521.25   36.10
   0 -16   3  473.45   34.90
   0 -16  -3  609.44   34.90
   0 -16  -3  571.74   35.00
   0 -16  -3  568.24   29.70
  -2  16   5   44.20   17.70
  -2  16   5   57.09   15.20
   2  16  -5   77.39   23.00
   2  16  -5   53.19   20.10
  -2  16   5   86.69   16.60
  -2  16   5   50.99   11.20
  -2 -16   5   72.49   15.50
   2 -16  -5   73.59   14.10
   2 -16  -5   67.49   33.20
   2 -16  -5   71.09   15.40
   2 -16  -5   71.59   18.60
   4  16  -7   58.79   30.10
   4  16  -7   -9.30   26.00
   4  16  -7   21.90   23.00
  -4  16   7   35.40   27.70
  -4  16   7   25.50   26.70
   4  16  -7   23.10   22.70
  -4 -16   7  -10.30   19.70
   4 -16  -7   21.50   24.50
   4 -16  -7   16.30   16.70
  -4 -16   7   44.60   34.70
   4 -16  -7   43.50   34.70
  -5  17   2   16.90   38.70
   5  17  -2   22.80   30.30
   5  17  -2  -20.00   29.10
   5  17  -2   -4.60   22.50
  -5  17   2   50.19   32.50
  -5 -17   2    1.60   23.10
  -5 -17   2   14.90   24.10
   5 -17  -2   31.80   31.00
  -5 -17   2   60.49   33.30
   5 -17  -2  -12.80   26.60
  -3  17   0    5.30   19.10
   3  17   0  -20.20   16.10
   3  17   0   23.90   15.00
   3  17   0   40.90   19.70
  -3  17   0    6.20   17.40
   3  17   0   23.20   17.20
   3 -17   0   10.70   25.20
  -3 -17   0   22.00   14.70
  -3 -17   0   19.40   15.30
   3 -17   0   22.20   15.20
  -3 -17   0    4.70   20.00
  -1  17  -2  580.44   33.50
   1  17   2  655.93   32.40
  -1  17  -2  575.44   36.70
  -1  17  -2  566.64   31.00
   1  17   2  607.64   34.10
   1  17   2  603.44   32.70
   1  17   2  638.04   38.00
   1  17   2  604.14   32.80
   1 -17   2  592.04   36.50
   1 -17   2  542.05   34.40
  -1 -17  -2  627.44   34.70
   1 -17   2  562.44   31.80
   1 -17   2  633.64   31.20
  -1 -17  -2  547.45   32.90
  -1 -17  -2  627.04   37.60
  -1 -17  -2  634.74   34.60
  -1 -17  -2  534.45   36.60
  -1 -17  -2  593.94   31.40
   1 -17   2  652.53   34.90
  -1  17   4  341.87   25.90
  -1  17   4  356.26   22.20
   1  17  -4  331.37   26.00
   1  17  -4  302.07   28.80
   1  17  -4  317.67   22.10
   1  17  -4  369.26   28.40
   1  17  -4  287.07   21.40
  -1  17   4  289.17   26.20
  -1 -17   4  253.87   30.50
   1 -17  -4  307.37   29.90
  -1 -17   4  314.37   26.50
   1 -17  -4  340.97   22.70
   1 -17  -4  312.57   23.40
  -1 -17   4  265.27   31.10
  -1 -17   4  336.07   27.80
   1 -17  -4  364.66   22.80
   3  17  -6   11.90   20.30
   3  17  -6   10.20   18.70
  -3  17   6   19.20   22.00
  -3  17   6   18.10   11.80
   3  17  -6   -8.20   22.00
  -3  17   6   19.10   20.20
   3  17  -6   16.60   17.90
  -3  17   6   -5.90   18.00
   3 -17  -6  -18.10   18.50
   3 -17  -6   16.10   14.90
  -3 -17   6   -5.90   26.60
  -3 -17   6    6.90   16.30
   3 -17  -6    3.80   27.90
   5  17  -8    1.00   25.00
  -5  17   8   16.00   34.10
   5  17  -8  -44.60   31.50
   5  17  -8   31.80   31.20
   5 -17  -8   -4.30   38.10
   5 -17  -8    2.40   18.30
  -5 -17   8   72.59   40.50
   4  18  -1   36.30   20.20
   4  18  -1  113.49   23.70
   4  18  -1   87.69   27.30
   4  18  -1  106.09   25.40
  -4  18   1  124.69   29.00
  -4  18   1   88.39   22.90
  -4  18   1   96.09   26.60
   4 -18  -1   45.80   29.90
  -4 -18   1   98.89   21.50
  -4 -18   1   89.79   28.10
  -4 -18   1  110.89   22.00
   4 -18  -1   74.19   22.30
  -2  18  -1  183.18   17.40
   2  18   1  181.58   20.30
   2  18   1  188.48   21.00
  -2  18  -1  178.48   18.00
   2  18   1  159.48   19.70
   2  18   1  162.78   17.70
  -2  18  -1  211.38   21.30
  -2 -18  -1  196.68   20.00
   2 -18   1  180.08   19.40
   2 -18   1  169.48   20.80
  -2 -18  -1  187.68   18.60
  -2 -18  -1  209.88   22.20
  -2 -18  -1  157.98   18.30
   0  18  -3  323.07   24.60
   0  18  -3  343.67   23.40
   0  18   3  358.46   21.40
   0  18   3  264.27   26.70
   0  18   3  321.67   21.90
   0  18  -3  294.47   28.50
   0 -18   3  285.47   23.10
   0 -18   3  244.78   24.30
   0 -18  -3  352.66   23.00
   0 -18  -3  306.07   27.00
   0 -18   3  248.98   27.90
   0 -18   3  294.37   26.60
   2  18  -5   12.40   14.90
   2  18  -5    1.30   14.30
  -2  18   5    6.00   14.80
  -2  18   5  -10.40   18.80
  -2  18   5    0.40   16.90
  -2  18   5   18.90   17.60
   2  18  -5  -26.50   12.80
   2 -18  -5   24.80   14.20
   2 -18  -5  -14.90   19.10
   2 -18  -5   23.90   12.70
  -2 -18   5    7.90   20.70
   2 -18  -5   24.40   18.20
   4  18  -7   50.49   26.90
   4  18  -7   -6.00   23.80
  -4  18   7   53.89   27.80
   4  18  -7   -5.90   30.70
   4  18  -7   47.60   29.90
  -4  18   7   -9.30   27.70
  -4 -18   7   43.10   21.40
  -4 -18   7  -22.10   33.50
   4 -18  -7   -7.20   35.20
   4 -18  -7    0.80   32.70
   4 -18  -7   18.80   16.50
  -5  19   2  132.39   33.10
   5  19  -2   93.39   32.70
   5  19  -2   63.99   34.60
  -5  19   2   63.49   33.60
   5  19  -2   68.59   25.20
   5 -19  -2   23.50   32.50
  -5 -19   2   97.99   35.20
  -5 -19   2  123.69   34.80
  -3  19   0  759.12   45.50
  -3  19   0  809.22   47.60
   3  19   0  761.22   46.60
   3  19   0  719.73   46.70
  -3  19   0  815.42   49.40
   3  19   0  778.12   47.10
   3  19   0  798.92   51.29
   3 -19   0  820.12   50.29
  -3 -19   0  894.61   48.10
  -3 -19   0  758.52   44.50
   3 -19   0  790.42   76.59
  -3 -19   0  792.02   50.09
   1  19   2 2717.63  126.49
  -1  19  -2 2609.54  125.99
  -1  19  -2 2680.83  128.69
   1  19   2 2706.03  129.29
   1  19   2 2748.23  127.99
   1  19   2 2839.72  127.09
   1  19   2 2632.24  126.69
   1 -19   2 2684.23  128.59
  -1 -19  -2 2714.53  128.19
   1 -19   2 2800.52  126.29
   1 -19   2 2582.84  125.99
  -1 -19  -2 2729.13  126.49
   1 -19   2 2798.32  127.79
  -1 -19  -2 2740.23  128.29
  -1 -19  -2 2665.83  129.19
  -1  19   4   97.19   16.00
   1  19  -4  137.09   15.90
   1  19  -4  107.99   19.00
   1  19  -4  108.59   16.90
  -1  19   4   80.49   11.70
  -1  19   4  108.29   16.90
  -1 -19   4   85.29   20.10
   1 -19  -4  130.29   19.20
  -1 -19   4   89.19   15.30
   1 -19  -4  140.89   14.20
  -1 -19   4   86.29   20.60
   3  19  -6  138.89   23.90
  -3  19   6  138.79   27.30
  -3  19   6   79.99   14.40
   3  19  -6  124.49   22.20
  -3  19   6  160.48   25.00
  -3  19   6  151.88   26.80
   3  19  -6  103.89   26.00
   3 -19  -6  143.99   22.50
  -3 -19   6   95.69   29.50
   3 -19  -6  115.79   18.40
  -3 -19   6  129.09   20.00
   3 -19  -6  111.49   30.50
  -5  19   8    3.30   33.60
   5  19  -8   25.00   31.70
   5  19  -8   -6.40   41.00
   5  19  -8    8.60   25.90
  -5  19   8   58.39   33.50
   5 -19  -8   10.60   18.20
   5 -19  -8   96.59   41.20
  -5 -19   8    9.50   42.50
  -4  20   1  119.89   29.00
  -4  20   1   60.19   26.00
   4  20  -1   58.19   22.90
   4  20  -1   62.69   20.80
   4  20  -1   80.59   25.00
   4  20  -1   86.79   27.30
  -4 -20   1   71.19   22.30
   4 -20  -1   65.69   21.60
  -4 -20   1   40.40   19.40
  -4 -20   1   48.80   28.60
   4 -20  -1   79.19   30.80
   2  20   1  104.29   21.40
  -2  20  -1  138.69   15.40
   2  20   1  115.49   18.50
  -2  20  -1  114.89   19.50
   2  20   1  148.99   16.60
   2  20   1  112.09   15.70
  -2 -20  -1  111.19   16.40
   2 -20   1  113.09   17.70
  -2 -20  -1   89.99   17.70
   2 -20   1   91.09   19.20
   0  20  -3  929.81   47.90
   0  20  -3  914.91   49.00
   0  20   3  945.11   47.60
   0  20  -3  838.42   51.09
   0  20   3  937.21   46.60
   0 -20   3  810.52   49.80
   0 -20  -3 1008.70   48.10
   0 -20   3  902.91   48.30
   0 -20  -3  940.61   51.09
   0 -20   3  939.61   50.99
   0 -20   3  956.10   47.90
   0 -20  -3  936.71   50.49
  -2  20   5   10.90   17.50
  -2  20   5   49.90   15.60
   2  20  -5   52.49   16.50
   2  20  -5   39.60   15.40
  -2  20   5   49.60   17.10
  -2  20   5   40.10   11.30
   2  20  -5   60.59   19.40
   2 -20  -5   25.90   20.60
  -2 -20   5   39.70   22.80
   2 -20  -5   59.09   15.10
   2 -20  -5   65.09   14.40
   4  20  -7   38.90   30.20
  -4  20   7   27.30   28.30
  -4  20   7  104.49   29.50
   4  20  -7   91.89   27.20
   4  20  -7   22.90   24.00
  -4 -20   7   59.39   35.30
   4 -20  -7   31.90   36.70
   4 -20  -7   61.49   25.40
   4 -20  -7   44.40   17.90
  -4 -20   7   53.99   23.90
  -5  21   2   34.20   31.10
   5  21  -2    4.80   29.10
   5  21  -2   52.99   31.10
  -5  21   2  -35.20   30.70
   5  21  -2  -16.60   22.90
   5 -21  -2  -31.60   31.30
  -5 -21   2   34.60   33.60
  -5 -21   2   25.10   24.40
  -3  21   0   28.30   21.60
   3  21   0   70.79   19.30
  -3  21   0   26.70   16.10
  -3  21   0   50.19   19.80
   3  21   0   51.69   17.20
   3  21   0   54.39   25.70
   3  21   0   38.70   21.10
   3 -21   0   65.89   16.00
  -3 -21   0   46.70   15.90
  -3 -21   0   34.60   22.40
   3 -21   0   11.60   23.80
  -3 -21   0   60.39   17.80
   1  21   2  210.78   20.40
  -1  21  -2  153.88   16.30
   1  21   2  180.78   17.20
   1  21   2  174.68   18.90
   1  21   2  157.18   18.00
  -1  21  -2  174.38   20.60
  -1  21  -2  153.08   17.60
   1  21   2  162.58   18.50
  -1 -21  -2  193.88   17.70
  -1 -21  -2  172.28   20.40
   1 -21   2  188.08   17.40
   1 -21   2  174.38   17.30
   1 -21   2  181.58   16.20
   1 -21   2  166.08   17.40
  -1 -21  -2  193.98   19.30
  -1 -21  -2  156.98   18.70
   1  21  -4   24.20   16.70
   1  21  -4   11.70   13.20
  -1  21   4    6.00   10.70
  -1  21   4   22.10   15.20
  -1  21   4   10.90    9.10
   1  21  -4   -6.00   14.20
  -1  21   4  -20.60   14.10
  -1 -21   4   13.30   13.20
  -1 -21   4   -0.70   19.10
  -1 -21   4    0.30   17.10
   1 -21  -4  -13.50   10.30
  -1 -21   4  -17.10   14.10
   1 -21  -4   -3.30   16.60
   1 -21  -4   -0.80   10.60
  -3  21   6   11.10   23.20
   3  21  -6   -1.10   19.20
   3  21  -6   16.10   21.10
   3  21  -6   35.90   24.50
  -3  21   6   25.80   21.30
   3  21  -6   12.00   18.50
  -3  21   6   -5.40   21.70
  -3  21   6   14.30   12.50
   3 -21  -6   15.30   15.20
  -3 -21   6   -8.00   16.30
   3 -21  -6   -5.00   18.60
  -3 -21   6    1.40   27.90
   3 -21  -6  -26.10   28.20
   5  21  -8   35.40   26.40
  -5  21   8  -17.50   31.70
   5  21  -8   10.00   30.80
  -5  21   8   29.70   31.90
   5 -21  -8  -25.40   16.70
   5 -21  -8  -43.50   49.00
   4  22  -1   71.59   27.60
  -4  22   1  159.58   30.50
   4  22  -1  112.89   42.60
   4  22  -1  101.59   23.30
  -4  22   1  120.29   28.50
  -4  22   1  131.39   23.70
   4  22  -1  107.69   26.30
  -4 -22   1  176.68   22.70
  -4 -22   1  130.59   30.90
  -4 -22   1  124.29   24.80
   4 -22  -1  114.99   32.40
   4 -22  -1  117.69   40.90
  -2  22  -1  105.89   16.80
   2  22   1  162.98   19.10
   2  22   1  146.69   20.50
  -2  22  -1  155.08   21.00
  -2  22  -1  146.69   15.80
  -2  22  -1   99.69   16.30
   2  22   1  158.68   19.40
  -2 -22  -1  139.79   17.80
  -2 -22  -1  176.78   20.10
   2 -22   1  152.88   18.80
  -2 -22  -1  137.79   16.60
   0  22  -3  760.62   41.60
   0  22   3  725.23   39.60
   0  22  -3  727.93   44.60
   0  22   3  747.73   38.60
   0  22  -3  764.72   40.50
   0 -22   3  678.93   41.10
   0 -22  -3  774.72   43.60
   0 -22  -3  682.63   42.60
   0 -22   3  774.92   40.50
   0 -22   3  714.13   43.70
   0 -22  -3  726.43   40.40
  -2  22   5   97.19   17.20
   2  22  -5   69.09   18.60
   2  22  -5  119.39   21.70
   2  22  -5  114.19   17.10
  -2  22   5  111.89   18.10
  -2  22   5  103.19   20.50
   2  22  -5  135.89   18.00
   2 -22  -5   82.69   22.60
   2 -22  -5  140.69   17.30
  -2 -22   5   66.69   24.80
   2 -22  -5  112.09   15.30
   4  22  -7   24.40   33.10
  -4  22   7   -3.40   23.60
   4  22  -7   35.40   30.40
   4  22  -7   11.90   24.40
  -4  22   7    7.30   28.10
   4  22  -7  -23.40   26.90
  -4  22   7   55.29   28.40
   4 -22  -7   21.80   16.80
  -4 -22   7   20.50   21.20
   4 -22  -7   -6.40   37.80
  -4 -22   7   26.20   36.70
   4 -22  -7   29.70   24.00
   5  23  -2   16.90   24.70
  -5  23   2   34.50   33.40
   5  23  -2   37.60   31.80
  -5  23   2   12.40   31.20
   5  23  -2   41.50   30.00
   5 -23  -2  -20.30   32.70
  -5 -23   2   22.10   25.30
  -5 -23   2   96.69   35.40
  -3  23   0  404.86   30.20
  -3  23   0  422.36   36.90
   3  23   0  370.36   32.50
  -3  23   0  389.76   33.90
   3  23   0  344.17   32.20
   3  23   0  349.27   33.40
   3  23   0  406.26   39.30
  -3 -23   0  406.76   34.10
   3 -23   0  357.16   34.00
  -3 -23   0  377.66   30.70
  -3 -23   0  383.86   37.80
   3 -23   0  380.66   28.10
   1  23   2  853.31   43.90
  -1  23  -2  817.02   47.40
   1  23   2  820.62   48.70
   1  23   2  847.12   46.00
   1  23   2  839.32   43.40
   1 -23   2  887.41   43.80
  -1 -23  -2  802.42   50.99
   1 -23   2  856.41   47.20
   1 -23   2  870.91   46.60
   1 -23   2  900.51   43.20
  -1 -23  -2  854.91   44.00
  -1 -23  -2  885.61   46.40
   1 -23   2  817.12   46.30
  -1 -23  -2  832.02   46.60
   1  23  -4  350.66   31.10
  -1  23   4  366.76   27.90
   1  23  -4  364.76   28.80
  -1  23   4  371.86   24.10
   1  23  -4  340.77   30.40
   1 -23  -4  310.47   32.30
   1 -23  -4  356.66   25.50
  -1 -23   4  385.56   33.10
  -1 -23   4  360.36   29.60
  -1 -23   4  347.97   30.70
  -3  23   6  109.39   25.80
  -3  23   6  123.49   22.70
   3  23  -6  101.49   27.30
  -3  23   6  145.79   24.30
   3  23  -6  115.79   23.70
   3  23  -6   92.79   23.50
   3  23  -6   82.09   20.80
   3 -23  -6   70.89   18.00
  -3 -23   6  101.69   31.00
   3 -23  -6   90.19   31.30
  -3 -23   6  103.89   30.50
   3 -23  -6  158.48   22.00
   5  23  -8    2.80   27.00
  -5  23   8   17.00   32.00
   5  23  -8   55.89   31.60
  -5  23   8  -31.60   32.10
   5  23  -8   12.10   43.10
   5 -23  -8   63.49   18.40
  -5 -23   8   49.30   50.09
  -4  24   1  152.68   23.20
  -4  24   1  160.48   31.00
   4  24  -1  114.69   27.10
  -4  24   1  131.89   28.90
   4  24  -1  119.79   31.50
   4  24  -1  133.49   24.60
   4  24  -1  142.79   30.10
  -4 -24   1   84.39   31.00
   4 -24  -1   92.49   33.10
   4 -24  -1  150.98   23.00
  -4 -24   1  174.98   25.60
  -2  24  -1  217.68   24.30
  -2  24  -1  233.38   22.90
   2  24   1  237.58   24.00
   2  24   1  195.18   21.60
   2  24   1  220.88   25.50
   2  24   1  231.88   20.40
  -2  24  -1  214.68   21.20
  -2  24  -1  189.38   20.10
  -2 -24  -1  234.88   23.30
  -2 -24  -1  219.98   24.50
   2 -24   1  208.88   21.60
   0  24  -3  156.18   16.10
   0  24   3  158.58   14.50
   0  24   3  130.69   14.40
   0  24  -3  155.08   17.60
   0 -24  -3  156.98   15.50
   0 -24   3  120.39   16.70
   0 -24   3  115.19   20.90
   0 -24  -3  102.59   18.00
   0 -24   3  133.39   18.00
   0 -24   3  127.79   18.00
   0 -24  -3  153.38   19.90
   0 -24  -3  174.68   16.30
   0 -24   3  122.59   19.00
   2  24  -5  116.79   20.40
  -2  24   5  135.49   14.60
  -2  24   5  169.68   19.90
   2  24  -5  121.49   18.80
  -2  24   5  150.38   22.40
   2  24  -5  157.18   18.40
   2  24  -5  161.88   23.50
  -2  24   5  134.39   18.80
   2 -24  -5  148.89   25.00
   2 -24  -5  171.78   17.60
  -2 -24   5   98.79   26.30
   2 -24  -5  168.48   20.10
   4  24  -7   63.99   26.30
  -4  24   7   42.90   34.30
   4  24  -7    3.70   30.40
  -4  24   7   53.09   25.40
  -4  24   7   78.99   29.60
   4  24  -7   13.90   24.10
   4  24  -7   76.89   28.80
   4 -24  -7   54.19   38.80
  -4 -24   7   81.59   39.00
   4 -24  -7   45.40   17.90
   4 -24  -7   54.09   25.00
  -5  25   2   52.19   35.20
   5  25  -2  -18.50   23.60
   5  25  -2   -7.70   28.60
   5  25  -2    3.70   30.00
  -5  25   2  -21.90   30.40
   5 -25  -2   28.50   34.10
  -5 -25   2    2.70   34.60
  -5 -25   2  -18.70   25.00
   3  25   0   10.70   18.20
   3  25   0   46.00   17.50
  -3  25   0   11.70   22.50
  -3  25   0    3.00   19.80
   3  25   0    6.80   17.50
   3  25   0    9.00   21.70
  -3 -25   0   31.40   18.30
  -3 -25   0   45.70   13.60
   3 -25   0  -23.90   23.80
  -3 -25   0    8.40   22.90
   1  25   2  136.09   14.40
   1  25   2  105.99   19.30
   1  25   2  116.39   13.80
  -1  25  -2  131.49   19.60
   1  25   2  145.09   15.20
   1 -25   2  100.99   12.60
  -1 -25  -2  130.59   15.60
   1 -25   2  129.59   19.30
  -1 -25  -2  128.39   15.10
   1 -25   2  104.09   13.30
   1 -25   2  101.39   18.30
  -1 -25  -2  123.39   16.40
   1 -25   2   82.89   16.40
  -1  25   4   11.50   15.80
   1  25  -4   25.90   16.30
  -1  25   4   41.80   10.80
  -1  25   4   75.39   13.90
  -1 -25   4   37.70   18.00
   1 -25  -4   46.70   21.30
   1 -25  -4   61.39   13.00
  -3  25   6   46.50   20.00
   3  25  -6   17.90   21.30
  -3  25   6   -0.40   24.30
  -3  25   6  -11.30   21.30
   3  25  -6   46.00   22.10
   3  25  -6   35.10   26.50
   3 -25  -6    9.10   30.40
  -3 -25   6  -30.30   30.10
   3 -25  -6   21.70   20.60
   3 -25  -6    3.30   16.20
   5  25  -8   21.20   31.60
  -5  25   8    9.90   31.70
   5  25  -8  -16.40   26.80
   5  25  -8  -25.70   34.80
  -5  25   8  -11.70   33.70
   5 -25  -8   33.50   48.20
  -5 -25   8   45.20   40.80
   4  26  -1  -17.40   25.40
   4  26  -1  -19.40   26.50
  -4  26   1   -4.00   28.10
   4  26  -1   16.60   22.80
   4  26  -1   -1.00   20.20
  -4  26   1   49.60   18.90
  -4 -26   1    4.70   21.40
   4 -26  -1   65.39   33.80
   4 -26  -1    3.20   32.10
  -4 -26   1   27.30   29.30
  -4 -26   1   37.20   18.10
  -2  26  -1  412.46   29.00
   2  26   1  380.36   27.80
   2  26   1  388.66   31.10
   2  26   1  442.56   27.90
  -2  26  -1  340.07   30.70
   2  26   1  402.76   36.30
  -2  26  -1  448.16   27.60
  -2 -26  -1  404.16   31.50
   2 -26   1  404.86   31.70
   2 -26   1  347.87   33.20
   0  26  -3  406.26   30.00
   0  26   3  334.67   24.20
   0  26  -3  363.66   32.60
   0  26  -3  368.86   27.00
   0  26   3  348.67   25.70
   0 -26   3  369.86   29.30
   0 -26   3  378.56   25.80
   0 -26  -3  364.96   31.80
   0 -26  -3  392.36   26.60
   0 -26   3  351.56   31.60
   0 -26  -3  363.46   26.30
   0 -26   3  394.56   29.60
   0 -26   3  338.07   27.00
   0 -26   3  375.86   28.40
  -2  26   5  125.39   19.40
   2  26  -5  123.59   17.10
   2  26  -5  128.39   18.70
  -2  26   5  128.19   14.50
  -2  26   5  134.69   19.00
   2  26  -5   87.49   20.00
  -2  26   5  121.89   22.10
   2  26  -5   78.89   22.50
   2 -26  -5  107.49   24.70
   2 -26  -5  129.39   17.10
   2 -26  -5   95.19   24.00
   2 -26  -5  183.98   21.40
  -2 -26   5   95.49   27.60
   4  26  -7  -55.89   29.20
  -4  26   7   45.80   30.50
  -4  26   7   25.40   27.90
   4  26  -7  -24.10   26.00
   4  26  -7  -17.50   24.90
   4  26  -7   23.00   35.10
   4 -26  -7    6.20   16.80
   4 -26  -7   -7.40   38.90
  -4 -26   7   19.10   37.00
   5  27  -2   18.60   25.60
  -5  27   2  153.88   37.30
   5  27  -2   82.19   34.50
  -5  27   2  152.68   34.70
   5  27  -2  107.49   32.10
   5 -27  -2  100.09   36.70
  -5 -27   2   86.69   28.10
  -5 -27   2  183.78   38.30
   3  27   0  335.47   33.00
  -3  27   0  341.27   32.50
   3  27   0  311.97   30.20
   3  27   0  327.77   31.00
  -3  27   0  352.96   36.90
   3  27   0  354.76   39.40
  -3 -27   0  281.57   28.80
  -3 -27   0  374.96   37.50
   3 -27   0  334.17   39.80
  -3 -27   0  292.57   34.20
   1  27   2  163.38   19.80
  -1  27  -2  170.18   21.20
   1  27   2  146.79   14.70
   1  27   2  141.99   17.70
   1  27   2  141.49   20.90
   1 -27   2  164.38   18.90
  -1 -27  -2  152.18   22.70
  -1 -27  -2  119.89   17.00
   1 -27   2  143.09   18.60
   1 -27   2  142.59   20.10
  -1 -27  -2  143.69   18.40
   1 -27   2  158.68   17.50
   1 -27   2  139.29   14.30
  -1  27   4  271.77   25.20
   1  27  -4  247.68   28.90
  -1  27   4  266.17   23.00
   1  27  -4  224.78   26.90
  -1  27   4  268.67   21.60
   1 -27  -4  256.57   26.90
   1 -27  -4  280.57   23.60
  -1 -27   4  243.78   31.70
   3  27  -6  214.98   28.30
   3  27  -6  215.88   31.30
  -3  27   6  192.28   27.10
  -3  27   6  201.48   30.20
   3  27  -6  188.18   27.10
  -3  27   6  258.87   27.00
   3 -27  -6  176.98   22.30
  -3 -27   6  225.08   36.20
   3 -27  -6  184.48   34.60
   3 -27  -6  248.08   26.30
   4  28  -1   47.10   28.40
  -4  28   1   19.20   36.90
  -4  28   1   53.19   26.70
  -4  28   1   21.00   18.40
   4  28  -1   24.40   22.70
   4  28  -1   12.20   23.90
   4  28  -1   31.40   20.40
  -4 -28   1   38.90   24.80
  -4 -28   1   33.40   31.80
   4 -28  -1   25.50   33.10
  -2  28  -1   57.39   15.90
   2  28   1   46.10   13.90
  -2  28  -1   54.49   16.70
   2  28   1   62.19   14.80
   2  28   1   55.09   20.80
  -2  28  -1   38.70   20.90
  -2 -28  -1   54.39   19.30
   2 -28   1   52.89   19.70
  -2 -28  -1   76.39   16.80
   0  28  -3  198.08   24.40
   0  28  -3  185.48   20.70
   0  28  -3  199.78   22.60
   0  28   3  201.48   23.70
   0 -28   3  135.49   22.70
   0 -28   3  161.78   17.10
   0 -28   3  155.98   18.90
   0 -28   3  193.98   21.40
   0 -28  -3  213.28   18.60
   0 -28   3  199.48   22.50
   0 -28  -3  154.28   22.30
   0 -28   3  173.48   20.60
   2  28  -5  369.76   37.10
  -2  28   5  303.77   30.00
   2  28  -5  329.77   28.60
   2  28  -5  269.27   28.10
   2  28  -5  360.66   37.30
  -2  28   5  290.37   28.80
  -2  28   5  381.86   28.30
   2 -28  -5  289.97   32.80
   2 -28  -5  323.17   30.10
   2 -28  -5  309.27   28.20
  -2 -28   5  340.17   34.60
   4  28  -7   82.59   28.90
  -4  28   7  109.89   32.30
  -4  28   7   70.79   29.10
   4  28  -7   42.70   26.80
   4  28  -7   79.19   32.90
   4 -28  -7  130.49   42.30
   4 -28  -7   46.70   18.20
  -4 -28   7   45.90   38.50
   5  29  -2   54.59   35.40
  -5  29   2    5.30   33.80
  -5  29   2   19.80   32.40
   5  29  -2    6.50   28.70
   5 -29  -2   37.30   36.50
  -5 -29   2   31.00   35.30
  -5 -29   2    7.40   25.60
   3  29   0  110.09   22.10
  -3  29   0  125.99   17.80
  -3  29   0   54.99   25.70
  -3  29   0   83.39   22.20
   3  29   0   89.09   20.40
   3  29   0   78.79   24.80
   3  29   0   69.79   20.70
  -3 -29   0   72.79   25.10
   3 -29   0   35.60   25.70
  -3 -29   0   80.09   21.40
   1  29   2   21.20   18.00
   1  29   2   46.60   22.10
   1  29   2   36.50   11.60
  -1  29  -2   29.30   19.50
   1 -29   2   15.70   20.50
   1 -29   2   33.90   11.60
   1 -29   2   34.50   11.80
   1 -29   2    4.40   14.80
  -1 -29  -2   19.80   14.20
  -1 -29  -2   22.40   13.90
   1 -29   2   24.40   16.20
  -1 -29  -2   49.90   20.20
  -1  29   4  -15.70   15.30
   1  29  -4    1.40   18.50
   1  29  -4   20.00   16.10
  -1  29   4    2.80   12.80
  -1 -29   4  -58.49   21.20
   1 -29  -4    8.90   12.70
   1 -29  -4   35.90   21.00
   3  29  -6    6.40   23.60
  -3  29   6   15.40   21.60
   3  29  -6   14.30   31.20
   3  29  -6  -22.10   26.10
  -3  29   6   27.40   25.70
  -3  29   6   -9.20   18.50
   3 -29  -6   43.30   31.70
   3 -29  -6   64.09   20.50
  -3 -29   6   -3.50   31.30
   4  30  -1   52.59   23.50
  -4  30   1   42.50   26.90
   4  30  -1   48.50   21.70
   4  30  -1   82.09   25.30
   4  30  -1   39.50   28.50
  -4  30   1   60.09   29.50
   4 -30  -1   22.60   32.90
  -4 -30   1   75.89   24.60
  -2  30  -1  124.29   16.10
  -2  30  -1  142.99   23.20
   2  30   1  126.09   16.70
   2  30   1  135.19   17.10
   2  30   1  132.69   19.20
   2  30   1  130.39   23.50
  -2  30  -1  123.09   18.30
   2 -30   1   79.39   23.90
  -2 -30  -1  127.89   19.40
  -2 -30  -1   88.49   21.10
   0  30  -3  295.57   25.30
   0  30   3  241.38   21.60
   0  30  -3  274.77   28.10
   0  30  -3  255.17   23.90
   0 -30   3  205.78   26.00
   0 -30   3  195.68   23.30
   0 -30   3  221.78   26.20
   0 -30   3  262.67   24.10
   0 -30  -3  288.77   27.40
   0 -30  -3  238.98   25.50
  -2  30   5   97.59   19.20
   2  30  -5  138.89   25.30
   2  30  -5   61.19   21.20
   2  30  -5   86.19   17.00
   2  30  -5   92.79   18.80
  -2  30   5   68.69   22.60
   2 -30  -5   65.89   16.70
   2 -30  -5   94.19   19.60
   2 -30  -5   34.80   26.70
  -2 -30   5   47.40   28.30
   4  30  -7   -7.20   25.80
   4  30  -7   32.90   32.00
  -4  30   7  -34.80   26.80
  -4  30   7   -5.50   30.70
   4  30  -7   19.10   27.40
   4 -30  -7  -25.40   38.00
   4 -30  -7  -12.80   16.60
  -4 -30   7    2.40   39.70
  -5  31   2   22.80   34.10
   5  31  -2   58.79   30.30
  -5  31   2   25.00   32.20
   5  31  -2  -23.90   54.59
  -5 -31   2   -8.20   26.60
   5 -31  -2   45.40   37.50
  -5 -31   2   60.89   35.80
  -3  31   0   50.89   22.30
   3  31   0   40.10   25.80
   3  31   0   53.19   19.50
  -3  31   0   63.39   17.30
  -3  31   0   97.49   26.70
  -3 -31   0   66.79   21.60
   3 -31   0   82.99   26.80
  -3 -31   0   55.59   25.20
   1  31   2  183.78   18.60
   1  31   2  220.68   23.80
   1  31   2  198.38   17.90
  -1  31  -2  173.58   24.60
  -1 -31  -2  181.88   21.40
  -1 -31  -2  175.98   24.60
  -1 -31  -2  143.99   19.20
   1 -31   2  161.58   19.50
   1 -31   2  143.39   16.30
   1 -31   2  158.88   21.20
   1  31  -4  329.17   31.30
  -1  31   4  352.36   28.40
  -1  31   4  322.37   25.80
   1  31  -4  319.37   33.30
   1 -31  -4  340.57   37.00
  -1 -31   4  300.67   29.90
  -1 -31   4  339.67   35.80
   1 -31  -4  300.17   35.00
  -3  31   6  151.58   22.80
   3  31  -6   64.19   24.90
  -3  31   6   75.69   30.20
   3  31  -6   70.99   24.20
  -3  31   6  113.59   24.40
   3  31  -6   85.59   20.60
   3 -31  -6   77.99   19.70
   3 -31  -6  108.69   60.49
  -3 -31   6  145.39   39.20
   3 -31  -6  100.29   26.30
   4  32  -1   14.60   28.50
  -4  32   1   23.70   18.70
   4  32  -1   77.49   23.20
   4  32  -1  -13.20   22.60
  -4  32   1   74.59   27.50
  -4  32   1    6.70   31.10
  -4 -32   1   90.19   35.40
   4 -32  -1    9.90   41.50
  -4 -32   1   22.90   23.60
  -2  32  -1   -1.10   15.90
   2  32   1   -3.00   12.90
   2  32   1  -17.10   13.10
  -2  32  -1   -3.50   12.60
   2  32   1   16.20   21.00
   2  32   1  -25.90   25.80
  -2  32  -1    6.30   20.70
  -2 -32  -1    2.50   16.50
  -2 -32  -1  -22.40   19.50
   2 -32   1    3.40   19.90
   0  32   3  597.84   32.10
   0  32  -3  541.15   42.40
   0  32  -3  531.25   40.80
   0  32  -3  536.15   47.20
   0 -32   3  452.15   42.90
   0 -32  -3  563.04   35.50
   0 -32  -3  497.25   40.10
   0 -32   3  465.85   56.29
   2  32  -5  371.86   36.50
  -2  32   5  282.17   33.90
   2  32  -5  298.17   32.40
   2  32  -5  290.77   27.30
   2  32  -5  315.67   29.40
  -2  32   5  364.76   29.00
  -2  32   5  285.67   27.80
   2 -32  -5  373.06   30.60
  -2 -32   5  306.87   36.00
   2 -32  -5  295.57   33.80
   2 -32  -5  350.76   35.90
  -4  32   7  -15.40   30.30
   4  32  -7   37.90   27.30
  -4  32   7   15.80   27.90
   4  32  -7   46.00   28.80
   4  32  -7   23.40   31.50
   4 -32  -7  -11.80   16.60
   4 -32  -7   30.30   40.70
  -4 -32   7   36.10   25.90
  -4 -32   7   21.40   38.70
   5  33  -2  -36.70   32.50
   5  33  -2    6.90   27.60
  -5  33   2   -5.50   32.40
  -5  33   2   61.99   35.40
   5 -33  -2   33.70   37.30
  -5 -33   2   31.90   27.80
  -5 -33   2    3.30   34.50
   3  33   0   76.99   33.30
  -3  33   0   44.10   26.30
   3  33   0   -9.80   16.60
   3  33   0   83.79   20.90
  -3  33   0   35.90   17.00
  -3  33   0   38.60   24.00
  -3 -33   0   49.60   26.90
   3 -33   0   23.70   27.10
  -3 -33   0   38.90   21.20
   1  33   2   47.60   19.90
   1  33   2   81.99   13.90
   1 -33   2   99.09   14.60
  -1 -33  -2   54.59   22.70
   1 -33   2   54.69   13.80
  -1 -33  -2   72.29   17.00
  -1  33   4   36.10   14.40
   1  33  -4   16.20   19.80
   1  33  -4   30.20   17.90
  -1  33   4  -10.80   16.60
  -1 -33   4  -19.10   24.40
  -1 -33   4   -0.80   16.30
   1 -33  -4   15.60   22.90
   1 -33  -4    8.90   14.10
  -3  33   6  -23.90   25.50
   3  33  -6    5.00   20.00
  -3  33   6   -8.50   21.60
   3  33  -6   54.69   28.70
   3  33  -6   -6.80   23.90
   3  33  -6   62.69   23.80
  -3 -33   6  -57.89   39.60
   3 -33  -6  -51.59   31.60
   3 -33  -6   -6.90   17.70
  -4  34   1   15.20   29.80
   4  34  -1  -17.60   27.40
  -4  34   1   14.50   26.10
   4  34  -1   20.50   23.70
  -4 -34   1   15.40   31.10
   4 -34  -1   57.99   39.70
  -4 -34   1  -12.40   23.20
  -2  34  -1    3.10   22.20
   2  34   1   -2.00   14.00
   2  34   1   23.90   14.20
   2  34   1   21.20   22.40
  -2 -34  -1   27.10   17.60
  -2 -34  -1   51.29   21.80
   2 -34   1   42.70   21.30
   0  34  -3  -38.00   26.50
   0  34  -3   10.70   19.30
   0  34  -3  -12.70   14.80
   0 -34   3    4.80   21.50
   0 -34  -3   23.40   15.10
   0 -34  -3    4.40   20.30
   0 -34   3   12.00   14.30
   0 -34   3  -17.60   18.20
   2  34  -5   37.70   17.90
   2  34  -5   44.40   25.00
   2  34  -5   28.90   16.50
   2  34  -5   56.19   22.50
  -2  34   5   49.20   22.60
  -2  34   5   57.19   18.90
  -2 -34   5   48.70   21.40
  -2 -34   5   14.30   28.60
   2 -34  -5   76.39   20.00
   2 -34  -5   -7.10   15.90
   2 -34  -5   13.90   27.90
  -4  34   7   26.80   27.60
   4  34  -7    6.20   26.50
   4  34  -7    9.70   33.50
  -4  34   7  -38.10   30.10
   4  34  -7   48.80   27.80
   4 -34  -7   -3.40   17.30
  -4 -34   7  -14.30   25.40
   4 -34  -7   -7.90   40.00
  -4 -34   7  -20.70   37.60
  -3  35   0   37.60   26.90
   3  35   0   74.59   22.10
  -3  35   0   46.20   16.10
   3  35   0   60.69   27.70
  -3  35   0   46.90   22.80
  -3 -35   0   58.79   27.30
  -3 -35   0   57.19   25.40
   3 -35   0   49.30   28.10
  -1  35  -2   30.20   21.80
   1  35   2   38.20   21.20
   1  35   2   58.19   14.10
  -1 -35  -2   86.09   17.80
   1 -35   2   24.00   13.90
   1 -35   2   29.80   14.10
  -1 -35  -2   38.30   16.80
  -1 -35  -2   30.50   23.00
   1 -35   2   47.30   19.90
  -1  35   4  312.07   29.90
   1  35  -4  340.57   33.60
   1  35  -4  304.97   35.90
   1 -35  -4  342.27   34.00
   1 -35  -4  353.06   29.50
  -1 -35   4  316.67   32.80
  -1 -35   4  326.17   38.50
   3  35  -6  107.59   21.60
  -3  35   6   88.19   25.10
   3  35  -6  100.29   27.00
   3  35  -6   97.09   24.80
  -3  35   6  100.59   29.20
   3  35  -6  149.69   31.60
  -3  35   6   96.79   23.10
   3 -35  -6  121.59   35.80
   3 -35  -6  115.79   20.80
  -3 -35   6  100.29   26.00
  -3 -35   6  145.89   36.70
   4  36  -1   33.00   31.20
  -4  36   1    9.40   26.90
   4  36  -1   -6.70   22.60
  -4  36   1  -39.00   29.20
  -4 -36   1    0.30   32.20
  -4 -36   1  -10.90   24.10
   4 -36  -1   35.90   34.40
   2  36   1  194.18   28.40
   2  36   1  185.48   20.20
   2  36   1  199.98   34.00
  -2  36  -1  190.18   27.30
  -2 -36  -1  150.78   28.80
   2 -36   1  121.19   18.00
   2 -36   1  159.88   16.70
  -2 -36  -1  184.38   23.80
   2 -36   1  148.79   25.90
   0  36  -3  464.35   38.90
   0  36  -3  463.15   40.60
   0  36  -3  451.85   35.20
   0 -36   3  519.75   38.90
   0 -36  -3  460.75   41.10
   0 -36   3  474.85   33.90
   0 -36  -3  490.15   34.90
   0 -36   3  453.95   37.00
  -2  36   5  264.47   27.10
   2  36  -5  191.58   27.90
   2  36  -5  236.38   31.80
  -2  36   5  243.08   23.50
  -2  36   5  191.58   28.10
  -2 -36   5  201.38   27.00
   2 -36  -5  245.78   23.70
  -2 -36   5  229.68   34.80
   2 -36  -5  253.27   35.00
   4  36  -7   44.10   29.00
   4  36  -7  126.49   30.60
  -4  36   7   15.10   28.00
  -4  36   7   41.40   31.80
   4  36  -7   89.49   33.40
   4 -36  -7   45.90   41.70
   4 -36  -7   38.20   18.50
  -4 -36   7   45.80   28.60
  -4 -36   7   62.39   41.10
  -3  37   0   21.70   27.00
   3  37   0   28.30   19.50
  -3  37   0   82.09   19.10
   3  37   0   50.59   28.40
  -3  37   0   36.80   22.40
   3  37   0   58.59   17.70
   3 -37   0   45.30   28.60
  -3 -37   0  -10.60   21.80
  -3 -37   0   49.50   28.10
   1  37   2  112.29   24.60
  -1  37  -2   87.09   24.50
   1 -37   2   92.19   16.40
  -1 -37  -2   89.79   19.60
   1 -37   2  113.49   22.20
  -1 -37  -2   75.39   25.50
   1  37  -4  196.18   24.60
  -1  37   4  223.88   20.90
  -1  37   4  155.88   22.90
   1  37  -4  163.58   26.60
  -1 -37   4  201.98   24.60
   1 -37  -4  186.48   21.40
   1 -37  -4  169.88   30.10
  -1 -37   4  123.79   29.70
  -3  37   6  -11.00   26.60
   3  37  -6   22.20   25.40
   3  37  -6   49.00   29.00
   3  37  -6   33.50   23.20
  -3  37   6   19.60   22.50
  -3  37   6   43.40   19.60
   3 -37  -6  -10.50   33.30
  -3 -37   6   -5.90   23.40
   3 -37  -6   24.20   18.70
  -3 -37   6   35.10   34.70
   4  38  -1  -24.30   29.50
  -4  38   1   13.20   27.80
  -4  38   1   48.30   31.40
   4  38  -1   11.10   23.10
   4 -38  -1    5.90   35.20
  -4 -38   1   54.59   34.00
  -4 -38   1  -16.60   25.50
   2  38   1   58.09   16.10
   2  38   1   40.30   15.40
  -2  38  -1   39.00   24.70
   2  38   1   62.89   25.70
   2 -38   1   38.30   24.20
  -2 -38  -1  101.79   28.60
   2 -38   1   49.80   16.70
  -2 -38  -1   35.80   20.90
   2 -38   1   35.40   14.00
   0  38  -3   12.30   25.40
   0  38  -3   58.79   18.40
   0  38  -3   -4.20   20.10
   0 -38  -3   36.20   16.80
   0 -38  -3   23.20   23.00
   0 -38   3   63.39   17.40
   0 -38   3   21.40   22.20
   0 -38   3   34.70   19.90
   2  38  -5   83.69   27.90
   2 -38  -5   83.49   21.10
   2 -38  -5   15.00   32.80
  -2 -38   5   33.50   30.60
   2 -38  -5   28.90   18.10
  -4  38   7   73.19   33.20
   4  38  -7   48.80   48.80
   4  38  -7   70.49   55.99
   4 -38  -7    6.60   18.70
   4 -38  -7   54.89   47.30
  -4 -38   7    6.50   38.50
  -3  39   0   39.70   17.40
   3  39   0   61.89   20.20
  -3  39   0   53.99   23.00
   3  39   0   74.39   29.40
   3  39   0   32.60   17.50
  -3  39   0   52.19   27.60
   3 -39   0   56.19   28.60
  -3 -39   0   65.89   23.60
  -3 -39   0   13.40   28.50
   1  39   2  219.08   29.10
  -1  39  -2  282.77   30.90
   1 -39   2  260.47   28.20
   1 -39   2  211.38   25.70
  -1 -39  -2  253.07   31.50
  -1 -39  -2  287.17   32.10
   1  39  -4  251.67   28.60
   1  39  -4  251.17   30.70
  -1  39   4  294.47   27.80
  -1  39   4  266.17   26.70
  -1 -39   4  369.66   35.60
   1 -39  -4  257.37   34.20
   1 -39  -4  314.57   30.60
  -1 -39   4  304.07   37.90
   3  39  -6   20.00   26.60
  -3  39   6   85.59   23.50
  -3  39   6   83.09   28.90
   3  39  -6   93.29   31.40
   3  39  -6   58.79   24.00
  -3  39   6   55.79   21.70
   3  39  -6   93.59   20.80
   3 -39  -6   47.20   19.60
  -3 -39   6   27.70   25.70
   3 -39  -6   23.60   34.80
  -3 -39   6   64.59   36.30
   4  40  -1   31.20   32.60
  -4  40   1   89.49   30.00
  -4  40   1   67.79   32.20
   4  40  -1   53.59   25.00
   4 -40  -1   82.29   37.70
  -4 -40   1   50.89   33.80
  -4 -40   1   41.50   26.40
  -2  40  -1  177.88   30.00
   2  40   1  222.78   23.40
  -2 -40  -1  161.68   27.00
   2 -40   1  166.28   18.70
   2 -40   1  226.88   29.60
   2 -40   1  183.58   20.00
   0  40  -3   71.49   23.20
   0  40  -3   84.59   20.10
   0 -40  -3  123.89   20.10
   0 -40  -3  131.69   26.80
   0 -40   3   79.39   24.90
   0 -40   3   73.19   18.50
   0 -40   3   91.59   23.00
  -2  40   5   54.49   23.90
  -2  40   5   46.10   16.60
   2  40  -5   60.49   24.40
   2  40  -5   49.80   33.20
  -2 -40   5   51.09   31.10
   2 -40  -5   38.50   31.20
   2 -40  -5   49.80   18.80
  -2 -40   5   45.40   23.70
   4  40  -7   27.60   30.50
   4  40  -7   16.10   36.20
   4  40  -7   38.00   27.20
   4 -40  -7   44.90   58.49
  -4 -40   7   63.49   50.89
  -4 -40   7   19.90   29.00
   3  41   0   49.99   19.90
  -3  41   0   11.20   22.80
   3  41   0   23.00   27.60
  -3  41   0   43.00   27.80
  -3  41   0   -1.00   15.10
   3  41   0   46.90   17.30
   3 -41   0   50.99   28.90
  -3 -41   0   38.80   23.60
  -3 -41   0   66.59   30.10
   1  41   2  143.49   27.50
  -1  41  -2   94.59   27.80
   1 -41   2   59.19   17.00
   1 -41   2   33.90   23.20
   1 -41   2   94.59   23.70
  -1 -41  -2   94.99   28.30
  -1 -41  -2  139.39   22.10
  -1  41   4  154.48   24.90
  -1  41   4  203.28   21.20
   1  41  -4  226.48   27.20
   1  41  -4  166.28   28.80
  -1 -41   4  192.68   32.70
   1 -41  -4  162.78   32.10
   1 -41  -4  204.08   23.50
  -1 -41   4  300.57   34.00
   3  41  -6    8.80   31.90
   3  41  -6  -22.70   24.80
   3  41  -6  -13.90   16.50
   3  41  -6  -17.30   22.70
  -3  41   6  -29.30   20.60
  -3  41   6   10.90   27.40
  -3 -41   6  -16.60   25.90
  -3 -41   6    8.90   34.70
   3 -41  -6  -31.00   33.00
   3 -41  -6   -0.40   18.10
   4  42  -1   75.19   30.80
  -4  42   1   -2.20   31.10
   4 -42  -1   15.40   36.80
  -4 -42   1  -22.90   26.70
  -4 -42   1   39.20   34.90
  -2  42  -1   58.19   28.30
   2  42   1   73.49   27.50
   2  42   1   47.80   15.60
   2  42   1   65.39   17.30
  -2 -42  -1   88.09   30.10
   2 -42   1    5.40   24.40
   2 -42   1   59.99   15.80
   2 -42   1   23.10   26.90
  -2 -42  -1   45.00   24.50
  -2 -42  -1   68.19   23.10
   0  42  -3   56.39   24.50
   0 -42  -3   85.59   20.20
   0 -42  -3   45.40   26.50
   0 -42   3   59.09   25.10
   0 -42   3   69.39   23.70
   0 -42   3   98.89   19.90
   2  42  -5   -4.90   27.50
  -2  42   5   16.00   23.90
   2  42  -5    8.60   24.10
  -2  42   5   14.00   16.30
   2 -42  -5   -1.10   30.70
   2 -42  -5   -6.00   17.30
  -2 -42   5   -9.30   30.40
  -2 -42   5   -2.50   23.80
  -3  43   0   97.59   16.90
  -3  43   0   65.29   29.20
   3  43   0    0.70   23.50
   3  43   0   49.70   30.70
  -3  43   0   97.29   25.10
   3  43   0   59.39   20.50
  -3 -43   0   41.30   24.80
   3 -43   0   29.10   49.00
  -3 -43   0   70.49   30.90
   1  43   2  153.38   40.40
  -1  43  -2  166.78   30.60
   1 -43   2  170.78   27.10
   1 -43   2  171.88   20.60
  -1 -43  -2  166.58   42.30
  -1 -43  -2  167.78   24.80
   1 -43   2  135.49   27.20
   1  43  -4  129.69   25.00
  -1  43   4  160.48   19.40
  -1  43   4  106.59   24.60
   1  43  -4  162.48   29.40
   1 -43  -4  203.98   23.40
  -1 -43   4  115.79   25.00
  -1 -43   4  176.38   32.10
  -1 -43   4  165.28   28.60
  -3  43   6  -27.70   27.70
   3  43  -6   32.90   27.40
   3  43  -6   27.30   22.70
   3  43  -6  -18.60   16.70
  -3  43   6   -6.30   19.10
   3  43  -6   17.80   31.90
  -3 -43   6   46.90   27.10
   3 -43  -6    5.50   19.50
  -3 -43   6   22.30   35.90
   3 -43  -6   30.90   35.10
  -4  44   1  104.59   33.30
   4  44  -1   55.79   25.70
   4  44  -1   80.09   33.80
  -4  44   1   95.19   31.60
   4 -44  -1   96.19   38.40
  -4 -44   1   53.99   30.40
  -4 -44   1   95.59   36.10
   2  44   1  188.58   23.20
   2  44   1  184.68   21.90
  -2  44  -1  244.88   34.10
   2  44   1  150.88   30.80
  -2 -44  -1  218.58   28.30
  -2 -44  -1  205.58   34.30
   2 -44   1  186.68   31.60
  -2 -44  -1  255.37   29.60
   0 -44  -3  278.87   32.70
   0 -44  -3  266.37   51.09
   0 -44   3  268.57   31.90
   0 -44   3  261.67   30.60
   0 -44   3  327.67   31.80
   2  44  -5   22.20   28.30
  -2  44   5   69.69   25.00
   2  44  -5   16.30   24.30
   2 -44  -5    0.70   18.60
  -2 -44   5   13.30   24.80
   2 -44  -5   27.30   31.90
   3  45   0   14.00   19.50
   3  45   0   15.10   30.40
   3  45   0  -29.30   16.70
  -3  45   0   17.90   23.60
  -3  45   0  -20.20   12.10
  -3 -45   0   44.00   26.60
   3 -45   0   31.30   30.40
  -3 -45   0   50.79   30.40
   1  45   2   62.99   26.20
  -1  45  -2   27.50   26.90
  -1 -45  -2   25.80   28.50
  -1 -45  -2   19.00   23.30
   1 -45   2   13.30   23.80
   1 -45   2   49.30   23.80
   1 -45   2   41.50   17.50
  -1  45   4   18.60   14.70
   1  45  -4   53.19   37.10
   1  45  -4   87.29   28.20
  -1  45   4   54.49   21.30
   1 -45  -4   35.70   19.10
  -1 -45   4   21.70   28.70
  -1 -45   4   25.90   27.70
  -1 -45   4  -28.40   26.30
   1 -45  -4   46.10   29.90
   3  45  -6  -14.00   31.10
  -3  45   6   21.60   28.80
   3  45  -6  -10.00   26.30
   3  45  -6   44.70   23.20
   3 -45  -6   11.40   35.70
  -3 -45   6  -11.90   36.00
  -3 -45   6   32.40   28.30
   3 -45  -6   11.30   20.50
   2  46   1    1.70   16.50
   2  46   1    2.20   13.80
  -2  46  -1  -29.80   28.70
   2  46   1   20.50   27.40
  -2 -46  -1  -30.00   30.30
   2 -46   1  -13.30   26.80
   2 -46   1  -15.20   14.90
  -2 -46  -1   13.60   23.00
  -2 -46  -1    4.30   24.60
   0 -46  -3   72.79   29.30
   0 -46   3   47.70   25.10
   0 -46   3   34.20   23.80
   0 -46   3   57.99   20.30
   0 -46  -3   48.20   20.20
   2  46  -5   -2.20   24.70
  -2  46   5   19.70   13.80
   2  46  -5   44.40   29.80
  -2  46   5  -35.80   23.90
  -2 -46   5    7.90   25.00
   2 -46  -5   14.00   31.90
  -2 -46   5   31.00   33.00
   2 -46  -5   -7.40   18.50
   3  47   0   38.10   31.30
  -3  47   0   50.19   24.70
   3  47   0   56.89   21.70
  -3  47   0   46.10   31.60
  -3 -47   0   80.09   31.90
  -3 -47   0   53.79   26.50
   3 -47   0   24.10   31.70
  -1  47  -2   90.49   29.80
   1  47   2  122.99   29.60
   1 -47   2   74.69   19.10
   1 -47   2   52.29   24.80
   1 -47   2   66.29   26.30
  -1 -47  -2   86.39   24.10
  -1 -47  -2   75.79   30.90
  -1  47   4   10.40   20.60
  -1  47   4    2.90   14.40
   1  47  -4   -8.20   22.10
   1  47  -4   16.30   30.60
  -1 -47   4   38.10   28.60
   1 -47  -4    8.70   19.30
  -1 -47   4   20.30   28.00
   1 -47  -4   58.49   31.30
  -1 -47   4   19.40   23.00
   3  47  -6   28.10   38.10
   3  47  -6    7.20   32.70
  -3 -47   6   35.30   32.20
   3 -47  -6   94.69   40.70
   3 -47  -6   12.30   20.40
  -3 -47   6   17.40   37.50
   2  48   1   82.19   19.40
  -2  48  -1   63.79   30.80
   2  48   1  117.69   31.00
   2  48   1  114.19   17.10
   2 -48   1   77.69   35.10
  -2 -48  -1  130.59   35.00
   2 -48   1   99.19   18.10
  -2 -48  -1   62.99   26.90
  -2 -48  -1   75.89   25.90
   0 -48  -3   12.30   30.00
   0 -48   3   26.80   20.00
   0 -48   3   52.69   25.50
   0 -48   3   11.30   26.60
   0 -48  -3   11.80   29.10
   2  48  -5   22.30   29.50
   2  48  -5   43.70   26.50
  -2  48   5   70.29   26.10
   2 -48  -5   42.30   20.50
   2 -48  -5   38.90   33.90
  -2 -48   5   36.90   33.60
  -2 -48   5   19.80   25.60
  -3  49   0  114.89   32.00
  -3 -49   0   50.49   43.00
   3 -49   0  -19.90   31.30
  -3 -49   0   21.50   35.90
  -1  49  -2   79.99   29.70
   1  49   2   65.79   28.10
  -1 -49  -2   96.59   31.80
   1 -49   2   72.59   19.80
   1 -49   2   87.29   26.30
  -1 -49  -2   83.39   23.90
  -1  49   4   48.60   22.10
  -1  49   4   41.50   15.60
   1  49  -4    5.90   27.20
   1 -49  -4   85.69   32.90
   1 -49  -4   45.50   20.90
  -1 -49   4   48.80   27.10
  -1 -49   4   36.70   24.20
  -1 -49   4  101.69   30.00
   3  49  -6   34.50   23.70
  -3  49   6   18.40   29.30
   3  49  -6  -11.10   27.10
  -3 -49   6   33.10   28.60
   3 -49  -6   -3.70   20.90
  -3 -49   6   45.40   37.40
   2  50   1  -42.40   27.50
  -2  50  -1  -42.50   28.50
   2  50   1   32.90   18.00
   2  50   1   25.60   14.10
  -2 -50  -1   72.39   25.20
   2 -50   1    4.90   16.20
  -2 -50  -1  -19.50   25.20
   2 -50   1   -6.70   28.90
  -2 -50  -1   -4.70   32.20
   0 -50   3   23.60   25.40
   0 -50   3   29.50   25.90
   0 -50  -3   52.39   31.00
   0 -50  -3   36.00   21.30
   2  50  -5    4.70   26.20
  -2  50   5   24.30   26.20
   2  50  -5   67.19   31.80
   2 -50  -5   21.90   33.80
  -2 -50   5  -24.50   26.10
   2 -50  -5   33.50   21.40
  -2 -50   5   -3.60   32.80
   3  51   0  -23.40   30.30
   3  51   0  -32.80   18.50
  -3  51   0   13.40   25.20
  -3  51   0   76.19   34.00
   3 -51   0  -55.99   30.60
  -3 -51   0   38.80   35.00
  -3 -51   0   25.60   27.20
   1  51   2    5.80   28.10
  -1  51  -2   38.00   28.90
  -1 -51  -2   32.50   22.70
   1 -51   2   38.40   19.20
  -1 -51  -2   18.60   30.90
   1 -51   2   40.70   25.40
   1 -51   2   77.89   27.90
   1  51  -4    4.30   28.50
  -1  51   4   51.09   15.70
  -1  51   4  -23.70   21.10
   1 -51  -4  -22.20   19.70
   1 -51  -4    5.80   31.00
  -1 -51   4   30.10   24.40
  -1 -51   4    2.40   27.20
   2  52   1  115.49   21.80
   2  52   1  103.99   32.20
  -2  52  -1  135.19   37.80
   2 -52   1  113.99   19.40
  -2 -52  -1  140.79   37.20
  -2 -52  -1  135.19   29.90
   2 -52   1  115.39   32.40
  -2 -52  -1  161.58   28.90
   0 -52  -3   70.89   23.50
   0 -52   3  106.69   23.50
   0 -52   3   69.89   27.80
   0 -52   3   78.29   27.60
   0 -52  -3   71.09   33.00
   2  52  -5   -5.70   30.50
   2  52  -5   38.70   26.80
   2 -52  -5   44.80   36.30
  -2 -52   5   28.70   28.10
  -2 -52   5   56.89   32.40
   2 -52  -5   18.90   23.80
  -2 -52   5  -24.30   32.30
  -1  53  -2  102.79   31.00
   1 -53   2   56.89   20.00
  -1 -53  -2   75.09   24.50
   1 -53   2   74.99   29.30
   1 -53   2   96.99   28.20
  -1 -53  -2  106.09   33.20
   1  53  -4   69.09   29.80
   1 -53  -4   27.90   21.00
   1 -53  -4    4.00   33.00
  -1 -53   4   31.10   27.70
  -1 -53   4  -16.50   23.90
  -1 -53   4   38.50   30.60
  -2  54  -1   69.49   37.80
   2 -54   1   66.59   28.40
  -2 -54  -1   49.10   39.90
  -2 -54  -1   95.99   29.40
   2 -54   1   26.60   31.50
   2 -54   1   64.29   18.20
   0 -54   3  -58.69   26.80
   0 -54   3   19.30   21.40
   0 -54  -3   22.20   22.50
   0 -54  -3  -12.80   32.10
   0 -54   3   -8.70   25.40
   2  54  -5  -19.50   32.00
  -2  54   5  -25.70   25.20
  -2 -54   5   12.30   39.40
   2 -54  -5   24.70   57.69
   2 -54  -5   13.20   21.50
  -2 -54   5   59.79   33.20
  -2 -54   5   48.40   30.00
  -1 -55  -2   37.20   32.70
   1 -55   2  -20.70   34.40
   1 -55   2   11.10   28.50
  -1 -55  -2   13.80   24.50
   1 -55   2   44.30   26.50
  -1  55   4   30.00   14.20
   1  55  -4   -3.30   28.00
   1 -55  -4   36.30   34.70
  -1 -55   4  -21.70   26.30
  -1 -55   4   11.10   25.10
   1 -55  -4   -9.90   20.80
  -1 -55   4   20.50   29.40
   2 -56   1   23.60   32.10
   2 -56   1   31.20   18.30
  -2 -56  -1   73.89   38.20
  -2 -56  -1   47.90   27.40
   2 -56   1  132.49   29.70
  -2 -56  -1   41.10   29.00
   0 -56   3   65.69   23.40
   0 -56   3  117.49   32.30
   0 -56  -3  104.59   35.90
   0 -56   3   69.49   28.10
   0 -56  -3   55.29   24.60
   1 -57   2  110.89   30.50
   1 -57   2   84.99   28.20
   1 -57   2   29.10   20.10
  -1 -57  -2   36.40   26.70
   1  57  -4   21.90   30.20
  -1 -57   4   18.70   28.00
   1 -57  -4   74.99   44.80
   1 -57  -4   26.00   22.90
  -1 -57   4    7.30   26.40
  -1 -57   4   70.89   31.80
   0 -58  -3    0.80   23.30
   0 -58   3   66.79   28.20
   0 -58  -3  100.19   46.10
   0 -58   3   51.29   28.60
  -6   0   2   29.30   37.20
   6   0  -2  -23.80   42.30
  -6   0   2   21.40   32.90
  -4   0   0   27.10   23.60
   4   0   0   57.69   23.00
  -4   0   0   44.00   22.30
  -4   0   0   33.60   12.60
   4   0   0   23.90   22.40
   4   0   0   13.40   12.60
  -2   0  -2  179.48   17.90
   2   0   2  212.38   21.20
  -2   0  -2  142.89   15.00
   2   0   2  173.28   16.90
  -2   0  -2  185.48   20.80
  -2   0  -2  193.58   18.50
   2   0   2  150.98   18.70
  -2   0  -2  191.28   19.20
   0   0   4    7.90    9.60
   0   0  -4    6.60   11.70
   0   0  -4    4.20   10.30
   0   0  -4   23.30    9.00
   0   0   4   28.30    9.80
   0   0   4    3.00   11.40
   0   0   4   14.90   12.10
   0   0   4  -28.30   12.60
   0   0   4   35.10   10.20
   0   0  -4   12.70   11.50
   2   0  -6 1547.75   81.39
  -2   0   6 1643.04   82.29
   2   0  -6 1690.13   84.49
  -2   0   6 1768.62   81.99
  -2   0   6 1732.33   80.89
   2   0  -6 1595.04   80.99
   2   0  -6 1607.84   81.99
  -2   0   6 1487.95   82.99
   4   0  -8  417.86   39.00
  -4   0   8  459.35   49.80
  -4   0   8  463.05   42.90
   4   0  -8  486.75   46.10
  -5   1   1   47.20   15.00
  -5   1   1   56.49   32.90
   5   1  -1   74.89   30.00
  -5   1   1   59.79   30.60
  -5  -1   1   27.80   33.40
   5  -1  -1   62.39   37.00
  -5  -1   1   95.69   34.70
  -5  -1   1   66.69   24.00
   5  -1  -1   68.09   27.90
  -3   1  -1  112.79   18.30
  -3   1  -1  148.49   20.80
  -3   1  -1  171.68   21.70
   3   1   1  140.99   19.30
  -3   1  -1  137.59   15.90
   3   1   1  127.49   19.20
  -3   1  -1  137.79   21.30
  -3   1  -1  115.39   11.70
   3  -1   1  140.89   19.40
  -3  -1  -1  135.99   31.70
  -3  -1  -1  130.59   20.50
  -3  -1  -1  145.19   20.40
   3  -1   1   97.19   18.70
  -3  -1  -1  104.29   12.30
  -3  -1  -1  124.49   13.30
  -3  -1  -1   84.49   20.50
   3  -1   1  134.19   19.30
  -1   1  -3  444.46   28.60
   1   1   3  508.85   27.90
   1   1   3  494.15   25.20
   1   1   3  490.65   28.00
   1   1   3  477.15   28.00
  -1   1  -3  448.36   27.50
  -1   1  -3  419.56   27.70
   1   1   3  487.55   25.80
  -1   1  -3  441.06   24.70
  -1  -1  -3  405.76   28.30
   1  -1   3  512.35   28.40
  -1  -1  -3  453.55   30.20
   1  -1   3  467.55   27.60
   1  -1   3  497.15   28.20
   1  -1   3  472.45   25.10
  -1  -1  -3  441.66   34.90
   1   1  -5   69.19   16.00
  -1   1   5  118.89   15.50
   1   1  -5   78.19   13.80
  -1   1   5   79.59   15.70
  -1   1   5   79.09   14.40
   1   1  -5   61.99   15.00
   1   1  -5   58.09   14.90
  -1   1   5   86.09   12.80
  -1   1   5   63.29   15.90
   1  -1  -5   53.19   12.60
  -1  -1   5   83.29   13.40
  -1  -1   5   67.39   16.30
   1  -1  -5   61.49   15.80
   1  -1  -5   72.89   16.20
  -1  -1   5   59.79   15.80
   1  -1  -5   56.19   14.80
   1  -1  -5   27.90   15.00
  -1  -1   5   93.09   15.10
  -3   1   7  232.48   28.90
   3   1  -7  278.07   31.80
  -3   1   7  283.97   31.60
   3   1  -7  294.67   29.80
   3   1  -7  315.37   33.70
   3   1  -7  372.36   38.70
  -3  -1   7  291.17   31.10
   3  -1  -7  229.98   24.00
   3  -1  -7  250.07   30.20
   3  -1  -7  327.37   30.60
  -3  -1   7  209.88   29.20
   3  -1  -7  227.08   26.60
  -5   1   9   80.09   52.79
   5   1  -9   15.90   22.90
   5   1  -9   93.29   37.00
   5   1  -9    4.30   31.10
  -5   1   9   55.49   37.10
   5  -1  -9   -9.90   30.80
   5  -1  -9   34.90   35.80
   5  -1  -9  -12.60   33.40
  -5  -1   9   -5.00   36.30
  -5  -1   9   49.30   28.30
   6   2  -2   -3.30   32.20
   6   2  -2   19.70   32.00
  -6   2   2   42.50   34.30
  -6   2   2  -16.40   36.30
  -6  -2   2   11.40   15.60
  -6  -2   2   36.80   47.10
   6  -2  -2   10.40   31.70
  -6  -2   2  112.89   41.10
  -4   2   0   62.29   26.00
  -4   2   0   35.80   12.40
   4   2   0   40.20   13.60
  -4   2   0    3.90   22.20
  -4   2   0   16.30   11.60
   4   2   0   34.60   21.80
   4   2   0   52.19   22.30
   4  -2   0   37.40   22.60
  -4  -2   0   76.89   24.10
   4  -2   0   43.80   22.40
  -4  -2   0    1.10   12.90
  -4  -2   0   21.30   13.90
  -4  -2   0   32.30   24.20
   2   2   2  132.69   15.70
  -2   2  -2  128.09   15.90
  -2   2  -2  142.69   17.00
  -2   2  -2   90.89   15.10
  -2   2  -2  115.89   18.20
   2   2   2   98.39   16.20
   2   2   2  120.09   16.50
   2   2   2   94.49   15.60
   2  -2   2  101.49   15.20
   2  -2   2  138.39   16.50
  -2  -2  -2  104.99   10.70
  -2  -2  -2  107.19   16.70
  -2  -2  -2  134.29   18.30
   2  -2   2   91.19   16.70
  -2  -2  -2   80.19   15.40
  -2  -2  -2   92.39   11.10
  -2  -2  -2  128.89   16.20
   2  -2   2  115.99   14.90
   0   2   4  867.71   41.50
   0   2  -4  846.82   40.60
   0   2   4  829.12   42.30
   0   2   4  817.22   40.60
   0   2  -4  862.01   42.00
   0   2   4  750.82   40.90
   0   2  -4  785.92   41.60
   0   2  -4  806.12   41.40
   0   2   4  818.32   41.00
   0   2   4  785.22   41.40
   0  -2   4  818.52   42.10
   0  -2  -4  832.32   41.60
   0  -2  -4  772.22   40.70
   0  -2   4  810.02   41.60
   0  -2  -4  773.12   41.50
   0  -2  -4  802.42   41.70
   0  -2   4  769.22   40.10
   0  -2   4  832.82   41.50
   0  -2   4  834.92   41.00
   2   2  -6  425.86   33.30
  -2   2   6  478.75   31.90
  -2   2   6  367.96   36.10
   2   2  -6  481.55   34.80
   2   2  -6  410.46   37.50
  -2   2   6  478.65   35.70
   2   2  -6  482.85   34.20
  -2   2   6  387.16   32.50
   2   2  -6  512.25   33.30
  -2   2   6  490.95   34.10
   2  -2  -6  466.35   34.10
  -2  -2   6  515.45   32.50
   2  -2  -6  509.05   34.20
   2  -2  -6  522.45   32.60
  -2  -2   6  500.45   34.30
   2  -2  -6  479.65   34.10
  -2  -2   6  460.95   32.10
  -2  -2   6  467.65   37.80
   2  -2  -6  474.45   39.90
  -2  -2   6  496.15   36.60
   4   2  -8   36.40   27.50
  -4   2   8   83.19   26.40
  -4   2   8   27.90   30.30
   4   2  -8   13.80   20.30
   4  -2  -8   40.50   33.90
   4  -2  -8   19.80   19.20
  -4  -2   8   66.29   25.00
  -4  -2   8   40.60   32.90
   5   3  -1   48.90   27.90
  -5   3   1   16.30   28.00
  -5   3   1   38.90   31.10
   5   3  -1   56.89   28.90
  -5  -3   1    7.50   16.00
   5  -3  -1   52.69   28.30
  -5  -3   1   31.00   28.00
   5  -3  -1  -55.29   44.90
  -5  -3   1    1.60   31.10
  -3   3  -1   31.50   17.90
  -3   3  -1   22.70   17.20
  -3   3  -1   42.70   18.00
  -3   3  -1   32.10   16.10
   3   3   1   22.90   16.30
   3   3   1   41.70   16.50
   3  -3   1   16.50   15.40
  -3  -3  -1   54.49   16.10
  -3  -3  -1   17.40   21.60
   3  -3   1   21.30   16.00
  -3  -3  -1   32.90   18.20
  -3  -3  -1   38.30   10.40
   3  -3   1   32.70   16.60
  -3  -3  -1   40.30   11.00
  -3  -3  -1   28.50   15.80
   1   3   3  117.99   13.60
  -1   3  -3  121.89   13.60
   1   3   3   96.79   12.70
   1   3   3  115.99   13.40
  -1   3  -3  103.79   12.30
   1   3   3  106.29   11.90
   1   3   3  108.79   14.10
  -1   3  -3  141.09   13.60
  -1  -3  -3  142.19   14.00
   1  -3   3  116.39   12.40
   1  -3   3  116.99   13.40
  -1  -3  -3  100.69   12.30
   1  -3   3  120.69   15.10
  -1  -3  -3  146.49   12.50
  -1  -3  -3  161.98   15.20
  -1  -3  -3  132.59   14.00
   1   3  -5 1358.06   71.09
  -1   3   5 1433.66   71.19
   1   3  -5 1475.05   71.29
  -1   3   5 1498.65   70.79
  -1   3   5 1552.74   71.49
   1   3  -5 1522.35   72.19
   1   3  -5 1427.86   71.29
  -1   3   5 1463.05   70.89
   1   3  -5 1447.66   71.69
   1  -3  -5 1488.85   72.49
  -1  -3   5 1332.47   70.79
  -1  -3   5 1434.96   70.89
  -1  -3   5 1444.26   70.89
   1  -3  -5 1514.65   71.29
   1  -3  -5 1446.26   71.29
   1  -3  -5 1426.76   71.09
  -1  -3   5 1414.26   72.09
   1  -3  -5 1394.76   71.49
  -3   3   7  282.07   33.60
   3   3  -7  232.28   27.90
   3   3  -7  275.07   29.60
   3   3  -7  250.97   29.60
  -3   3   7  239.18   27.10
   3  -3  -7  256.27   28.00
   3  -3  -7  193.28   22.20
   3  -3  -7  261.27   31.00
  -3  -3   7  244.38   31.60
  -3  -3   7  246.48   30.30
  -5   3   9   48.70   27.90
   5   3  -9   84.39   33.70
   5   3  -9   15.30   22.90
  -5   3   9  -33.60   34.00
   5  -3  -9   -6.30   26.50
  -5  -3   9   53.19   28.70
  -5  -3   9  -36.00   36.40
   5  -3  -9  -10.90   34.10
   5  -3  -9   45.80   31.60
  -6   4   2   39.10   38.60
   6   4  -2  107.29   35.90
   6   4  -2   47.50   33.80
  -6   4   2   76.59   36.40
  -6  -4   2   48.40   37.20
  -6  -4   2   42.10   18.50
   6  -4  -2   35.30   32.80
   4   4   0  115.79   24.70
  -4   4   0   79.39   25.80
   4   4   0  100.39   16.60
   4   4   0  175.58   25.70
  -4   4   0  132.89   29.80
  -4  -4   0  114.39   16.50
   4  -4   0  129.29   24.60
  -4  -4   0   99.39   16.40
  -4  -4   0  119.29   27.30
   4  -4   0   96.19   24.10
  -4  -4   0  135.39   24.50
   2   4   2  567.44   33.80
   2   4   2  559.94   33.30
  -2   4  -2  532.35   33.50
  -2   4  -2  510.45   33.10
  -2   4  -2  521.95   34.70
  -2   4  -2  486.35   34.10
   2   4   2  613.34   34.30
   2   4   2  583.54   34.10
   2  -4   2  597.14   32.90
  -2  -4  -2  547.65   29.90
   2  -4   2  555.44   33.90
  -2  -4  -2  550.14   33.80
  -2  -4  -2  507.65   35.00
  -2  -4  -2  562.14   34.30
   2  -4   2  550.04   32.60
  -2  -4  -2  538.45   30.50
   0   4  -4 2591.94  118.99
   0   4   4 2549.94  121.29
   0   4  -4 2683.83  120.89
   0   4   4 2557.54  120.49
   0   4  -4 2534.85  119.69
   0   4   4 2604.14  119.89
   0   4   4 2484.65  119.69
   0   4   4 2683.93  119.29
   0   4   4 2512.25  119.69
   0   4  -4 2595.24  120.09
   0  -4   4 2436.46  119.99
   0  -4  -4 2712.23  120.19
   0  -4   4 2521.95  120.49
   0  -4  -4 2586.74  119.29
   0  -4   4 2473.55  119.59
   0  -4   4 2320.77  118.89
   0  -4  -4 2672.43  120.29
   0  -4  -4 2710.73  119.89
   0  -4   4 2615.74  120.79
   0  -4   4 2498.55  119.39
   0  -4  -4 2599.64  120.19
  -2   4   6  479.95   32.80
  -2   4   6  467.85   34.40
  -2   4   6  510.55   34.50
   2   4  -6  450.95   33.70
   2   4  -6  428.26   35.00
  -2   4   6  455.45   31.10
   2   4  -6  481.35   32.60
  -2   4   6  356.36   42.90
   2   4  -6  459.95   33.30
   2   4  -6  531.45   37.60
   2  -4  -6  509.95   33.70
  -2  -4   6  385.36   37.60
   2  -4  -6  513.05   32.30
  -2  -4   6  478.65   36.60
   2  -4  -6  505.55   33.90
  -2  -4   6  454.15   33.00
  -2  -4   6  482.15   32.50
   2  -4  -6  472.95   40.50
  -2  -4   6  447.86   31.60
   2  -4  -6  499.25   34.50
  -4   4   8   80.39   26.90
   4   4  -8   82.09   49.60
   4   4  -8   92.09   28.50
  -4   4   8   68.89   31.80
   4   4  -8   48.20   21.00
  -4  -4   8   78.09   40.70
  -4  -4   8   92.39   25.30
   4  -4  -8   61.29   50.49
   4  -4  -8   55.09   20.00
   4  -4  -8   56.49   26.80
   5   5  -1  154.18   30.60
  -5   5   1   81.59   32.80
   5   5  -1   96.79   30.30
  -5   5   1   77.49   30.10
  -5  -5   1  102.59   19.30
  -5  -5   1   59.09   32.30
  -5  -5   1   85.09   29.10
   5  -5  -1  132.39   29.70
   3   5   1  234.68   26.60
  -3   5  -1  228.48   28.00
   3   5   1  284.17   29.80
   3   5   1  308.47   21.80
  -3   5  -1  250.27   29.90
   3   5   1  295.67   27.90
  -3   5  -1  239.88   29.10
  -3   5  -1  251.47   29.20
   3  -5   1  235.18   29.20
  -3  -5  -1  299.47   22.20
  -3  -5  -1  256.57   27.60
  -3  -5  -1  253.57   22.30
  -3  -5  -1  297.27   26.30
  -3  -5  -1  251.47   26.80
  -1   5  -3   65.69   15.40
   1   5   3   95.69   11.80
  -1   5  -3   43.20    8.20
  -1   5  -3   51.79   11.60
   1   5   3   74.39   10.00
   1   5   3  113.69   14.40
  -1   5  -3   71.99   14.80
   1  -5   3   86.29   12.10
   1  -5   3   63.19    7.70
  -1  -5  -3   63.09   12.40
  -1  -5  -3   82.59   11.80
  -1  -5  -3   64.59   10.00
   1  -5   3  104.99   15.50
  -1  -5  -3   86.19   13.00
   1  -5   3   99.59   12.30
   1   5  -5 2477.95  116.79
   1   5  -5 2470.25  116.49
  -1   5   5 2486.25  117.29
  -1   5   5 2526.35  117.09
  -1   5   5 2429.96  116.39
   1   5  -5 2475.95  117.39
   1   5  -5 2524.15  117.19
  -1   5   5 2422.66  115.99
   1   5  -5 2482.15  117.19
  -1   5   5 2462.75  117.09
   1  -5  -5 2451.35  117.09
   1  -5  -5 2569.94  116.09
  -1  -5   5 2389.76  115.89
   1  -5  -5 2488.55  116.89
   1  -5  -5 2301.67  118.39
  -1  -5   5 2496.85  116.39
   1  -5  -5 2476.35  117.69
  -1  -5   5 2517.35  117.69
  -1  -5   5 2414.26  116.79
  -3   5   7   85.69   23.90
   3   5  -7  117.39   22.10
  -3   5   7  106.29   23.00
   3   5  -7   66.49   24.00
   3   5  -7   84.59   18.50
   3  -5  -7   77.99   20.30
  -3  -5   7  122.39   31.70
   3  -5  -7   43.20   26.60
   3  -5  -7   79.69   22.10
  -3  -5   7  111.29   25.90
   5   5  -9  -13.60   22.80
   5   5  -9   -8.60   34.40
   5   5  -9   28.70   31.90
  -5   5   9    3.30   27.30
  -5   5   9  -18.80   33.40
   5  -5  -9   17.20   35.80
  -5  -5   9    6.00   37.20
   5  -5  -9   -2.90   21.70
   5  -5  -9   56.99   31.30
  -6   6   2  -42.10   33.10
   6   6  -2   61.79   37.90
  -6   6   2  102.09   37.60
   6   6  -2   47.50   33.90
   6  -6  -2    7.50   31.10
  -6  -6   2   28.90   19.00
  -6  -6   2   30.20   38.20
  -4   6   0   43.20   22.90
   4   6   0   46.80   22.00
   4   6   0   43.60   22.60
  -4   6   0   22.80   24.70
   4   6   0   19.30   15.30
  -4   6   0   28.90   21.00
   4  -6   0   57.79   23.00
  -4  -6   0    5.30   14.60
  -4  -6   0    6.00   21.40
  -4  -6   0   37.10   25.30
   4  -6   0   11.10   21.60
   2   6   2  141.29   16.30
  -2   6  -2  110.29   17.90
   2   6   2   96.69   15.80
   2   6   2   87.49   16.10
  -2   6  -2  110.79   16.00
   2   6   2  122.19   16.70
  -2   6  -2   92.89   15.10
  -2  -6  -2   83.29   14.60
  -2  -6  -2  107.89   16.10
   2  -6   2   73.19   15.40
  -2  -6  -2  116.79   16.10
   2  -6   2  123.69   14.80
  -2  -6  -2  131.19   16.50
  -2  -6  -2   96.19   11.70
  -2  -6  -2   94.49   15.30
   2  -6   2  120.39   15.30
   0   6  -4  819.12   42.80
   0   6   4  845.42   43.10
   0   6  -4  858.41   44.00
   0   6  -4  879.71   42.20
   0   6  -4  797.82   45.70
   0   6   4  822.42   44.10
   0   6   4  930.11   43.70
   0  -6  -4  896.31   43.90
   0  -6   4  825.82   42.70
   0  -6   4  834.02   43.70
   0  -6  -4  851.51   44.00
   0  -6   4  876.11   45.20
   0  -6   4  812.32   41.90
   0  -6   4  878.71   42.60
   0  -6   4  881.11   45.70
   0  -6  -4  891.11   43.50
  -2   6   6   16.70   17.00
   2   6  -6    2.60   13.80
   2   6  -6    1.00   15.00
  -2   6   6   18.50   16.20
   2   6  -6   14.00   16.00
  -2   6   6   12.00   11.80
   2   6  -6    8.80   17.70
  -2   6   6   29.70   15.00
  -2  -6   6    1.60   13.70
  -2  -6   6    6.70   19.10
   2  -6  -6   19.80   13.50
  -2  -6   6   12.60   13.20
   2  -6  -6   -5.30   16.00
   2  -6  -6   25.10   16.10
   2  -6  -6   32.60   20.60
  -2  -6   6   13.60   13.50
  -2  -6   6   -1.20   20.00
   2  -6  -6   28.00   19.30
  -4   6   8   -3.90   27.70
   4   6  -8   27.50   44.60
  -4   6   8    7.40   29.00
   4   6  -8   21.00   26.50
   4   6  -8   11.60   21.20
  -4  -6   8   56.99   23.30
   4  -6  -8    0.60   17.70
   4  -6  -8   15.20   34.70
   4  -6  -8   11.60   25.20
   5   7  -1   34.90   28.30
  -5   7   1   49.00   29.50
   5   7  -1  -21.70   28.20
  -5   7   1   39.70   32.50
   5  -7  -1    9.60   26.50
  -5  -7   1   43.40   18.60
  -5  -7   1   56.39   27.00
  -5  -7   1   10.80   31.20
   3   7   1  201.18   21.80
  -3   7  -1  205.68   21.30
  -3   7  -1  212.88   22.80
   3   7   1  252.47   26.50
   3   7   1  175.48   20.30
  -3   7  -1  216.38   22.40
   3   7   1  193.58   22.00
  -3   7  -1  228.58   24.30
  -3  -7  -1  184.88   21.70
   3  -7   1  185.78   21.30
  -3  -7  -1  219.28   22.70
  -3  -7  -1  174.78   20.00
  -3  -7  -1  226.38   25.40
   3  -7   1  202.78   22.20
  -3  -7  -1  186.48   17.40
   1   7   3  530.75   32.20
   1   7   3  547.05   30.10
   1   7   3  579.34   30.00
  -1   7  -3  563.44   29.80
   1   7   3  510.15   32.10
  -1   7  -3  606.44   33.50
   1   7   3  527.65   31.40
  -1  -7  -3  604.74   32.10
  -1  -7  -3  478.15   31.10
  -1  -7  -3  583.24   31.40
   1  -7   3  540.55   29.80
  -1  -7  -3  586.14   30.20
  -1  -7  -3  588.04   31.40
   1  -7   3  517.75   31.70
   1  -7   3  464.45   36.40
  -1   7   5  197.08   23.40
  -1   7   5  190.28   19.90
  -1   7   5  221.38   19.40
   1   7  -5  184.98   18.70
   1   7  -5  204.58   22.40
   1   7  -5  207.98   20.30
  -1   7   5  219.98   22.20
   1   7  -5  161.18   18.20
  -1   7   5  201.68   22.80
   1   7  -5  169.58   17.90
   1  -7  -5  250.67   21.80
   1  -7  -5  248.68   20.30
  -1  -7   5  188.48   21.60
   1  -7  -5  221.18   22.10
  -1  -7   5  198.68   21.40
  -1  -7   5  190.58   22.20
  -1  -7   5  181.68   18.40
   1  -7  -5  239.78   25.90
  -1  -7   5  190.68   19.80
   3   7  -7    9.90   22.20
   3   7  -7   -2.50   19.20
   3   7  -7   23.50   21.10
  -3   7   7   61.09   21.60
   3   7  -7   15.90   16.60
  -3   7   7   42.60   22.10
  -3   7   7   32.70   21.70
  -3  -7   7    6.70   17.10
   3  -7  -7  -10.50   25.70
   3  -7  -7   39.50   20.70
  -3  -7   7   32.90   25.50
   5   7  -9   47.50   33.80
  -5   7   9   29.20   36.60
   5   7  -9   48.90   33.50
   5   7  -9  -18.40   22.80
  -5   7   9   47.70   29.60
  -5  -7   9   45.00   38.30
   5  -7  -9   52.09   22.20
   5  -7  -9   48.00   36.70
   6   8  -2   18.20   34.60
  -6   8   2   12.50   35.00
  -6  -8   2   30.30   19.10
  -6  -8   2    1.90   39.50
   6  -8  -2  -30.30   30.90
  -4   8   0  101.39   25.10
   4   8   0  110.79   21.00
   4   8   0  128.89   45.80
   4   8   0  146.29   26.00
  -4   8   0  102.19   23.40
  -4   8   0  141.49   28.70
  -4  -8   0  146.69   28.00
   4  -8   0  151.98   26.00
   4  -8   0  136.79   24.40
  -4  -8   0   62.59   29.00
  -4  -8   0   99.59   24.40
   2   8   2  225.78   22.80
   2   8   2  225.68   24.80
  -2   8  -2  260.37   22.30
   2   8   2  251.37   23.70
  -2   8  -2  228.18   22.70
  -2   8  -2  207.58   22.10
   2   8   2  212.08   23.10
  -2   8  -2  230.18   21.90
  -2  -8  -2  226.68   22.30
  -2  -8  -2  242.78   25.00
   2  -8   2  217.28   20.90
   2  -8   2  221.58   21.40
  -2  -8  -2  240.28   19.60
  -2  -8  -2  273.77   21.00
   2  -8   2  216.88   25.10
  -2  -8  -2  289.17   24.10
  -2  -8  -2  220.98   22.30
   0   8  -4 1007.20   48.90
   0   8   4 1039.00   50.39
   0   8  -4 1062.99   50.39
   0   8   4  942.91   49.90
   0   8  -4 1035.60   48.70
   0   8   4 1061.59   50.29
   0   8  -4 1036.80   52.29
   0   8   4  954.80   51.09
   0  -8  -4 1045.50   50.49
   0  -8  -4 1004.70   49.99
   0  -8  -4  962.20   50.69
   0  -8   4  893.11   49.50
   0  -8   4  947.61   50.29
   0  -8   4 1045.50   52.29
  -2   8   6  303.97   27.60
  -2   8   6  341.47   29.70
   2   8  -6  367.56   28.90
  -2   8   6  336.87   25.00
  -2   8   6  355.66   28.00
   2   8  -6  363.86   28.90
   2   8  -6  308.17   28.40
   2   8  -6  362.76   32.10
   2  -8  -6  323.47   26.90
   2  -8  -6  358.96   28.90
  -2  -8   6  292.47   26.00
  -2  -8   6  294.67   32.90
   2  -8  -6  294.47   34.70
   2  -8  -6  374.16   29.20
   2  -8  -6  361.46   28.20
  -2  -8   6  295.37   33.80
   4   8  -8   59.09   22.50
  -4   8   8   60.99   29.20
   4   8  -8   84.69   31.80
  -4   8   8   53.99   25.80
   4   8  -8   -3.20   26.00
   4  -8  -8   30.40   32.90
   4  -8  -8   27.30   18.70
  -4  -8   8   18.00   25.80
   4  -8  -8   70.99   25.70
  -4  -8   8   38.50   39.40
   5   9  -1  128.59   31.40
  -5   9   1   89.49   35.40
   5   9  -1   49.20   29.20
  -5   9   1   37.30   30.90
   5  -9  -1  148.49   29.80
  -5  -9   1   83.29   33.30
  -5  -9   1   85.09   20.90
  -5  -9   1  100.59   29.00
   3   9   1  565.04   34.30
  -3   9  -1  547.95   37.40
  -3   9  -1  484.35   37.60
   3   9   1  584.04   37.80
  -3   9  -1  579.44   39.60
  -3   9  -1  604.94   38.50
   3   9   1  590.74   38.00
  -3  -9  -1  558.44   34.60
   3  -9   1  529.55   39.00
  -3  -9  -1  642.34   39.60
  -3  -9  -1  594.04   40.80
  -3  -9  -1  556.94   34.40
   3  -9   1  561.24   36.70
   1   9   3 3724.33  165.08
   1   9   3 3554.64  165.98
   1   9   3 3423.16  163.78
   1   9   3 3673.53  165.18
  -1   9  -3 3422.06  165.48
  -1   9  -3 3543.65  164.08
  -1   9  -3 3370.86  164.08
   1   9   3 3456.55  164.78
  -1  -9  -3 3565.64  164.88
  -1  -9  -3 3535.35  165.18
   1  -9   3 3844.92  166.68
  -1  -9  -3 3489.75  164.78
  -1  -9  -3 3622.04  165.18
  -1  -9  -3 3320.27  163.78
   1  -9   3 3649.93  164.38
  -1   9   5  288.57   25.90
   1   9  -5  326.97   26.60
   1   9  -5  249.78   27.50
  -1   9   5  307.37   25.70
   1   9  -5  290.87   24.90
  -1   9   5  296.97   21.90
   1   9  -5  265.67   23.50
  -1   9   5  295.27   24.40
  -1   9   5  313.97   22.10
   1  -9  -5  323.37   24.00
  -1  -9   5  290.27   29.40
  -1  -9   5  264.17   27.40
   1  -9  -5  270.27   24.50
   1  -9  -5  318.27   22.40
   1  -9  -5  296.37   27.50
   1  -9  -5  320.47   24.20
  -1  -9   5  343.17   22.10
  -1  -9   5  259.17   20.80
  -1  -9   5  263.37   24.50
  -3   9   7   25.60   21.60
  -3   9   7   18.10   22.30
   3   9  -7   10.60   22.20
   3   9  -7   11.20   25.90
  -3   9   7    5.10   19.40
   3   9  -7   11.20   16.80
   3   9  -7   28.10   20.90
  -3  -9   7   12.60   25.30
   3  -9  -7   13.10   27.30
   3  -9  -7   16.80   26.30
  -3  -9   7   54.49   18.10
   3  -9  -7  -11.60   19.80
   5   9  -9   41.90   34.50
  -5   9   9    5.30   29.10
  -5   9   9    6.10   34.70
   5   9  -9   25.70   25.40
   5  -9  -9    9.60   35.80
   5  -9  -9   -1.00   20.30
  -5  -9   9  -11.90   37.40
  -6  10   2   16.30   35.40
  -6  10   2   25.00   33.90
  -6 -10   2   34.40   37.20
  -6 -10   2   15.20   24.60
   4  10   0   21.10   21.40
  -4  10   0   36.20   23.40
   4  10   0   46.70   23.80
  -4  10   0  -20.40   23.00
  -4  10   0   73.69   27.50
   4  10   0   16.60   22.00
   4 -10   0   28.30   35.50
  -4 -10   0   52.09   26.00
   4 -10   0   22.80   24.10
  -4 -10   0   62.39   22.60
  -4 -10   0   19.80   16.40
   2  10   2  220.18   19.90
  -2  10  -2  184.18   21.70
   2  10   2  193.38   22.10
   2  10   2  210.48   19.00
   2  10   2  213.18   24.90
  -2  10  -2  177.18   20.90
  -2  10  -2  190.98   17.10
  -2  10  -2  216.78   21.30
   2 -10   2  185.08   19.70
  -2 -10  -2  195.98   22.70
   2 -10   2  196.38   20.90
   2 -10   2  201.58   20.60
  -2 -10  -2  226.08   29.40
   2 -10   2  236.68   19.90
  -2 -10  -2  199.58   20.60
  -2 -10  -2  183.58   20.30
  -2 -10  -2  194.18   19.50
  -2 -10  -2  205.78   21.50
   0  10   4   50.99   13.60
   0  10   4   55.69   11.80
   0  10  -4   30.90   11.20
   0  10  -4   65.39   17.20
   0  10  -4   32.10    9.90
   0  10  -4   40.30    9.40
   0  10   4   19.70   12.40
   0 -10   4   50.59   11.20
   0 -10  -4   43.50   12.50
   0 -10  -4   67.59   12.70
   0 -10   4   27.30   16.70
   0 -10  -4   33.80   11.20
   0 -10   4   44.70   10.20
   0 -10  -4   43.40   10.50
   0 -10  -4   62.99   12.80
  -2  10   6   93.69   19.50
  -2  10   6  123.59   14.30
   2  10  -6  110.39   18.50
   2  10  -6  113.09   21.10
   2  10  -6  139.49   16.90
   2  10  -6  116.59   20.20
  -2  10   6  129.29   24.30
  -2  10   6  110.79   17.60
  -2 -10   6   89.99   22.60
  -2 -10   6  160.28   16.70
   2 -10  -6   88.69   24.10
   2 -10  -6  118.49   16.20
   2 -10  -6  115.29   18.30
   2 -10  -6  124.29   19.70
   4  10  -8  -39.80   20.50
  -4  10   8    8.40   26.20
   4  10  -8  -27.40   25.60
  -4  10   8  -20.80   27.50
   4  10  -8   26.90   29.00
   4  10  -8   -0.50   24.40
   4 -10  -8  -37.20   24.00
   4 -10  -8  -25.30   16.80
  -4 -10   8   10.80   21.50
   4 -10  -8   45.50   33.70
  -4 -10   8   45.30   32.30
   5  11  -1   54.39   29.30
  -5  11   1   96.59   30.90
  -5  11   1   64.19   33.30
   5  11  -1   88.99   30.50
   5 -11  -1   37.00   27.00
  -5 -11   1   19.90   20.60
  -5 -11   1   73.19   27.50
   5 -11  -1  140.69   51.89
  -5 -11   1   45.10   34.40
  -3  11  -1   82.19   21.00
  -3  11  -1   41.10   16.20
   3  11   1  103.19   18.50
  -3  11  -1   78.89   17.90
   3  11   1   40.30   13.70
   3  11   1   79.99   19.10
  -3  11  -1   68.39   20.40
   3 -11   1   59.39   16.50
  -3 -11  -1   45.90   13.70
  -3 -11  -1   79.29   19.70
  -3 -11  -1   55.99   14.00
  -3 -11  -1   50.09   17.00
   3 -11   1   96.59   20.20
   1  11   3  650.23   35.00
   1  11   3  643.94   35.10
   1  11   3  717.33   35.50
   1  11   3  667.73   37.30
  -1  11  -3  680.03   33.60
  -1  11  -3  642.94   33.60
  -1  11  -3  617.14   38.10
   1  11   3  556.34   33.30
  -1 -11  -3  576.54   32.90
   1 -11   3  590.74   37.70
  -1 -11  -3  661.73   34.90
  -1 -11  -3  671.03   35.00
  -1 -11  -3  659.33   34.80
  -1  11   5   32.40   13.90
  -1  11   5   23.10   20.20
   1  11  -5   16.90   13.80
   1  11  -5   15.10   12.80
   1  11  -5   14.30   12.70
  -1  11   5    9.70   15.40
   1  11  -5   -1.00    8.50
  -1  11   5   14.20   10.60
  -1  11   5   -7.60    9.40
   1  11  -5   -3.90   18.70
  -1 -11   5   11.20   21.60
   1 -11  -5   26.90   11.90
   1 -11  -5   29.90   11.80
  -1 -11   5   16.40   15.10
   1 -11  -5    2.90   13.40
   1 -11  -5   -0.90   13.10
  -1 -11   5    5.40    9.70
  -1 -11   5   28.40   18.10
  -1 -11   5   20.70   10.30
   1 -11  -5    4.40   14.80
  -1 -11   5    8.90   12.60
   3  11  -7   74.29   22.50
   3  11  -7   14.00   18.40
  -3  11   7   42.40   20.70
   3  11  -7   35.50   23.80
  -3  11   7   60.49   23.80
  -3  11   7   26.90   22.00
   3  11  -7    6.60   19.20
   3 -11  -7   47.10   29.20
  -3 -11   7   35.90   17.70
  -3 -11   7   60.09   26.40
   3 -11  -7   51.79   20.80
   3 -11  -7   56.49   19.90
   5  11  -9   44.70   35.90
  -5  11   9   37.00   32.20
   5  11  -9    5.90   23.70
   5  11  -9   53.49   33.80
  -5  11   9   57.19   36.70
   5 -11  -9  -12.80   30.10
  -5 -11   9   46.60   39.30
   5 -11  -9  -10.90   19.50
   5 -11  -9   27.90   36.20
   4  12   0  189.88   27.60
  -4  12   0  146.09   28.60
  -4  12   0  148.69   26.70
   4  12   0  171.08   25.10
  -4  12   0  206.28   28.20
   4  12   0  136.79   20.30
   4  12   0  161.08   26.60
  -4 -12   0  160.78   28.10
   4 -12   0  171.08   25.20
   4 -12   0  105.59   30.70
  -4 -12   0  144.49   25.10
  -4 -12   0  147.39   21.00
   2  12   2 1480.75   73.59
   2  12   2 1433.76   72.99
   2  12   2 1474.65   72.49
   2  12   2 1443.46   72.39
  -2  12  -2 1390.96   72.19
  -2  12  -2 1405.56   73.49
  -2  12  -2 1500.65   72.29
  -2 -12  -2 1519.25   72.39
  -2 -12  -2 1470.45   71.99
  -2 -12  -2 1529.25   71.99
  -2 -12  -2 1464.85   71.89
   2 -12   2 1410.76   71.09
  -2 -12  -2 1613.74   75.39
   2 -12   2 1451.15   72.79
   2 -12   2 1420.86   73.69
   2 -12   2 1422.16   70.89
   0  12   4  227.38   23.90
   0  12  -4  234.88   19.10
   0  12  -4  243.28   26.30
   0  12   4  273.07   21.60
   0  12   4  239.48   19.20
   0  12  -4  229.38   21.40
   0  12   4  212.48   20.10
   0 -12  -4  279.47   23.50
   0 -12   4  233.18   20.80
   0 -12   4  263.07   26.00
   0 -12  -4  230.18   23.00
   0 -12   4  227.88   19.50
   0 -12   4  203.48   24.40
   0 -12  -4  229.78   20.00
   0 -12  -4  250.47   20.70
   0 -12  -4  255.77   19.20
  -2  12   6  102.99   17.10
  -2  12   6  113.69   18.40
   2  12  -6  117.99   18.10
  -2  12   6  134.39   20.70
   2  12  -6  123.49   20.10
   2  12  -6  135.49   19.00
  -2  12   6  117.19   13.90
   2  12  -6   79.09   19.80
   2 -12  -6  154.98   19.00
  -2 -12   6  124.99   15.90
   2 -12  -6   88.79   24.30
   2 -12  -6  151.18   16.60
  -4  12   8   30.50   28.80
  -4  12   8   25.00   25.70
   4  12  -8   63.79   22.50
   4  12  -8   48.60   24.30
   4  12  -8   31.80   28.70
   4  12  -8   22.10   27.40
  -4 -12   8   46.00   22.20
   4 -12  -8   -3.40   17.20
   4 -12  -8   49.00   26.10
  -4 -12   8   36.60   33.20
   4 -12  -8   63.39   34.60
  -5  13   1   46.90   32.10
   5  13  -1    7.80   29.00
   5  13  -1   81.19   30.70
  -5  13   1   84.59   31.30
  -5 -13   1   60.59   26.20
   5 -13  -1   94.99   50.79
  -5 -13   1   50.29   22.00
   5 -13  -1   78.99   39.00
  -5 -13   1   37.00   32.70
   3  13   1  556.14   35.10
   3  13   1  599.64   38.10
  -3  13  -1  574.84   39.70
  -3  13  -1  535.85   36.90
  -3  13  -1  549.15   38.10
  -3  13  -1  527.15   37.20
   3  13   1  545.35   40.40
   3  13   1  569.84   37.90
  -3 -13  -1  575.14   39.10
  -3 -13  -1  590.64   35.50
  -3 -13  -1  571.54   36.00
   3 -13   1  537.55   41.40
   3 -13   1  501.95   35.70
  -1  13  -3 1064.79   54.29
   1  13   3 1238.08   58.09
  -1  13  -3 1050.59   54.29
  -1  13  -3 1109.89   54.49
   1  13   3 1132.39   55.89
  -1  13  -3 1098.79   57.99
   1  13   3 1137.19   56.09
   1  13   3 1167.08   55.99
  -1 -13  -3 1114.79   55.69
  -1 -13  -3 1108.09   55.99
  -1 -13  -3 1155.58   57.49
   1 -13   3 1130.29   58.09
   1 -13   3 1092.59   54.59
  -1 -13  -3 1182.98   55.49
   1 -13   3 1119.89   54.59
   1  13  -5  377.76   29.10
  -1  13   5  366.16   27.00
  -1  13   5  377.06   33.70
   1  13  -5  366.36   31.70
  -1  13   5  428.16   28.80
  -1  13   5  344.67   24.70
   1  13  -5  347.27   25.60
   1  13  -5  405.46   27.50
  -1  13   5  359.56   24.40
  -1 -13   5  380.96   32.60
   1 -13  -5  364.06   30.80
  -1 -13   5  389.76   32.40
   1 -13  -5  343.87   30.80
   1 -13  -5  381.36   26.10
  -1 -13   5  390.46   29.90
  -1 -13   5  359.66   29.70
   1 -13  -5  361.26   26.10
   1 -13  -5  366.06   24.00
   3  13  -7   84.89   20.60
   3  13  -7   62.59   24.10
   3  13  -7  125.49   22.00
  -3  13   7   87.39   22.80
  -3  13   7   99.49   24.90
   3  13  -7   58.79   22.50
  -3  13   7   69.99   27.80
  -3 -13   7   68.49   27.30
  -3 -13   7   83.99   18.90
   3 -13  -7   57.69   20.40
   3 -13  -7   67.39   21.60
   3 -13  -7   72.29   29.90
  -5  13   9   -5.00   34.20
   5  13  -9  -11.30   31.00
   5  13  -9  -21.90   33.60
  -5  13   9  -33.80   30.30
   5  13  -9  -15.20   24.70
   5 -13  -9  -12.50   18.70
  -5 -13   9   26.60   37.00
   5 -13  -9  -18.10   37.40
  -4  14   0    9.70   25.50
   4  14   0    8.00   16.80
   4  14   0   25.50   22.20
  -4  14   0   33.60   31.30
   4  14   0   11.40   23.30
   4  14   0   20.40   21.20
  -4  14   0   16.80   24.10
   4 -14   0   39.40   37.20
   4 -14   0   17.00   20.50
  -4 -14   0   28.80   25.10
  -4 -14   0    6.30   25.80
  -4 -14   0   11.70   18.10
  -2  14  -2  211.68   22.40
   2  14   2  218.08   25.70
  -2  14  -2  209.98   22.30
  -2  14  -2  244.48   25.80
   2  14   2  235.98   23.30
   2  14   2  215.18   22.10
   2  14   2  237.98   21.20
  -2 -14  -2  243.38   21.10
  -2 -14  -2  210.68   25.60
   2 -14   2  235.18   20.00
  -2 -14  -2  215.38   19.40
   2 -14   2  186.18   19.70
   2 -14   2  166.68   19.40
   2 -14   2  232.68   22.20
  -2 -14  -2  217.08   20.90
  -2 -14  -2  239.48   23.10
  -2 -14  -2  220.48   21.30
   0  14  -4  384.36   31.20
   0  14  -4  376.96   24.70
   0  14   4  394.96   25.00
   0  14  -4  425.36   25.80
   0  14   4  398.66   28.70
   0  14   4  363.26   26.60
   0 -14  -4  430.96   26.10
   0 -14   4  431.56   29.60
   0 -14  -4  388.16   28.40
   0 -14   4  370.56   25.00
   0 -14  -4  376.36   28.90
   0 -14   4  342.17   31.00
   0 -14  -4  406.46   25.20
   0 -14  -4  416.76   24.60
   0 -14   4  362.96   32.90
  -2  14   6   61.99   16.90
  -2  14   6   68.49   19.20
  -2  14   6   74.29   16.20
   2  14  -6   61.99   16.50
   2  14  -6   92.79   22.50
  -2  14   6   69.19   12.60
   2  14  -6   72.39   16.30
   2 -14  -6   57.69   16.00
  -2 -14   6   73.89   14.40
  -2 -14   6   44.60   22.00
   2 -14  -6   62.99   14.70
   2 -14  -6   68.99   21.20
   4  14  -8   25.90   26.70
   4  14  -8   15.30   25.20
   4  14  -8  -17.50   21.40
  -4  14   8    4.90   26.40
   4  14  -8   39.40   29.10
  -4  14   8   21.20   29.60
   4 -14  -8   17.00   17.40
   4 -14  -8   63.99   36.30
  -4 -14   8   21.60   21.90
   4 -14  -8   -3.20   25.10
  -4 -14   8   94.49   34.60
   5  15  -1  -33.30   27.70
  -5  15   1   25.60   31.60
   5  15  -1   24.40   29.20
  -5  15   1   -2.20   29.40
  -5 -15   1    4.40   32.10
  -5 -15   1    9.60   24.90
   5 -15  -1   12.00   25.40
   5 -15  -1   50.39   30.60
  -5 -15   1  -13.40   20.50
  -3  15  -1   64.59   16.80
  -3  15  -1   84.09   20.00
  -3  15  -1   97.39   21.20
   3  15   1   81.49   22.60
   3  15   1  149.79   21.50
   3  15   1   98.19   18.80
   3  15   1   85.19   23.20
  -3  15  -1   78.39   18.90
   3 -15   1   86.59   21.50
   3 -15   1  106.09   17.40
  -3 -15  -1  105.09   21.40
  -3 -15  -1   79.29   16.90
  -1  15  -3  205.08   18.80
   1  15   3  207.58   19.40
   1  15   3  225.28   19.70
   1  15   3  219.48   25.00
  -1  15  -3  185.78   15.90
  -1 -15  -3  197.98   19.90
   1 -15   3  225.08   19.60
  -1 -15  -3  221.28   19.00
  -1 -15  -3  238.98   20.30
   1 -15   3  242.88   23.00
  -1 -15  -3  182.68   18.00
  -1 -15  -3  165.28   20.00
   1 -15   3  240.58   16.50
   1  15  -5   49.80   15.20
   1  15  -5   72.69   12.90
  -1  15   5   85.09   15.20
  -1  15   5   45.00   11.30
  -1  15   5   22.30   13.90
  -1  15   5   56.49   16.50
   1  15  -5   75.79   13.60
   1  15  -5   35.30   17.80
   1  15  -5   53.79   14.30
  -1 -15   5   29.10   15.20
   1 -15  -5   66.09   14.20
   1 -15  -5   82.19   14.10
   1 -15  -5   64.69   12.90
  -1 -15   5   39.20   19.40
  -1 -15   5   35.20   14.10
   1 -15  -5   58.19   17.20
  -1 -15   5   76.39   19.90
  -3  15   7  -23.80   21.00
   3  15  -7   12.90   20.80
  -3  15   7   47.60   23.00
  -3  15   7   56.19   27.50
   3  15  -7  -26.60   18.80
   3  15  -7   26.80   23.90
   3  15  -7   35.00   19.70
   3 -15  -7   27.20   29.50
  -3 -15   7   24.60   27.70
  -3 -15   7   12.10   17.30
   3 -15  -7   -3.40   19.00
  -5  15   9   -4.00   31.60
  -5  15   9   -2.40   34.00
   5  15  -9  -15.20   25.20
   5  15  -9    4.60   41.40
   5  15  -9   73.29   34.70
   5 -15  -9   44.30   42.80
   5 -15  -9   20.00   19.30
  -5 -15   9  -35.60   42.30
   4  16   0   30.80   22.50
   4  16   0   20.70   24.40
  -4  16   0   48.40   24.90
  -4  16   0   30.80   27.10
   4  16   0   47.50   18.40
  -4  16   0   37.90   21.20
   4 -16   0   58.49   21.60
   4 -16   0   50.29   26.00
  -4 -16   0   11.40   18.40
  -4 -16   0   15.10   25.20
  -4 -16   0   51.09   20.70
  -2  16  -2  471.35   32.70
  -2  16  -2  426.96   28.30
  -2  16  -2  358.36   25.80
   2  16   2  456.85   29.40
   2  16   2  474.85   29.20
  -2  16  -2  438.66   27.80
   2  16   2  482.45   32.80
   2  16   2  457.35   28.90
   2 -16   2  415.96   30.30
  -2 -16  -2  429.46   29.40
   2 -16   2  416.66   32.20
  -2 -16  -2  403.46   29.00
  -2 -16  -2  401.36   28.10
  -2 -16  -2  395.86   31.80
  -2 -16  -2  425.86   27.60
   2 -16   2  449.95   25.70
  -2 -16  -2  419.56   28.80
   2 -16   2  366.46   28.50
   0  16   4 1071.19   54.59
   0  16  -4 1033.00   53.09
   0  16  -4 1003.00   52.09
   0  16  -4 1010.40   55.89
   0  16   4 1093.99   52.89
   0  16   4 1058.69   52.29
   0 -16  -4 1049.00   54.79
   0 -16  -4  986.70   54.09
   0 -16   4 1019.50   54.89
   0 -16   4 1018.20   52.29
   0 -16  -4 1038.30   51.69
   0 -16  -4 1029.90   51.39
   0 -16  -4 1079.39   52.99
   0 -16   4 1033.20   52.89
   0 -16   4 1070.79   55.99
  -2  16   6  108.99   18.30
  -2  16   6  127.09   20.90
  -2  16   6   77.99   13.10
  -2  16   6   86.59   17.00
   2  16  -6   96.69   17.90
   2  16  -6  104.69   18.30
   2 -16  -6  119.89   16.50
  -2 -16   6   67.49   23.90
   2 -16  -6   89.59   22.00
  -2 -16   6  115.59   15.00
   2 -16  -6   90.79   17.20
   4  16  -8   25.80   28.80
   4  16  -8   60.29   27.60
   4  16  -8   55.69   41.10
   4  16  -8   41.30   34.10
  -4  16   8   42.70   27.80
  -4  16   8   35.50   29.00
  -4 -16   8   33.20   36.50
   4 -16  -8   -1.10   24.40
   4 -16  -8   25.80   35.50
   4 -16  -8   29.00   18.30
  -4 -16   8   52.59   21.10
   5  17  -1   19.60   28.80
  -5  17   1   -6.70   31.90
   5  17  -1   -3.60   28.60
   5 -17  -1   12.50   29.20
   5 -17  -1   63.79   31.20
  -5 -17   1   32.80   24.60
  -5 -17   1   92.19   34.20
  -5 -17   1    6.10   22.20
   3  17   1  708.83   42.50
   3  17   1  719.53   46.10
  -3  17  -1  665.73   43.50
   3  17   1  662.93   42.70
  -3  17  -1  643.14   45.30
  -3  17  -1  664.13   42.80
  -3 -17  -1  685.03   42.00
  -3 -17  -1  694.23   44.50
   3 -17   1  599.34   47.00
   3 -17   1  707.73   40.00
  -3 -17  -1  681.83   40.50
   1  17   3 3952.60  183.98
  -1  17  -3 3948.60  183.98
   1  17   3 3803.92  182.38
  -1  17  -3 3654.53  183.88
   1  17   3 4011.30  184.58
   1 -17   3 3961.20  181.38
   1 -17   3 4021.40  182.18
   1 -17   3 3849.01  184.58
  -1 -17  -3 3822.62  183.18
   1 -17   3 3853.31  181.98
  -1 -17  -3 4090.39  184.88
  -1 -17  -3 3900.71  181.98
  -1 -17  -3 4166.18  182.78
   1  17  -5  565.64   37.60
   1  17  -5  572.34   35.90
   1  17  -5  533.95   31.50
  -1  17   5  595.64   34.30
  -1  17   5  597.34   35.50
   1  17  -5  562.74   36.10
  -1  17   5  522.45   34.50
   1  17  -5  545.85   31.70
  -1  17   5  569.74   35.30
   1 -17  -5  506.25   32.00
  -1 -17   5  481.15   37.90
  -1 -17   5  558.34   35.00
  -1 -17   5  577.24   39.10
   1 -17  -5  533.85   37.10
  -1 -17   5  538.55   35.60
   1 -17  -5  557.14   32.90
   1 -17  -5  557.74   32.50
   3  17  -7   74.59   20.90
   3  17  -7  114.39   26.80
  -3  17   7   91.69   23.70
   3  17  -7  102.29   23.80
   3  17  -7   89.79   21.30
  -3  17   7   74.39   24.70
  -3  17   7   86.99   22.20
   3 -17  -7   60.39   30.40
  -3 -17   7  125.09   30.40
   3 -17  -7   60.49   32.10
  -3 -17   7   53.09   22.10
   3 -17  -7   89.99   21.70
   5  17  -9   76.09   35.00
  -5  17   9   72.89   46.10
   5  17  -9   42.70   27.10
  -5  17   9    2.40   35.00
   5 -17  -9  153.48   62.89
   5 -17  -9   37.20   19.60
   4  18   0   54.79   19.20
  -4  18   0   49.20   25.70
   4  18   0   68.19   24.00
   4  18   0   55.59   25.30
  -4  18   0   59.19   27.20
   4  18   0   70.29   22.00
  -4 -18   0   50.79   19.20
   4 -18   0   47.30   27.00
  -4 -18   0   73.19   20.50
  -4 -18   0   23.30   26.90
   4 -18   0   35.80   20.30
  -2  18  -2   19.10   12.20
  -2  18  -2   43.20   13.60
  -2  18  -2   35.90   17.90
   2  18   2   45.70   16.60
  -2  18  -2   55.59   12.40
   2  18   2   73.09   15.20
   2  18   2   49.99   13.80
   2  18   2   50.39   13.90
  -2 -18  -2   66.69   15.30
   2 -18   2   29.80   21.90
  -2 -18  -2   37.90   13.10
  -2 -18  -2   67.19   12.80
   2 -18   2   41.00   15.30
  -2 -18  -2   54.89   20.70
   0  18   4  182.78   22.00
   0  18   4  224.08   19.00
   0  18  -4  209.88   21.70
   0  18  -4  225.68   21.20
   0  18  -4  228.28   24.00
   0 -18   4  214.38   25.00
   0 -18  -4  194.18   20.30
   0 -18   4  221.58   21.20
   0 -18   4  215.48   23.60
   0 -18   4  170.98   21.20
   0 -18  -4  177.38   18.30
   0 -18  -4  183.78   20.00
   0 -18  -4  203.08   20.60
   2  18  -6  232.68   25.80
   2  18  -6  260.37   28.00
  -2  18   6  254.87   24.00
  -2  18   6  240.38   23.60
  -2  18   6  244.38   21.20
   2  18  -6  227.98   24.90
   2 -18  -6  284.87   34.60
  -2 -18   6  178.28   28.30
   2 -18  -6  263.87   25.30
   2 -18  -6  253.37   26.00
   2 -18  -6  229.28   26.80
  -4  18   8   37.30   28.10
  -4  18   8   40.80   29.20
   4  18  -8    5.50   23.70
   4  18  -8   -3.90   22.70
   4  18  -8   41.40   31.30
   4  18  -8  -30.20   33.90
  -4 -18   8   -3.80   24.00
   4 -18  -8   24.60   27.50
   4 -18  -8   61.49   37.00
  -4 -18   8   23.20   35.90
   4 -18  -8   16.50   17.50
  -5  19   1   17.40   30.40
   5  19  -1   -7.10   28.80
  -5  19   1   23.60   31.50
  -5 -19   1   61.29   37.20
   5 -19  -1   30.20   30.30
  -5 -19   1   14.30   32.30
   3  19   1   22.20   17.10
   3  19   1   58.19   20.50
  -3  19  -1   40.80   17.00
   3  19   1   44.70   18.00
  -3  19  -1   21.60   18.50
  -3  19  -1   47.80   22.20
  -3 -19  -1   33.00   20.20
  -3 -19  -1   19.40   15.50
   3 -19   1   20.10   19.20
  -3 -19  -1   33.10   15.40
   3 -19   1   24.60   22.50
  -1  19  -3  128.59   11.90
  -1  19  -3  119.59   19.50
   1  19   3  136.49   14.70
   1  19   3  145.99   18.30
   1  19   3  123.99   14.10
  -1 -19  -3  148.09   21.40
  -1 -19  -3  125.89   14.50
  -1 -19  -3  135.49   14.80
   1 -19   3  109.59   14.50
   1 -19   3   76.29   21.10
  -1 -19  -3  121.99   14.70
   1 -19   3   97.19   13.80
   1 -19   3  115.29   12.10
   1  19  -5  244.88   25.40
  -1  19   5  244.58   25.40
  -1  19   5  252.27   28.70
   1  19  -5  247.78   21.10
  -1  19   5  234.18   23.80
   1  19  -5  258.77   28.60
   1  19  -5  267.57   27.40
  -1  19   5  295.97   21.30
   1 -19  -5  287.57   23.20
  -1 -19   5  273.87   24.00
  -1 -19   5  267.57   25.40
  -1 -19   5  280.07   25.20
  -1 -19   5  252.57   30.80
   1 -19  -5  310.27   22.30
   1 -19  -5  247.18   23.00
   1 -19  -5  280.47   29.50
  -3  19   7   28.30   21.30
   3  19  -7   52.89   22.90
   3  19  -7   12.30   20.00
  -3  19   7    2.40   23.00
   3  19  -7    1.50   24.40
  -3  19   7   34.20   20.90
  -3 -19   7   10.70   27.80
  -3 -19   7   10.10   16.70
   3 -19  -7   23.70   29.40
   3 -19  -7    4.80   19.50
   5  19  -9   23.60   26.70
  -5  19   9   13.40   34.20
   5  19  -9   57.09   32.90
   5  19  -9   41.80   56.79
  -5  19   9   46.80   32.90
   5 -19  -9  105.29   69.19
  -5 -19   9  107.29   49.30
   5 -19  -9   -8.90   19.20
   4  20   0   47.10   23.70
   4  20   0   24.50   25.60
  -4  20   0   40.80   25.60
  -4  20   0   34.90   21.10
   4  20   0   26.90   20.70
  -4  20   0   54.79   27.10
   4  20   0    5.50   18.90
  -4 -20   0   34.10   27.30
   4 -20   0   42.80   28.30
  -4 -20   0   22.60   20.20
   4 -20   0   44.40   21.20
  -4 -20   0   45.70   19.10
  -2  20  -2  303.57   24.90
  -2  20  -2  315.47   30.10
   2  20   2  271.37   25.40
   2  20   2  326.07   26.00
  -2  20  -2  314.67   32.30
  -2  20  -2  337.77   24.00
   2  20   2  292.07   24.60
  -2 -20  -2  289.27   22.90
  -2 -20  -2  375.46   26.90
  -2 -20  -2  354.86   26.60
   2 -20   2  288.87   26.30
   0  20  -4 1959.50   95.29
   0  20   4 1940.01   95.09
   0  20  -4 2059.39   97.79
   0  20   4 2066.89   97.19
   0  20  -4 1938.91   95.29
   0  20   4 2034.90   94.49
   0 -20  -4 1891.31   96.39
   0 -20  -4 1948.80   95.59
   0 -20   4 2049.20   97.59
   0 -20  -4 2019.00   97.19
   0 -20   4 2072.09   97.49
   0 -20   4 1842.02   96.39
   0 -20   4 2026.50   95.49
  -2  20   6   90.89   21.10
   2  20  -6  139.59   19.30
   2  20  -6  132.59   19.60
   2  20  -6   92.19   21.60
  -2  20   6  166.38   20.50
  -2  20   6  117.49   14.70
  -2  20   6  117.29   17.90
   2 -20  -6  196.08   26.00
  -2 -20   6  118.69   26.40
   2 -20  -6  182.18   19.50
   2 -20  -6  147.49   24.00
   4  20  -8   16.60   27.40
   4  20  -8    2.60   22.60
   4  20  -8   52.99   30.80
   4  20  -8    7.30   24.20
  -4  20   8  -16.20   27.80
  -4  20   8   42.60   29.10
   4 -20  -8   -7.90   36.10
   4 -20  -8   52.49   25.90
  -4 -20   8   39.40   20.90
   4 -20  -8   33.60   18.70
  -4 -20   8   84.59   37.30
  -5  21   1   99.29   34.20
   5  21  -1   63.69   31.60
   5  21  -1   95.49   32.20
  -5  21   1   42.10   31.40
  -5 -21   1   47.90   24.50
   5 -21  -1   90.39   33.20
  -5 -21   1   75.69   34.20
  -3  21  -1  760.12   46.90
  -3  21  -1  756.62   49.30
   3  21   1  808.52   46.50
  -3  21  -1  715.83   44.70
   3  21   1  804.32   46.10
   3  21   1  793.62   50.79
   3 -21   1  750.42   74.69
  -3 -21  -1  858.41   46.80
  -3 -21  -1  779.72   48.70
  -3 -21  -1  683.23   43.40
   3 -21   1  728.33   42.70
   1  21   3  611.24   36.60
   1  21   3  715.03   35.50
  -1  21  -3  664.83   40.00
   1  21   3  646.14   40.10
   1  21   3  630.04   35.70
  -1  21  -3  668.23   34.40
   1 -21   3  651.03   34.90
  -1 -21  -3  685.83   37.60
   1 -21   3  587.44   40.10
   1 -21   3  623.94   34.20
  -1 -21  -3  629.94   39.70
   1 -21   3  655.43   37.30
  -1 -21  -3  635.84   40.60
  -1 -21  -3  668.23   37.30
   1  21  -5   72.49   16.60
  -1  21   5   88.59   12.00
   1  21  -5   59.49   15.30
  -1  21   5   42.90   16.70
  -1 -21   5   48.30   20.80
   1 -21  -5  102.99   14.20
  -1 -21   5   72.69   16.00
   1 -21  -5   83.59   14.20
   1 -21  -5   48.20   18.40
   3  21  -7   52.89   23.70
   3  21  -7   67.49   21.10
  -3  21   7   40.10   24.60
   3  21  -7   25.80   25.40
  -3  21   7   80.79   23.20
   3  21  -7   64.39   22.00
  -3  21   7   75.39   21.60
   3 -21  -7   48.10   20.20
  -3 -21   7   47.30   29.30
   3 -21  -7   67.99   21.40
  -3 -21   7   66.59   17.80
   3 -21  -7   30.10   31.00
  -5  21   9    3.90   31.10
   5  21  -9   33.00   32.20
   5  21  -9   18.40   26.70
   5  21  -9   16.70   36.50
  -5  21   9    4.80   34.30
  -5 -21   9   33.70   41.00
   5 -21  -9   44.70   19.00
   5 -21  -9   33.30   44.70
  -4  22   0   35.40   27.90
   4  22   0   36.10   21.30
   4  22   0   42.50   26.80
   4  22   0   54.59   24.20
  -4  22   0   29.60   20.60
  -4  22   0   39.90   25.50
   4 -22   0   41.80   30.10
  -4 -22   0   36.70   28.10
  -4 -22   0   65.49   21.50
  -4 -22   0   62.79   19.20
   4 -22   0   49.20   20.80
  -2  22  -2   63.19   22.20
   2  22   2   74.69   14.80
  -2  22  -2   75.19   14.10
   2  22   2   84.19   19.00
  -2  22  -2   98.29   15.60
  -2 -22  -2   91.09   17.00
  -2 -22  -2  104.79   15.70
   2 -22   2   73.29   16.30
  -2 -22  -2   72.39   14.90
   0  22  -4  140.79   15.80
   0  22  -4  138.69   16.60
   0  22   4  193.88   20.40
   0  22  -4  142.59   23.70
   0  22   4  156.58   15.30
   0 -22   4  154.48   20.40
   0 -22  -4  136.89   18.60
   0 -22  -4  168.28   16.40
   0 -22   4  181.18   22.60
   0 -22   4  107.09   20.40
   0 -22  -4  123.19   17.70
   0 -22   4  142.59   16.40
   2  22  -6   73.49   18.60
  -2  22   6   81.89   17.00
  -2  22   6   88.39   21.60
   2  22  -6   83.49   18.00
   2  22  -6   77.49   21.80
   2  22  -6   85.19   17.00
  -2  22   6   65.79   25.70
  -2  22   6   70.89   13.40
   2 -22  -6   95.89   23.40
   2 -22  -6  137.09   30.70
   2 -22  -6  101.29   17.10
  -2 -22   6   84.99   25.60
   2 -22  -6   77.59   16.30
   4  22  -8   70.19   29.10
   4  22  -8   86.89   26.90
  -4  22   8   57.39   30.20
   4  22  -8   20.60   30.70
  -4  22   8   32.70   29.30
  -4 -22   8   78.69   39.30
   4 -22  -8   36.70   39.20
   4 -22  -8   48.60   19.50
   4 -22  -8   54.09   25.30
  -5  23   1  -35.80   32.70
   5  23  -1   32.20   29.80
  -5  23   1   60.99   32.20
   5  23  -1  -35.70   27.50
  -5 -23   1    4.90   31.90
   5 -23  -1   61.39   32.50
  -5 -23   1   52.09   24.90
   3  23   1   15.70   17.50
  -3  23  -1  -10.70   18.60
  -3  23  -1    1.80   22.30
   3  23   1   32.60   22.10
   3 -23   1  -19.20   25.60
  -3 -23  -1   34.70   22.10
  -3 -23  -1   -2.90   16.20
  -3 -23  -1    5.90   16.60
  -1  23  -3   20.60    9.70
   1  23   3   40.80   11.90
   1  23   3   10.40   12.30
  -1  23  -3   -0.90   17.10
   1  23   3   -2.30   15.80
   1 -23   3   30.80   12.30
  -1 -23  -3    6.90   17.40
   1 -23   3   50.79   18.30
   1 -23   3    9.20   13.20
   1 -23   3   18.20    9.70
   1 -23   3   17.30   13.70
  -1 -23  -3   14.90   11.90
   1  23  -5   62.69   21.80
  -1  23   5   91.69   12.60
   1  23  -5   62.59   16.80
   1 -23  -5   76.09   14.00
  -1 -23   5   63.89   16.30
  -1 -23   5   52.19   22.30
   1 -23  -5   89.79   22.90
   1 -23  -5  101.59   13.40
   3  23  -7    2.60   25.60
  -3  23   7   -6.70   23.20
   3  23  -7   20.30   20.80
   3  23  -7   -1.90   19.20
  -3  23   7   -8.10   24.30
  -3  23   7   -9.90   22.00
   3  23  -7   21.80   22.90
   3 -23  -7   -5.10   16.60
   3 -23  -7   19.90   30.50
   3 -23  -7  -36.90   19.20
  -3 -23   7    2.00   29.50
   5  23  -9  -29.90   28.30
   5  23  -9   -7.70   34.80
   5  23  -9   -8.00   31.30
  -5  23   9   15.00   31.60
  -5  23   9    3.20   33.60
   5 -23  -9  -21.70   41.90
   5 -23  -9    6.40   18.10
  -5 -23   9   43.70   40.90
   4  24   0  221.58   38.20
  -4  24   0  270.67   34.70
   4  24   0  183.88   41.80
   4  24   0  205.68   30.20
  -4  24   0  253.97   30.00
  -4  24   0  191.08   30.90
   4 -24   0  243.78   25.90
  -4 -24   0  277.67   33.40
   4 -24   0  215.48   34.60
  -4 -24   0  221.18   27.60
  -4 -24   0  168.48   32.40
  -2  24  -2  216.68   20.30
  -2  24  -2  216.78   21.20
   2  24   2  194.48   19.90
   2  24   2  267.77   31.80
  -2  24  -2  195.88   22.00
   2  24   2  253.47   25.10
  -2  24  -2  306.67   30.60
  -2 -24  -2  231.98   21.30
  -2 -24  -2  206.48   19.30
   2 -24   2  227.88   21.40
  -2 -24  -2  207.08   24.60
   0  24  -4   35.20   14.10
   0  24  -4   16.00   12.40
   0  24  -4   19.50   19.90
   0  24   4   12.80   11.30
   0  24   4   29.30   10.60
   0 -24   4   24.90   19.00
   0 -24   4   12.10   16.50
   0 -24  -4   35.10   16.00
   0 -24   4   14.20   12.40
   0 -24  -4   16.30   12.10
   0 -24   4    0.40   13.10
   2  24  -6   87.09   19.60
  -2  24   6  144.99   22.80
  -2  24   6   85.79   17.60
  -2  24   6  122.59   22.90
   2  24  -6  120.19   19.10
   2  24  -6  144.79   23.80
   2  24  -6   69.19   17.30
   2 -24  -6  110.49   17.30
   2 -24  -6   88.49   24.60
  -2 -24   6   86.29   27.60
   2 -24  -6  141.59   19.40
  -4  24   8   29.20   28.60
   4  24  -8   74.89   31.60
   4  24  -8    3.90   25.30
   4  24  -8  -21.90   27.30
   4 -24  -8   40.80   24.80
  -4 -24   8  142.99   41.70
   4 -24  -8   62.39   38.70
  -5  25   1   81.49   33.10
  -5  25   1    2.70   33.90
   5  25  -1   25.50   29.20
   5  25  -1   81.79   33.00
  -5 -25   1   85.79   35.30
  -5 -25   1   51.19   25.70
   5 -25  -1   62.79   33.90
   3  25   1  408.66   34.30
   3  25   1  394.36   33.30
   3  25   1  439.56   40.50
  -3  25  -1  486.55   39.50
  -3  25  -1  362.96   34.00
  -3 -25  -1  440.96   38.60
  -3 -25  -1  387.66   28.50
   3 -25   1  394.66   41.10
  -3 -25  -1  423.86   35.40
   1  25   3  562.04   33.50
  -1  25  -3  611.04   38.70
  -1  25  -3  573.74   32.50
   1 -25   3  567.24   32.40
   1 -25   3  633.34   33.20
   1 -25   3  555.54   35.60
   1 -25   3  591.84   36.20
   1 -25   3  558.54   38.40
   1  25  -5  179.88   19.60
  -1  25   5  119.69   19.60
   1  25  -5  163.58   19.80
  -1  25   5  149.79   15.80
   1 -25  -5  146.49   16.80
  -1 -25   5  101.29   31.20
  -1 -25   5  166.58   30.80
   1 -25  -5  131.39   21.90
  -3  25   7  104.99   27.30
   3  25  -7   80.19   28.30
   3  25  -7   95.69   25.00
  -3  25   7   79.99   23.60
   3  25  -7  101.39   22.60
  -3  25   7  111.59   27.40
   3  25  -7   64.29   24.30
   3 -25  -7   86.69   21.50
  -3 -25   7   87.29   33.00
   3 -25  -7   85.49   32.80
   3 -25  -7   85.39   19.60
   4  26   0   66.69   25.20
  -4  26   0   59.19   20.80
   4  26   0   86.99   28.80
   4  26   0   58.69   24.20
  -4  26   0   42.30   37.80
  -4 -26   0   68.79   23.00
  -4 -26   0   45.40   29.50
   4 -26   0   86.99   32.50
  -4 -26   0   74.39   18.90
   4 -26   0   84.59   24.70
  -2  26  -2   57.19   20.90
   2  26   2   50.79   13.90
   2  26   2   40.70   16.40
  -2  26  -2   42.40   14.40
   2  26   2   35.10   14.10
   2  26   2   22.90   18.80
  -2  26  -2   55.69   15.40
   2 -26   2   26.50   16.90
   2 -26   2   27.00   15.80
  -2 -26  -2   55.79   16.80
  -2 -26  -2   39.70   15.50
   0  26  -4    9.80   12.70
   0  26   4   38.20   12.10
   0  26  -4   26.10   14.70
   0  26  -4    8.90   19.90
   0 -26  -4   29.00   12.90
   0 -26   4   16.20   20.30
   0 -26   4   22.80   19.60
   0 -26   4   19.90   12.80
   2  26  -6  135.09   20.40
  -2  26   6  149.29   20.50
  -2  26   6  150.38   18.50
  -2  26   6  140.69   24.20
   2  26  -6  145.79   24.60
   2  26  -6  115.49   21.50
   2  26  -6  115.89   18.50
   2 -26  -6  161.78   19.30
   2 -26  -6  172.98   27.50
   2 -26  -6  133.59   19.20
  -2 -26   6  119.59   28.60
   4  26  -8  104.79   34.30
  -4  26   8   60.49   32.30
  -4  26   8  160.58   30.10
   4  26  -8   83.69   28.00
   4  26  -8   45.20   29.00
   4 -26  -8   66.69   19.70
   4 -26  -8   81.79   41.30
  -4 -26   8   54.19   38.40
   5  27  -1   35.40   30.20
  -5  27   1   14.60   33.70
   5  27  -1    5.30   30.70
  -5  27   1    8.90   30.60
   5 -27  -1   13.00   33.90
  -5 -27   1   -8.60   25.30
  -5 -27   1  -12.50   32.70
   3  27   1  105.89   25.80
   3  27   1   94.49   20.50
  -3  27  -1  100.49   22.10
   3  27   1   66.09   19.40
  -3  27  -1  118.29   26.60
  -3  27  -1  124.19   17.10
  -3 -27  -1   72.29   20.50
   3 -27   1   66.99   25.30
  -3 -27  -1  114.39   16.80
  -3 -27  -1  147.19   25.60
   1  27   3  149.49   21.70
   1  27   3  198.58   17.40
   1  27   3  161.58   19.70
  -1  27  -3  167.08   18.70
  -1  27  -3  163.58   22.90
   1 -27   3  181.68   31.80
  -1 -27  -3  175.58   18.30
  -1 -27  -3  154.58   23.90
   1 -27   3  153.88   15.30
   1 -27   3  160.98   19.00
   1 -27   3  168.28   18.30
  -1  27   5   15.90   16.80
   1  27  -5   22.90   17.30
   1  27  -5   13.30   15.40
   1 -27  -5   -2.60   13.20
  -1 -27   5   11.10   22.40
   1 -27  -5    8.30   19.60
   3  27  -7   11.90   27.00
  -3  27   7   42.00   20.90
  -3  27   7   60.69   23.80
   3  27  -7   63.39   27.90
   3  27  -7   48.70   24.90
  -3  27   7   27.40   26.50
   3 -27  -7   58.19   36.30
   3 -27  -7   29.20   18.00
  -3 -27   7   -3.10   33.30
   4  28   0   38.50   21.70
  -4  28   0   26.20   23.60
   4  28   0   77.19   26.90
  -4  28   0   33.50   26.30
   4  28   0  100.19   28.80
  -4 -28   0   35.50   26.40
  -4 -28   0   -8.40   28.50
   4 -28   0   29.20   32.70
  -4 -28   0   53.39   18.60
   2  28   2   81.29   17.60
  -2  28  -2  114.59   22.50
  -2  28  -2   84.79   16.00
   2  28   2   81.39   16.20
   2  28   2   97.19   21.60
  -2  28  -2   65.59   17.30
  -2  28  -2   81.79   14.70
  -2 -28  -2   84.79   18.60
  -2 -28  -2   91.89   17.60
   2 -28   2  103.29   19.30
   2 -28   2   54.69   17.90
   0  28  -4  201.98   19.30
   0  28   4  194.98   20.60
   0  28  -4  205.18   26.00
   0  28  -4  208.28   20.80
   0 -28   4  189.48   25.20
   0 -28   4  192.98   20.10
   0 -28   4  229.78   21.70
   0 -28   4  166.38   18.60
   0 -28  -4  188.18   30.60
   0 -28  -4  187.68   22.50
   2  28  -6   72.09   23.90
   2  28  -6   43.80   20.60
  -2  28   6   98.99   17.70
   2  28  -6   82.39   25.00
   2  28  -6   73.39   19.00
  -2  28   6   71.49   18.60
  -2  28   6   56.09   22.50
   2 -28  -6   60.59   17.00
   2 -28  -6   37.50   25.70
   2 -28  -6   44.20   19.00
  -2 -28   6   28.60   27.90
  -4  28   8   46.60   29.00
   4  28  -8   51.99   29.50
  -4  28   8  -11.80   30.70
   4  28  -8  -23.60   31.40
   4  28  -8    7.00   26.30
   4 -28  -8   -5.50   18.00
  -4 -28   8   31.80   37.60
   4 -28  -8   -6.50   40.00
  -5  29   1   84.79   35.90
   5  29  -1   33.60   29.40
  -5  29   1   78.29   33.40
   5  29  -1   98.39   34.90
  -5 -29   1   89.59   35.00
   5 -29  -1   67.79   35.30
  -5 -29   1   94.69   29.00
  -3  29  -1   40.40   21.50
   3  29   1   88.29   19.60
  -3  29  -1   54.79   26.20
  -3  29  -1   71.59   17.00
   3  29   1   67.19   24.80
   3  29   1   60.19   20.20
   3 -29   1   35.30   25.00
  -3 -29  -1   64.09   20.50
  -3 -29  -1   44.10   24.80
   1  29   3  213.78   23.70
   1  29   3  206.28   18.90
   1  29   3  205.08   18.50
  -1  29  -3  184.38   27.70
  -1  29  -3  184.28   16.90
   1 -29   3  159.58   16.30
   1 -29   3  177.58   20.00
  -1 -29  -3  239.28   25.20
   1 -29   3  161.48   19.30
   1 -29   3  187.58   20.70
  -1 -29  -3  167.68   19.70
  -1  29   5  224.28   23.10
   1  29  -5  211.28   25.50
  -1  29   5  271.47   23.40
   1  29  -5  206.78   22.60
   1 -29  -5  231.08   33.40
   1 -29  -5  177.88   26.00
  -1 -29   5  194.88   28.00
  -3  29   7  300.37   31.70
   3  29  -7  216.68   38.80
  -3  29   7  281.47   32.40
  -3  29   7  262.97   33.80
   3  29  -7  219.48   27.20
   3  29  -7  184.08   30.70
   3  29  -7  247.78   32.90
   3 -29  -7  253.67   30.10
   3 -29  -7  271.37   25.80
   3 -29  -7  209.88   47.70
   4  30   0  -26.50   22.40
  -4  30   0   45.00   31.30
   4  30   0   44.60   28.80
  -4  30   0   48.00   27.60
   4  30   0    7.20   20.70
  -4  30   0  -33.00   18.50
   4 -30   0  -10.80   32.30
  -4 -30   0   34.20   23.40
  -4 -30   0  -32.40   28.60
  -4 -30   0   24.90   16.50
  -2  30  -2   22.50   13.50
   2  30   2   31.70   13.70
  -2  30  -2   30.80   21.30
   2  30   2   21.40   16.00
   2  30   2   26.80   14.40
   2  30   2   34.00   20.30
  -2  30  -2   25.30   14.70
  -2 -30  -2   10.60   17.50
  -2 -30  -2    9.00   16.30
   2 -30   2   29.40   18.10
   0  30  -4  303.17   27.10
   0  30  -4  313.37   29.90
   0  30   4  301.27   24.20
   0 -30  -4  328.67   26.90
   0 -30   4  326.17   49.00
   0 -30  -4  314.87   32.90
   0 -30   4  312.57   29.60
   0 -30   4  252.57   28.20
   0 -30   4  307.97   25.30
  -2  30   6  220.58   28.70
  -2  30   6  230.28   25.70
   2  30  -6  211.08   26.20
  -2  30   6  252.47   25.00
   2  30  -6  253.57   27.60
   2  30  -6  232.18   28.90
   2  30  -6  243.58   27.50
  -2 -30   6  193.28   34.40
   2 -30  -6  239.78   33.20
   2 -30  -6  241.98   23.70
  -4  30   8    0.50   27.20
   4  30  -8   19.70   26.60
   4  30  -8   40.70   29.10
  -4  30   8   71.69   33.40
   4  30  -8   47.60   33.90
  -4 -30   8    4.60   38.20
   4 -30  -8   35.30   19.30
   4 -30  -8  -82.69   39.70
  -5  31   1  -18.70   33.80
  -5  31   1   -9.70   31.70
   5  31  -1    0.00   27.80
  -5 -31   1  -28.40   31.70
   5 -31  -1   10.20   34.90
  -5 -31   1   -4.50   25.90
   3  31   1   85.49   20.10
  -3  31  -1  107.89   27.50
   3  31   1   85.39   20.50
   3  31   1  117.39   27.50
  -3  31  -1   27.70   21.60
  -3  31  -1   63.69   18.10
  -3 -31  -1   93.69   26.00
   3 -31   1   63.19   25.40
  -3 -31  -1   64.09   21.00
   1  31   3   64.19   19.90
   1  31   3   55.79   14.30
  -1  31  -3   94.69   22.90
   1  31   3   71.69   14.80
  -1 -31  -3   59.59   15.80
  -1 -31  -3   38.00   21.10
   1 -31   3   57.69   13.00
   1 -31   3   60.89   17.90
   1 -31   3   28.00   13.40
   1 -31   3   62.49   16.80
   1  31  -5   -7.50   17.20
  -1  31   5   34.90   14.60
  -1  31   5  -16.60   17.20
   1  31  -5    7.60   19.40
  -1 -31   5  -37.40   23.40
   1 -31  -5  -19.90   21.60
   1 -31  -5   -5.70   13.90
   3  31  -7   12.00   19.10
   3  31  -7   70.09   37.80
  -3  31   7   57.29   23.30
   3  31  -7   21.90   24.80
   3  31  -7   12.80   23.50
  -3  31   7   27.90   19.00
   3 -31  -7   -7.70   32.40
   3 -31  -7    8.00   19.20
   3 -31  -7   -2.50   29.50
  -3 -31   7  -15.60   33.60
   4  32   0   51.39   29.10
   4  32   0   38.70   23.20
  -4  32   0   48.20   19.00
   4  32   0    7.40   23.10
  -4  32   0    5.20   26.40
  -4  32   0   22.70   30.60
   4 -32   0   75.89   33.10
  -4 -32   0    6.80   23.50
   2  32   2   15.10   14.60
   2  32   2   14.00   21.60
   2  32   2   23.80   14.50
   2  32   2   22.80   16.30
  -2  32  -2   10.70   22.50
  -2 -32  -2   50.09   18.20
   2 -32   2   -5.00   22.00
  -2 -32  -2   -3.90   18.80
   0  32  -4    5.20   16.90
   0  32  -4  -24.20   17.70
   0  32   4   12.60   13.80
   0  32   4   -3.60   14.40
   0  32  -4   -4.30   23.60
   0 -32  -4    0.50   13.80
   0 -32   4    6.50   13.50
   0 -32   4  -20.60   18.00
   0 -32   4  -39.10   21.10
   0 -32  -4   14.20   19.80
   2  32  -6   61.19   18.40
   2  32  -6   92.99   25.50
   2  32  -6   90.79   19.70
  -2  32   6   73.89   24.50
   2  32  -6   90.39   23.30
  -2 -32   6   71.79   30.90
   2 -32  -6   80.89   30.00
   2 -32  -6   84.49   18.70
  -4  32   8    5.40   32.30
   4  32  -8   25.70   32.30
   4  32  -8   30.40   27.50
   4  32  -8   31.40   27.80
  -4  32   8   22.20   28.20
   4 -32  -8  -18.20   41.00
   4 -32  -8   21.50   19.30
  -4 -32   8   -6.20   39.00
   5  33  -1   75.89   32.80
   5  33  -1    7.20   27.50
  -5  33   1   76.49   37.70
  -5  33   1   77.19   41.80
   5 -33  -1   56.49   37.20
  -5 -33   1   65.69   33.80
  -5 -33   1   59.69   28.70
  -3  33  -1   86.59   27.70
  -3  33  -1   60.69   17.90
  -3  33  -1   25.30   27.20
   3  33   1   48.90   30.40
   3  33   1   82.59   20.20
   3 -33   1   39.30   26.30
  -3 -33  -1   52.69   21.50
  -3 -33  -1   34.40   25.30
   1  33   3  124.19   26.70
  -1  33  -3   45.60   22.60
   1  33   3   67.39   15.40
   1  33   3  104.19   22.20
   1 -33   3   93.29   15.00
  -1 -33  -3   62.59   17.40
   1 -33   3  101.09   20.70
   1 -33   3  112.09   15.20
  -1 -33  -3   64.99   23.00
   1  33  -5  376.96   34.90
   1  33  -5  340.47   36.10
  -1  33   5  371.76   28.70
  -1  33   5  318.17   31.50
   1 -33  -5  390.36   30.90
   1 -33  -5  380.06   40.60
  -1 -33   5  324.47   39.30
  -3  33   7  122.29   24.50
   3  33  -7   63.59   26.80
  -3  33   7  105.19   29.60
  -3  33   7   57.09   21.30
   3  33  -7   99.49   21.80
   3  33  -7  147.69   26.10
   3  33  -7   71.09   30.30
   3 -33  -7   82.69   35.50
   3 -33  -7  102.49   23.40
   3 -33  -7  131.09   22.60
  -3 -33   7  125.29   38.10
   4  34   0  -11.50   29.20
  -4  34   0    1.10   30.70
   4  34   0    5.60   22.60
  -4  34   0   31.30   28.00
  -4 -34   0   39.70   24.40
  -4 -34   0   30.80   43.90
   4 -34   0   26.50   35.60
   2  34   2  163.28   26.30
   2  34   2  140.29   18.80
   2  34   2  129.59   19.60
  -2  34  -2  156.28   26.20
   2  34   2  133.29   18.00
  -2 -34  -2   97.79   19.90
  -2 -34  -2  120.19   21.30
  -2 -34  -2   94.49   21.90
   2 -34   2  109.39   22.80
   0  34   4  153.88   23.30
   0  34  -4  124.09   19.30
   0  34  -4  177.68   28.00
   0  34   4  127.89   18.70
   0  34  -4  133.59   24.50
   0 -34  -4  202.18   26.00
   0 -34   4  153.68   18.90
   0 -34  -4  164.98   19.60
   0 -34   4  158.58   22.90
   0 -34   4  181.98   26.00
   2  34  -6  140.79   28.30
   2  34  -6  161.38   22.10
   2  34  -6  173.98   27.00
  -2  34   6  100.59   25.90
   2  34  -6  154.38   20.80
   2 -34  -6  157.38   33.20
   2 -34  -6  157.78   21.40
  -2 -34   6   64.69   32.30
  -4  34   8  -25.10   31.20
  -4  34   8  112.89   29.20
   4  34  -8   -3.00   27.70
   4  34  -8   74.79   28.90
   4  34  -8   46.00   34.40
   4 -34  -8   20.70   42.40
  -4 -34   8  121.49   42.60
   4 -34  -8   22.40   19.60
   3  35   1   77.79   28.40
  -3  35  -1   43.00   27.90
  -3  35  -1  103.89   24.20
  -3  35  -1  112.09   19.70
   3  35   1   76.29   22.00
  -3 -35  -1   99.69   27.20
   3 -35   1   79.59   27.80
  -3 -35  -1   21.40   22.90
   1  35   3   95.59   16.50
   1  35   3  115.69   23.60
  -1  35  -3   62.69   23.90
   1  35   3  112.69   16.80
  -1 -35  -3   63.89   18.10
   1 -35   3   73.49   21.30
   1 -35   3   88.19   15.60
   1 -35   3   72.99   15.50
  -1 -35  -3   52.69   24.10
  -1  35   5  100.39   21.90
   1  35  -5  135.19   22.30
  -1  35   5  160.58   19.00
   1  35  -5  115.29   24.00
  -1 -35   5  131.79   21.20
   1 -35  -5   84.89   27.90
  -1 -35   5   79.59   29.10
   1 -35  -5  120.49   19.40
  -3  35   7   -2.10   20.90
  -3  35   7    4.40   19.60
   3  35  -7   50.49   23.10
  -3  35   7  -17.00   26.80
   3  35  -7   27.70   25.60
   3  35  -7   20.90   20.80
   3  35  -7   25.80   29.60
   3 -35  -7  -21.10   32.80
  -3 -35   7   -0.30   35.40
   3 -35  -7  -10.50   18.40
  -4  36   0   -6.50   27.20
   4  36   0    2.60   23.30
  -4  36   0  -41.70   30.20
   4  36   0   -5.90   29.30
   4 -36   0  -36.40   51.99
  -4 -36   0   62.39   31.40
  -4 -36   0    4.00   25.30
  -2  36  -2   -3.50   24.40
   2  36   2    7.00   14.00
   2  36   2    0.30   22.90
   2  36   2    9.90   23.10
   2  36   2  -11.80   14.90
   2 -36   2   -3.60   21.60
  -2 -36  -2    3.20   17.80
  -2 -36  -2   -2.10   20.20
  -2 -36  -2  -42.60   19.60
   0  36   4   46.50   14.30
   0  36  -4   23.70   25.70
   0  36  -4   -0.90   20.10
   0  36   4   45.40   16.30
   0  36  -4   40.30   17.60
   0 -36   4   48.40   20.80
   0 -36  -4  -21.90   21.90
   0 -36   4   38.80   15.90
   0 -36   4    2.90   22.80
   0 -36  -4   26.70   16.00
  -2  36   6  110.09   20.50
  -2  36   6   71.09   27.80
   2  36  -6   84.99   27.00
   2  36  -6   26.30   25.90
   2  36  -6  105.59   27.50
   2  36  -6   78.89   18.60
  -2 -36   6   82.89   32.50
   2 -36  -6   64.79   19.20
   2 -36  -6   54.59   32.10
  -4  36   8   23.20   26.80
  -4  36   8   28.40   32.90
   4  36  -8   71.99   37.30
   4  36  -8    2.70   48.20
   4  36  -8  -15.30   37.80
  -4 -36   8   27.60   41.00
  -4 -36   8   41.40   43.40
   4 -36  -8  126.29   62.49
   4 -36  -8   27.50   20.40
  -3  37  -1   28.90   22.80
   3  37   1   48.70   27.50
  -3  37  -1   32.20   20.20
   3  37   1   46.00   20.40
   3  37   1   80.99   18.10
  -3  37  -1  115.79   29.10
  -3 -37  -1    5.30   21.90
   3 -37   1   58.19   27.60
  -3 -37  -1   34.50   26.20
   1  37   3  358.46   26.20
   1  37   3  314.87   31.90
  -1  37  -3  305.87   35.90
   1  37   3  300.77   26.40
   1 -37   3  273.77   28.50
  -1 -37  -3  293.57   31.70
   1 -37   3  246.88   26.00
  -1 -37  -3  321.97   38.60
  -1  37   5  206.78   25.30
   1  37  -5  203.88   27.40
  -1  37   5  199.38   24.80
   1  37  -5  180.68   25.40
   1 -37  -5  169.58   31.20
  -1 -37   5  239.48   33.70
   1 -37  -5  273.77   26.30
  -3  37   7   74.29   22.20
   3  37  -7   47.60   24.00
  -3  37   7   79.79   28.80
   3  37  -7   35.90   30.40
   3  37  -7   27.60   26.80
   3 -37  -7   90.49   35.20
   3 -37  -7   62.89   20.30
  -3 -37   7   81.29   36.90
  -3 -37   7   46.30   24.80
  -4  38   0  101.29   33.50
  -4  38   0   81.89   29.50
   4  38   0   34.20   23.80
   4  38   0  129.19   34.40
   4 -38   0  100.39   35.30
  -4 -38   0  105.69   33.10
  -4 -38   0   69.29   27.30
   2  38   2  293.67   34.70
  -2  38  -2  264.67   31.80
   2  38   2  238.38   25.00
   2  38   2  242.08   30.40
  -2 -38  -2  216.78   26.60
   2 -38   2  224.38   28.30
   2 -38   2  192.28   19.00
   0  38  -4    2.10   17.40
   0  38  -4   31.30   21.40
   0  38  -4  -34.90   25.90
   0  38   4   -7.20   13.20
   0  38   4    3.50   16.10
   0 -38   4   14.90   16.50
   0 -38  -4    3.30   16.20
   0 -38   4   10.80   20.30
   0 -38   4   -4.60   23.40
   0 -38  -4  -18.70   23.00
  -2  38   6   59.79   15.70
   2  38  -6    8.20   26.50
  -2  38   6   32.60   24.60
   2  38  -6   44.40   24.70
   2 -38  -6    3.10   32.70
  -2 -38   6   25.40   30.40
   2 -38  -6   63.59   19.10
  -2 -38   6   32.50   22.60
   4  38  -8   19.80   28.40
  -4  38   8   51.99   26.70
   4  38  -8   54.29   30.70
  -4  38   8   27.00   33.40
   4 -38  -8  101.69   55.49
   4 -38  -8   25.60   20.30
  -4 -38   8   -8.60   28.00
  -3  39  -1   43.10   17.70
   3  39   1   25.90   19.60
  -3  39  -1   31.80   22.90
   3  39   1   55.49   18.70
  -3  39  -1   33.30   28.20
   3  39   1   28.40   28.50
   3 -39   1   37.00   27.20
  -3 -39  -1   36.90   22.70
  -3 -39  -1   31.80   27.10
  -1  39  -3   46.60   27.10
   1  39   3   65.19   17.10
   1  39   3  103.99   17.30
   1  39   3   66.29   24.50
   1 -39   3   98.59   17.90
   1 -39   3   48.80   22.80
  -1 -39  -3  125.39   27.00
  -1 -39  -3  117.19   21.40
   1  39  -5  189.68   26.60
  -1  39   5  240.08   26.80
   1  39  -5  252.27   29.40
  -1 -39   5  148.09   32.60
  -1 -39   5  230.98   27.10
   1 -39  -5  198.78   32.70
   1 -39  -5  221.48   24.20
   3  39  -7  -19.80   22.60
  -3  39   7   17.10   27.60
   3  39  -7   59.09   31.20
  -3  39   7   14.10   20.70
   3  39  -7   48.90   26.30
   3  39  -7   21.90   17.60
  -3 -39   7    1.00   24.10
  -3 -39   7   11.00   35.50
   3 -39  -7  -58.89   33.60
   3 -39  -7  -11.80   19.70
  -4  40   0   16.10   28.20
   4  40   0   62.59   32.90
   4  40   0   15.60   23.30
  -4  40   0   67.39   33.10
  -4 -40   0  -29.30   25.60
   4 -40   0   21.10   34.70
  -4 -40   0    5.50   32.60
   2  40   2   -6.40   15.40
  -2  40  -2   12.90   27.70
   2  40   2   22.00   27.20
   2  40   2   54.89   37.70
  -2 -40  -2   27.40   24.30
   2 -40   2   26.90   14.90
  -2 -40  -2   63.49   28.70
   2 -40   2  -23.80   22.70
  -2 -40  -2    7.80   35.90
   2 -40   2   34.30   14.00
   0  40   4  114.59   17.10
   0  40   4   90.29   19.20
   0  40  -4   78.79   20.60
   0  40  -4   84.09   23.60
   0 -40  -4  126.99   21.10
   0 -40   4   54.09   31.90
   0 -40  -4  105.69   27.20
   0 -40   4   64.39   22.90
   2  40  -6   -0.10   23.90
  -2  40   6   31.30   15.80
   2  40  -6    0.50   41.00
  -2  40   6  -29.70   23.30
  -2 -40   6  -10.90   21.80
   2 -40  -6    3.10   31.00
  -2 -40   6    6.80   34.20
   2 -40  -6  -13.70   18.00
  -3  41  -1   39.90   29.60
   3  41   1   49.60   20.60
  -3  41  -1   79.99   25.00
   3  41   1   75.39   30.40
  -3  41  -1   82.79   17.60
   3  41   1  126.29   20.40
   3 -41   1  110.79   29.30
  -3 -41  -1   75.39   26.00
  -3 -41  -1   68.09   29.10
  -1  41  -3  309.57   33.90
   1  41   3  217.78   25.60
   1  41   3  219.78   24.40
   1  41   3  255.77   30.70
   1 -41   3  251.17   28.70
  -1 -41  -3  256.57   32.50
   1 -41   3  245.08   30.20
   1 -41   3  196.28   23.10
  -1 -41  -3  226.78   26.20
   1  41  -5   40.60   24.90
  -1  41   5   58.79   16.00
   1  41  -5   55.29   23.20
  -1 -41   5   28.10   21.80
  -1 -41   5   23.10   29.50
   1 -41  -5   54.39   35.10
   1 -41  -5   27.50   18.50
   3  41  -7   42.20   24.20
   3  41  -7   55.99   28.00
   3  41  -7   39.00   32.60
  -3  41   7   41.30   29.30
  -3  41   7   51.49   20.50
   3 -41  -7   45.50   21.00
  -3 -41   7   71.59   27.70
   3 -41  -7  117.39   38.00
  -3 -41   7   84.29   36.90
  -4  42   0   58.59   33.60
   4  42   0   46.60   27.20
  -4 -42   0   52.19   27.90
   4 -42   0   79.49   37.10
  -4 -42   0   98.19   34.40
  -2  42  -2  171.18   32.80
   2  42   2  155.08   19.70
   2  42   2  160.58   21.90
   2  42   2  180.08   30.50
   2 -42   2  157.38   18.50
  -2 -42  -2  195.18   32.90
   2 -42   2  147.89   28.70
  -2 -42  -2  207.58   27.20
   2 -42   2  165.08   20.20
   0  42   4  236.98   28.20
   0  42  -4  360.66   33.70
   0  42   4  273.67   25.60
   0  42  -4  236.18   29.80
   0 -42  -4  305.07   34.60
   0 -42   4  306.17   33.20
   0 -42   4  308.17   35.20
   0 -42  -4  323.17   33.20
   0 -42   4  282.07   31.10
  -2  42   6   52.89   26.20
   2  42  -6   77.59   29.70
   2  42  -6   17.10   24.60
  -2  42   6   37.80   17.10
   2 -42  -6   60.59   20.10
   2 -42  -6   31.60   32.10
  -2 -42   6   37.50   25.20
  -2 -42   6   34.60   35.00
   3  43   1   82.69   21.30
  -3  43  -1   46.40   16.10
   3  43   1   59.29   16.10
   3  43   1   68.49   31.10
  -3  43  -1   31.20   24.80
  -3 -43  -1   48.30   25.20
   3 -43   1   42.40   30.40
  -3 -43  -1  106.39   29.50
   1  43   3  127.39   18.20
  -1  43  -3  117.59   30.50
   1 -43   3  108.69   26.50
  -1 -43  -3   92.79   52.69
  -1 -43  -3  134.19   25.00
   1 -43   3  115.29   27.10
   1 -43   3  124.09   20.10
  -1  43   5   78.49   17.30
   1  43  -5   88.89   24.40
  -1  43   5   60.49   22.50
   1  43  -5   45.70   26.70
   1 -43  -5   63.59   30.40
  -1 -43   5   82.39   31.30
   1 -43  -5   68.09   20.40
  -1 -43   5   69.89   25.90
   3  43  -7   17.90   23.00
  -3  43   7   35.10   29.50
   3  43  -7   -7.30   26.80
   3  43  -7    8.00   31.40
  -3 -43   7   20.00   36.40
   3 -43  -7   34.90   35.60
   3 -43  -7  -11.00   20.40
  -3 -43   7   27.50   28.10
   4  44   0   -5.70   31.80
  -4  44   0  -11.00   29.70
   4  44   0   34.30   23.50
  -4  44   0   71.49   33.40
  -4 -44   0    6.10   27.20
  -4 -44   0   57.49   33.10
   4 -44   0    3.20   35.90
   2  44   2   37.40   27.60
   2  44   2   13.50   15.00
  -2  44  -2   32.70   30.90
   2  44   2   18.90   18.10
  -2 -44  -2   16.40   30.70
  -2 -44  -2   56.69   23.50
   2 -44   2   46.00   26.50
   2 -44   2    3.10   15.70
  -2 -44  -2   40.90   24.60
   0  44  -4  -10.60   23.10
   0  44   4   35.50   20.90
   0  44  -4   23.40   20.40
   0  44   4   78.29   15.90
   0 -44   4   51.39   26.80
   0 -44   4   24.00   23.60
   0 -44  -4   22.40   32.10
   0 -44   4   28.90   18.70
   0 -44  -4   22.70   19.70
  -2  44   6   45.10   15.70
   2  44  -6   20.10   25.50
   2  44  -6   65.29   29.90
  -2  44   6  -38.80   24.30
   2 -44  -6   23.10   19.80
   2 -44  -6   16.20   33.40
  -2 -44   6   11.60   32.20
  -2 -44   6   33.10   25.90
   3  45   1   69.09   21.10
  -3  45  -1   65.89   25.70
  -3  45  -1   12.20   29.90
   3  45   1   23.40   29.60
  -3 -45  -1   54.89   26.50
   3 -45   1   99.89   34.40
  -3 -45  -1   63.79   28.90
   1  45   3   54.19   16.20
   1  45   3   62.99   18.60
  -1  45  -3   91.69   30.20
   1  45   3   29.40   26.50
   1 -45   3   25.90   25.40
   1 -45   3   26.40   24.80
   1 -45   3   31.50   18.00
  -1 -45  -3   56.29   21.60
  -1 -45  -3   32.90   29.20
   1  45  -5   71.59   28.00
  -1  45   5   88.19   24.30
   1  45  -5  109.99   26.10
  -1  45   5  149.99   19.80
  -1 -45   5  123.59   29.30
   1 -45  -5  127.69   33.70
  -1 -45   5  108.19   32.20
   1 -45  -5  138.09   23.10
  -1 -45   5  118.09   26.20
   3  45  -7   82.59   45.30
   3  45  -7  -29.00   32.50
  -3  45   7   29.40   34.80
  -3 -45   7   99.89   38.70
   3 -45  -7   44.80   22.30
  -3 -45   7   67.89   49.10
   3 -45  -7  -24.50   36.90
   2  46   2  295.87   26.70
   2  46   2  239.78   29.30
  -2  46  -2  345.57   38.70
   2  46   2  286.27   36.80
  -2 -46  -2  321.47   33.20
  -2 -46  -2  401.16   37.70
   2 -46   2  279.07   28.10
   2 -46   2  321.17   34.80
  -2 -46  -2  207.98   38.50
   0  46   4  112.49   21.70
   0  46   4  125.09   17.80
   0  46  -4  126.99   27.40
   0 -46   4  102.39   26.40
   0 -46   4   95.89   28.10
   0 -46  -4  125.89   27.20
   0 -46  -4   95.59   31.40
   0 -46   4  146.19   22.50
  -2  46   6   48.10   26.50
   2  46  -6   33.50   30.30
   2  46  -6   46.50   26.50
   2 -46  -6   35.30   20.40
  -2 -46   6   80.09   33.90
   2 -46  -6   35.60   34.10
  -2 -46   6   56.79   27.60
   3  47   1   51.39   21.60
  -3  47  -1   91.69   32.90
   3  47   1   24.40   29.60
  -3  47  -1   53.19   25.60
  -3 -47  -1   50.39   25.60
  -3 -47  -1  110.09   30.90
   3 -47   1   15.80   29.40
   1  47   3  102.59   19.90
  -1  47  -3   88.69   31.60
   1  47   3   90.29   28.80
   1 -47   3  112.49   27.20
   1 -47   3   44.80   19.70
   1 -47   3   66.99   26.60
  -1 -47  -3   40.00   30.70
  -1 -47  -3  112.49   24.30
   1  47  -5   26.30   38.50
   1  47  -5   34.90   24.10
  -1  47   5   46.40   22.90
  -1  47   5   62.79   16.30
   1 -47  -5    0.60   30.60
  -1 -47   5    0.00   24.30
  -1 -47   5   41.60   28.70
  -1 -47   5   68.09   31.50
   1 -47  -5   33.90   20.90
   3  47  -7  -30.10   34.10
   3  47  -7   23.70   23.30
   3  47  -7    4.50   29.30
  -3  47   7    4.50   30.40
   3 -47  -7   -2.80   21.30
  -3 -47   7   35.00   36.70
   3 -47  -7   -4.60   55.39
  -3 -47   7   68.79   29.70
   2  48   2    4.80   18.70
   2  48   2   19.50   28.60
  -2  48  -2  -21.50   29.10
   2  48   2  -13.20   13.60
  -2 -48  -2   37.50   25.10
  -2 -48  -2   36.90   32.10
   2 -48   2  -28.20   33.90
   2 -48   2  -21.00   15.30
  -2 -48  -2   28.10   23.10
   0  48   4   -5.30   19.70
   0 -48   4  -35.30   22.80
   0 -48   4   20.10   27.30
   0 -48   4   28.40   20.00
   0 -48  -4   49.50   31.20
   0 -48  -4   16.70   21.00
  -2  48   6  -26.20   26.00
   2  48  -6    8.80   25.40
   2  48  -6  -48.50   28.80
   2 -48  -6  -15.10   19.80
  -2 -48   6   14.10   27.10
   2 -48  -6   28.50   35.30
  -2 -48   6   76.19   34.50
  -3  49  -1   32.80   32.20
  -3 -49  -1  103.99   53.39
   3 -49   1   93.79   32.60
  -3 -49  -1   74.39   30.20
  -3 -49  -1   35.10   43.50
   1  49   3  129.09   20.80
   1  49   3   92.49   29.80
  -1  49  -3  173.08   33.40
   1 -49   3  112.39   27.60
  -1 -49  -3  117.59   32.40
   1 -49   3  116.99   21.10
   1 -49   3   62.59   27.90
  -1 -49  -3   83.79   25.50
   1  49  -5   21.50   28.20
   1  49  -5  -27.60   22.60
  -1  49   5  -26.30   21.30
  -1  49   5  -11.90   14.10
  -1 -49   5   -8.70   23.80
   1 -49  -5   28.40   24.50
   1 -49  -5  -20.70   31.00
  -1 -49   5   23.60   26.40
  -1 -49   5   15.00   35.80
   2  50   2  138.29   31.90
   2  50   2  135.59   23.10
  -2 -50  -2  120.19   27.40
  -2 -50  -2   94.79   34.70
   2 -50   2  127.19   31.60
   2 -50   2  111.39   19.20
   0  50   4  104.39   17.30
   0 -50  -4   98.59   24.10
   0 -50  -4   68.29   32.70
   0 -50   4   83.39   30.60
   0 -50   4   76.19   28.90
   0 -50   4   66.79   27.10
   2  50  -6   81.99   28.90
  -2  50   6   88.99   29.70
   2  50  -6   44.20   31.80
  -2 -50   6   62.49   28.50
   2 -50  -6   37.90   24.00
  -2 -50   6   95.79   36.60
   2 -50  -6  134.79   38.30
  -3  51  -1  100.69   35.20
   3  51   1   36.80   21.50
   3  51   1  -18.80   30.10
  -3  51  -1   70.29   26.60
  -3 -51  -1    2.00   26.30
  -3 -51  -1    3.40   34.30
  -3 -51  -1   -5.70   28.90
   3 -51   1   29.40   31.40
   1  51   3   70.99   16.50
  -1  51  -3   36.90   31.90
   1 -51   3   30.80   27.40
   1 -51   3   21.50   27.50
  -1 -51  -3   27.40   22.60
   1 -51   3    9.50   18.90
  -1 -51  -3   52.29   31.40
  -1  51   5   31.70   23.50
   1  51  -5   88.99   26.60
   1  51  -5    2.60   28.50
  -1 -51   5  -23.10   23.00
   1 -51  -5   33.90   21.90
  -1 -51   5   33.10   27.30
  -1 -51   5   50.59   31.90
   1 -51  -5   13.00   32.30
  -2  52  -2  -23.10   31.40
   2  52   2   28.00   16.80
   2  52   2  -24.70   28.10
   2  52   2   42.90   20.70
  -2 -52  -2   36.00   33.80
   2 -52   2   69.99   29.70
   2 -52   2  -10.20   16.20
  -2 -52  -2   15.80   25.00
   0 -52  -4  -22.90   31.10
   0 -52   4  -47.00   24.50
   0 -52  -4   10.40   22.20
   0 -52   4   22.10   20.40
  -2  52   6   29.90   29.50
   2  52  -6   15.80   41.90
   2  52  -6    7.30   31.30
  -2 -52   6   50.69   41.20
   2 -52  -6  -10.90   20.50
  -2 -52   6  -29.90   33.10
  -1 -53  -3   18.80   23.00
   1 -53   3    9.30   27.10
   1 -53   3   50.89   20.10
  -1 -53  -3  -16.20   31.10
  -1  53   5   41.90   24.00
   1  53  -5   -4.50   29.20
  -1  53   5   16.40   13.70
  -1 -53   5   36.10   25.80
  -1 -53   5    1.00   27.10
   1 -53  -5   65.09   22.70
  -1 -53   5  -17.10   29.80
   1 -53  -5   49.00   33.80
   2  54   2   93.29   49.30
  -2  54  -2  220.88   37.10
   2 -54   2  140.19   33.10
  -2 -54  -2   90.59   46.10
   2 -54   2  131.09   20.80
   2 -54   2  180.68   31.20
   0 -54  -4  105.19   26.10
   0 -54  -4  103.49   34.80
   0 -54   4   86.69   23.80
   0 -54   4   44.50   29.70
   0 -54   4   52.89   27.30
  -1  55  -3   71.49   32.00
   1 -55   3   85.89   27.90
   1 -55   3   33.90   30.00
  -1 -55  -3   71.69   35.40
   1 -55   3   50.59   28.30
  -1 -55  -3   40.30   25.40
   1  55  -5   67.29   29.80
  -1 -55   5   37.40   27.40
  -1 -55   5   89.69   27.60
   1 -55  -5   39.00   23.30
  -1 -55   5   46.40   31.30
  -2  56  -2   56.79   33.70
   0 -56   4   11.20   26.20
   0 -56  -4  -37.30   40.50
   0 -56  -4    8.70   22.90
   0 -56   4   -0.60   28.30
   0 -56   4   -8.50   21.70
   1 -57   3    5.00   26.30
  -1 -57  -3  -20.30   33.90
  -1 -57  -3   13.70   29.90
   1 -57   3   36.70   27.50
   1 -57   3   12.10   19.30
  -1 -57   5   55.19   33.30
   0 -58   4   44.70   30.70
   0 -58  -4   64.29   32.60
   0 -58   4   80.09   23.60
   0 -58   4   65.79   28.40
  -6   0   1    8.10   32.90
   6   0  -1    4.30   31.20
  -6   0   1  -21.30   37.20
  -4   0  -1  -10.60   11.90
  -4   0  -1   -6.10   11.00
  -4   0  -1  -18.60   21.30
   4   0   1   -4.70   21.30
  -4   0  -1   34.20   25.10
   4   0   1   -4.40   20.20
   2   0   3    8.70   12.00
   2   0   3   15.50   24.90
   2   0   3    1.20   13.20
  -2   0  -3   -4.80   13.50
   2   0   3    4.90    7.50
  -2   0  -3   -5.60   12.40
[truncated: 878,397 more chars]
