# Supplementary material for: A Diazo Linker Ligand Promotes Flexibility and Induced Fit Binding in a Microporous Copper Coordination Network
Source: Angew Chem Int Ed Engl. 2025 Jun 10;64(31):e202507757. doi: 10.1002/anie.202507757 (PMC12304801; doi:10.1002/anie.202507757)
Supplement: Supplementary file 2 — Supporting Information [file ANIE-64-e202507757-s001.zip › X-kdd-1-Cu-DMF cif.cif]

data_a
_audit_creation_date               2023-01-02
_audit_creation_method
;
Olex2 1.3
(compiled 2020.11.12 svn.r5f609507 for OlexSys, GUI svn.r6408)
;
_shelxl_version_number             2013-2
_audit_contact_author_address      ?
_audit_contact_author_email        ?
_audit_contact_author_name         ''
_audit_contact_author_phone        ?
_publ_contact_author_id_orcid      ?
_publ_section_references
;
Dolomanov, O.V., Bourhis, L.J., Gildea, R.J, Howard, J.A.K. & Puschmann, H.
 (2009), J. Appl. Cryst. 42, 339-341.

Sheldrick, G.M. (2015). Acta Cryst. C71, 3-8.
;
_chemical_name_common              ?
_chemical_name_systematic          'AS SYNTHESIS'
_chemical_formula_moiety           'C24 H16 Cu N6 O4'
_chemical_formula_sum              'C24 H16 Cu N6 O4'
_chemical_formula_weight           515.97
_chemical_absolute_configuration   ?
_chemical_melting_point            ?
loop_
  _atom_type_symbol
  _atom_type_description
  _atom_type_scat_dispersion_real
  _atom_type_scat_dispersion_imag
  _atom_type_scat_source
 'C' 'C' 0.0033 0.0016 'International Tables Vol C Tables 4.2.6.8 and 6.1.1.4'
 'H' 'H' 0.0000 0.0000 'International Tables Vol C Tables 4.2.6.8 and 6.1.1.4'
 'Cu' 'Cu' 0.3201 1.2651 'International Tables Vol C Tables 4.2.6.8 and 6.1.1.4'
 'N' 'N' 0.0061 0.0033 'International Tables Vol C Tables 4.2.6.8 and 6.1.1.4'
 'O' 'O' 0.0106 0.0060 'International Tables Vol C Tables 4.2.6.8 and 6.1.1.4'

_shelx_space_group_comment
;
The symmetry employed for this shelxl refinement is uniquely defined
by the following loop, which should always be used as a source of
symmetry information in preference to the above space-group names.
They are only intended as comments.
;
_space_group_crystal_system        'monoclinic'
_space_group_IT_number             9
_space_group_name_H-M_alt          'C 1 c 1'
_space_group_name_Hall             'C -2yc'
loop_
  _space_group_symop_operation_xyz
 'x, y, z'
 'x, -y, z+1/2'
 'x+1/2, y+1/2, z'
 'x+1/2, -y+1/2, z+1/2'

_cell_length_a                     4.8958(2)
_cell_length_b                     41.6463(17)
_cell_length_c                     18.0904(8)
_cell_angle_alpha                  90
_cell_angle_beta                   90.5900(10)
_cell_angle_gamma                  90
_cell_volume                       3688.3(3)
_cell_formula_units_Z              4
_cell_measurement_reflns_used      9979
_cell_measurement_temperature      100.00
_cell_measurement_theta_max        27.17
_cell_measurement_theta_min        2.98
_shelx_estimated_absorpt_T_max     0.941
_shelx_estimated_absorpt_T_min     0.886
_exptl_absorpt_coefficient_mu      0.620
_exptl_absorpt_correction_T_max    0.7456
_exptl_absorpt_correction_T_min    0.7037
_exptl_absorpt_correction_type     none
_exptl_absorpt_process_details
;
SADABS-2016/2 (Bruker,2016/2) was used for absorption correction.
wR2(int) was 0.0599 before and 0.0562 after correction.
The Ratio of minimum to maximum transmission is 0.9438.
The \l/2 correction factor is Not present.
;
_exptl_crystal_colour              'clear brownish green'
_exptl_crystal_colour_lustre       clear
_exptl_crystal_colour_modifier     brownish
_exptl_crystal_colour_primary      green
_exptl_crystal_density_diffrn      0.929
_exptl_crystal_density_meas        ?
_exptl_crystal_density_method      ?
_exptl_crystal_description         block
_exptl_crystal_F_000               1052
_exptl_crystal_size_max            0.2
_exptl_crystal_size_mid            0.2
_exptl_crystal_size_min            0.1
_exptl_special_details
;
 ?
;
_exptl_transmission_factor_max     ?
_exptl_transmission_factor_min     ?
_diffrn_reflns_av_R_equivalents    0.0482
_diffrn_reflns_av_unetI/netI       0.0441
_diffrn_reflns_Laue_measured_fraction_full  0.997
_diffrn_reflns_Laue_measured_fraction_max  0.994
_diffrn_reflns_limit_h_max         6
_diffrn_reflns_limit_h_min         -6
_diffrn_reflns_limit_k_max         54
_diffrn_reflns_limit_k_min         -54
_diffrn_reflns_limit_l_max         23
_diffrn_reflns_limit_l_min         -23
_diffrn_reflns_number              45259
_diffrn_reflns_point_group_measured_fraction_full  0.998
_diffrn_reflns_point_group_measured_fraction_max  0.994
_diffrn_reflns_theta_full          25.242
_diffrn_reflns_theta_max           27.565
_diffrn_reflns_theta_min           2.983
_diffrn_ambient_temperature        100.00
_diffrn_detector_area_resol_mean   ?
_diffrn_measured_fraction_theta_full  0.997
_diffrn_measured_fraction_theta_max  0.994
_diffrn_measurement_device_type    'Bruker APEX-II CCD'
_diffrn_measurement_method         '\f and \w scans'
_diffrn_radiation_type             MoK\a
_diffrn_radiation_wavelength       0.71073
_diffrn_source                     ?
_diffrn_source_current             30.0
_diffrn_source_power               1.5
_diffrn_source_voltage             50.0
_diffrn_standards_number           0
_reflns_Friedel_coverage           0.994
_reflns_Friedel_fraction_full      0.998
_reflns_Friedel_fraction_max       0.994
_reflns_number_gt                  6864
_reflns_number_total               8503
_reflns_special_details
;
 Reflections were merged by SHELXL according to the crystal
 class for the calculation of statistics and refinement.
 
 Structure factors included contributions from the .fab file.
 
 _reflns_Friedel_fraction is defined as the number of unique
 Friedel pairs measured divided by the number that would be
 possible theoretically, ignoring centric projections and
 systematic absences.
;
_reflns_threshold_expression       'I > 2\s(I)'
_computing_cell_refinement         'SAINT V8.40B (?, 2016)'
_computing_data_collection         ?
_computing_data_reduction          'SAINT V8.40B (?, 2016)'
_computing_molecular_graphics      'Olex2 1.3 (Dolomanov et al., 2009)'
_computing_publication_material    'Olex2 1.3 (Dolomanov et al., 2009)'
_computing_structure_refinement    'SHELXL 2013/2 (Sheldrick, 2015)'
_computing_structure_solution      'SHELXT 2018/2 (Sheldrick, 2018)'
_refine_diff_density_max           0.557
_refine_diff_density_min           -0.341
_refine_diff_density_rms           0.049
_refine_ls_abs_structure_details
;
 Refined as an inversion twin.
;
_refine_ls_abs_structure_Flack     0.342(14)
_refine_ls_extinction_coef         .
_refine_ls_extinction_method       none
_refine_ls_goodness_of_fit_ref     1.041
_refine_ls_hydrogen_treatment      constr
_refine_ls_matrix_type             full
_refine_ls_number_parameters       353
_refine_ls_number_reflns           8503
_refine_ls_number_restraints       26
_refine_ls_R_factor_all            0.0548
_refine_ls_R_factor_gt             0.0388
_refine_ls_restrained_S_all        1.114
_refine_ls_shift/su_max            0.004
_refine_ls_shift/su_mean           0.000
_refine_ls_structure_factor_coef   Fsqd
_refine_ls_weighting_details
;
 w=1/[\s^2^(Fo^2^)+(0.0607P)^2^+0.1167P]
 where P=(Fo^2^+2Fc^2^)/3
;
_refine_ls_weighting_scheme        calc
_refine_ls_wR_factor_gt            0.0971
_refine_ls_wR_factor_ref           0.1029
_refine_special_details
;
 Refined as a 2-component inversion twin.
;
_olex2_refinement_description
;
1. Twinned data refinement
 Scales: 0.65793
 0.34207
2. Uiso/Uaniso restraints and constraints
Uanis(C18) \\sim Ueq, Uanis(C7) \\sim Ueq: with sigma of 0.01 and sigma for
terminal atoms of 0.02
Uanis(O2) \\sim Ueq, Uanis(C6) \\sim Ueq: with sigma of 0.001 and sigma for
terminal atoms of 0.002
3. Others
 Fixed Sof: C3(0.25) H3(0.25) C4(0.25) H4(0.25) C6(0.25) H6(0.25) C7(0.25)
 H7(0.25) C7A(0.75) H7A(0.75) C6A(0.75) H6A(0.75) C3A(0.75) H3A(0.75) C4A(0.75)
 H4A(0.75)
4.a Aromatic/amide H refined with riding coordinates:
 C22(H22), C10(H10), C9(H9), C12(H12), C21(H21), C11(H11), C23(H23), C15(H15),
 C16(H16), C18(H18), C24(H24), C19(H19), C3(H3), C4(H4), C6(H6), C7(H7),
 C7A(H7A), C6A(H6A), C3A(H3A), C4A(H4A)
;
_atom_sites_solution_hydrogens     geom
_atom_sites_solution_primary       dual
_atom_sites_solution_secondary     ?
loop_
  _atom_site_label
  _atom_site_type_symbol
  _atom_site_fract_x
  _atom_site_fract_y
  _atom_site_fract_z
  _atom_site_U_iso_or_equiv
  _atom_site_adp_type
  _atom_site_occupancy
  _atom_site_site_symmetry_order
  _atom_site_calc_flag
  _atom_site_refinement_flags_posn
  _atom_site_refinement_flags_adp
  _atom_site_refinement_flags_occupancy
  _atom_site_disorder_assembly
  _atom_site_disorder_group
 Cu1 Cu 0.62083(7) 0.63181(2) 0.48983(3) 0.02478(12) Uani 1 1 d . . . . .
 N3 N 1.4842(8) 0.40415(9) 0.9240(2) 0.0249(10) Uani 1 1 d . . . . .
 O4 O 0.0092(5) 0.63740(6) 0.42027(15) 0.0281(6) Uani 1 1 d . . . . .
 N6 N -0.7262(8) 0.83207(10) 0.0523(2) 0.0328(10) Uani 1 1 d . . . . .
 C8 C 1.2968(13) 0.45392(13) 0.8362(3) 0.0415(14) Uani 1 1 d . . . . .
 O3 O 0.4045(7) 0.66390(8) 0.43446(19) 0.0326(8) Uani 1 1 d . . . . .
 N2 N 1.2126(12) 0.47879(12) 0.7864(3) 0.0538(14) Uani 1 1 d . . . . .
 C22 C -0.5069(9) 0.83756(11) 0.0970(3) 0.0411(12) Uani 1 1 d . . . . .
 H22 H -0.4307 0.8585 0.0979 0.049 Uiso 1 1 calc R U . . .
 C10 C 1.2842(8) 0.42294(9) 0.9476(2) 0.0325(9) Uani 1 1 d . . . . .
 H10 H 1.2101 0.4193 0.9952 0.039 Uiso 1 1 calc R U . . .
 N5 N -0.3985(9) 0.75662(11) 0.1814(3) 0.0492(13) Uani 1 1 d . . . . .
 N1 N 1.0232(9) 0.49540(9) 0.8086(2) 0.0487(10) Uani 1 1 d . . . . .
 N4 N -0.2140(10) 0.76377(11) 0.2266(3) 0.0504(12) Uani 1 1 d . . . . .
 C9 C 1.1796(10) 0.44800(9) 0.9042(3) 0.0406(10) Uani 1 1 d . . . . .
 H9 H 1.0315 0.4607 0.9211 0.049 Uiso 1 1 calc R U . . .
 C12 C 1.5036(12) 0.43375(13) 0.8109(3) 0.0438(14) Uani 1 1 d . . . . .
 H12 H 1.5819 0.4365 0.7635 0.053 Uiso 1 1 calc R U . . .
 O1 O 0.7663(8) 0.59848(10) 0.5541(2) 0.0379(10) Uani 1 1 d . . . . .
 C20 C -0.4945(11) 0.78358(12) 0.1389(3) 0.0390(12) Uani 1 1 d . . . . .
 C21 C -0.3889(11) 0.81423(13) 0.1410(3) 0.0465(14) Uani 1 1 d . . . . .
 H21 H -0.2376 0.8192 0.1722 0.056 Uiso 1 1 calc R U . . .
 C11 C 1.5890(11) 0.40956(12) 0.8579(3) 0.0369(12) Uani 1 1 d . . . . .
 H11 H 1.7321 0.3959 0.8418 0.044 Uiso 1 1 calc R U . . .
 C14 C 0.0684(9) 0.68764(10) 0.3594(3) 0.0296(10) Uani 1 1 d . . . . .
 C1 C 0.6365(12) 0.59481(14) 0.6162(3) 0.0430(14) Uani 1 1 d . . . . .
 C17 C -0.1192(10) 0.73685(12) 0.2694(3) 0.0422(13) Uani 1 1 d . . . . .
 C23 C -0.8211(9) 0.80200(9) 0.0505(3) 0.0446(12) Uani 1 1 d . . . . .
 H23 H -0.9695 0.7972 0.0181 0.054 Uiso 1 1 calc R U . . .
 O2 O 0.4432(8) 0.61042(10) 0.6337(2) 0.0816(12) Uani 1 1 d . U . . .
 C13 C 0.1612(9) 0.66021(9) 0.4081(2) 0.0294(10) Uani 1 1 d . . . . .
 C15 C 0.1778(16) 0.71709(14) 0.3623(4) 0.081(3) Uani 1 1 d . . . . .
 H15 H 0.3309 0.7208 0.3938 0.098 Uiso 1 1 calc R U . . .
 C16 C 0.0751(15) 0.74208(14) 0.3210(4) 0.080(3) Uani 1 1 d . . . . .
 H16 H 0.1419 0.7632 0.3290 0.096 Uiso 1 1 calc R U . . .
 C18 C -0.2447(15) 0.70688(14) 0.2672(4) 0.082(2) Uani 1 1 d . U . . .
 H18 H -0.3938 0.7029 0.2344 0.098 Uiso 1 1 calc R U . . .
 C24 C -0.7135(10) 0.77754(10) 0.0936(3) 0.0513(13) Uani 1 1 d . . . . .
 H24 H -0.7915 0.7567 0.0918 0.062 Uiso 1 1 calc R U . . .
 C19 C -0.1489(13) 0.68310(12) 0.3134(4) 0.080(2) Uani 1 1 d . . . . .
 H19 H -0.2377 0.6628 0.3130 0.096 Uiso 1 1 calc R U . . .
 C3 C 0.735(4) 0.5721(5) 0.7410(12) 0.041(5) Uani 0.25 1 d . . P A 1
 H3 H 0.6643 0.5914 0.7613 0.049 Uiso 0.25 1 calc R U P A 1
 C4 C 0.828(10) 0.5477(8) 0.788(2) 0.078(13) Uani 0.25 1 d . . P A 1
 H4 H 0.8146 0.5501 0.8398 0.094 Uiso 0.25 1 calc R U P A 1
 C5 C 0.9389(9) 0.51998(11) 0.7576(3) 0.0450(11) Uani 1 1 d . . . . .
 C6 C 0.952(5) 0.5187(6) 0.6838(15) 0.042(6) Uani 0.25 1 d . U P A 1
 H6 H 1.0229 0.4998 0.6616 0.051 Uiso 0.25 1 calc R U P A 1
 C7 C 0.865(5) 0.5445(6) 0.6364(16) 0.032(5) Uani 0.25 1 d . U P A 1
 H7 H 0.8960 0.5436 0.5847 0.038 Uiso 0.25 1 calc R U P A 1
 C2 C 0.7464(11) 0.56835(13) 0.6646(3) 0.0393(13) Uani 1 1 d . . . . .
 C7A C 0.985(3) 0.5518(3) 0.6511(7) 0.075(4) Uani 0.75 1 d . . P A 2
 H7A H 1.0875 0.5569 0.6084 0.090 Uiso 0.75 1 calc R U P A 2
 C6A C 1.076(2) 0.5283(2) 0.6979(6) 0.068(3) Uani 0.75 1 d . . P A 2
 H6A H 1.2427 0.5177 0.6874 0.082 Uiso 0.75 1 calc R U P A 2
 C3A C 0.595(2) 0.5591(2) 0.7244(6) 0.079(3) Uani 0.75 1 d . . P A 2
 H3A H 0.4193 0.5682 0.7321 0.095 Uiso 0.75 1 calc R U P A 2
 C4A C 0.700(3) 0.5359(3) 0.7751(8) 0.092(5) Uani 0.75 1 d . . P A 2
 H4A H 0.6076 0.5314 0.8199 0.110 Uiso 0.75 1 calc R U P A 2

loop_
  _atom_site_aniso_label
  _atom_site_aniso_U_11
  _atom_site_aniso_U_22
  _atom_site_aniso_U_33
  _atom_site_aniso_U_23
  _atom_site_aniso_U_13
  _atom_site_aniso_U_12
 Cu1 0.0327(2) 0.01270(16) 0.0285(2) -0.0008(3) -0.01764(14) -0.0002(3)
 N3 0.038(2) 0.0101(17) 0.026(2) 0.0070(15) -0.0133(19) -0.0016(16)
 O4 0.0312(14) 0.0196(13) 0.0334(15) 0.0041(10) -0.0124(11) -0.0001(10)
 N6 0.032(2) 0.024(2) 0.042(2) 0.0003(17) -0.0197(18) 0.0002(15)
 C8 0.058(4) 0.024(2) 0.042(3) 0.013(2) -0.013(3) 0.011(2)
 O3 0.0342(17) 0.0144(13) 0.049(2) 0.0006(13) -0.0276(14) -0.0031(12)
 N2 0.069(4) 0.032(2) 0.061(3) 0.014(2) -0.001(3) 0.022(2)
 C22 0.036(3) 0.028(2) 0.059(3) 0.010(2) -0.026(2) -0.0110(19)
 C10 0.038(2) 0.0210(17) 0.039(2) 0.0013(16) -0.0134(18) 0.0032(16)
 N5 0.050(3) 0.039(2) 0.058(3) 0.026(2) -0.029(2) -0.0055(19)
 N1 0.060(2) 0.035(2) 0.051(2) 0.0135(18) -0.011(2) 0.0076(19)
 N4 0.058(3) 0.036(2) 0.057(3) 0.016(2) -0.023(2) -0.0009(19)
 C9 0.051(3) 0.0212(18) 0.050(3) -0.0003(18) -0.014(2) 0.0121(17)
 C12 0.055(3) 0.037(3) 0.039(3) 0.012(2) -0.018(3) 0.012(3)
 O1 0.053(3) 0.0252(18) 0.035(2) 0.0019(16) -0.0178(19) 0.0028(16)
 C20 0.040(3) 0.030(3) 0.047(3) 0.017(2) -0.015(2) -0.004(2)
 C21 0.045(3) 0.036(3) 0.058(3) 0.016(2) -0.026(3) -0.002(2)
 C11 0.036(3) 0.032(2) 0.042(3) -0.003(2) -0.012(2) 0.010(2)
 C14 0.031(2) 0.022(2) 0.035(2) 0.0054(17) -0.0126(18) 0.0005(16)
 C1 0.045(3) 0.041(3) 0.043(3) 0.021(2) -0.014(3) 0.008(2)
 C17 0.051(3) 0.028(2) 0.047(3) 0.016(2) -0.026(2) -0.001(2)
 C23 0.052(3) 0.0239(19) 0.058(3) 0.0130(19) -0.032(2) -0.0112(18)
 O2 0.076(2) 0.084(2) 0.085(2) 0.0494(18) 0.0135(18) 0.0456(18)
 C13 0.036(2) 0.0191(18) 0.033(2) 0.0010(16) -0.0174(19) 0.0024(17)
 C15 0.110(6) 0.031(3) 0.101(5) 0.026(3) -0.082(5) -0.012(3)
 C16 0.099(5) 0.027(3) 0.112(6) 0.021(3) -0.074(5) -0.013(3)
 C18 0.103(5) 0.053(3) 0.088(4) 0.036(3) -0.067(4) -0.024(3)
 C24 0.053(3) 0.026(2) 0.075(3) 0.018(2) -0.034(2) -0.0077(19)
 C19 0.108(5) 0.035(3) 0.095(5) 0.032(3) -0.075(4) -0.024(3)
 C3 0.036(11) 0.037(10) 0.049(12) 0.017(9) 0.001(9) 0.015(8)
 C4 0.14(4) 0.050(19) 0.041(14) 0.005(13) -0.006(19) 0.029(18)
 C5 0.049(3) 0.038(2) 0.047(3) 0.019(2) -0.010(2) 0.011(2)
 C6 0.043(6) 0.042(6) 0.043(6) 0.0004(15) 0.0002(15) 0.0004(15)
 C7 0.036(10) 0.029(8) 0.031(9) 0.006(7) -0.015(8) 0.009(8)
 C2 0.040(3) 0.039(3) 0.038(3) 0.012(2) -0.001(2) 0.003(2)
 C7A 0.087(8) 0.081(9) 0.058(7) 0.034(6) 0.027(6) 0.040(7)
 C6A 0.072(6) 0.065(6) 0.068(6) 0.038(5) 0.019(5) 0.037(5)
 C3A 0.085(7) 0.069(6) 0.083(7) 0.038(5) 0.026(6) 0.036(5)
 C4A 0.136(13) 0.079(10) 0.060(8) 0.034(7) 0.029(8) 0.058(8)

_geom_special_details
;
 All esds (except the esd in the dihedral angle between two l.s. planes)
 are estimated using the full covariance matrix.  The cell esds are taken
 into account individually in the estimation of esds in distances, angles
 and torsion angles; correlations between esds in cell parameters are only
 used when they are defined by crystal symmetry.  An approximate (isotropic)
 treatment of cell esds is used for estimating esds involving l.s. planes.
;
loop_
  _geom_bond_atom_site_label_1
  _geom_bond_atom_site_label_2
  _geom_bond_distance
  _geom_bond_site_symmetry_2
  _geom_bond_publ_flag
 Cu1 N3 2.023(4) 2_464 ?
 Cu1 O4 2.303(3) 1_655 ?
 Cu1 N6 2.021(4) 4_665 ?
 Cu1 O3 1.972(3) . ?
 Cu1 O1 1.941(4) . ?
 N3 Cu1 2.023(4) 2_665 ?
 N3 C10 1.327(6) . ?
 N3 C11 1.325(6) . ?
 O4 Cu1 2.303(3) 1_455 ?
 O4 C13 1.228(5) . ?
 N6 Cu1 2.021(4) 4_364 ?
 N6 C22 1.356(6) . ?
 N6 C23 1.336(5) . ?
 C8 N2 1.431(7) . ?
 C8 C9 1.385(8) . ?
 C8 C12 1.396(8) . ?
 O3 C13 1.288(5) . ?
 N2 N1 1.228(6) . ?
 C22 H22 0.9500 . ?
 C22 C21 1.380(6) . ?
 C10 H10 0.9500 . ?
 C10 C9 1.399(5) . ?
 N5 N4 1.248(6) . ?
 N5 C20 1.438(6) . ?
 N1 C5 1.436(5) . ?
 N4 C17 1.437(4) . ?
 C9 H9 0.9500 . ?
 C12 H12 0.9500 . ?
 C12 C11 1.380(7) . ?
 O1 C1 1.305(7) . ?
 C20 C21 1.377(7) . ?
 C20 C24 1.365(7) . ?
 C21 H21 0.9500 . ?
 C11 H11 0.9500 . ?
 C14 C13 1.510(6) . ?
 C14 C15 1.339(7) . ?
 C14 C19 1.357(6) . ?
 C1 O2 1.194(7) . ?
 C1 C2 1.504(7) . ?
 C17 C16 1.344(7) . ?
 C17 C18 1.392(7) . ?
 C23 H23 0.9500 . ?
 C23 C24 1.384(5) . ?
 C15 H15 0.9500 . ?
 C15 C16 1.373(8) . ?
 C16 H16 0.9500 . ?
 C18 H18 0.9500 . ?
 C18 C19 1.375(6) . ?
 C24 H24 0.9500 . ?
 C19 H19 0.9500 . ?
 C3 H3 0.9500 . ?
 C3 C4 1.39(4) . ?
 C3 C2 1.39(2) . ?
 C4 H4 0.9500 . ?
 C4 C5 1.39(4) . ?
 C5 C6 1.34(3) . ?
 C5 C6A 1.323(10) . ?
 C5 C4A 1.385(16) . ?
 C6 H6 0.9500 . ?
 C6 C7 1.44(4) . ?
 C7 H7 0.9500 . ?
 C7 C2 1.26(3) . ?
 C2 C7A 1.378(13) . ?
 C2 C3A 1.374(11) . ?
 C7A H7A 0.9500 . ?
 C7A C6A 1.367(15) . ?
 C6A H6A 0.9500 . ?
 C3A H3A 0.9500 . ?
 C3A C4A 1.425(15) . ?
 C4A H4A 0.9500 . ?

loop_
  _geom_angle_atom_site_label_1
  _geom_angle_atom_site_label_2
  _geom_angle_atom_site_label_3
  _geom_angle
  _geom_angle_site_symmetry_1
  _geom_angle_site_symmetry_3
  _geom_angle_publ_flag
 N3 Cu1 O4 91.32(14) 2_464 1_655 ?
 N6 Cu1 N3 177.1(2) 4_665 2_464 ?
 N6 Cu1 O4 85.83(14) 4_665 1_655 ?
 O3 Cu1 N3 91.71(16) . 2_464 ?
 O3 Cu1 O4 95.51(12) . 1_655 ?
 O3 Cu1 N6 88.50(11) . 4_665 ?
 O1 Cu1 N3 86.60(10) . 2_464 ?
 O1 Cu1 O4 95.73(14) . 1_655 ?
 O1 Cu1 N6 93.75(18) . 4_665 ?
 O1 Cu1 O3 168.67(16) . . ?
 C10 N3 Cu1 119.2(3) . 2_665 ?
 C11 N3 Cu1 121.9(4) . 2_665 ?
 C11 N3 C10 118.9(4) . . ?
 C13 O4 Cu1 133.0(3) . 1_455 ?
 C22 N6 Cu1 119.6(3) . 4_364 ?
 C23 N6 Cu1 123.9(3) . 4_364 ?
 C23 N6 C22 116.5(4) . . ?
 C9 C8 N2 124.7(5) . . ?
 C9 C8 C12 119.5(5) . . ?
 C12 C8 N2 115.7(5) . . ?
 C13 O3 Cu1 126.7(3) . . ?
 N1 N2 C8 114.6(5) . . ?
 N6 C22 H22 118.3 . . ?
 N6 C22 C21 123.3(4) . . ?
 C21 C22 H22 118.3 . . ?
 N3 C10 H10 119.1 . . ?
 N3 C10 C9 121.8(4) . . ?
 C9 C10 H10 119.1 . . ?
 N4 N5 C20 113.3(5) . . ?
 N2 N1 C5 113.8(4) . . ?
 N5 N4 C17 113.2(4) . . ?
 C8 C9 C10 118.5(4) . . ?
 C8 C9 H9 120.7 . . ?
 C10 C9 H9 120.7 . . ?
 C8 C12 H12 121.5 . . ?
 C11 C12 C8 117.0(5) . . ?
 C11 C12 H12 121.5 . . ?
 C1 O1 Cu1 114.9(3) . . ?
 C21 C20 N5 126.0(5) . . ?
 C24 C20 N5 115.3(4) . . ?
 C24 C20 C21 118.7(5) . . ?
 C22 C21 H21 120.6 . . ?
 C20 C21 C22 118.8(5) . . ?
 C20 C21 H21 120.6 . . ?
 N3 C11 C12 124.2(5) . . ?
 N3 C11 H11 117.9 . . ?
 C12 C11 H11 117.9 . . ?
 C15 C14 C13 123.5(4) . . ?
 C15 C14 C19 117.5(5) . . ?
 C19 C14 C13 118.8(4) . . ?
 O1 C1 C2 114.4(5) . . ?
 O2 C1 O1 124.0(5) . . ?
 O2 C1 C2 121.6(5) . . ?
 C16 C17 N4 118.1(4) . . ?
 C16 C17 C18 118.3(5) . . ?
 C18 C17 N4 123.0(4) . . ?
 N6 C23 H23 118.5 . . ?
 N6 C23 C24 123.1(4) . . ?
 C24 C23 H23 118.5 . . ?
 O4 C13 O3 125.8(4) . . ?
 O4 C13 C14 120.7(4) . . ?
 O3 C13 C14 113.4(4) . . ?
 C14 C15 H15 119.0 . . ?
 C14 C15 C16 121.9(6) . . ?
 C16 C15 H15 119.0 . . ?
 C17 C16 C15 120.5(5) . . ?
 C17 C16 H16 119.7 . . ?
 C15 C16 H16 119.7 . . ?
 C17 C18 H18 120.6 . . ?
 C19 C18 C17 118.7(5) . . ?
 C19 C18 H18 120.6 . . ?
 C20 C24 C23 119.6(4) . . ?
 C20 C24 H24 120.2 . . ?
 C23 C24 H24 120.2 . . ?
 C14 C19 C18 122.2(5) . . ?
 C14 C19 H19 118.9 . . ?
 C18 C19 H19 118.9 . . ?
 C4 C3 H3 119.9 . . ?
 C2 C3 H3 119.9 . . ?
 C2 C3 C4 120(2) . . ?
 C3 C4 H4 120.2 . . ?
 C5 C4 C3 120(3) . . ?
 C5 C4 H4 120.2 . . ?
 C4 C5 N1 116.8(17) . . ?
 C6 C5 N1 126.6(12) . . ?
 C6 C5 C4 117(2) . . ?
 C6A C5 N1 124.6(6) . . ?
 C6A C5 C4A 119.9(8) . . ?
 C4A C5 N1 115.6(7) . . ?
 C5 C6 H6 118.4 . . ?
 C5 C6 C7 123(2) . . ?
 C7 C6 H6 118.4 . . ?
 C6 C7 H7 120.6 . . ?
 C2 C7 C6 119(3) . . ?
 C2 C7 H7 120.6 . . ?
 C3 C2 C1 118.5(9) . . ?
 C7 C2 C1 120.3(13) . . ?
 C7 C2 C3 120.9(15) . . ?
 C7A C2 C1 124.1(7) . . ?
 C3A C2 C1 118.1(6) . . ?
 C3A C2 C7A 117.8(7) . . ?
 C2 C7A H7A 119.4 . . ?
 C6A C7A C2 121.2(10) . . ?
 C6A C7A H7A 119.4 . . ?
 C5 C6A C7A 122.0(9) . . ?
 C5 C6A H6A 119.0 . . ?
 C7A C6A H6A 119.0 . . ?
 C2 C3A H3A 119.9 . . ?
 C2 C3A C4A 120.1(10) . . ?
 C4A C3A H3A 119.9 . . ?
 C5 C4A C3A 118.6(11) . . ?
 C5 C4A H4A 120.7 . . ?
 C3A C4A H4A 120.7 . . ?

loop_
  _geom_torsion_atom_site_label_1
  _geom_torsion_atom_site_label_2
  _geom_torsion_atom_site_label_3
  _geom_torsion_atom_site_label_4
  _geom_torsion
  _geom_torsion_site_symmetry_1
  _geom_torsion_site_symmetry_2
  _geom_torsion_site_symmetry_3
  _geom_torsion_site_symmetry_4
  _geom_torsion_publ_flag
 Cu1 N3 C10 C9 -179.4(3) 2_665 . . . ?
 Cu1 N3 C11 C12 -179.9(4) 2_665 . . . ?
 Cu1 O4 C13 O3 107.3(5) 1_455 . . . ?
 Cu1 O4 C13 C14 -71.7(5) 1_455 . . . ?
 Cu1 N6 C22 C21 -179.6(4) 4_364 . . . ?
 Cu1 N6 C23 C24 179.9(4) 4_364 . . . ?
 Cu1 O3 C13 O4 9.1(7) . . . . ?
 Cu1 O3 C13 C14 -171.8(3) . . . . ?
 Cu1 O1 C1 O2 -0.2(8) . . . . ?
 Cu1 O1 C1 C2 178.5(4) . . . . ?
 N3 C10 C9 C8 -2.6(7) . . . . ?
 N6 C22 C21 C20 1.3(9) . . . . ?
 N6 C23 C24 C20 -2.2(9) . . . . ?
 C8 N2 N1 C5 -179.2(4) . . . . ?
 C8 C12 C11 N3 1.2(9) . . . . ?
 N2 C8 C9 C10 -179.6(5) . . . . ?
 N2 C8 C12 C11 179.9(5) . . . . ?
 N2 N1 C5 C4 -151(2) . . . . ?
 N2 N1 C5 C6 30.3(14) . . . . ?
 N2 N1 C5 C6A -11.3(9) . . . . ?
 N2 N1 C5 C4A 170.2(8) . . . . ?
 C22 N6 C23 C24 2.8(8) . . . . ?
 C10 N3 C11 C12 -0.1(8) . . . . ?
 N5 N4 C17 C16 -178.4(7) . . . . ?
 N5 N4 C17 C18 -7.8(8) . . . . ?
 N5 C20 C21 C22 -179.4(5) . . . . ?
 N5 C20 C24 C23 179.9(5) . . . . ?
 N1 C5 C6 C7 -179.6(16) . . . . ?
 N1 C5 C6A C7A 179.6(9) . . . . ?
 N1 C5 C4A C3A -176.0(9) . . . . ?
 N4 N5 C20 C21 4.7(8) . . . . ?
 N4 N5 C20 C24 -174.2(5) . . . . ?
 N4 C17 C16 C15 -178.5(7) . . . . ?
 N4 C17 C18 C19 -176.2(7) . . . . ?
 C9 C8 N2 N1 0.4(9) . . . . ?
 C9 C8 C12 C11 -3.1(9) . . . . ?
 C12 C8 N2 N1 177.2(5) . . . . ?
 C12 C8 C9 C10 3.7(8) . . . . ?
 O1 C1 C2 C3 146.6(11) . . . . ?
 O1 C1 C2 C7 -28.0(14) . . . . ?
 O1 C1 C2 C7A 8.4(11) . . . . ?
 O1 C1 C2 C3A -168.8(7) . . . . ?
 C20 N5 N4 C17 179.7(5) . . . . ?
 C21 C20 C24 C23 0.9(9) . . . . ?
 C11 N3 C10 C9 0.7(6) . . . . ?
 C14 C15 C16 C17 -8.1(13) . . . . ?
 C1 C2 C7A C6A 179.0(9) . . . . ?
 C1 C2 C3A C4A -175.3(9) . . . . ?
 C17 C18 C19 C14 -1.9(12) . . . . ?
 C23 N6 C22 C21 -2.4(8) . . . . ?
 O2 C1 C2 C3 -34.7(13) . . . . ?
 O2 C1 C2 C7 150.7(14) . . . . ?
 O2 C1 C2 C7A -172.9(8) . . . . ?
 O2 C1 C2 C3A 9.9(11) . . . . ?
 C13 C14 C15 C16 -175.2(7) . . . . ?
 C13 C14 C19 C18 -179.7(7) . . . . ?
 C15 C14 C13 O4 157.5(6) . . . . ?
 C15 C14 C13 O3 -21.6(8) . . . . ?
 C15 C14 C19 C18 4.4(11) . . . . ?
 C16 C17 C18 C19 -5.6(11) . . . . ?
 C18 C17 C16 C15 10.4(12) . . . . ?
 C24 C20 C21 C22 -0.5(9) . . . . ?
 C19 C14 C13 O4 -18.0(7) . . . . ?
 C19 C14 C13 O3 162.9(5) . . . . ?
 C19 C14 C15 C16 0.5(12) . . . . ?
 C3 C4 C5 N1 -178(2) . . . . ?
 C3 C4 C5 C6 1(4) . . . . ?
 C3 C4 C5 C6A 36(4) . . . . ?
 C3 C4 C5 C4A -81(4) . . . . ?
 C3 C2 C7A C6A 36.5(16) . . . . ?
 C3 C2 C3A C4A -73.7(17) . . . . ?
 C4 C3 C2 C1 178(2) . . . . ?
 C4 C3 C2 C7 -7(3) . . . . ?
 C4 C3 C2 C7A -37(3) . . . . ?
 C4 C3 C2 C3A 78(3) . . . . ?
 C4 C5 C6 C7 2(3) . . . . ?
 C4 C5 C6A C7A -38(2) . . . . ?
 C4 C5 C4A C3A 83(4) . . . . ?
 C5 C6 C7 C2 -7(3) . . . . ?
 C6 C5 C6A C7A 74(3) . . . . ?
 C6 C5 C4A C3A -28.8(18) . . . . ?
 C6 C7 C2 C1 -176.1(15) . . . . ?
 C6 C7 C2 C3 9(3) . . . . ?
 C6 C7 C2 C7A 77(3) . . . . ?
 C6 C7 C2 C3A -33(2) . . . . ?
 C7 C2 C7A C6A -88(3) . . . . ?
 C7 C2 C3A C4A 40.3(17) . . . . ?
 C2 C3 C4 C5 2(5) . . . . ?
 C2 C7A C6A C5 1.1(19) . . . . ?
 C2 C3A C4A C5 -8.2(18) . . . . ?
 C7A C2 C3A C4A 7.3(15) . . . . ?
 C6A C5 C6 C7 -80(3) . . . . ?
 C6A C5 C4A C3A 5.4(16) . . . . ?
 C3A C2 C7A C6A -3.8(16) . . . . ?
 C4A C5 C6 C7 38(2) . . . . ?
 C4A C5 C6A C7A -1.9(16) . . . . ?

_smtbx_masks_special_details       ?
loop_
  _smtbx_masks_void_nr
  _smtbx_masks_void_average_x
  _smtbx_masks_void_average_y
  _smtbx_masks_void_average_z
  _smtbx_masks_void_volume
  _smtbx_masks_void_count_electrons
  _smtbx_masks_void_content
 1 0.031 0.118 0.002 461.0 15.2 ?
 2 -0.426 -0.118 0.502 461.0 15.2 ?
 3 -0.577 0.382 0.502 461.0 15.2 ?
 4 -0.910 0.618 0.002 461.0 15.2 ?

_smtbx_masks_void_probe_radius     1.2
_smtbx_masks_void_truncation_radius  1.2
_shelx_res_file
;
TITL a_a.res in Cc
REM Old TITL A in Cc
REM SHELXT solution in Cc: R1 0.201, Rweak 0.021, Alpha 0.020
REM <I/s> 0.426 for 53 systematic absences, Orientation as input
REM Flack x = 0.408 ( 0.004 ) from 2867 Parsons' quotients
REM Formula found by SHELXT: C21 N7 O6 Zn
CELL 0.71073 4.8958 41.6463 18.0904 90 90.59 90
ZERR 4 0.0002 0.0017 0.0008 0 0.001 0
LATT -7
SYMM +X,-Y,0.5+Z
SFAC C H Cu N O
UNIT 96 64 4 24 16
ISOR 0.01 0.02 C18 C7
ISOR 0.001 0.002 O2 C6

L.S. 200
PLAN  10
SIZE 0.1 0.2 0.2
TEMP -173.15
CONF
list 4
MORE -1
BOND $H
ABIN
fmap 2 53
acta
TWIN -1 0 0 0 -1 0 0 0 -1 2
OMIT 0 0 4
OMIT 0 0 -4
REM <olex2.extras>
REM <HklSrc "%.\\A.hkl">
REM </olex2.extras>

WGHT    0.060700    0.116700
BASF   0.34207
FVAR       0.27777
CU1   3    0.620827    0.631808    0.489830    11.00000    0.03271    0.01270 =
         0.02854   -0.00083   -0.01764   -0.00025
N3    4    1.484156    0.404146    0.923965    11.00000    0.03840    0.01007 =
         0.02588    0.00699   -0.01325   -0.00159
O4    5    0.009226    0.637401    0.420270    11.00000    0.03117    0.01963 =
         0.03336    0.00413   -0.01238   -0.00011
N6    4   -0.726233    0.832072    0.052349    11.00000    0.03180    0.02416 =
         0.04206    0.00035   -0.01972    0.00018
C8    1    1.296830    0.453922    0.836222    11.00000    0.05837    0.02390 =
         0.04182    0.01302   -0.01293    0.01055
O3    5    0.404507    0.663899    0.434458    11.00000    0.03422    0.01437 =
         0.04860    0.00064   -0.02764   -0.00313
N2    4    1.212642    0.478792    0.786422    11.00000    0.06934    0.03160 =
         0.06055    0.01426   -0.00060    0.02207
C22   1   -0.506919    0.837565    0.096951    11.00000    0.03598    0.02766 =
         0.05913    0.01027   -0.02645   -0.01104
AFIX  43
H22   2   -0.430662    0.858538    0.097923    11.00000   -1.20000
AFIX   0
C10   1    1.284222    0.422938    0.947562    11.00000    0.03783    0.02096 =
         0.03857    0.00125   -0.01344    0.00319
AFIX  43
H10   2    1.210128    0.419272    0.995151    11.00000   -1.20000
AFIX   0
N5    4   -0.398478    0.756623    0.181436    11.00000    0.04993    0.03880 =
         0.05811    0.02605   -0.02934   -0.00551
N1    4    1.023217    0.495397    0.808615    11.00000    0.05966    0.03540 =
         0.05067    0.01354   -0.01105    0.00759
N4    4   -0.214038    0.763774    0.226602    11.00000    0.05798    0.03553 =
         0.05710    0.01554   -0.02263   -0.00089
C9    1    1.179615    0.448003    0.904242    11.00000    0.05091    0.02115 =
         0.04958   -0.00032   -0.01376    0.01215
AFIX  43
H9    2    1.031469    0.460681    0.921108    11.00000   -1.20000
AFIX   0
C12   1    1.503617    0.433748    0.810917    11.00000    0.05491    0.03661 =
         0.03943    0.01174   -0.01782    0.01194
AFIX  43
H12   2    1.581939    0.436549    0.763523    11.00000   -1.20000
AFIX   0
O1    5    0.766260    0.598480    0.554110    11.00000    0.05295    0.02522 =
         0.03521    0.00186   -0.01779    0.00276
C20   1   -0.494457    0.783582    0.138861    11.00000    0.03970    0.02969 =
         0.04734    0.01686   -0.01545   -0.00383
C21   1   -0.388920    0.814231    0.140995    11.00000    0.04541    0.03583 =
         0.05758    0.01581   -0.02634   -0.00173
AFIX  43
H21   2   -0.237608    0.819212    0.172232    11.00000   -1.20000
AFIX   0
C11   1    1.589018    0.409562    0.857876    11.00000    0.03615    0.03235 =
         0.04189   -0.00272   -0.01238    0.01016
AFIX  43
H11   2    1.732137    0.395918    0.841808    11.00000   -1.20000
AFIX   0
C14   1    0.068360    0.687639    0.359386    11.00000    0.03100    0.02240 =
         0.03518    0.00542   -0.01260    0.00045
C1    1    0.636460    0.594811    0.616202    11.00000    0.04481    0.04137 =
         0.04252    0.02118   -0.01449    0.00804
C17   1   -0.119226    0.736850    0.269361    11.00000    0.05072    0.02812 =
         0.04734    0.01650   -0.02578   -0.00129
C23   1   -0.821127    0.802002    0.050533    11.00000    0.05182    0.02386 =
         0.05754    0.01305   -0.03216   -0.01121
AFIX  43
H23   2   -0.969465    0.797186    0.018130    11.00000   -1.20000
AFIX   0
O2    5    0.443152    0.610418    0.633750    11.00000    0.07565    0.08416 =
         0.08537    0.04938    0.01347    0.04556
C13   1    0.161211    0.660213    0.408095    11.00000    0.03589    0.01906 =
         0.03296    0.00103   -0.01744    0.00235
C15   1    0.177784    0.717095    0.362296    11.00000    0.11006    0.03116 =
         0.10095    0.02584   -0.08160   -0.01190
AFIX  43
H15   2    0.330863    0.720811    0.393843    11.00000   -1.20000
AFIX   0
C16   1    0.075097    0.742076    0.321000    11.00000    0.09853    0.02723 =
         0.11217    0.02074   -0.07368   -0.01277
AFIX  43
H16   2    0.141925    0.763222    0.328989    11.00000   -1.20000
AFIX   0
C18   1   -0.244739    0.706880    0.267162    11.00000    0.10325    0.05313 =
         0.08824    0.03639   -0.06655   -0.02366
AFIX  43
H18   2   -0.393781    0.702922    0.234374    11.00000   -1.20000
AFIX   0
C24   1   -0.713494    0.777540    0.093635    11.00000    0.05259    0.02586 =
         0.07482    0.01818   -0.03398   -0.00765
AFIX  43
H24   2   -0.791532    0.756667    0.091771    11.00000   -1.20000
AFIX   0
C19   1   -0.148892    0.683101    0.313359    11.00000    0.10759    0.03483 =
         0.09509    0.03220   -0.07481   -0.02387
AFIX  43
H19   2   -0.237719    0.662820    0.313045    11.00000   -1.20000
AFIX   0
PART 1
C3    1    0.735192    0.572126    0.740962    10.25000    0.03649    0.03674 =
         0.04914    0.01708    0.00150    0.01482
AFIX  43
H3    2    0.664324    0.591399    0.761292    10.25000   -1.20000
AFIX   0
C4    1    0.827583    0.547747    0.787719    10.25000    0.14375    0.05043 =
         0.04085    0.00458   -0.00648    0.02944
AFIX  43
H4    2    0.814644    0.550065    0.839808    10.25000   -1.20000
AFIX   0
PART 0
C5    1    0.938948    0.519977    0.757577    11.00000    0.04906    0.03813 =
         0.04745    0.01880   -0.00996    0.01055
PART 1
C6    1    0.952277    0.518674    0.683758    10.25000    0.04265    0.04217 =
         0.04267    0.00044    0.00018    0.00043
AFIX  43
H6    2    1.022916    0.499770    0.661631    10.25000   -1.20000
AFIX   0
C7    1    0.865003    0.544458    0.636389    10.25000    0.03586    0.02863 =
         0.03122    0.00629   -0.01525    0.00867
AFIX  43
H7    2    0.896017    0.543556    0.584678    10.25000   -1.20000
AFIX   0
PART 0
C2    1    0.746352    0.568346    0.664632    11.00000    0.04017    0.03941 =
         0.03839    0.01171   -0.00076    0.00306
PART 2
C7A   1    0.984719    0.551848    0.651088    10.75000    0.08688    0.08089 =
         0.05753    0.03411    0.02682    0.04001
AFIX  43
H7A   2    1.087526    0.556907    0.608385    10.75000   -1.20000
AFIX   0
C6A   1    1.075938    0.528349    0.697940    10.75000    0.07199    0.06527 =
         0.06833    0.03795    0.01913    0.03719
AFIX  43
H6A   2    1.242677    0.517710    0.687368    10.75000   -1.20000
AFIX   0
C3A   1    0.594632    0.559105    0.724448    10.75000    0.08461    0.06948 =
         0.08310    0.03847    0.02604    0.03563
AFIX  43
H3A   2    0.419325    0.568229    0.732076    10.75000   -1.20000
AFIX   0
C4A   1    0.699694    0.535858    0.775082    10.75000    0.13596    0.07946 =
         0.06013    0.03432    0.02884    0.05782
AFIX  43
H4A   2    0.607583    0.531355    0.819869    10.75000   -1.20000
AFIX   0
HKLF 4

REM  a_a.res in Cc
REM R1 =  0.0388 for    6864 Fo > 4sig(Fo)  and  0.0548 for all    8503 data
REM    353 parameters refined using     26 restraints

END

WGHT      0.0607      0.1167

REM Highest difference peak  0.557,  deepest hole -0.341,  1-sigma level  0.049
Q1    1   0.5122  0.6199  0.6607  11.00000  0.05    0.56
Q2    1   1.7181  0.3802  0.8184  11.00000  0.05    0.45
Q3    1   0.4173  0.5982  0.6170  11.00000  0.05    0.32
Q4    1  -0.1085  0.7023  0.2386  11.00000  0.05    0.26
Q5    1   1.7419  0.4013  0.9632  11.00000  0.05    0.25
Q6    1  -0.1488  0.7986  0.2422  11.00000  0.05    0.24
Q7    1   1.8140  0.4026  0.8619  11.00000  0.05    0.21
Q8    1  -0.2239  0.6334  0.4271  11.00000  0.05    0.20
Q9    1   0.2511  0.7583  0.2847  11.00000  0.05    0.20
Q10   1   1.3977  0.5584  0.6434  11.00000  0.05    0.19
;
_shelx_res_checksum                17730
_shelx_hkl_file
;
   2   0   0 1429.06   30.10
   2   0   0 1485.55   29.20
   2   0   0 1409.86   29.90
  -2   0   0 1460.45   30.20
  -2   0   0 1442.06   30.30
  -2   0   0 1439.96   29.10
  -2   0   0 1455.25   30.10
   2   0   0 1447.06   29.90
   2   0   0 1470.65   30.00
  -4   0   0   36.70    7.90
  -4   0   0   17.40    6.60
  -4   0   0   24.40    7.00
   4   0   0   25.10    6.30
   4   0   0   34.60    5.90
   4   0   0   24.10    7.60
  -6   0   0   33.20   11.50
  -6   0   0   43.30    8.80
   6   0   0   28.40   11.00
  -1  -1   0  409.66   10.70
  -1  -1   0  394.86   10.30
  -1  -1   0  402.56    8.10
  -1  -1   0  415.36    9.90
   1  -1   0  433.86    9.50
  -1  -1   0  412.36   10.30
   1  -1   0  399.96   10.20
   1  -1   0  423.16   10.00
  -1  -1   0  427.16    8.10
   1  -1   0  426.96   10.40
   1   1   0  416.16   10.30
  -1   1   0  397.46   10.10
  -1   1   0  417.96    9.40
   1   1   0  431.76   10.80
   1   1   0  409.06    9.80
   1   1   0  419.26    8.20
   1   1   0  427.26   10.30
   1   1   0  421.16   10.10
  -1   1   0  402.96   10.20
  -1   1   0  398.16   10.40
  -3  -1   0   81.49    8.40
   3  -1   0   86.89    8.40
   3  -1   0   77.99    7.90
  -3  -1   0  101.29    9.50
  -3  -1   0   86.49    8.40
   3  -1   0  110.59    7.40
  -3  -1   0   91.99    8.40
   3  -1   0   86.59    7.90
   3   1   0   92.39    8.00
   3   1   0   95.09    7.50
  -3   1   0   84.59    8.60
  -3   1   0  104.89    8.10
  -3   1   0   96.39    8.70
   3   1   0  114.99    8.60
   3   1   0   87.29    8.50
   5  -1   0   54.69   10.50
  -5  -1   0   60.09    9.20
  -5  -1   0   31.30    8.50
  -5  -1   0   52.19   10.50
   5  -1   0   48.90    8.20
   5   1   0   54.59   10.10
   5   1   0   29.20    7.60
  -5   1   0   47.70   10.00
  -5   1   0   48.80    8.70
   2  -2   0   52.49    5.50
  -2  -2   0   42.10    5.40
   2  -2   0   40.10    5.10
   2  -2   0   46.10    5.30
   2  -2   0   44.20    4.70
  -2  -2   0   40.80    5.40
  -2  -2   0   29.60    5.00
   2  -2   0   42.60    4.50
  -2  -2   0   39.00    4.70
   2   2   0   43.70    5.10
   2   2   0   41.20    5.20
  -2   2   0   38.90    5.70
  -2   2   0   29.70    4.60
  -2   2   0   42.20    5.20
  -2   2   0   41.90    4.40
   2   2   0   46.00    4.70
   2   2   0   44.00    5.50
   2   2   0   41.70    4.90
   4  -2   0   46.90    6.10
  -4  -2   0   55.19    7.90
   4  -2   0   32.40    6.50
  -4  -2   0   41.00    8.20
   4  -2   0   33.40    7.80
  -4  -2   0   29.40    7.20
  -4   2   0   49.99    7.80
  -4   2   0   41.40    8.20
   4   2   0   36.90    6.90
   4   2   0   49.20    8.10
  -4   2   0   39.10    6.90
  -6  -2   0  -14.40    9.70
  -6  -2   0   10.90    7.90
   6  -2   0  -15.30    9.50
  -6   2   0   -3.40    6.90
   6   2   0   13.40   10.50
  -6   2   0   -6.00    9.90
  -1  -3   0  399.56   10.70
   1  -3   0  437.86    9.60
   1  -3   0  447.26    9.30
   1  -3   0  435.76    8.30
  -1  -3   0  399.86    8.90
   1  -3   0  432.76   10.80
  -1  -3   0  403.76    8.90
  -1  -3   0  397.76   10.50
  -1  -3   0  406.66   10.40
   1   3   0  424.16   10.60
  -1   3   0  419.16    9.20
  -1   3   0  382.16    8.20
   1   3   0  420.26    8.90
  -1   3   0  394.46   10.70
   1   3   0  431.16   10.10
   1   3   0  432.26   10.40
   3  -3   0   81.79    7.60
   3  -3   0   94.09    6.90
  -3  -3   0   93.29    8.70
  -3  -3   0   78.39    7.50
  -3  -3   0   64.89    6.90
   3  -3   0   94.39    9.00
  -3  -3   0   64.19    6.60
   3   3   0   87.49    8.70
  -3   3   0   74.59    7.20
   3   3   0   79.69    7.70
  -3   3   0   79.29    8.30
  -3   3   0   71.09    7.50
   3   3   0   94.29    9.10
   3   3   0   89.19    8.70
   3   3   0   68.99    7.40
   5  -3   0   70.79    8.30
  -5  -3   0   74.59   11.20
  -5  -3   0   83.19   11.30
  -5  -3   0   82.79   10.20
   5   3   0   49.20   10.00
   5   3   0   83.09    9.60
  -5   3   0   80.89    9.00
  -5   3   0   70.29   11.20
  -5   3   0   79.29    9.90
   2  -4   0  398.86   10.90
  -2  -4   0  393.46   12.50
  -2  -4   0  397.66    9.00
   2  -4   0  382.06   11.90
  -2  -4   0  396.26    9.10
   2  -4   0  371.46   12.30
   2  -4   0  386.66   10.20
   2  -4   0  394.16   10.80
  -2  -4   0  408.16   12.70
  -2  -4   0  393.06   11.90
   2   4   0  399.66   11.70
  -2   4   0  382.56   12.70
   2   4   0  395.36   11.70
   2   4   0  395.76   13.20
  -2   4   0  403.06   11.70
  -2   4   0  413.16   10.60
   4  -4   0   79.29    9.10
  -4  -4   0   66.39   14.80
  -4  -4   0   70.29   10.90
   4  -4   0   86.89    8.50
  -4  -4   0   87.99    9.90
   4  -4   0  108.39   11.90
  -4   4   0   90.59    9.60
   4   4   0   95.09   10.60
  -4   4   0   87.09    9.40
  -4   4   0   78.59    9.30
   4   4   0   82.49    9.20
  -6  -4   0   50.29   10.20
   6  -4   0   34.60   11.50
  -6  -4   0   25.10   11.30
   6   4   0   30.50   11.20
  -6   4   0   29.70   10.90
  -1  -5   0 3420.56   63.59
   1  -5   0 3396.76   61.89
   1  -5   0 3428.06   61.99
  -1  -5   0 3423.16   62.49
  -1  -5   0 3463.35   62.49
  -1  -5   0 3462.65   64.79
   1  -5   0 3392.06   63.49
   1  -5   0 3427.56   62.09
  -1  -5   0 3449.75   64.59
   1  -5   0 3472.95   62.09
   1   5   0 3445.06   63.39
  -1   5   0 3416.06   62.39
  -1   5   0 3413.46   61.89
  -1   5   0 3457.75   62.49
  -1   5   0 3429.36   62.09
   1   5   0 3403.26   62.79
  -1   5   0 3326.37   63.59
   1   5   0 3383.96   62.49
   1   5   0 3392.96   63.59
   1   5   0 3463.15   63.69
   1   5   0 3372.26   62.39
  -3  -5   0  118.59    9.50
  -3  -5   0  122.39    4.90
   3  -5   0  132.39   10.90
  -3  -5   0  103.49    9.30
  -3  -5   0  113.69   10.20
   3  -5   0  112.39    7.70
  -3  -5   0  113.89    8.60
   3   5   0  121.39    9.20
   3   5   0   99.59    8.80
  -3   5   0  122.39    7.60
   3   5   0  122.79    8.20
  -3   5   0  117.09    8.40
  -3   5   0  119.89   10.70
   3   5   0   96.39    8.30
   3   5   0  118.09    8.20
  -5  -5   0   15.00    9.10
  -5  -5   0   14.10    7.90
   5  -5   0    6.70   10.80
  -5  -5   0   36.40    9.00
  -5   5   0    9.60    7.40
  -5   5   0   27.90   14.00
   5   5   0   21.80    8.00
   5   5   0   18.10    8.90
  -2  -6   0  162.38    6.10
   2  -6   0  157.88    8.30
  -2  -6   0  166.38    9.30
  -2  -6   0  166.78    8.90
   2  -6   0  158.78    6.60
  -2  -6   0  169.68    6.10
   2  -6   0  165.58    6.90
   2  -6   0  173.88    6.50
  -2  -6   0  172.68    8.70
   2  -6   0  155.68    9.00
   2   6   0  174.78    8.30
   2   6   0  160.98    8.20
   2   6   0  159.08    9.00
  -2   6   0  172.58    7.70
  -2   6   0  157.58    6.80
  -2   6   0  161.18    9.30
  -4  -6   0   26.70    7.40
   4  -6   0   33.50    8.40
  -4  -6   0   45.60    7.90
   4  -6   0   34.60    7.90
   4  -6   0   42.40    6.10
  -4  -6   0   30.40    8.20
  -4   6   0   39.40    7.70
   4   6   0   37.20    7.90
  -4   6   0   24.40    6.70
  -4   6   0   26.40    5.80
   4   6   0   29.80    7.40
   6  -6   0   -2.70   10.00
  -6  -6   0  -15.70    8.70
  -6  -6   0    9.10   10.80
  -6   6   0    1.00    6.30
   6   6   0   -1.60    9.70
  -6   6   0   16.70   10.40
  -1  -7   0    3.30    3.30
  -1  -7   0    4.30    3.10
   1  -7   0   17.80    2.50
  -1  -7   0    5.80    3.10
  -1  -7   0   10.90    3.60
  -1  -7   0   10.60    3.70
   1  -7   0    8.40    3.90
   1  -7   0    9.10    2.70
  -1  -7   0    7.00    3.80
   1  -7   0   16.90    2.80
   1   7   0   10.80    3.40
   1   7   0   16.50    3.80
   1   7   0   11.80    3.40
  -1   7   0   14.50    2.40
   1   7   0    8.70    3.60
  -1   7   0    9.20    4.00
  -1   7   0    8.70    2.70
  -1   7   0   10.80    2.50
   1   7   0    8.40    3.00
  -1   7   0    9.50    2.50
   3  -7   0  379.46   11.00
  -3  -7   0  370.56   13.90
  -3  -7   0  363.76   14.40
   3  -7   0  382.86   11.90
   3  -7   0  360.06   17.30
  -3  -7   0  374.86   12.90
  -3  -7   0  376.06   15.10
  -3  -7   0  363.26    9.50
  -3   7   0  373.56   13.30
   3   7   0  380.86   13.70
  -3   7   0  368.96   11.20
   3   7   0  367.16   12.70
   3   7   0  387.76   14.40
  -3   7   0  375.46   16.10
   3   7   0  411.16   13.70
   3   7   0  345.67   12.60
  -5  -7   0   99.19   12.20
   5  -7   0  102.59   11.90
  -5  -7   0  105.09   11.40
  -5  -7   0   84.89   10.80
   5  -7   0  108.69   10.00
   5   7   0  101.69   11.00
   5   7   0  102.09   11.80
  -5   7   0  124.39   10.40
  -5   7   0   98.09   10.90
  -5   7   0  108.59   11.80
   0  -8   0  167.48    6.20
   0  -8   0  165.28    4.70
   0  -8   0  170.08    6.50
   0  -8   0  166.18    6.40
   0  -8   0  171.88    5.00
   0  -8   0  178.58    6.30
   0   8   0  199.58    5.00
   0   8   0  161.58    6.20
   2  -8   0  668.93   14.80
   2  -8   0  663.03   17.50
   2  -8   0  659.53   17.30
  -2  -8   0  665.33   17.40
   2  -8   0  689.63   13.90
   2  -8   0  675.63   14.80
  -2  -8   0  691.43   15.10
   2  -8   0  681.73   13.80
   2  -8   0  685.03   14.80
  -2  -8   0  701.23   17.70
  -2  -8   0  690.53   17.40
  -2  -8   0  683.23   15.10
  -2  -8   0  698.23   17.90
   2   8   0  671.53   17.00
   2   8   0  674.73   17.70
  -2   8   0  663.53   17.70
  -2   8   0  699.13   15.90
  -2   8   0  630.34   15.70
   2   8   0  665.33   16.50
  -2   8   0  681.53   13.80
   2   8   0  708.63   18.00
  -2   8   0  684.43   16.10
  -4  -8   0  111.19   11.40
  -4  -8   0  117.89   12.70
  -4  -8   0  114.19   12.60
   4  -8   0  111.89    8.20
   4  -8   0  119.49   12.30
   4  -8   0  135.29    8.90
  -4   8   0  105.49   10.40
  -4   8   0  115.29   11.30
  -4   8   0  130.59    9.00
   4   8   0  135.19   12.20
   4   8   0  132.59   12.20
  -6  -8   0   11.80    9.70
   6  -8   0   24.20   11.10
  -6  -8   0   19.60   10.70
  -6   8   0   18.10   10.30
   6   8   0    3.90    9.70
  -6   8   0   16.80    6.40
   1  -9   0  201.68    8.30
  -1  -9   0  195.18    7.20
   1  -9   0  196.38    6.60
   1  -9   0  203.48    6.20
  -1  -9   0  200.28    7.40
  -1  -9   0  205.48    8.40
  -1  -9   0  194.18    6.90
  -1  -9   0  196.28    7.90
   1  -9   0  197.68    6.00
   1  -9   0  193.18    6.60
  -1  -9   0  190.88    7.90
   1   9   0  197.68    7.80
  -1   9   0  191.78    5.50
   1   9   0  202.58    8.20
  -1   9   0  202.38    6.10
  -1   9   0  182.78    8.10
   1   9   0  200.58    7.20
  -1   9   0  194.78    5.80
   1   9   0  192.78    7.50
  -1   9   0  190.98    6.70
  -3  -9   0  108.29    8.40
   3  -9   0   84.79    9.30
   3  -9   0   78.19    6.30
  -3  -9   0  108.19   10.00
  -3  -9   0   91.19    6.10
  -3  -9   0   99.99    9.80
  -3  -9   0   90.19    5.80
   3  -9   0   97.99    6.60
  -3  -9   0   84.89    9.20
   3   9   0   98.29    9.20
  -3   9   0   99.49   10.10
   3   9   0   85.49    9.40
  -3   9   0  113.69    7.70
   3   9   0   87.39    8.10
  -3   9   0   93.09    8.40
   3   9   0   86.39    8.30
  -3   9   0   95.69    6.70
   3   9   0   85.39    8.60
   5  -9   0   29.20    5.80
  -5  -9   0   12.80    8.90
   5  -9   0   29.00    9.80
  -5  -9   0   17.30    9.50
   5   9   0   26.50    9.10
   5   9   0   15.60    8.50
  -5   9   0   27.10    9.10
  -5   9   0   27.50    6.30
  -5   9   0   23.30    7.80
   0 -10   0  281.27    8.60
   0 -10   0  278.97    8.80
   0 -10   0  277.07    8.70
   0 -10   0  273.57    6.70
   0 -10   0  288.17    6.80
   0  10   0  271.77    8.60
   0  10   0  270.47    8.30
   0  10   0  271.87    8.40
   0  10   0  285.87    7.20
  -2 -10   0   27.00    4.10
  -2 -10   0   24.30    3.90
   2 -10   0   23.70    3.40
   2 -10   0   31.60    3.30
  -2 -10   0   28.00    5.40
  -2 -10   0   35.20    5.60
   2 -10   0   33.30    3.10
  -2 -10   0   41.30    5.90
   2 -10   0   23.90    5.50
   2 -10   0   28.00    2.90
   2 -10   0   34.90    3.50
  -2  10   0   20.90    5.60
   2  10   0   36.00    5.10
  -2  10   0   36.60    4.30
   2  10   0   36.60    5.20
   2  10   0   24.40    5.20
   2  10   0   30.70    5.60
  -2  10   0   31.10    3.20
  -2  10   0   20.30    4.20
  -2  10   0   25.40    4.10
  -4 -10   0   42.60    4.70
  -4 -10   0   47.00    8.70
   4 -10   0   41.70    5.50
   4 -10   0   41.10    8.20
  -4 -10   0   33.20    4.10
  -4 -10   0   41.00    8.00
  -4 -10   0   42.40    8.70
   4  10   0   30.80    7.70
  -4  10   0   34.20    7.20
   4  10   0   31.70    7.90
  -4  10   0   38.20    5.60
   6 -10   0  -15.80    9.90
  -6 -10   0   15.20   10.70
  -6 -10   0   11.60   10.10
  -6  10   0    4.80    9.70
  -6  10   0    7.50    6.40
   6  10   0    0.10    9.50
  -1 -11   0   31.80    4.30
  -1 -11   0   30.50    4.80
   1 -11   0   38.70    3.40
  -1 -11   0   28.10    4.10
  -1 -11   0   35.80    4.10
   1 -11   0   33.10    4.70
   1 -11   0   39.80    3.80
  -1 -11   0   29.70    4.40
   1 -11   0   34.10    3.90
  -1 -11   0   28.20    4.20
   1  11   0   40.00    4.20
   1  11   0   33.90    4.60
  -1  11   0   31.70    3.40
  -1  11   0   29.30    3.80
   1  11   0   39.70    4.50
  -1  11   0   33.90    2.70
  -1  11   0   25.40    4.80
  -1  11   0   30.30    3.30
   3 -11   0  444.26   11.80
  -3 -11   0  431.36   13.90
   3 -11   0  447.16   13.30
  -3 -11   0  441.76   15.70
  -3 -11   0  448.26   12.20
  -3 -11   0  473.65   15.90
  -3 -11   0  458.25   12.00
   3 -11   0  456.05   15.70
  -3 -11   0  445.76   16.20
  -3  11   0  457.75   12.00
  -3  11   0  450.85   14.20
  -3  11   0  443.76   13.90
   3  11   0  455.15   16.00
  -3  11   0  462.25   16.30
   3  11   0  437.86   14.00
   3  11   0  447.66   15.40
   3  11   0  451.35   14.80
  -5 -11   0   49.80   10.70
   5 -11   0   39.40   10.50
   5 -11   0   39.70    6.10
  -5 -11   0   60.69   10.40
  -5  11   0   41.30    8.00
   5  11   0   55.49    9.90
   5  11   0   21.70    8.60
  -5  11   0   44.10    9.30
  -5  11   0   47.10    6.40
   0 -12   0  452.85   11.40
   0 -12   0  447.76   11.70
   0 -12   0  448.86    9.60
   0 -12   0  451.95   11.90
   0 -12   0  427.06   11.50
   0 -12   0  454.85    9.80
   0  12   0  453.95   10.30
   0  12   0  445.16   10.30
   0  12   0  437.56   12.10
   0  12   0  441.06   11.60
   0  12   0  446.66   11.40
   2 -12   0  430.76   13.60
  -2 -12   0  425.76   13.30
  -2 -12   0  436.16   14.20
  -2 -12   0  441.96   12.20
   2 -12   0  449.26   11.10
   2 -12   0  442.86   10.90
  -2 -12   0  440.56   14.20
   2 -12   0  456.75   10.90
   2 -12   0  435.96   14.00
  -2 -12   0  435.96   13.90
  -2  12   0  457.75   11.90
   2  12   0  464.35   12.90
  -2  12   0  437.86   14.50
  -2  12   0  457.05   11.00
   2  12   0  471.15   14.50
   2  12   0  439.96   14.10
  -2  12   0  432.06   11.60
   4 -12   0   76.29    7.50
  -4 -12   0   74.19    7.20
  -4 -12   0   62.09    9.50
  -4 -12   0   67.49   10.00
  -4 -12   0   65.99    8.90
   4 -12   0   73.99    9.60
   4  12   0   74.79    9.40
  -4  12   0   53.29    7.80
  -4  12   0   82.49    8.60
   4  12   0   65.49    8.90
  -4  12   0   82.49   10.60
  -4  12   0   64.79    6.10
   6 -12   0    1.50   10.80
  -6 -12   0    8.50   11.00
  -6 -12   0   21.70   10.80
  -6  12   0    9.10   10.20
   6  12   0   21.10   10.20
  -1 -13   0  118.09    7.10
   1 -13   0  117.69    6.70
  -1 -13   0  119.09    7.00
  -1 -13   0  111.39    6.50
   1 -13   0  113.19    6.20
  -1 -13   0  108.79    7.60
  -1 -13   0  115.59    7.00
   1 -13   0  132.09    5.90
  -1  13   0  115.29    4.40
   1  13   0  107.79    6.50
   1  13   0  116.19    7.00
   1  13   0  108.59    6.80
   1  13   0  119.29    7.60
  -1  13   0  117.69    6.40
  -1  13   0  108.09    7.50
  -3 -13   0   -2.10    3.80
  -3 -13   0   -0.80    5.90
   3 -13   0    2.20    2.70
   3 -13   0    4.00    2.60
  -3 -13   0    9.60    5.80
  -3 -13   0    9.30    5.80
  -3 -13   0    8.10    4.20
  -3 -13   0   -3.20    4.30
   3 -13   0    3.30    3.20
   3 -13   0   -2.50    5.50
  -3  13   0    3.00    4.40
   3  13   0   10.90    5.60
  -3  13   0    4.50    4.60
   3  13   0    3.90    5.80
  -3  13   0   -1.00    3.30
   3  13   0   -0.20    5.00
  -3  13   0    0.10    6.00
  -5 -13   0   11.00    9.10
  -5 -13   0    7.10    8.90
   5 -13   0    8.50    9.20
   5  13   0    2.40    8.10
  -5  13   0    8.50    5.10
   5  13   0   13.50    8.70
  -5  13   0    3.80    8.00
   0 -14   0   15.00    4.30
   0 -14   0   13.50    3.80
   0 -14   0   17.20    4.00
   0 -14   0   14.40    4.00
   0 -14   0   11.10    2.40
   0  14   0   16.80    3.10
   0  14   0    8.80    4.00
   0  14   0    7.90    4.00
   0  14   0    8.80    3.00
   0  14   0   10.80    3.70
  -2 -14   0  161.48    9.60
   2 -14   0  151.88    9.20
  -2 -14   0  147.39    8.30
  -2 -14   0  159.48    9.60
   2 -14   0  156.28    6.50
  -2 -14   0  168.58    9.30
  -2 -14   0  150.38    8.20
   2 -14   0  157.68    6.90
  -2 -14   0  147.99    7.70
   2 -14   0  163.78    6.80
  -2  14   0  165.78    9.90
   2  14   0  137.29    8.80
  -2  14   0  154.48    7.10
  -2  14   0  159.48    6.50
   2  14   0  168.88    8.70
   2  14   0  157.18    9.80
  -2  14   0  145.59    6.80
   2  14   0  160.48    9.40
   4 -14   0    1.50    4.50
  -4 -14   0   -5.20    9.50
   4 -14   0   -4.80    4.10
  -4 -14   0   -0.50    4.60
  -4 -14   0    0.30    4.30
  -4 -14   0    4.20    8.10
   4 -14   0   -1.60    7.10
  -4  14   0    0.20    6.20
  -4  14   0    3.20    4.30
   4  14   0   11.40    7.60
  -4  14   0   -3.20    5.30
   4  14   0    2.10    7.00
  -4  14   0    7.10    8.60
  -6 -14   0   13.50   10.70
  -6 -14   0    2.30   10.20
   6  14   0   13.50   10.20
   1 -15   0  441.16   12.80
   1 -15   0  462.15   11.20
   1 -15   0  454.15   11.30
  -1 -15   0  434.26   11.60
  -1 -15   0  447.86   13.30
  -1 -15   0  442.46   12.30
  -1 -15   0  439.46   12.90
   1 -15   0  444.16   12.10
  -1 -15   0  440.56   12.60
  -1 -15   0  440.56   12.10
   1 -15   0  446.06   11.90
   1  15   0  438.86   12.90
   1  15   0  419.86   12.40
  -1  15   0  435.46    9.80
   1  15   0  422.86   12.90
  -1  15   0  422.66   12.60
   1  15   0  428.36   12.40
   1  15   0  436.86   12.00
  -1  15   0  426.76   12.90
  -1  15   0  427.36    9.70
   3 -15   0  477.75   12.30
  -3 -15   0  486.75   14.80
   3 -15   0  491.15   11.80
   3 -15   0  490.15   17.40
  -3 -15   0  466.75   13.90
  -3 -15   0  496.15   17.00
   3 -15   0  499.15   12.10
  -3 -15   0  475.55   13.60
  -3 -15   0  496.75   17.40
  -3 -15   0  499.05   17.40
   3  15   0  455.25   16.60
  -3  15   0  478.45   17.60
   3  15   0  477.45   15.40
  -3  15   0  493.45   12.50
  -3  15   0  490.55   14.40
   3  15   0  519.15   17.70
  -3  15   0  469.65   14.50
   5 -15   0   25.50   10.10
  -5 -15   0   43.10    5.10
  -5 -15   0   58.69   11.10
  -5 -15   0   47.30   10.90
   5 -15   0   36.00    6.20
  -5  15   0   47.90    9.30
  -5  15   0   58.59    7.70
  -5  15   0   33.70    5.50
   5  15   0   39.90   10.00
   5  15   0   29.50    9.20
   0 -16   0  139.59    8.20
   0 -16   0  146.69    7.50
   0 -16   0  145.39    5.10
   0 -16   0  135.79    7.60
   0 -16   0  136.09    4.80
   0 -16   0  138.49    7.60
   0  16   0  130.19    7.60
   0  16   0  135.89    7.40
   0  16   0  125.99    7.50
   0  16   0  137.69    6.10
   0  16   0  142.49    6.20
   2 -16   0  494.55   15.30
  -2 -16   0  532.05   16.30
  -2 -16   0  513.85   13.70
  -2 -16   0  501.85   16.40
   2 -16   0  514.25   12.30
   2 -16   0  535.15   12.40
   2 -16   0  497.65   13.00
  -2 -16   0  524.15   17.00
   2 -16   0  509.65   13.10
  -2 -16   0  517.55   14.40
  -2 -16   0  482.95   14.00
   2  16   0  500.45   15.40
  -2  16   0  506.55   12.30
   2  16   0  506.85   14.60
   2  16   0  513.55   15.60
  -2  16   0  490.25   16.20
  -2  16   0  485.25   14.10
  -2  16   0  519.35   12.70
   2  16   0  518.05   15.90
  -2  16   0  510.55   12.60
  -4 -16   0  144.99    9.50
  -4 -16   0  138.79   14.20
  -4 -16   0  143.59   14.60
   4 -16   0  114.79   11.60
   4 -16   0  102.89   10.40
  -4  16   0  142.09   14.20
   4  16   0  130.99   12.50
  -4  16   0  146.09    8.30
  -4  16   0  153.88   11.20
   4  16   0  138.69   13.80
  -4  16   0  126.59   11.50
  -6 -16   0    9.60   11.10
  -6 -16   0   -2.30    9.90
   6 -16   0   10.70   11.20
   6  16   0  -11.10    9.70
  -6  16   0   13.30    9.90
   1 -17   0  103.19    6.40
   1 -17   0   88.89    6.70
  -1 -17   0   85.69    7.50
  -1 -17   0   86.99    8.50
  -1 -17   0  107.79    7.20
  -1 -17   0   90.69    7.20
   1 -17   0   84.29    7.00
  -1 -17   0   90.39    7.30
   1 -17   0  107.69    6.30
  -1 -17   0  101.29    6.90
  -1  17   0   93.39    7.10
  -1  17   0   97.59    8.40
  -1  17   0   87.99    4.90
  -1  17   0   90.19    4.50
   1  17   0   99.39    7.20
   1  17   0   83.89    7.30
   1  17   0   97.09    7.40
   1  17   0   99.89    7.40
   1  17   0   98.29    7.10
  -3 -17   0   42.20    6.10
   3 -17   0   38.60    4.50
  -3 -17   0   37.00    5.80
   3 -17   0   46.50    4.40
  -3 -17   0   40.90    7.70
   3 -17   0   30.60    4.20
  -3 -17   0   42.50    7.40
  -3 -17   0   44.20    6.00
   3 -17   0   43.50    7.50
  -3  17   0   39.80    6.50
  -3  17   0   42.30    4.50
  -3  17   0   38.90    5.60
   3  17   0   35.80    7.40
  -3  17   0   30.00    7.60
   3  17   0   36.90    6.90
   3  17   0   38.50    7.00
  -5 -17   0   -3.40    4.70
   5 -17   0    0.20    9.10
  -5 -17   0    4.40    4.80
  -5 -17   0    8.40   12.50
  -5 -17   0    1.70    9.30
  -5  17   0    4.40    6.50
   5  17   0   -3.20    8.60
  -5  17   0   -4.60    7.50
   5  17   0    5.40    8.60
  -5  17   0    1.10    4.40
   0 -18   0   81.59    7.30
   0 -18   0   89.69    7.40
   0 -18   0   80.19    7.40
   0 -18   0   90.89    7.50
   0 -18   0   92.59    4.50
   0 -18   0   90.09    4.20
   0  18   0   76.09    7.30
   0  18   0   84.79    6.90
   0  18   0   89.59    5.90
   0  18   0   86.89    7.00
   0  18   0   94.69    5.80
  -2 -18   0  653.03   18.30
   2 -18   0  649.24   15.80
  -2 -18   0  613.44   17.60
  -2 -18   0  632.64   18.10
  -2 -18   0  627.64   18.80
  -2 -18   0  644.04   16.00
  -2 -18   0  656.43   17.20
   2 -18   0  636.24   15.90
   2 -18   0  644.74   14.90
   2 -18   0  649.74   14.90
   2  18   0  662.63   18.60
  -2  18   0  660.03   14.90
   2  18   0  637.94   18.20
   2  18   0  647.14   17.00
  -2  18   0  636.44   18.60
  -2  18   0  642.14   15.00
  -2  18   0  621.24   15.80
  -2  18   0  646.74   15.00
  -4 -18   0  131.49   12.30
  -4 -18   0  121.39    9.60
   4 -18   0  134.29   14.40
  -4 -18   0  118.79    9.00
  -4 -18   0  129.29   14.20
   4  18   0  136.19   14.50
  -4  18   0  121.19   10.70
  -4  18   0  108.89    7.80
  -4  18   0   98.89   11.70
  -4  18   0  105.49   11.00
   4  18   0  109.19   10.40
  -6 -18   0   13.90   11.10
   6  18   0   12.10   10.40
  -6  18   0   10.00    9.40
  -1 -19   0   38.00    6.00
   1 -19   0   59.39    6.00
   1 -19   0   67.79    6.30
  -1 -19   0   53.59    6.10
   1 -19   0   63.19    5.60
   1 -19   0   59.19    6.20
   1 -19   0   64.69    5.80
  -1 -19   0   54.09    6.10
  -1 -19   0   55.39    5.70
  -1 -19   0   58.29    6.50
  -1  19   0   54.89    6.20
  -1  19   0   52.69    4.70
   1  19   0   60.39    5.90
  -1  19   0   52.69    5.40
   1  19   0   61.89    6.90
   1  19   0   64.09    7.20
  -1  19   0   58.09    4.40
   1  19   0   58.79    5.60
  -3 -19   0  364.36   13.00
  -3 -19   0  392.06   16.50
   3 -19   0  411.06   16.10
  -3 -19   0  375.36   15.90
   3 -19   0  390.76   10.90
  -3 -19   0  382.66   13.20
   3 -19   0  374.26   11.00
   3 -19   0  379.96   11.50
  -3 -19   0  399.56   13.60
   3 -19   0  395.06   11.70
   3  19   0  380.56   14.50
  -3  19   0  366.76   16.20
   3  19   0  360.56   15.50
  -3  19   0  390.96   12.90
  -3  19   0  396.96   13.00
  -3  19   0  401.26   11.10
   3  19   0  424.06   16.70
  -5 -19   0   43.40   10.80
  -5 -19   0   45.60   11.30
   5 -19   0   36.00   10.70
  -5 -19   0   48.60    6.60
  -5  19   0   67.99    9.10
   5  19   0   42.50   10.10
  -5  19   0   25.10    8.60
   5  19   0   35.60   10.40
   0 -20   0   70.39    4.00
   0 -20   0   74.29    7.70
   0 -20   0   69.29    7.30
   0 -20   0   70.49    7.70
   0 -20   0   68.89    4.30
   0  20   0   70.49    5.80
   0  20   0   77.69    5.90
   0  20   0   72.39    7.20
   0  20   0   77.29    7.50
  -2 -20   0   94.09    9.00
  -2 -20   0   76.99    7.10
  -2 -20   0   71.89   10.60
   2 -20   0   82.69    7.00
   2 -20   0   89.69    6.90
  -2 -20   0   93.79    9.70
  -2 -20   0   80.29    6.90
   2 -20   0   79.29    5.90
   2 -20   0   78.69    6.00
  -2 -20   0   81.49    7.60
   2  20   0   85.39    7.10
  -2  20   0   86.19    6.00
   2  20   0   78.09    7.40
  -2  20   0   70.19    6.90
   2  20   0   82.69    7.90
  -4 -20   0   15.50    8.90
   4 -20   0   13.70    4.40
   4 -20   0   16.60    8.30
  -4 -20   0   36.70    9.10
  -4 -20   0   21.20    6.60
   4 -20   0   20.50    3.80
   4 -20   0   21.10    4.30
   4  20   0   24.10    8.60
  -4  20   0   24.00    6.50
  -4  20   0   28.90    9.50
  -4  20   0   26.20    4.70
   4  20   0   39.40    8.80
  -4  20   0   17.40    6.90
  -1 -21   0   45.90    4.90
  -1 -21   0   60.69    5.50
   1 -21   0   49.30    6.50
  -1 -21   0   47.60    6.20
   1 -21   0   49.90    5.90
  -1 -21   0   45.40    5.60
   1 -21   0   49.70    5.00
  -1 -21   0   49.40    6.40
   1 -21   0   57.89    5.10
  -1  21   0   56.19    5.00
  -1  21   0   62.49    6.70
   1  21   0   54.59    5.70
  -1  21   0   51.59    4.90
  -1  21   0   40.80    4.50
   1  21   0   60.69    6.00
   1  21   0   54.39    6.00
   1  21   0   48.90    5.80
   1  21   0   68.49    6.00
   3 -21   0   22.00    4.20
   3 -21   0   14.90    4.50
   3 -21   0   18.20    7.30
   3 -21   0   11.40    4.30
  -3 -21   0   16.90    7.30
  -3 -21   0   13.20    5.90
  -3 -21   0   14.20    5.30
   3 -21   0   15.60    4.00
  -3 -21   0   24.60    7.20
  -3  21   0   20.10    4.30
   3  21   0   12.40    7.00
   3  21   0   20.50    7.00
   3  21   0   14.00    6.70
  -3  21   0   21.90    7.60
  -3  21   0   20.10    5.10
  -3  21   0   10.80    5.10
  -5 -21   0   33.70   11.10
  -5 -21   0   20.60    6.70
   5 -21   0   14.20   10.20
  -5 -21   0   44.70   11.00
   5  21   0    3.80   17.10
  -5  21   0   19.70    8.40
   5  21   0   34.40   10.00
  -5  21   0   17.00    8.70
   0 -22   0  383.36   12.70
   0 -22   0  393.96   12.40
   0 -22   0  407.16   13.00
   0 -22   0  394.86   13.20
   0  22   0  391.06   11.20
   0  22   0  371.06   12.60
   0  22   0  391.96   12.60
   0  22   0  394.06   11.30
   0  22   0  379.86   12.40
   2 -22   0  199.18    9.40
  -2 -22   0  215.78   11.00
  -2 -22   0  176.48   16.00
  -2 -22   0  219.68   12.10
  -2 -22   0  241.58   11.30
   2 -22   0  240.08   10.00
   2 -22   0  216.68   10.00
   2 -22   0  224.78    8.50
  -2 -22   0  229.48    9.40
  -2  22   0  215.68    8.10
  -2  22   0  216.38   10.30
  -2  22   0  211.48   12.60
   2  22   0  218.58   11.70
  -2  22   0  226.18    8.20
   2  22   0  213.28   10.70
   2  22   0  226.68   11.50
  -4 -22   0  167.08   16.10
  -4 -22   0  137.29   11.40
   4 -22   0  140.29   11.30
   4 -22   0  130.79    8.30
  -4 -22   0  122.19   12.20
  -4  22   0  138.39   11.10
  -4  22   0  141.49    8.00
   4  22   0  144.19   14.30
   4  22   0  131.79   15.30
  -1 -23   0  425.46   13.30
   1 -23   0  455.55   13.80
  -1 -23   0  405.76   15.00
   1 -23   0  439.86   12.70
  -1 -23   0  438.76   12.70
   1 -23   0  424.86   13.90
  -1 -23   0  431.76   14.30
  -1 -23   0  423.36   15.00
   1 -23   0  441.96   12.60
   1 -23   0  445.96   13.50
   1  23   0  412.96   15.40
   1  23   0  417.96   13.50
   1  23   0  417.46   13.40
  -1  23   0  434.16   12.50
  -1  23   0  424.16   10.80
  -1  23   0  420.96   13.40
   1  23   0  420.16   13.70
  -1  23   0  418.46   10.70
   1  23   0  427.46   12.90
  -1  23   0  432.86   14.30
   3 -23   0  243.08   11.40
   3 -23   0  264.47    9.40
  -3 -23   0  243.68   14.50
   3 -23   0  259.37   15.00
   3 -23   0  252.17   10.50
  -3 -23   0  248.38   15.40
  -3 -23   0  211.08   11.00
  -3 -23   0  243.58   12.20
  -3  23   0  258.77   10.90
   3  23   0  258.67   15.00
   3  23   0  233.28   14.80
   3  23   0  247.88   13.70
  -3  23   0  284.17   15.70
  -3  23   0  247.28   10.80
  -5 -23   0   79.79   12.60
  -5 -23   0  103.79   11.00
  -5 -23   0  100.89   13.70
   5 -23   0   73.59   12.70
  -5  23   0  113.79   12.00
   5  23   0   90.29   13.20
  -5  23   0   84.49   10.70
   5  23   0  104.99   12.30
   0 -24   0   61.69    6.30
   0 -24   0   62.49    6.40
   0 -24   0   59.29    6.80
   0 -24   0   57.79    6.10
   0  24   0   52.59    5.80
   0  24   0   51.59    6.00
   0  24   0   54.69    6.10
   0  24   0   48.50    6.00
   0  24   0   56.79    6.20
  -2 -24   0   60.39    6.10
   2 -24   0   67.79    6.30
   2 -24   0   73.69    6.70
  -2 -24   0   76.09    7.60
   2 -24   0   78.59    7.70
  -2 -24   0   65.69    8.10
  -2 -24   0   73.29    7.70
   2 -24   0   61.79    6.00
  -2  24   0   65.49    6.00
   2  24   0   88.59    9.90
  -2  24   0   59.19    6.20
   2  24   0   77.69    7.40
  -2  24   0   80.29    8.70
   2  24   0   67.39    7.50
  -2  24   0   58.99    6.20
  -4 -24   0   16.10    7.30
   4 -24   0   15.30    4.30
   4 -24   0    4.40    8.50
   4 -24   0   21.60    4.40
  -4 -24   0   13.20    8.70
   4 -24   0   18.60    5.90
   4 -24   0   18.60    5.30
  -4 -24   0   20.70   10.90
  -4  24   0   26.70   10.10
   4  24   0   10.40    8.50
  -4  24   0   18.00    6.50
  -4  24   0   16.30    6.70
   4  24   0   10.60    8.90
  -1 -25   0  123.79    9.30
   1 -25   0  118.69    9.40
   1 -25   0  142.19    8.00
   1 -25   0  142.99    7.90
  -1 -25   0  129.09    8.30
  -1 -25   0  122.49   11.30
   1 -25   0  133.49    9.40
  -1 -25   0  119.69   10.60
   1 -25   0  126.09    8.80
  -1  25   0  141.19    7.80
   1  25   0  139.59    8.80
   1  25   0  110.89   11.60
   1  25   0  127.19   13.20
  -1  25   0  122.89    9.70
  -1  25   0  119.79    6.60
  -1  25   0  125.89    9.60
  -3 -25   0    6.90    5.40
   3 -25   0    6.40    4.10
  -3 -25   0   15.80    6.80
   3 -25   0   16.60    5.30
   3 -25   0    4.00    5.40
  -3 -25   0   13.70    8.00
   3 -25   0   12.00    4.70
  -3 -25   0   13.30    7.00
   3 -25   0   14.50    7.70
   3  25   0    7.10    7.30
  -3  25   0    2.00    5.00
   3  25   0   19.50    7.60
  -3  25   0    5.40    7.90
   3  25   0   18.80    9.20
  -3  25   0   11.30    5.20
   5 -25   0   12.40   10.50
  -5 -25   0   19.80    7.00
  -5 -25   0   18.50   10.40
  -5 -25   0    2.60   10.80
   5  25   0    8.40   10.10
  -5  25   0   22.00    8.20
  -5  25   0   19.50   12.10
   5  25   0    8.40   10.00
  -5  25   0   28.00    7.70
   0 -26   0  866.01   24.80
   0 -26   0  920.21   22.50
   0  26   0  882.71   21.90
   0  26   0  902.61   20.60
   0  26   0  866.01   20.70
   0  26   0  910.51   21.90
   2 -26   0  302.37   12.30
   2 -26   0  279.67   10.30
  -2 -26   0  288.17   14.80
   2 -26   0  305.97   10.60
  -2 -26   0  303.67   12.70
  -2 -26   0  301.67   13.20
  -2  26   0  295.57    9.70
  -2  26   0  288.97    9.70
   2  26   0  284.17   13.30
   2  26   0  289.07   13.70
   2  26   0  278.17   12.10
  -2  26   0  297.27   14.10
  -4 -26   0   30.80    8.10
   4 -26   0   35.70    9.60
  -4 -26   0   44.10    9.90
  -4 -26   0   34.80   10.40
   4 -26   0   23.00    5.70
   4  26   0   22.30    9.20
  -4  26   0   17.80    7.10
   4  26   0   10.50    9.00
  -4  26   0   26.60   10.30
  -4  26   0   22.40    6.60
   1 -27   0  418.56   14.30
  -1 -27   0  379.66   13.40
  -1 -27   0  410.56   12.50
   1 -27   0  410.36   13.10
  -1 -27   0  397.86   15.40
   1 -27   0  418.76   13.10
  -1 -27   0  373.06   14.50
   1  27   0  384.76   13.20
  -1  27   0  403.46   14.90
  -1  27   0  407.66   11.40
   1  27   0  392.16   13.90
  -1  27   0  390.86   11.10
  -1  27   0  399.46   12.80
  -3 -27   0  188.28   17.10
   3 -27   0  197.48    9.10
   3 -27   0  198.78   14.40
   3 -27   0  198.08   10.70
   3 -27   0  199.48    9.30
  -3 -27   0  235.58   15.90
  -3 -27   0  200.68   12.90
   3  27   0  178.08   14.60
  -3  27   0  195.98   10.20
  -3  27   0  220.18   15.20
  -3  27   0  209.18   10.60
   3  27   0  195.58   18.20
   3  27   0  190.48   13.60
  -5 -27   0   55.19    8.40
  -5 -27   0   38.50   12.50
   5 -27   0   40.90   11.50
  -5  27   0   61.79   14.10
   5  27   0   44.70   11.30
  -5  27   0   58.69    9.30
   5  27   0   49.90   11.80
   0 -28   0  168.88   10.90
   0 -28   0  169.08   10.30
   0 -28   0  181.48   10.60
   0  28   0  171.88    8.90
   0  28   0  177.28    8.80
   0  28   0  174.48   10.20
  -2 -28   0   13.80    6.50
  -2 -28   0   19.60    5.80
   2 -28   0   20.40    4.60
   2 -28   0   32.00    5.10
  -2 -28   0   20.70    5.40
   2 -28   0   23.40    5.90
  -2 -28   0   14.60    7.20
   2  28   0   24.70    6.40
  -2  28   0   18.80    4.30
   2  28   0   26.80    6.30
  -2  28   0   22.60    4.40
   2  28   0   28.00    7.00
  -2  28   0   22.00    7.50
   4 -28   0   36.70    4.70
   4 -28   0   42.10    5.70
  -4 -28   0   53.39   11.20
   4 -28   0   52.69    6.70
   4 -28   0   48.80   10.40
  -4 -28   0   41.90    8.50
  -4 -28   0   48.50    9.50
   4  28   0   37.50    9.90
  -4  28   0   55.59    7.60
  -4  28   0   39.40   10.60
  -4  28   0   39.00    7.50
   4  28   0   39.10    9.60
   1 -29   0  190.58   10.00
   1 -29   0  190.28    9.70
  -1 -29   0  201.78   12.40
  -1 -29   0  204.38    9.30
  -1 -29   0  206.08   12.60
   1 -29   0  214.78   11.50
  -1 -29   0  197.58   12.00
  -1  29   0  191.38    8.30
  -1  29   0  198.18   11.80
   1  29   0  203.68   11.10
  -1  29   0  197.78    8.60
  -1  29   0  175.58    9.50
   1  29   0  202.78   10.60
   3 -29   0   52.29    7.10
   3 -29   0   53.49    5.60
  -3 -29   0   49.50    8.40
  -3 -29   0   59.19   10.20
  -3 -29   0   46.30    8.60
   3 -29   0   55.69    5.80
   3 -29   0   58.49   10.00
  -3  29   0   56.39    6.60
   3  29   0   52.19    9.40
   3  29   0   56.89    9.80
  -3  29   0   69.99   10.80
  -5 -29   0    3.20    7.40
   5 -29   0    5.10   12.40
  -5 -29   0   28.60   12.50
  -5 -29   0   19.60   17.00
  -5  29   0   13.30   14.90
   5  29   0   -0.10    9.60
  -5  29   0   -1.60    8.40
   5  29   0    3.30    9.70
   0 -30   0  615.34   18.10
   0 -30   0  614.44   18.70
   0 -30   0  645.54   19.50
   0  30   0  649.93   17.30
   0  30   0  651.53   18.10
   0  30   0  615.34   16.80
  -2 -30   0  140.79    9.50
   2 -30   0  125.69    8.80
  -2 -30   0  122.89   10.40
  -2 -30   0  130.69   13.30
   2 -30   0  128.19   10.50
   2 -30   0  120.49    8.50
  -2 -30   0  118.19   11.20
  -2  30   0  116.09   10.90
   2  30   0  135.99   11.50
   2  30   0  127.69   10.60
   2  30   0  130.49   12.50
  -2  30   0  142.49    8.20
  -2  30   0  120.19    7.70
  -4 -30   0   37.20   10.80
  -4 -30   0   40.70    9.50
   4 -30   0   40.70   10.40
  -4 -30   0   41.30    8.80
   4 -30   0   29.50    4.80
   4  30   0   24.40    9.80
   4  30   0   18.90    9.10
  -4  30   0   27.60   10.60
  -4  30   0   26.40    6.90
  -4  30   0   20.50    7.00
  -1 -31   0  736.23   20.30
  -1 -31   0  754.82   18.50
  -1 -31   0  731.83   22.30
  -1 -31   0  760.62   22.20
   1 -31   0  771.72   20.20
   1 -31   0  697.53   21.30
   1 -31   0  759.22   21.60
  -1  31   0  753.72   18.00
  -1  31   0  761.12   21.90
   1  31   0  728.63   20.90
  -1  31   0  775.72   18.20
  -1  31   0  656.33   21.70
   1  31   0  747.13   19.60
   3 -31   0   27.80    5.30
  -3 -31   0   32.10    7.90
  -3 -31   0   30.10    8.30
   3 -31   0   29.90    9.30
   3 -31   0   31.20    6.80
   3 -31   0   37.90    5.50
  -3 -31   0    6.70   11.30
   3  31   0   34.90   13.80
  -3  31   0   24.30    5.80
   3  31   0   39.10    9.10
  -3  31   0   12.40    9.20
  -3  31   0   34.90    6.10
  -5 -31   0   29.80   13.20
   5 -31   0   41.50   15.00
  -5 -31   0   26.10    8.60
   5  31   0   56.89   11.10
  -5  31   0   52.69    9.80
  -5  31   0   37.50   14.00
   5  31   0   20.90   10.70
   0 -32   0   36.50    7.30
   0 -32   0   44.00    7.20
   0  32   0   56.69    7.40
   0  32   0   48.60    6.10
   0  32   0   38.60    7.30
   2 -32   0  244.78   10.90
  -2 -32   0  210.78   11.10
  -2 -32   0  261.47   14.80
  -2 -32   0  238.28   15.40
   2 -32   0  239.88   13.00
   2 -32   0  231.48   10.70
  -2 -32   0  220.48   12.10
   2  32   0  233.68   14.10
  -2  32   0  242.98   10.00
  -2  32   0  239.18   15.00
  -2  32   0  229.78    9.60
   2  32   0  239.28   12.50
   2  32   0  254.37   13.80
   4 -32   0    4.80    9.30
  -4 -32   0   16.80    8.40
   4 -32   0    9.00    6.40
  -4 -32   0    8.20    7.90
   4 -32   0   13.30    4.30
  -4 -32   0    5.60   10.20
  -4  32   0   17.60   10.40
   4  32   0   10.50    8.90
  -4  32   0    7.90    6.20
  -4  32   0    1.30    6.60
   4  32   0   23.30   10.00
   1 -33   0   81.09    7.70
  -1 -33   0   89.29    8.50
  -1 -33   0   77.69    9.40
   1 -33   0   71.59    8.80
  -1 -33   0   72.59    9.10
  -1  33   0   78.39    7.60
  -1  33   0   77.99    8.90
   1  33   0   86.69    8.50
  -1  33   0   74.29    7.40
   1  33   0   83.99    8.10
   3 -33   0   77.09    8.30
  -3 -33   0   70.19    9.70
  -3 -33   0   74.49   11.20
   3 -33   0   74.89    8.30
   3 -33   0   80.39    8.80
   3 -33   0   95.79   18.10
   3  33   0   67.99   10.30
  -3  33   0   67.59    6.90
  -3  33   0   94.29   10.30
   3  33   0   71.19    8.90
  -5 -33   0   23.40   14.80
   5 -33   0   11.40   11.20
  -5  33   0   16.20    8.10
   5  33   0   32.70   10.90
  -5  33   0   39.00   12.80
   0 -34   0  629.04   20.00
   0 -34   0  630.74   20.90
   0  34   0  683.53   18.40
   0  34   0  627.64   19.30
   2 -34   0   63.49    7.60
   2 -34   0   65.99    6.80
  -2 -34   0   54.09    9.60
   2 -34   0   63.19    8.40
  -2 -34   0   64.19    9.40
   2  34   0   67.29    8.90
   2  34   0   54.39    9.00
  -2  34   0   70.19    8.10
  -2  34   0   67.49   10.00
  -2  34   0   58.89    6.00
   2  34   0   70.89    8.20
   4 -34   0   24.70   10.50
  -4 -34   0   21.60    9.50
   4 -34   0   31.50    7.20
  -4 -34   0   17.60    8.90
  -4 -34   0   21.40   11.00
   4  34   0   15.80   10.00
   4  34   0   12.90    8.30
  -4  34   0   14.40    6.30
  -4  34   0   28.70   11.00
  -4  34   0   24.90    7.20
  -1 -35   0   10.30    7.40
  -1 -35   0   21.30    7.70
   1 -35   0   25.30    7.60
   1 -35   0   39.00    6.80
  -1 -35   0   25.20    5.10
  -1  35   0   16.60    4.90
  -1  35   0   17.90    5.20
   1  35   0   30.10    7.70
   1  35   0   27.70    7.00
  -1  35   0   30.50    7.70
  -3 -35   0    8.00    6.80
   3 -35   0   12.70    5.40
  -3 -35   0   10.50    8.00
   3 -35   0   21.10    5.30
   3 -35   0    6.30    8.80
   3 -35   0   13.30    6.80
  -3 -35   0   34.50   10.20
   3  35   0   18.90    7.40
  -3  35   0   -0.30    9.20
  -3  35   0   10.70    5.50
   3  35   0   12.20    8.90
  -3  35   0   17.40    5.90
   0 -36   0    2.40    6.50
   0 -36   0    7.60    6.90
   0  36   0    3.80    5.20
   0  36   0   -1.60    4.90
   0  36   0  -13.10    6.00
   2 -36   0   18.20    5.70
  -2 -36   0   22.00    6.40
  -2 -36   0   16.10    8.80
   2 -36   0   23.20    7.40
  -2 -36   0   13.90    8.00
  -2  36   0   17.40    8.70
   2  36   0   18.80    8.00
   2  36   0   16.80    7.10
  -2  36   0   16.30    5.30
  -2  36   0   17.10    5.20
  -4 -36   0  -16.20   10.00
   4 -36   0   -7.00    9.20
   4 -36   0    8.90    6.70
  -4 -36   0    5.60    8.50
  -4  36   0   -0.80    9.90
   4  36   0    4.90    9.50
  -4  36   0   -1.80    6.40
   4  36   0  -11.60    7.50
   1 -37   0   52.29    8.80
  -1 -37   0   54.29    5.90
  -1 -37   0   71.59    9.80
  -1 -37   0   36.10    8.70
  -1  37   0   53.49    8.90
   1  37   0   53.29    7.90
   1  37   0   75.99    8.80
  -1  37   0   46.10    6.20
  -1  37   0   61.59    6.70
   1  37   0   31.70    6.30
   3 -37   0   34.00    7.90
   3 -37   0   27.80    5.70
  -3 -37   0   26.60    9.90
  -3 -37   0   43.40   12.30
   3 -37   0   38.50    6.10
   3 -37   0   35.00   10.20
  -3  37   0   37.10    6.70
  -3  37   0   43.90   11.20
  -3  37   0   33.90    6.50
   3  37   0   40.90    7.90
   3  37   0   36.20   16.00
   0 -38   0  304.07   15.70
   0 -38   0  346.67   17.40
   0  38   0  319.37   13.10
   0  38   0  303.17   13.20
   0  38   0  306.17   14.90
  -2 -38   0  119.79   10.40
   2 -38   0  116.59   10.00
   2 -38   0  136.39   12.80
  -2 -38   0  109.89   12.00
   2  38   0  119.19   12.00
  -2  38   0  128.69   12.60
   2  38   0  112.39   12.30
  -2  38   0  126.49    9.40
  -2  38   0  124.59   13.70
   2  38   0  117.69   11.20
  -4 -38   0   61.79   10.60
   4 -38   0   60.39    9.00
  -4 -38   0   49.20   12.40
   4 -38   0   67.19   12.70
  -4  38   0   85.59    9.00
  -4  38   0   78.49   13.10
   4  38   0   67.89   12.10
   4  38   0   61.39    9.60
   1 -39   0   27.20    8.40
  -1 -39   0   38.00    9.20
   1 -39   0   35.50    7.60
  -1 -39   0   42.00    9.50
   1  39   0   39.10    7.80
  -1  39   0   50.29    6.40
  -1  39   0   28.00    5.90
   1  39   0   34.20    6.00
  -1  39   0   42.00    8.60
   3 -39   0   61.99    9.10
   3 -39   0   44.80   10.70
  -3 -39   0   46.50   11.30
  -3 -39   0   67.29   10.80
  -3  39   0   61.99    7.70
   3  39   0   63.09    8.40
  -3  39   0   63.39    7.40
  -3  39   0   74.29   12.30
   3  39   0   55.19   11.30
   0 -40   0   48.40   10.70
   0 -40   0   53.19    9.00
   0  40   0   42.90    6.70
   0  40   0   47.20    8.30
   0  40   0   47.80    8.60
  -2 -40   0   46.70    9.90
  -2 -40   0   42.50    8.90
   2 -40   0   28.40    8.40
   2 -40   0   50.69    7.30
  -2 -40   0   34.50   10.00
  -2  40   0   50.49    6.60
   2  40   0   30.10    9.10
  -2  40   0   51.39    6.50
   2  40   0   29.70    8.00
  -2  40   0   55.59   11.80
   2  40   0   49.30    7.70
   4 -40   0   20.90    7.70
  -4 -40   0   21.40   18.40
  -4 -40   0    7.90    9.20
  -4  40   0    4.50    5.90
  -4  40   0   21.00   17.50
   4  40   0   23.40   11.10
   4  40   0    8.20    7.70
  -1 -41   0   83.09   10.70
   1 -41   0  102.09    9.70
  -1 -41   0   95.19   15.50
  -1  41   0   72.09    7.60
   1  41   0   85.09    9.70
   1  41   0   75.89    9.20
   1  41   0   99.79    9.60
  -1  41   0   79.59   10.20
  -1  41   0   87.19    9.10
  -3 -41   0   65.29   11.30
   3 -41   0   80.99    7.70
   3 -41   0   74.39   12.10
  -3 -41   0   73.39   12.50
   3  41   0   65.99   11.30
   3  41   0   79.59    9.10
  -3  41   0   62.19    7.60
  -3  41   0   83.09    9.60
  -3  41   0   83.49   13.10
   0 -42   0   19.50    8.50
   0 -42   0   15.00    7.90
   0  42   0    4.20    6.90
   0  42   0    1.40    6.10
   0  42   0   15.00    5.90
   2 -42   0  122.09   10.70
   2 -42   0   87.89   10.80
  -2 -42   0  108.69   13.00
  -2 -42   0   94.89   12.00
  -2  42   0   88.19    9.30
   2  42   0  115.89   12.20
  -2  42   0  104.99    9.60
  -2  42   0  106.19   12.40
   2  42   0  114.09   11.20
   2  42   0  122.59   11.40
   4 -42   0   69.79   12.80
  -4 -42   0   77.19   14.60
  -4 -42   0   73.99   12.00
   4  42   0   86.39    9.60
  -4  42   0   65.49    8.90
  -4  42   0   70.19    8.90
  -4  42   0  110.69   14.90
   4  42   0   79.79   13.50
   1 -43   0   52.19   10.00
   1 -43   0   42.60    8.50
  -1 -43   0   46.20   10.10
  -1 -43   0   62.09   10.40
   1  43   0   64.99    8.00
  -1  43   0   51.29    9.30
   1  43   0   68.19    8.80
  -1  43   0   53.59    7.30
   1  43   0   51.79    8.90
  -1  43   0   51.29    6.90
  -3 -43   0   18.10    9.70
   3 -43   0   17.00    6.10
   3 -43   0   23.40   10.10
   3 -43   0    9.80    7.90
  -3 -43   0   14.90   10.60
  -3  43   0    9.10   10.70
  -3  43   0   19.70    6.30
  -3  43   0    1.80    6.10
   3  43   0   21.00    7.40
   3  43   0   19.60    9.90
   0 -44   0   60.69   10.60
   0 -44   0   44.70    9.50
   0  44   0   55.79    9.10
   0  44   0   71.69    8.10
   0  44   0   59.69    8.30
   2 -44   0    3.10    6.30
   2 -44   0    2.70    8.10
  -2 -44   0   23.50    9.70
  -2 -44   0   13.50    9.30
   2  44   0   25.20    7.70
   2  44   0    6.00    8.70
  -2  44   0   10.30    6.00
  -2  44   0   10.10    9.30
  -1 -45   0   79.79   11.40
   1 -45   0   76.89   11.00
   1 -45   0   75.29    9.80
  -1 -45   0   68.59   11.20
   1  45   0   85.19    9.40
   1  45   0   70.09    9.70
  -1  45   0   55.79    7.80
  -1  45   0   72.19    7.80
  -1  45   0   68.69   10.10
   1  45   0  106.89   10.80
   3 -45   0   58.99   10.10
   3 -45   0   83.19   12.70
  -3 -45   0   78.59   12.30
   3 -45   0   59.79    7.70
  -3 -45   0   84.09   17.80
  -3  45   0   82.19   13.30
   3  45   0   66.29    8.50
  -3  45   0   67.59    8.20
   3  45   0   77.19   12.80
  -3  45   0   67.29    7.90
   0 -46   0   43.20   10.10
   0 -46   0   47.50    9.70
   0  46   0   37.90    7.90
   0  46   0   60.09    9.40
   0  46   0   42.20    7.40
   2 -46   0   80.69   11.10
   2 -46   0   64.29    8.30
  -2 -46   0   44.30   11.50
  -2 -46   0   59.99   11.60
  -2  46   0   64.69    7.90
   2  46   0   67.99    8.70
  -2  46   0   77.49   12.40
   2  46   0   64.29   11.00
  -2  46   0   72.79    7.60
   1 -47   0   18.50    8.10
   1 -47   0   17.30    9.40
  -1 -47   0   11.90    9.10
  -1 -47   0    8.30    9.30
  -1  47   0   11.90    6.60
   1  47   0   25.20    8.60
  -1  47   0   20.10   10.00
  -1  47   0    9.70    6.00
   1  47   0   11.80    7.30
   1  47   0   24.60    7.80
   3 -47   0   25.80   10.60
  -3 -47   0   15.10   10.20
   3 -47   0    5.50    8.70
  -3 -47   0   50.99   12.50
   3 -47   0   30.10    7.00
  -3  47   0   26.60   11.90
   3  47   0   29.50   10.70
  -3  47   0   15.90    8.40
   3  47   0   22.10    7.40
   0 -48   0   46.50    9.90
   0 -48   0   71.29   11.70
   0  48   0   61.69    9.10
   0  48   0   65.39    8.30
   0  48   0   60.09    9.40
  -2 -48   0   39.60   11.60
   2 -48   0   47.80    8.40
   2 -48   0   32.90   10.10
  -2 -48   0   51.49   11.30
  -2  48   0   48.60    7.70
   2  48   0   44.70    8.30
  -2  48   0   54.89   11.60
  -2  48   0   49.20    7.20
   2  48   0   24.80    9.90
   1 -49   0  121.29   13.30
  -1 -49   0  133.79   14.30
  -1 -49   0  151.68   14.70
   1 -49   0  140.79   14.00
  -1  49   0  155.58   15.10
   1  49   0  133.29   14.30
  -1  49   0  136.09   12.30
  -1  49   0  145.29   11.00
   1  49   0  142.49   12.80
   0 -50   0    3.90    9.60
   0 -50   0   11.60    8.70
   0  50   0    8.50    7.60
   0  50   0   -1.00    9.50
   0  50   0    6.90    8.80
   2 -50   0   49.40   11.20
   2 -50   0   53.79    8.80
  -2  50   0   55.59   11.90
   2  50   0   58.79   15.60
   2  50   0   67.09    8.90
  -2  50   0   54.29    7.30
   1 -51   0    9.10    8.40
   1 -51   0   -1.70    9.40
  -1 -51   0   -5.80   17.00
  -1 -51   0    3.90    9.20
   1  51   0   21.30    7.80
  -1  51   0    6.40    8.70
   1  51   0   -8.50    8.60
  -1  51   0    4.40    5.70
  -1  51   0   -3.60    8.00
   0 -52   0    8.40    9.10
   0  52   0   15.00    8.40
   1 -53   0   41.50   14.00
  -1 -53   0   70.49   12.40
   1 -53   0   87.69   11.30
  -1 -53   0   93.99   13.40
   1  53   0   82.49   11.70
  -1  53   0   96.79   12.30
  -1  53   0  109.29   12.40
   1  53   0   80.19   11.40
   0 -54   0  100.29   12.70
   0 -54   0   97.29   13.80
   0  54   0  128.49   14.20
   0  54   0  131.19   14.00
  -6   0   1    0.70    7.30
  -6   0   1   -3.90   10.10
   6   0  -1    2.60   10.00
  -4   0   1   -0.80    6.60
   4   0  -1    3.20    6.60
   4   0  -1    2.20    5.60
  -4   0   1    1.70    6.10
   4   0  -1    3.40    4.70
  -4   0   1   -2.30    5.60
  -2   0   1   -0.10    2.10
   2   0  -1    2.90    4.10
   2   0  -1   -1.50    1.90
   2   0  -1   -6.00    3.60
  -2   0   1   -0.40    4.00
   2   0  -1    4.50    3.30
  -2   0   1   -0.40    4.30
   2   0  -1   -1.80    3.80
  -2   0   1    3.80    3.60
  -2   0   1   -1.00    4.50
   2   0  -1    1.80    4.20
  -2   0  -1   -2.30    3.70
  -2   0  -1    4.90    4.30
   2   0   1   -3.40    3.80
  -2   0  -1   -0.90    3.70
  -2   0  -1   -2.80    3.90
   2   0   1    4.10    3.70
   2   0   1    0.40    3.70
   2   0   1    0.50    3.60
   2   0   1    5.50    4.40
   4   0   1   -9.60    4.80
   4   0   1   -5.10    6.60
  -4   0  -1    5.60    6.10
  -4   0  -1    3.70    6.20
  -4   0  -1    1.50    6.70
  -6   0  -1   -9.30    7.60
   6   0   1   -3.80   10.30
  -6   0  -1   -3.00   10.20
  -5  -1   1   35.80    9.90
   5  -1  -1   39.60    9.80
  -5  -1   1   56.49    9.40
  -5  -1   1   51.69    8.90
   5  -1  -1   44.30    7.90
  -5   1   1   41.60    8.70
  -5   1   1   50.19    8.50
   5   1  -1   50.89    8.30
  -5   1   1   42.30   10.30
   5   1  -1   41.70    9.60
  -3  -1   1  175.48   10.40
   3  -1  -1  185.28   10.20
   3  -1  -1  185.98    9.80
  -3  -1   1  183.48    9.30
  -3  -1   1  190.88   11.10
   3  -1  -1  187.98    8.30
   3   1  -1  192.38   10.10
   3   1  -1  186.88    8.60
  -3   1   1  185.78   10.40
   3   1  -1  160.08   14.10
   3   1  -1  169.48    9.30
  -3   1   1  169.08    9.00
  -1  -1   1  439.26   10.90
   1  -1  -1  441.56   10.50
  -1  -1   1  446.56    9.30
  -1  -1   1  450.05   11.10
   1  -1  -1  441.66   10.60
   1  -1  -1  437.46   10.60
   1  -1  -1  455.35    9.50
  -1  -1   1  452.25   10.10
   1  -1  -1  457.05   10.80
   1  -1  -1  432.16    9.10
  -1  -1   1  435.36   10.60
  -1   1   1  439.96    9.50
   1   1  -1  447.66   11.00
  -1   1   1  440.06    9.20
   1   1  -1  440.66    9.30
  -1   1   1  447.16   10.70
  -1   1   1  419.56   10.50
   1   1  -1  441.16   10.00
   1   1  -1  439.36   10.40
  -1   1   1  448.86   10.90
   1   1  -1  449.16   12.00
   1  -1   1  348.37   10.10
   1  -1   1  375.96    9.00
  -1  -1  -1  360.06    9.50
   1  -1   1  369.26    9.80
  -1  -1  -1  350.56    9.60
   1  -1   1  377.26    9.10
  -1  -1  -1  397.66    7.50
  -1  -1  -1  356.26    9.60
  -1  -1  -1  347.87    9.70
  -1   1  -1  361.66    9.10
   1   1   1  374.46    7.50
   1   1   1  369.16    9.40
   1   1   1  376.66   10.60
   1   1   1  367.56    9.40
  -1   1  -1  349.96    9.80
   3  -1   1  102.49    7.80
  -3  -1  -1   76.49    7.80
   3  -1   1   83.89    7.30
  -3  -1  -1   82.69    8.50
   3  -1   1   79.59    8.80
  -3  -1  -1   87.99    9.20
   3   1   1  104.99    9.20
   3   1   1   85.99    7.80
  -3   1  -1   83.49    8.60
   3   1   1   85.79    7.90
   3   1   1  105.69    8.30
  -3   1  -1   92.09    8.30
  -3   1  -1   97.69    8.20
  -5  -1  -1   82.59    9.90
  -5  -1  -1   63.79    9.70
  -5  -1  -1   62.99   10.70
  -5   1  -1   72.49    9.20
  -5   1  -1   72.69    9.60
  -5   1  -1   82.59   10.80
   5   1   1   70.29   11.60
   5   1   1   79.09    9.00
  -6  -2   1   29.50   11.30
  -6  -2   1   41.30    9.00
   6  -2  -1   32.90   11.30
  -6   2   1   14.40   10.80
  -6   2   1   28.90    7.80
   6   2  -1   39.60   11.20
   4  -2  -1   51.99    8.40
   4  -2  -1   56.49    6.20
  -4  -2   1   69.39    9.10
  -4  -2   1   63.19    8.60
   4  -2  -1   62.19    7.40
  -4  -2   1   59.79    7.80
  -4   2   1   61.49    8.30
   4   2  -1   67.39    6.90
  -4   2   1   66.49    7.30
  -4   2   1   67.29    9.00
   4   2  -1   61.39    8.50
   4   2  -1   72.89    8.30
  -2  -2   1  661.83   15.50
   2  -2  -1  642.24   16.30
  -2  -2   1  648.34   16.90
  -2  -2   1  661.53   13.30
   2  -2  -1  672.93   15.90
   2  -2  -1  684.63   14.60
  -2  -2   1  644.64   17.00
   2  -2  -1  658.13   15.90
   2  -2  -1  654.23   16.40
  -2   2   1  636.04   16.30
   2   2  -1  649.04   15.90
  -2   2   1  666.43   16.80
   2   2  -1  664.63   15.40
   2   2  -1  662.33   13.30
  -2   2   1  660.03   16.20
   2   2  -1  663.63   16.60
   2   2  -1  605.44   16.70
  -2   2   1  621.04   16.40
   2   2  -1  653.43   16.50
   2  -2   1  520.95   13.00
   2  -2   1  494.55   13.70
   2  -2   1  519.55   13.10
   2  -2   1  498.95   14.00
  -2  -2  -1  519.35   14.00
  -2  -2  -1  511.65   13.90
   2  -2   1  520.55   13.00
  -2  -2  -1  498.55   14.30
  -2  -2  -1  518.75   13.70
   2   2   1  504.45   13.50
   2   2   1  519.15   14.20
  -2   2  -1  521.65   13.20
   2   2   1  496.35   13.60
  -2   2  -1  501.85   13.80
  -2   2  -1  515.45   13.80
   2   2   1  483.45   13.70
   2   2   1  516.25   13.80
   4  -2   1   41.20    6.40
  -4  -2  -1   32.80    7.90
  -4  -2  -1   29.60    7.20
   4  -2   1   37.70    8.10
   4  -2   1   35.50    6.10
   4   2   1   52.89    8.20
  -4   2  -1   46.80    7.40
  -4   2  -1   34.40    8.60
   4   2   1   44.10    7.20
  -4   2  -1   36.90    7.80
   6  -2   1   47.90   11.90
  -6  -2  -1   52.19   11.90
  -6  -2  -1   66.49    9.80
   6   2   1   38.30   11.50
  -6   2  -1   34.70    8.50
  -6   2  -1   38.90   11.00
  -5  -3   1   10.20   10.20
  -5  -3   1   21.40    9.50
  -5  -3   1   18.00    8.20
   5  -3  -1   22.50   10.00
   5   3  -1   31.40    9.20
   5   3  -1    3.60    6.90
  -5   3   1   28.40    9.50
  -5   3   1   24.20    8.30
   3  -3  -1  230.08    8.80
  -3  -3   1  215.08   10.50
   3  -3  -1  229.18   11.10
   3  -3  -1  225.18   10.20
  -3  -3   1  224.48   11.10
  -3  -3   1  228.38   11.70
   3  -3  -1  198.48   11.60
  -3  -3   1  227.58    6.10
   3   3  -1  227.48    9.40
  -3   3   1  205.58   10.70
  -3   3   1  236.48    9.30
   3   3  -1  230.78   10.10
  -3   3   1  229.28   10.90
   3   3  -1  225.08   10.50
  -3   3   1  218.48   11.30
   3   3  -1  217.68   10.70
  -1  -3   1 3362.96   62.49
  -1  -3   1 3413.76   61.99
   1  -3  -1 3329.27   62.29
  -1  -3   1 3313.27   61.49
   1  -3  -1 3357.06   61.79
   1  -3  -1 3356.26   61.89
   1  -3  -1 3356.56   60.89
   1  -3  -1 3463.45   60.69
  -1  -3   1 3368.76   61.19
  -1  -3   1 3372.36   62.49
  -1   3   1 3266.77   62.89
   1   3  -1 3329.47   62.49
   1   3  -1 3339.77   61.59
   1   3  -1 3309.37   61.59
  -1   3   1 3428.66   60.89
   1   3  -1 3352.46   61.19
   1   3  -1 3446.06   62.69
  -1   3   1 3414.46   60.69
   1  -3   1   20.40    3.80
   1  -3   1   22.60    2.60
   1  -3   1   24.60    2.70
  -1  -3  -1   18.00    2.40
   1  -3   1   17.20    3.80
  -1  -3  -1   14.10    3.50
  -1  -3  -1   16.30    3.50
   1  -3   1   23.60    1.90
  -1  -3  -1   20.80    3.60
   1  -3   1   20.10    3.10
  -1   3  -1   16.40    3.90
   1   3   1   17.50    3.70
   1   3   1   21.40    2.40
   1   3   1   23.70    3.60
   1   3   1   21.30    3.50
  -1   3  -1   15.90    2.90
  -1   3  -1   15.20    3.00
   1   3   1   18.00    4.00
  -1   3  -1   17.10    3.70
  -3  -3  -1  141.09    9.60
  -3  -3  -1  130.09    9.70
   3  -3   1  117.89    7.90
   3  -3   1  126.89    8.00
   3  -3   1  155.38   10.90
  -3  -3  -1  125.39    8.80
  -3  -3  -1  114.59    9.70
   3   3   1  119.39    8.50
   3   3   1  139.29    9.50
   3   3   1  124.89    9.10
  -3   3  -1  142.89    9.50
  -3   3  -1  130.79    8.60
  -3   3  -1  122.79    8.90
   3   3   1  131.39    9.60
  -5  -3  -1   24.70    8.80
   5  -3   1   20.50    6.50
  -5  -3  -1   31.20    9.80
   5  -3   1   23.40   15.50
   5   3   1   23.90    7.60
   5   3   1   12.50    9.00
  -5   3  -1   42.80    8.70
  -5   3  -1   45.90    8.20
   6  -4  -1  -15.90    9.30
  -6  -4   1   13.60   10.60
  -6  -4   1   -2.60    8.30
  -6   4   1   16.10    6.50
  -6   4   1    6.40   10.40
   6   4  -1   12.70    9.90
  -4  -4   1   11.70    6.70
   4  -4  -1    4.10    5.40
   4  -4  -1   20.80    5.00
   4  -4  -1   20.20    7.40
  -4  -4   1   25.30    8.00
  -4  -4   1   17.60    6.90
  -4   4   1   16.70    7.10
   4   4  -1   25.90    7.20
  -4   4   1   21.30    7.00
  -4   4   1   25.40    5.90
   4   4  -1   20.70    6.80
   2  -4  -1   45.20    5.40
   2  -4  -1   49.40    4.80
  -2  -4   1   50.09    5.50
   2  -4  -1   49.50    3.40
  -2  -4   1   48.20    3.50
  -2  -4   1   50.09    6.00
  -2  -4   1   56.69    5.20
   2  -4  -1   48.10    4.60
  -2  -4   1   47.10    5.00
   2  -4  -1   51.99    5.80
   2  -4  -1   46.50    4.70
   2   4  -1   41.40    4.30
   2   4  -1   57.39    6.20
   2   4  -1   44.90    5.00
   2   4  -1   39.80    4.70
  -2   4   1   51.09    5.40
  -2   4   1   57.49    3.30
  -2   4   1   40.50    6.20
  -2   4   1   61.99    6.10
   2   4  -1   42.80    5.30
  -2   4   1   54.09    5.20
   2  -4   1   39.90    4.30
  -2  -4  -1   47.80    5.70
   2  -4   1   50.59    4.50
  -2  -4  -1   40.60    5.20
   2  -4   1   47.20    5.40
   2  -4   1   36.00    5.40
  -2  -4  -1   41.40    5.10
  -2  -4  -1   40.50    4.10
   2  -4   1   52.19    5.20
  -2  -4  -1   40.80    3.80
  -2   4  -1   54.19    5.90
  -2   4  -1   47.10    5.40
   2   4   1   45.20    5.30
   2   4   1   41.20    5.30
  -2   4  -1   46.70    4.80
   2   4   1   53.09    5.30
   4  -4   1   39.90    8.10
  -4  -4  -1   49.10    8.70
   4  -4   1   37.70    6.00
  -4  -4  -1   37.40    7.70
  -4  -4  -1   44.30    8.20
   4  -4   1   46.60    7.50
  -4   4  -1   38.00    7.20
  -4   4  -1   36.50    6.60
  -4   4  -1   34.90    7.70
   4   4   1   44.00    8.00
   4   4   1   46.30    7.40
  -6  -4  -1   -6.30    8.60
   6  -4   1   10.90   10.40
  -6  -4  -1   10.90   10.50
  -6   4  -1   18.80   10.20
   6   4   1   16.90   10.50
  -5  -5   1   81.39   10.70
  -5  -5   1   89.89   12.10
  -5  -5   1   92.09   10.60
   5  -5  -1  122.09   11.00
   5  -5  -1   82.99    8.00
   5   5  -1   80.89   10.00
  -5   5   1   89.09   10.30
  -5   5   1   90.49    8.40
   5   5  -1   92.39   11.10
  -3  -5   1   46.80    4.40
   3  -5  -1   63.99    7.40
  -3  -5   1   50.69    7.00
   3  -5  -1   51.59    6.90
   3  -5  -1   58.49    5.70
  -3  -5   1   49.60    6.20
  -3  -5   1   43.70    5.90
  -3  -5   1   52.89    6.80
  -3  -5   1   47.40    4.50
   3   5  -1   59.49    6.50
  -3   5   1   45.70    6.60
  -3   5   1   43.00    7.00
   3   5  -1   57.29    6.30
  -3   5   1   48.90    4.90
  -3   5   1   51.79    6.30
   3   5  -1   57.19    6.20
   3   5  -1   56.69    6.80
   1  -5  -1  692.03   14.20
  -1  -5   1  666.73   15.50
   1  -5  -1  673.83   13.70
  -1  -5   1  658.13   14.80
  -1  -5   1  700.33   15.50
   1  -5  -1  676.43   14.20
   1  -5  -1  667.33   15.20
  -1  -5   1  681.93   14.00
  -1   5   1  690.33   13.70
   1   5  -1  669.53   14.90
   1   5  -1  671.63   14.00
   1   5  -1  674.53   14.30
  -1   5   1  686.03   15.60
   1   5  -1  672.33   15.30
  -1   5   1  688.43   14.60
   1   5  -1  672.63   15.40
   1  -5   1 2467.85   46.80
   1  -5   1 2469.45   45.10
   1  -5   1 2418.36   45.00
   1  -5   1 2540.25   45.90
   1  -5   1 2547.95   44.70
  -1  -5  -1 2429.86   46.70
   1  -5   1 2425.56   46.60
  -1  -5  -1 2437.66   46.30
  -1  -5  -1 2462.35   46.80
  -1  -5  -1 2442.26   45.60
  -1   5  -1 2482.45   45.20
   1   5   1 2498.35   46.80
  -1   5  -1 2448.66   45.00
  -1   5  -1 2440.76   45.20
   1   5   1 2530.55   46.70
   1   5   1 2488.05   45.60
  -1   5  -1 2494.65   45.80
  -1   5  -1 2402.56   46.70
  -3  -5  -1  372.96    8.90
  -3  -5  -1  394.06   14.30
  -3  -5  -1  353.96   12.90
   3  -5   1  408.86   11.90
  -3  -5  -1  385.86   14.30
   3  -5   1  377.66   13.30
  -3  -5  -1  373.86   13.60
   3   5   1  389.86   13.90
   3   5   1  373.66   12.90
   3   5   1  376.96   13.10
   3   5   1  375.26   14.50
  -3   5  -1  375.46   11.90
   3   5   1  379.06   13.60
  -5  -5  -1   93.29   11.00
   5  -5   1   79.09   11.30
  -5  -5  -1   67.49   12.60
  -5  -5  -1   65.09   10.90
  -5   5  -1   81.79   12.00
  -5   5  -1   88.89    8.80
  -5   5  -1   74.49    9.60
   5   5   1   84.09   11.10
   5   5   1   61.59    9.10
  -6  -6   1   25.90    9.40
  -6  -6   1   21.20   11.40
   6  -6  -1   30.00   11.30
  -6   6   1   24.00    6.70
  -6   6   1   19.20   10.30
   6   6  -1   18.10   10.00
  -4  -6   1  117.09   11.70
  -4  -6   1  124.39   12.30
   4  -6  -1  118.59   11.50
  -4  -6   1  118.19   12.90
   4  -6  -1  122.49    8.30
   4   6  -1  121.29   11.30
  -4   6   1  108.49   11.70
  -4   6   1  124.59   11.30
  -4   6   1  114.59    8.90
   2  -6  -1  531.05   11.20
   2  -6  -1  515.45   13.00
  -2  -6   1  524.45   14.70
  -2  -6   1  528.45   12.10
  -2  -6   1  556.24   15.30
   2  -6  -1  492.45   14.60
  -2  -6   1  533.95   14.10
  -2  -6   1  516.85   13.40
   2  -6  -1  525.95   13.10
   2  -6  -1  529.15   14.60
   2   6  -1  510.05   14.90
  -2   6   1  530.55   11.70
   2   6  -1  495.65   13.30
   2   6  -1  526.65   13.50
  -2   6   1  563.54   14.20
  -2   6   1  526.25   15.00
  -2   6   1  523.85   11.00
   0  -6   1  788.72   16.70
   0  -6  -1  808.72   16.00
   0  -6  -1  800.72   16.20
   0   6   1  823.82   15.80
   0   6  -1  785.02   14.90
   0   6  -1  821.12   16.20
   0   6   1  825.82   15.90
   0   6   1  763.62   16.20
   0   6  -1  820.62   16.20
   0   6   1  793.52   16.80
  -2  -6  -1  311.67   10.40
  -2  -6  -1  330.17   11.50
   2  -6   1  283.07   10.70
   2  -6   1  302.37   11.10
  -2  -6  -1  319.07   11.50
  -2  -6  -1  322.77    8.50
   2  -6   1  302.87    9.30
  -2  -6  -1  314.17   11.20
  -2  -6  -1  319.67    8.30
   2   6   1  308.67   10.80
   2   6   1  302.17   11.10
   2   6   1  304.67   11.00
  -2   6  -1  343.57    9.80
  -2   6  -1  324.37   11.90
  -2   6  -1  319.67    9.40
  -2   6  -1  318.27    9.90
   2   6   1  294.87   10.70
  -4  -6  -1   75.29    9.00
   4  -6   1   76.59    9.50
  -4  -6  -1   95.49   10.00
  -4  -6  -1   63.49    8.90
   4  -6   1   94.89    8.50
   4  -6   1   75.89    8.30
   4   6   1   96.49   10.90
  -4   6  -1   97.19   10.20
  -4   6  -1   84.69    7.70
  -4   6  -1   81.09    8.90
   4   6   1   81.89    9.30
  -6  -6  -1   22.60   11.10
   6  -6   1   23.70   11.40
  -6  -6  -1   24.80   12.10
  -6   6  -1   16.10    7.20
  -6   6  -1   24.10   10.50
   6   6   1   34.20   11.30
  -5  -7   1   26.20    8.70
   5  -7  -1   16.70    9.20
   5  -7  -1    9.00    5.10
  -5  -7   1   11.90    9.50
   5   7  -1   26.50   12.40
  -5   7   1   11.00    5.80
   5   7  -1   25.70    8.70
  -5   7   1   10.50    7.70
  -5   7   1    0.20    8.30
  -3  -7   1   52.69    5.20
  -3  -7   1   62.79    5.20
  -3  -7   1   47.40    6.90
  -3  -7   1   65.19    6.60
   3  -7  -1   53.39    4.60
  -3  -7   1   45.90    5.90
   3  -7  -1   59.79    5.70
  -3  -7   1   68.89    8.70
  -3   7   1   47.90    7.50
   3   7  -1   44.50    6.20
   3   7  -1   52.19    5.90
   3   7  -1   52.39    5.90
   3   7  -1   58.39    6.40
  -3   7   1   45.20    6.30
  -3   7   1   64.49    6.00
   1  -7  -1  108.79    4.70
  -1  -7   1  102.89    6.30
  -1  -7   1  108.09    6.60
  -1  -7   1  101.79    5.60
   1  -7  -1  107.89    3.60
   1  -7  -1  102.09    4.70
   1  -7  -1   98.89    5.30
  -1  -7   1  100.39    6.60
   1  -7  -1  107.29    6.40
   1  -7  -1  107.79    3.60
  -1  -7   1   99.79    4.90
  -1   7   1  125.99    5.20
  -1   7   1  110.29    7.20
   1   7  -1  110.79    5.10
   1   7  -1  107.99    6.40
   1   7  -1  106.69    6.50
  -1   7   1   96.29    5.30
  -1  -7  -1 4177.58   76.39
  -1  -7  -1 4141.89   76.39
   1  -7   1 4112.19   74.89
  -1  -7  -1 4069.69   75.39
   1  -7   1 4031.20   76.09
   1  -7   1 4116.49   76.19
   1  -7   1 4147.69   74.79
  -1  -7  -1 4172.18   75.79
   1   7   1 4180.28   76.79
  -1   7  -1 4199.88   74.19
   1   7   1 4037.70   77.59
  -1   7  -1 4082.39   74.09
  -1   7  -1 3989.40   76.09
   1   7   1 4142.79   76.39
   1   7   1 4154.08   75.39
  -1   7  -1 4141.49   75.19
  -1   7  -1 4020.30   74.79
   1   7   1 4152.98   76.29
  -3  -7  -1   86.99    9.20
  -3  -7  -1   99.49    9.70
   3  -7   1   81.59    6.60
  -3  -7  -1   84.59    4.90
   3  -7   1   79.79    6.90
  -3  -7  -1   81.79    9.10
   3  -7   1   79.69    8.70
  -3  -7  -1   76.19    8.00
  -3   7  -1   82.89    7.20
   3   7   1   91.69    8.40
  -3   7  -1   62.09    6.40
   3   7   1   76.99    8.20
  -3   7  -1   91.89    8.30
   3   7   1   82.39    9.00
   3   7   1   81.39    8.50
   3   7   1   75.39    7.90
  -5  -7  -1   24.00    8.30
  -5  -7  -1   19.50    8.90
   5  -7   1   13.90    6.00
   5  -7   1   26.80    9.70
  -5  -7  -1   -3.60    8.90
   5   7   1    9.50    7.30
  -5   7  -1   32.70    9.00
  -5   7  -1    4.00    6.30
   5   7   1   25.50    9.50
  -5   7  -1   16.00    8.70
   6  -8  -1    1.00   10.10
  -6  -8   1   18.20   18.40
  -6  -8   1  -10.80   10.10
   6   8  -1   10.30    9.80
  -6   8   1    1.20    9.70
   4  -8  -1   24.70    5.60
   4  -8  -1   24.40    7.60
  -4  -8   1   27.10    3.80
  -4  -8   1   19.10    7.90
   4  -8  -1   21.80    4.80
  -4  -8   1   15.60    7.20
  -4  -8   1   27.50    6.40
  -4  -8   1   20.80    9.00
  -4   8   1   14.00    6.50
  -4   8   1   20.50    5.00
   4   8  -1   26.50    7.50
  -4   8   1   17.10    7.10
   4   8  -1   34.30    7.60
  -2  -8   1   43.90    4.00
   2  -8  -1   43.80    5.50
  -2  -8   1   39.70    5.40
   2  -8  -1   39.80    3.10
   2  -8  -1   32.20    5.50
  -2  -8   1   46.20    5.70
   2  -8  -1   40.60    3.40
  -2  -8   1   38.00    4.50
  -2  -8   1   42.40    4.20
  -2  -8   1   47.20    5.90
   2  -8  -1   40.40    3.90
  -2   8   1   34.70    3.10
   2   8  -1   44.90    5.10
  -2   8   1   31.50    5.70
  -2   8   1   37.30    4.80
   2   8  -1   33.70    5.30
   2   8  -1   33.40    4.50
   2   8  -1   40.80    4.80
   2   8  -1   43.90    4.20
   2   8  -1   38.30    5.60
  -2   8   1   56.49    5.40
   0  -8   1   62.99    5.00
   0  -8   1   68.09    5.10
   0  -8  -1   67.99    4.90
   0  -8  -1   69.99    5.90
   0  -8  -1   79.09    6.50
   0  -8   1   69.69    4.30
   0  -8   1   60.49    5.00
   0  -8  -1   58.59    4.50
   0  -8   1   68.99    5.50
   0  -8  -1   68.39    4.20
   0   8  -1   65.49    3.30
   0   8  -1   73.59    3.30
   0   8  -1   79.89    6.00
   0   8   1   64.59    4.40
   0   8   1   64.09    5.40
   0   8  -1   67.99    4.80
   0   8   1   59.49    5.40
   0   8  -1   78.39    4.20
   0   8   1   77.09    5.30
   2  -8   1  184.58    5.90
  -2  -8  -1  184.98    9.70
   2  -8   1  180.38    9.10
  -2  -8  -1  185.08    9.70
  -2  -8  -1  194.08    6.90
  -2  -8  -1  184.08    7.10
   2  -8   1  185.08    5.50
  -2  -8  -1  177.18    9.20
   2  -8   1  184.58    9.30
  -2  -8  -1  184.58    8.30
   2  -8   1  187.98    5.60
   2  -8   1  198.48    7.30
   2  -8   1  188.18    6.10
   2   8   1  188.18    6.70
  -2   8  -1  185.28    7.30
  -2   8  -1  183.38    9.70
   2   8   1  168.98    8.70
  -2   8  -1  187.38    7.60
  -2   8  -1  192.68    7.60
   2   8   1  182.68    9.10
   2   8   1  182.18    9.70
   4  -8   1   35.90    8.40
   4  -8   1   33.90    5.80
  -4  -8  -1   32.30    8.20
  -4  -8  -1   28.30    7.70
  -4  -8  -1   28.90    8.20
  -4   8  -1   36.10    7.40
  -4   8  -1   39.20    6.00
   4   8   1   37.30    8.00
  -6  -8  -1   -5.60    9.70
  -6  -8  -1   -1.00    9.80
   6  -8   1   11.60   10.80
  -6   8  -1    9.30    6.60
  -6   8  -1    4.60    9.40
   6   8   1   15.20   10.50
  -5  -9   1   92.39   12.20
  -5  -9   1   78.19   10.70
   5  -9  -1   86.29   11.50
   5  -9  -1   84.99    7.90
   5  -9  -1   93.09    9.80
   5   9  -1   97.09   11.50
  -5   9   1   91.89   11.10
  -5   9   1  104.09    9.20
   5   9  -1   97.09   11.10
  -3  -9   1  163.28   10.50
   3  -9  -1  165.18    6.80
   3  -9  -1  144.19    7.90
  -3  -9   1  139.49   10.90
  -3  -9   1  150.38    7.00
  -3  -9   1  163.88    7.00
  -3  -9   1  167.88   10.40
  -3  -9   1  162.48    9.00
   3  -9  -1  161.58   10.90
   3   9  -1  151.38    9.40
  -3   9   1  158.48    6.90
   3   9  -1  154.08   10.10
  -3   9   1  150.58   11.40
   3   9  -1  145.49    8.60
   3   9  -1  155.88    9.20
  -3   9   1  136.99    9.60
   1  -9  -1    2.20    2.20
  -1  -9   1    4.60    3.90
  -1  -9   1    0.80    3.30
  -1  -9   1   -0.60    3.40
  -1  -9   1   -1.90    2.70
   1  -9  -1    3.60    2.10
   1  -9  -1    3.60    2.30
  -1  -9   1    4.80    3.60
   1  -9  -1    9.50    4.00
  -1  -9   1   -1.50    3.40
   1  -9  -1    3.80    2.10
  -1   9   1    0.90    2.80
   1   9  -1    4.50    3.10
   1   9  -1    2.70    3.60
   1   9  -1    1.10    3.70
  -1   9   1    4.20    4.20
   1   9  -1    3.80    3.40
  -1   9   1    1.90    2.70
   1   9  -1    3.20    3.60
  -1   9   1   -0.50    3.00
  -1  -9  -1   75.69    5.80
   1  -9   1   68.19    5.00
   1  -9   1   64.39    4.90
  -1  -9  -1   79.39    6.20
  -1  -9  -1   53.29    5.70
  -1  -9  -1   72.79    6.40
   1  -9   1   72.69    6.00
  -1  -9  -1   70.99    5.80
   1  -9   1   72.19    4.90
  -1  -9  -1   73.29    6.90
   1   9   1   66.59    6.30
  -1   9  -1   74.59    7.50
  -1   9  -1   57.99    5.00
   1   9   1   69.89    6.10
   1   9   1   69.89    5.60
  -1   9  -1   63.89    5.20
   1   9   1   67.79    6.60
   1   9   1   63.79    6.50
  -3  -9  -1  382.56   13.10
   3  -9   1  396.46   13.10
  -3  -9  -1  373.46   14.40
  -3  -9  -1  400.16   14.60
  -3  -9  -1  386.86   10.50
  -3  -9  -1  407.06   10.40
   3  -9   1  412.16   14.90
   3  -9   1  404.86   10.90
  -3  -9  -1  373.76   14.80
   3   9   1  371.16   14.00
   3   9   1  384.96   13.20
  -3   9  -1  394.36   15.40
  -3   9  -1  398.56   11.80
   3   9   1  397.06   13.80
  -3   9  -1  383.26   13.10
   3   9   1  354.56   13.70
   3   9   1  393.16   14.60
  -3   9  -1  403.86   12.80
  -5  -9  -1   73.69   11.20
   5  -9   1   69.09   11.10
   5  -9   1   92.39    8.50
  -5  -9  -1   79.19   10.80
   5   9   1   70.49   14.10
  -5   9  -1   63.79    9.90
   5   9   1   60.89   10.30
  -5   9  -1   74.49    9.60
  -6 -10   1   29.50   10.40
   6 -10  -1   -2.10    9.80
  -6 -10   1   -1.70   10.10
   6  10  -1    1.60    9.90
  -6  10   1    2.80   10.00
   4 -10  -1   59.29    9.00
  -4 -10   1   65.29    9.70
  -4 -10   1   47.00    4.70
   4 -10  -1   49.70    8.60
  -4 -10   1   51.59    8.20
   4 -10  -1   54.49    6.60
  -4 -10   1   70.29    9.10
  -4 -10   1   55.99    5.10
  -4  10   1   44.80    7.40
   4  10  -1   49.60    8.40
   4  10  -1   50.99    8.10
  -4  10   1   51.79    5.40
  -4  10   1   56.69    9.70
  -4  10   1   51.99    7.90
  -2 -10   1   60.79    6.00
  -2 -10   1   79.89    6.20
  -2 -10   1   80.19    8.10
  -2 -10   1   82.19    8.30
  -2 -10   1   64.39    9.30
  -2 -10   1   63.09    5.90
   2 -10  -1   69.79    5.90
   2 -10  -1   67.09    4.40
   2  10  -1   68.29    6.00
   2  10  -1   70.79    6.00
  -2  10   1   76.69    8.20
  -2  10   1   61.19    6.30
  -2  10   1   71.69    4.30
  -2  10   1   67.89    6.60
   2  10  -1   80.59    7.90
  -2  10   1   62.89    5.00
   2  10  -1   76.89    6.50
   2  10  -1   70.89    7.80
   0 -10   1   41.10    4.20
   0 -10  -1   36.90    4.50
   0 -10   1   45.10    4.30
   0 -10   1   49.99    4.20
   0 -10  -1   32.40    4.40
   0 -10   1   49.00    4.40
   0 -10  -1   33.50    4.20
   0 -10  -1   36.00    4.10
   0 -10  -1   38.90    3.40
   0 -10   1   48.20    3.70
   0  10  -1   40.60    4.20
   0  10  -1   30.10    3.50
   0  10   1   38.50    3.80
   0  10  -1   37.80    3.50
   0  10   1   41.80    4.20
   0  10   1   39.00    4.40
   0  10  -1   43.60    4.00
   0  10  -1   38.60    3.50
   2 -10   1 1193.98   23.40
  -2 -10  -1 1180.28   26.90
  -2 -10  -1 1197.88   24.60
  -2 -10  -1 1216.38   26.90
  -2 -10  -1 1221.18   24.60
  -2 -10  -1 1224.78   27.20
   2 -10   1 1186.98   24.30
   2 -10   1 1183.88   24.00
   2 -10   1 1209.88   26.90
  -2 -10  -1 1181.58   25.70
   2  10   1 1193.88   25.90
  -2  10  -1 1197.78   24.50
   2  10   1 1145.19   26.50
  -2  10  -1 1154.88   26.80
   2  10   1 1188.18   24.40
   2  10   1 1198.58   28.80
  -2  10  -1 1198.78   24.40
   2  10   1 1215.48   27.20
  -2  10  -1 1204.28   24.40
  -4 -10  -1   99.59   10.00
  -4 -10  -1  110.29    6.50
  -4 -10  -1   87.69    9.60
  -4 -10  -1   93.49   10.30
   4 -10   1   91.19    7.50
   4 -10   1   96.79   10.40
  -4 -10  -1   95.69    6.10
   4  10   1  106.09   11.70
  -4  10  -1   95.79    9.00
   4  10   1   97.49   10.00
  -4  10  -1  100.29   10.90
   6 -10   1    6.90   10.60
  -6 -10  -1   16.30   10.30
  -6 -10  -1   -0.10   10.50
  -6  10  -1    5.90    6.10
  -6  10  -1    1.50    9.60
   6  10   1   18.90   10.20
  -5 -11   1    3.00    8.80
   5 -11  -1   17.20    9.30
   5 -11  -1   21.10    5.60
   5 -11  -1   15.60    5.10
  -5 -11   1   19.10    9.80
   5  11  -1   12.60    8.70
  -5  11   1   30.30    8.30
  -5  11   1    6.20    8.40
   5  11  -1   27.90    8.90
  -5  11   1   16.40    5.20
  -3 -11   1    4.00    3.80
   3 -11  -1    3.80    3.60
   3 -11  -1   10.50    3.20
  -3 -11   1    0.60    5.20
  -3 -11   1    6.00    4.90
  -3 -11   1   13.60    5.80
   3 -11  -1    6.00    3.00
   3 -11  -1   13.80    6.10
  -3 -11   1   -2.90    5.40
   3  11  -1   13.50    5.90
  -3  11   1    6.20    4.90
   3  11  -1    4.20    5.30
  -3  11   1    5.20    3.20
   3  11  -1    7.90    5.10
   3  11  -1    9.30    5.90
  -3  11   1   13.30    4.30
  -3  11   1    7.80    6.20
   3  11  -1    4.70    4.50
  -1 -11   1  188.08    7.80
   1 -11  -1  184.28    5.80
  -1 -11   1  187.88    7.70
   1 -11  -1  186.88    5.80
   1 -11  -1  173.98    8.00
  -1 -11   1  177.88    7.60
  -1 -11   1  180.58    8.60
  -1 -11   1  174.58    7.70
   1 -11  -1  196.08    7.40
   1 -11  -1  190.98    4.90
   1  11  -1  172.68    6.80
  -1  11   1  181.78    7.00
  -1  11   1  174.08    6.20
   1  11  -1  179.88    7.80
   1  11  -1  190.68    8.40
   1  11  -1  178.18    7.60
  -1  11   1  183.58    6.40
  -1  11   1  192.98    8.90
   1  11  -1  185.68    8.20
   1 -11   1  535.85   12.40
   1 -11   1  515.05   13.40
  -1 -11  -1  521.15   13.90
  -1 -11  -1  527.15   13.30
  -1 -11  -1  534.45   13.10
   1 -11   1  529.15   12.50
   1 -11   1  548.75   13.50
  -1 -11  -1  529.05   13.60
  -1 -11  -1  525.65   13.10
   1 -11   1  524.55   12.50
  -1 -11  -1  532.95   13.60
  -1  11  -1  507.45   13.90
   1  11   1  521.85   13.50
   1  11   1  553.84   13.90
   1  11   1  535.45   13.70
  -1  11  -1  521.35   12.60
   1  11   1  538.25   13.20
   1  11   1  536.05   14.00
  -1  11  -1  510.55   13.40
  -3 -11  -1   56.19    7.20
  -3 -11  -1   57.19    6.10
  -3 -11  -1   55.49    5.80
   3 -11   1   47.70    7.20
  -3 -11  -1   47.80    8.50
  -3 -11  -1   48.80    6.10
  -3 -11  -1   53.49    7.30
   3 -11   1   59.19    4.80
  -3  11  -1   54.19    6.00
  -3  11  -1   50.39    5.10
   3  11   1   52.49    6.60
  -3  11  -1   50.19    5.70
   3  11   1   42.30    6.80
  -3  11  -1   44.40    7.40
   3  11   1   46.80    6.70
  -5 -11  -1    2.40    8.80
  -5 -11  -1   -4.80    8.40
   5 -11   1   -0.10    8.60
  -5  11  -1   11.50    6.70
   5  11   1    4.40    7.80
  -5  11  -1   -2.80    7.70
  -5  11  -1   11.50    5.90
   5  11   1    4.30    8.40
   6 -12  -1   -2.60   10.00
  -6 -12   1   -5.10   10.00
  -6 -12   1   -6.40   10.20
   6  12  -1    4.90    9.80
  -6  12   1    3.20    9.80
   4 -12  -1   10.70    7.70
  -4 -12   1    6.50   11.80
  -4 -12   1    5.50    7.60
  -4 -12   1    1.40    4.50
   4 -12  -1    6.70    4.60
  -4 -12   1   10.90    5.30
   4 -12  -1    2.40    4.10
  -4  12   1   -2.00    6.40
   4  12  -1   -0.20    6.80
   4  12  -1    6.40    6.90
  -4  12   1    4.30    4.10
  -4  12   1   13.40    8.50
  -2 -12   1  266.97   11.10
  -2 -12   1  271.77   11.40
  -2 -12   1  272.87    9.50
   2 -12  -1  270.57    8.40
   2 -12  -1  257.07   10.80
   2 -12  -1  261.87    7.30
  -2 -12   1  270.47    9.20
  -2 -12   1  264.37   11.40
  -2  12   1  275.27    9.40
   2  12  -1  293.57   11.50
   2  12  -1  283.97   11.30
  -2  12   1  277.77    9.30
  -2  12   1  270.67   11.50
  -2  12   1  278.47    8.50
   2  12  -1  259.07   13.80
  -2  12   1  275.57    7.30
   2  12  -1  264.47    9.50
   2  12  -1  277.67    9.50
   0 -12  -1  190.58    6.50
   0 -12   1  191.08    7.70
   0 -12  -1  191.18    7.90
   0 -12   1  202.98    7.50
   0 -12   1  194.98    8.00
   0 -12   1  183.98    8.20
   0 -12  -1  191.38    7.90
   0 -12   1  186.58    6.70
   0 -12  -1  177.58    7.40
   0  12  -1  187.28    5.80
   0  12   1  199.28    8.10
   0  12  -1  175.28    6.80
   0  12  -1  189.48    5.90
   0  12  -1  189.88    7.50
   0  12  -1  211.38    8.40
   0  12   1  204.68    6.50
   0  12   1  186.28    6.70
   0  12   1  182.68    7.60
   0  12   1  186.98    7.20
  -2 -12  -1    6.60    4.30
   2 -12   1   13.40    3.20
  -2 -12  -1    8.90    4.10
   2 -12   1   13.70    5.20
   2 -12   1    6.60    3.40
  -2 -12  -1    8.90    5.20
   2 -12   1   13.50    3.20
  -2 -12  -1   14.50    5.20
  -2 -12  -1    8.20    4.50
  -2 -12  -1   17.50    4.50
   2 -12   1    3.70    4.50
  -2  12  -1    7.60    3.40
   2  12   1   10.30    4.90
  -2  12  -1    8.60    5.30
   2  12   1    9.80    3.70
   2  12   1    7.90    5.40
   2  12   1    8.30    4.90
  -2  12  -1   11.30    3.50
   2  12   1   17.00    4.90
  -4 -12  -1  107.89   11.00
  -4 -12  -1   80.49    7.20
   4 -12   1   87.09    6.50
  -4 -12  -1   86.09   10.10
   4 -12   1   77.39    8.20
  -4 -12  -1   87.29    8.70
   4 -12   1   85.39   10.30
  -4 -12  -1   68.69    9.30
  -4  12  -1   75.79    7.90
  -4  12  -1   73.49    6.70
   4  12   1   85.39   10.00
   4  12   1   80.39    9.40
  -4  12  -1   71.69    8.30
  -6 -12  -1    7.70   10.50
  -6 -12  -1    7.80   10.30
   6 -12   1   -3.60   12.50
   6  12   1   12.60   10.40
  -6  12  -1    7.60   11.60
  -6  12  -1   13.20    5.80
  -5 -13   1   60.69   10.80
   5 -13  -1   44.60    5.20
   5 -13  -1   42.00   10.20
  -5 -13   1   34.70   10.40
   5  13  -1   52.29   10.40
  -5  13   1   42.00    8.10
   5  13  -1   48.80    9.60
  -5  13   1   45.70    5.50
  -5  13   1   46.00    9.40
  -3 -13   1  388.66   14.90
  -3 -13   1  388.36   11.90
  -3 -13   1  391.76   14.00
  -3 -13   1  396.16   15.60
  -3 -13   1  393.66   11.80
   3 -13  -1  395.26   15.60
   3 -13  -1  383.06   10.10
   3 -13  -1  390.06    9.90
   3 -13  -1  391.06   10.30
   3  13  -1  426.46   15.80
  -3  13   1  410.06   16.00
  -3  13   1  381.96   13.10
   3  13  -1  382.66   13.80
   3  13  -1  386.76   14.80
   3  13  -1  403.26   13.60
  -3  13   1  390.36   11.10
  -3  13   1  386.56   13.50
  -1 -13   1  230.58    7.30
  -1 -13   1  221.78    8.50
   1 -13  -1  228.18    6.90
  -1 -13   1  236.68    8.60
  -1 -13   1  220.68    9.60
  -1 -13   1  218.48    9.10
  -1 -13   1  236.58    9.80
   1 -13  -1  229.08    8.90
   1 -13  -1  230.48    8.30
   1  13  -1  222.38    9.10
  -1  13   1  235.08    9.90
   1  13  -1  244.58    9.00
   1  13  -1  217.28    8.70
  -1  13   1  234.88    7.20
  -1  13   1  224.98    7.00
  -1  13   1  240.78    8.30
   1  13  -1  228.58    9.10
   1  13  -1  215.68    7.60
  -1 -13  -1   81.19    7.70
  -1 -13  -1  103.69    7.80
  -1 -13  -1  108.19    6.90
  -1 -13  -1  105.79    7.20
   1 -13   1  106.49    6.00
   1 -13   1  104.49    6.00
   1 -13   1   95.89    5.90
   1 -13   1  100.89    6.10
  -1 -13  -1  107.29    7.00
  -1  13  -1   86.29    6.00
   1  13   1  108.69    7.50
   1  13   1   87.09    6.80
   1  13   1  106.99    7.20
   1  13   1  100.69    6.90
   1  13   1  109.19    7.60
  -1  13  -1   98.49    7.10
  -3 -13  -1  693.83   18.90
  -3 -13  -1  722.83   17.20
   3 -13   1  717.73   16.60
  -3 -13  -1  743.83   21.20
  -3 -13  -1  705.83   17.30
   3 -13   1  716.33   20.80
   3 -13   1  753.02   16.30
  -3 -13  -1  734.13   21.30
  -3  13  -1  711.23   21.10
  -3  13  -1  724.83   18.40
   3  13   1  721.83   19.70
  -3  13  -1  735.53   17.40
   3  13   1  721.03   21.10
   3  13   1  692.43   20.40
  -3  13  -1  708.13   18.20
   5 -13   1   66.89   11.20
   5 -13   1   56.99    6.60
  -5 -13  -1   38.20   10.30
  -5 -13  -1   72.19   11.10
  -5  13  -1   51.49    9.70
  -5  13  -1   64.79    6.90
   5  13   1   40.20    9.50
   5  13   1   61.49   10.30
  -6 -14   1    8.00   10.70
  -6 -14   1   11.90   11.00
   6  14  -1    2.10    9.60
  -4 -14   1  169.38   14.60
   4 -14  -1  167.18   14.20
   4 -14  -1  163.28    7.80
  -4 -14   1  202.58   14.70
   4 -14  -1  164.98    9.80
  -4 -14   1  175.68    9.60
  -4 -14   1  177.98    9.00
   4  14  -1  174.28   12.60
  -4  14   1  170.18    8.00
  -4  14   1  161.98   12.00
   4  14  -1  167.38   14.30
  -4  14   1  190.48   11.20
  -4  14   1  189.38   15.40
  -2 -14   1  318.17   10.50
  -2 -14   1  308.57   10.60
   2 -14  -1  306.87   11.70
  -2 -14   1  323.17   15.60
  -2 -14   1  333.57   10.00
   2 -14  -1  320.37    9.60
   2 -14  -1  306.47    9.40
   2 -14  -1  316.77    8.10
  -2 -14   1  307.77   11.80
  -2 -14   1  326.37   12.70
  -2  14   1  313.57    9.60
   2  14  -1  304.37   10.70
  -2  14   1  323.27   12.70
   2  14  -1  315.07   12.10
   2  14  -1  330.87   11.90
  -2  14   1  328.67   10.00
  -2  14   1  320.97    8.20
   2  14  -1  316.87   10.40
   2  14  -1  318.17   12.30
  -2  14   1  315.97   10.10
   0 -14   1   71.59    6.60
   0 -14  -1   95.29    5.40
   0 -14  -1   94.89    6.90
   0 -14  -1   92.99    6.60
   0 -14   1   80.69    6.60
   0 -14  -1   95.29    5.00
   0 -14   1   83.99    5.90
   0 -14  -1   99.49    7.00
   0 -14   1   91.69    6.80
   0  14   1   72.69    6.30
   0  14   1   73.89    7.70
   0  14  -1   81.89    5.90
   0  14  -1   93.29    6.80
   0  14  -1   91.69    4.80
   0  14   1   81.59    5.60
   0  14  -1   95.59    4.80
   0  14  -1   86.29    7.20
   0  14   1   84.49    6.90
   0  14  -1   88.89    6.50
   2 -14   1  715.83   18.80
  -2 -14  -1  735.43   19.40
   2 -14   1  749.33   19.30
  -2 -14  -1  715.63   17.70
  -2 -14  -1  735.13   17.40
  -2 -14  -1  733.13   19.60
  -2 -14  -1  727.53   17.60
   2 -14   1  746.93   16.60
   2 -14   1  746.13   16.40
  -2 -14  -1  727.53   19.00
   2 -14   1  743.63   16.40
  -2  14  -1  734.43   16.10
  -2  14  -1  726.63   16.50
  -2  14  -1  724.13   16.00
   2  14   1  695.73   18.80
   2  14   1  721.33   17.30
   2  14   1  715.53   18.40
  -2  14  -1  709.03   19.30
   2  14   1  760.22   19.70
   2  14   1  755.92   19.40
   4 -14   1   64.89    6.20
  -4 -14  -1   63.49    6.10
  -4 -14  -1   49.80    9.30
  -4 -14  -1   56.19    5.50
   4 -14   1   64.99    9.60
  -4 -14  -1   58.89    9.60
  -4  14  -1   62.09    8.00
   4  14   1   71.69    9.80
  -4  14  -1   63.49    7.50
   4  14   1   61.09    9.00
  -4  14  -1   61.69    6.40
  -6 -14  -1    4.40   10.20
  -6 -14  -1   -0.80   10.40
   6  14   1   22.20   10.50
  -6  14  -1   28.80   16.50
  -5 -15   1   10.60    4.60
  -5 -15   1    8.50    9.30
   5 -15  -1   -8.50    8.60
  -5 -15   1   -4.60    4.80
  -5 -15   1   -1.20    9.20
   5  15  -1   -4.30    8.10
  -5  15   1   -5.60    7.70
  -5  15   1    0.30    4.00
   5  15  -1    6.80    8.10
  -3 -15   1   12.80    5.20
   3 -15  -1   19.50    3.50
  -3 -15   1    9.90    6.20
   3 -15  -1   18.90    3.90
  -3 -15   1   13.30    4.90
   3 -15  -1   11.10    6.40
  -3 -15   1   14.00    4.60
   3 -15  -1   17.20    3.20
   3 -15  -1   15.20    3.40
  -3 -15   1   12.20    5.80
  -3 -15   1   12.10    6.20
   3  15  -1   25.10    5.80
   3  15  -1   17.00    6.20
  -3  15   1   16.10    5.00
   3  15  -1   14.80    6.30
  -3  15   1   14.00    3.60
  -3  15   1    9.20    5.00
  -3  15   1   26.60    7.30
   3  15  -1   11.10    5.50
  -1 -15   1  160.38    6.70
  -1 -15   1  154.68    8.10
   1 -15  -1  164.68    6.40
   1 -15  -1  158.38    7.90
  -1 -15   1  160.38    9.10
  -1 -15   1  167.28    7.90
  -1 -15   1  157.38    7.40
   1 -15  -1  157.58    7.30
   1 -15  -1  158.58    8.30
  -1 -15   1  155.48    7.90
  -1  15   1  169.28    6.40
   1  15  -1  158.68    8.20
   1  15  -1  152.78    8.00
  -1  15   1  157.88    9.20
   1  15  -1  165.38    7.70
  -1  15   1  160.48    6.40
  -1  15   1  162.18    6.20
   1  15  -1  159.08    8.20
  -1 -15  -1  183.78    8.50
   1 -15   1  193.58    7.50
  -1 -15  -1  180.98    8.50
   1 -15   1  194.08    7.60
   1 -15   1  177.58    7.60
   1 -15   1  184.48    7.90
  -1 -15  -1  183.38    8.30
  -1 -15  -1  178.28    9.40
  -1 -15  -1  179.48    8.50
  -1 -15  -1  193.48    8.20
   1 -15   1  187.78    8.40
  -1  15  -1  185.38    7.80
   1  15   1  187.28    9.10
   1  15   1  184.28    8.40
   1  15   1  181.38    8.90
   1  15   1  179.68    8.80
   1  15   1  177.78    8.60
  -1  15  -1  191.28    9.10
  -3 -15  -1   18.10    6.50
  -3 -15  -1   26.30    7.20
  -3 -15  -1   20.50    4.60
   3 -15   1   31.00    3.50
   3 -15   1   21.90    3.70
  -3 -15  -1   18.20    5.40
  -3 -15  -1   17.50    6.20
  -3 -15  -1   25.70    5.30
   3 -15   1   23.00    6.70
   3  15   1   24.50    6.50
  -3  15  -1   20.60    5.00
  -3  15  -1   22.50    4.50
   3  15   1   16.20    6.50
  -3  15  -1   16.10    8.30
   3  15   1   14.40    6.00
  -3  15  -1   41.60    7.70
  -5 -15  -1    5.60    4.30
  -5 -15  -1    0.40    9.00
   5 -15   1   -4.40    4.90
   5 -15   1   15.90    9.50
  -5 -15  -1   12.30   10.80
  -5  15  -1   10.10    6.50
  -5  15  -1    4.70    7.20
  -5  15  -1    8.70    5.30
   5  15   1    1.10    8.30
   5  15   1   11.10    8.30
  -6 -16   1   -6.80    9.60
  -6 -16   1   -1.90   10.50
   6 -16  -1   -9.70   12.30
   6  16  -1   10.70    9.60
  -6  16   1   17.30   10.20
   4 -16  -1   92.99    6.60
  -4 -16   1   71.19   10.30
  -4 -16   1   97.79   11.00
  -4 -16   1   95.89   10.50
  -4 -16   1   84.69    9.10
   4 -16  -1   89.59   10.50
  -4  16   1   88.19    8.70
   4  16  -1   69.29   10.00
  -4  16   1   82.09    8.90
  -4  16   1   97.09   11.30
  -4  16   1   96.99    6.70
   4  16  -1   81.99    9.20
  -2 -16   1  273.67   10.30
   2 -16  -1  286.67    9.50
   2 -16  -1  277.87    7.80
   2 -16  -1  266.47   11.10
   2 -16  -1  275.67    9.20
  -2 -16   1  266.67   11.40
  -2 -16   1  290.37   10.60
  -2 -16   1  276.47   11.20
  -2 -16   1  282.87   12.20
  -2 -16   1  270.97    9.20
  -2  16   1  290.47   12.30
  -2  16   1  285.57    9.50
   2  16  -1  277.77   10.40
  -2  16   1  262.17    9.50
   2  16  -1  282.17   11.70
   2  16  -1  281.27   11.40
   0 -16   1   87.39    7.10
   0 -16  -1   99.29    6.80
   0 -16  -1  100.69    5.10
   0 -16  -1   99.29    7.20
   0 -16   1   89.79    6.30
   0 -16  -1   91.19    5.50
   0 -16  -1   91.49    7.30
   0 -16   1   80.59    7.50
   0 -16   1   94.39    7.30
   0 -16  -1   94.99    7.10
   0  16  -1   95.39    5.20
   0  16   1   86.39    6.90
   0  16  -1   94.99    7.30
   0  16   1   77.89    6.70
   0  16   1  114.09    6.10
   0  16   1   93.79    5.90
   0  16  -1  101.89    6.50
   0  16  -1   87.19    5.10
   0  16   1   88.09    7.20
   0  16  -1   83.69    7.10
   2 -16   1  464.95   12.00
  -2 -16  -1  463.45   13.40
   2 -16   1  482.35   15.20
  -2 -16  -1  450.65   13.30
  -2 -16  -1  468.55   15.20
  -2 -16  -1  469.95   13.50
   2 -16   1  435.56   14.20
  -2 -16  -1  465.05   15.10
   2 -16   1  449.95   12.20
   2 -16   1  486.15   12.40
  -2  16  -1  460.55   11.30
   2  16   1  462.05   14.80
   2  16   1  443.06   14.20
  -2  16  -1  480.95   12.30
  -2  16  -1  478.05   15.40
   2  16   1  446.66   13.00
   2  16   1  407.06   14.40
  -2  16  -1  463.75   11.20
   2  16   1  459.75   15.10
  -4 -16  -1   -1.20    5.10
   4 -16   1   14.70    8.00
   4 -16   1    9.30    4.60
  -4 -16  -1   10.10    9.30
  -4 -16  -1   12.80    8.20
  -4 -16  -1    4.70    5.30
  -4  16  -1    4.30    8.60
  -4  16  -1   -0.30    5.30
   4  16   1    6.40    7.60
  -4  16  -1    6.70    6.10
   4  16   1    8.00    7.50
  -4  16  -1    4.20    4.80
  -6 -16  -1   26.50   11.90
  -6 -16  -1   11.30   11.20
   6  16   1   -0.60   10.30
  -6  16  -1    8.80    9.30
  -5 -17   1   86.79   12.60
  -5 -17   1   94.29    8.80
   5 -17  -1   85.89   12.10
   5  17  -1   95.09   10.90
  -5  17   1   61.29   10.00
   5  17  -1   83.39   11.70
  -5  17   1   85.59    9.20
   3 -17  -1  323.07    8.90
  -3 -17   1  306.57   11.60
   3 -17  -1  320.17    9.60
  -3 -17   1  303.67   14.50
  -3 -17   1  328.97   12.10
  -3 -17   1  306.27   12.60
   3 -17  -1  332.27   15.20
   3 -17  -1  322.87   10.20
   3 -17  -1  315.67   10.20
  -3 -17   1  318.77   14.80
  -3  17   1  337.27   15.60
   3  17  -1  306.07   12.40
   3  17  -1  355.96   15.10
  -3  17   1  321.77   12.30
  -3  17   1  304.77   11.50
  -3  17   1  316.27   12.10
   3  17  -1  306.17   14.30
   1 -17  -1   61.59    5.50
   1 -17  -1   72.69    7.10
   1 -17  -1   65.29    6.10
  -1 -17   1   61.39    6.50
  -1 -17   1   64.09    6.30
  -1 -17   1   66.49    6.40
  -1 -17   1   65.59    7.10
  -1 -17   1   62.79    5.80
  -1 -17   1   51.59    5.90
   1 -17  -1   66.79    5.50
   1 -17  -1   59.49    6.40
  -1  17   1   58.69    5.40
   1  17  -1   61.29    5.90
   1  17  -1   59.19    6.00
   1  17  -1   61.69    6.30
  -1  17   1   55.79    5.30
  -1  17   1   58.09    5.00
   1  17  -1   62.29    6.70
   1  17  -1   48.80    5.40
  -1  17   1   58.49    5.40
  -1  17   1   63.89    6.40
  -1 -17  -1  683.03   16.70
  -1 -17  -1  669.23   16.80
   1 -17   1  669.03   16.90
  -1 -17  -1  685.23   16.90
   1 -17   1  719.43   16.30
   1 -17   1  680.63   16.50
   1 -17   1  704.03   16.20
   1 -17   1  685.63   16.70
  -1 -17  -1  679.83   18.00
  -1 -17  -1  672.93   17.00
  -1 -17  -1  671.83   17.20
   1  17   1  680.43   17.60
   1  17   1  705.73   17.40
  -1  17  -1  683.53   17.40
  -1  17  -1  655.83   16.30
   1  17   1  681.93   17.00
   1  17   1  639.94   16.50
   1  17   1  683.73   17.40
  -3 -17  -1  600.64   20.00
   3 -17   1  632.84   19.50
  -3 -17  -1  596.54   19.50
   3 -17   1  596.04   14.30
  -3 -17  -1  575.64   17.40
   3 -17   1  591.24   20.00
  -3 -17  -1  595.04   16.50
  -3 -17  -1  593.44   20.30
  -3 -17  -1  550.84   16.90
   3 -17   1  608.54   14.50
   3  17   1  601.54   19.90
   3  17   1  603.94   18.20
  -3  17  -1  620.14   19.90
  -3  17  -1  597.04   16.00
  -3  17  -1  610.34   15.20
  -3  17  -1  594.44   16.20
   3  17   1  603.04   19.20
  -5 -17  -1   34.30   10.70
   5 -17   1   40.10   10.00
  -5 -17  -1   31.20    5.40
  -5 -17  -1   33.70   10.30
  -5 -17  -1   37.70    5.40
   5  17   1   24.20    9.60
   5  17   1   45.20   10.00
  -5  17  -1   37.50    8.80
  -5  17  -1   38.10    5.90
  -5  17  -1   39.40    7.90
  -6 -18   1   -1.90   17.70
  -6  18   1    6.30    9.80
   6  18  -1   -9.30    9.80
   4 -18  -1   52.39    5.40
  -4 -18   1   57.49    7.00
   4 -18  -1   58.99    6.30
  -4 -18   1   56.49    9.80
  -4 -18   1   68.29    6.90
   4 -18  -1   49.60    9.60
  -4 -18   1   55.29   10.00
  -4  18   1   64.79    8.00
  -4  18   1   43.10    7.90
   4  18  -1   45.30    8.50
   4  18  -1   45.30    9.40
  -4  18   1   62.99   10.90
  -2 -18   1  371.06   14.50
   2 -18  -1  375.26    9.80
  -2 -18   1  386.26   13.20
  -2 -18   1  394.46   12.60
  -2 -18   1  413.36   13.00
  -2 -18   1  380.56   13.30
  -2 -18   1  383.16   12.30
   2 -18  -1  384.76   11.90
   2 -18  -1  393.76    9.90
   2 -18  -1  379.16   11.40
   2  18  -1  352.76   12.00
  -2  18   1  394.26   14.70
  -2  18   1  378.56   11.20
  -2  18   1  380.46   11.20
  -2  18   1  385.86   11.70
   2  18  -1  386.16   13.90
   0 -18  -1   41.60    5.20
   0 -18   1   52.09    5.60
   0 -18   1   49.10    5.30
   0 -18   1   54.89    5.40
   0 -18  -1   48.50    5.30
   0 -18   1   62.49    5.20
   0 -18   1   50.89    5.50
   0 -18  -1   53.99    5.10
   0 -18  -1   46.10    4.50
   0 -18  -1   53.59    6.30
   0 -18  -1   54.29    6.00
   0  18   1   40.30    5.30
   0  18  -1   47.30    4.90
   0  18  -1   45.40    5.50
   0  18   1   53.19    5.80
   0  18   1   57.19    5.80
   0  18  -1   41.90    5.20
   0  18  -1   53.09    5.20
   0  18  -1   44.60    4.00
   0  18  -1   48.10    5.10
   0  18   1   55.09    5.10
   0  18   1   51.29    5.70
  -2 -18  -1   78.19    7.70
  -2 -18  -1   83.19    7.90
  -2 -18  -1   71.49    6.20
   2 -18   1   75.79    6.40
   2 -18   1   78.79    9.30
   2 -18   1   77.99    6.20
   2 -18   1   73.49    6.00
  -2 -18  -1   76.59    7.00
  -2 -18  -1   89.79    8.90
  -2 -18  -1   78.29    7.60
   2 -18   1   75.09    6.40
   2  18   1   73.19    8.20
  -2  18  -1   75.89    6.30
  -2  18  -1   85.99    5.30
  -2  18  -1   67.69    5.10
   2  18   1   83.59    8.90
   2  18   1   82.29    8.90
  -2  18  -1   75.19    7.80
  -4 -18  -1  102.79    8.40
  -4 -18  -1   95.29   11.20
   4 -18   1   98.39    7.90
   4 -18   1   77.99   10.40
  -4 -18  -1  112.69   11.70
  -4 -18  -1   97.69    9.60
  -4  18  -1   91.49    9.00
   4  18   1   89.89   10.40
  -4  18  -1  106.69    8.50
   4  18   1   86.89   10.30
  -4  18  -1   84.19    8.70
  -4  18  -1  100.39   11.70
  -6 -18  -1   43.70   11.70
  -6  18  -1   27.70   10.30
  -5 -19   1   -6.60    9.10
   5 -19  -1   23.40    9.90
  -5 -19   1    1.80    5.60
  -5 -19   1   11.40    9.70
  -5  19   1   -1.00    7.80
  -5  19   1    6.90    7.20
   5  19  -1   -1.00    8.80
   5  19  -1   13.90    9.00
   3 -19  -1    7.90    3.20
   3 -19  -1    9.90    3.20
  -3 -19   1   11.20    4.70
   3 -19  -1    2.30    4.10
  -3 -19   1   15.40    6.60
  -3 -19   1   16.30    5.20
   3 -19  -1   11.70    4.00
   3 -19  -1    6.00    6.80
  -3 -19   1   12.20    7.00
  -3 -19   1    2.90    5.40
   3  19  -1    5.80    6.70
  -3  19   1    1.70    6.80
   3  19  -1    4.40    6.40
  -3  19   1    5.20    4.00
  -3  19   1    5.10    5.10
   3  19  -1    6.10    6.00
  -3  19   1   12.10    7.80
  -1 -19   1   15.10    5.10
   1 -19  -1   21.10    3.80
  -1 -19   1   12.30    4.10
  -1 -19   1   24.10    5.30
   1 -19  -1   17.60    3.80
  -1 -19   1   25.20    4.50
  -1 -19   1   27.20    5.40
  -1 -19   1   20.10    3.90
   1 -19  -1   26.10    5.00
   1 -19  -1   18.50    4.40
  -1  19   1   17.20    3.40
  -1  19   1   15.70    5.30
   1  19  -1   19.60    4.50
   1  19  -1   23.30    5.30
  -1  19   1   21.60    3.70
  -1  19   1   25.00    4.70
   1  19  -1   18.00    4.30
   1  19  -1   21.30    4.80
   1  19  -1   25.10    5.90
  -1 -19  -1   92.69    8.90
   1 -19   1   96.99    7.40
   1 -19   1   86.39    6.60
  -1 -19  -1  101.59    7.40
  -1 -19  -1   95.49    8.40
   1 -19   1   88.19    7.00
  -1 -19  -1   83.99    6.80
  -1 -19  -1   87.59    7.40
   1 -19   1   92.19    7.00
   1  19   1  100.99    8.20
   1  19   1   91.39    8.00
  -1  19  -1   90.39    8.10
   1  19   1   91.09    7.60
   1  19   1   87.99    7.80
   3 -19   1   42.00    5.70
   3 -19   1   35.60    7.70
  -3 -19  -1   36.80    7.50
  -3 -19  -1   43.20    7.10
  -3 -19  -1   23.70    7.70
  -3 -19  -1   47.90    6.00
   3 -19   1   37.80    4.90
   3 -19   1   47.30    5.00
  -3 -19  -1   41.00    6.40
  -3  19  -1   30.30    5.20
   3  19   1   35.90    7.70
  -3  19  -1   29.80    7.80
   3  19   1   35.80    7.20
   3  19   1   35.00    7.60
  -3  19  -1   37.80    5.30
  -3  19  -1   48.90    5.30
  -5 -19  -1   12.20    5.60
   5 -19   1   17.10    9.90
  -5 -19  -1   19.50    9.60
  -5 -19  -1    1.30    9.80
   5  19   1    4.50    9.00
  -5  19  -1   11.80    6.70
  -5  19  -1    7.70    5.00
   5  19   1    2.00    8.80
  -5  19  -1    0.70    7.20
   4 -20  -1  134.19    7.10
   4 -20  -1  140.39   14.90
  -4 -20   1  160.08   15.60
  -4 -20   1  160.78   14.60
   4 -20  -1  152.18    8.30
  -4 -20   1  168.48   11.10
  -4  20   1  162.18   15.80
   4  20  -1  141.59   12.70
  -4  20   1  127.39   11.80
  -4  20   1  145.79   11.40
   4  20  -1  133.29   15.50
   2 -20  -1  909.61   19.40
  -2 -20   1  920.81   23.00
   2 -20  -1  891.91   19.30
   2 -20  -1  941.71   21.50
  -2 -20   1  925.91   22.50
  -2 -20   1  932.21   22.30
  -2 -20   1  892.91   24.10
   2 -20  -1  919.61   21.10
   2  20  -1  902.51   23.30
  -2  20   1  893.11   20.60
  -2  20   1  947.51   26.40
  -2  20   1  901.81   21.10
   2  20  -1  887.61   20.90
  -2  20   1  913.51   20.30
   0 -20  -1  193.48    9.60
   0 -20  -1  212.48    9.30
   0 -20   1  204.18    8.50
   0 -20  -1  205.58    9.90
   0 -20  -1  205.18    7.00
   0 -20   1  197.58    9.70
   0 -20   1  188.18    9.50
   0 -20   1  195.78    9.10
   0  20   1  192.68    8.10
   0  20  -1  205.48    8.70
   0  20  -1  187.38    7.40
   0  20   1  209.58    8.30
   0  20   1  192.08    9.40
   0  20  -1  191.78    8.90
   0  20   1  187.48    8.80
  -2 -20  -1   98.99    8.50
  -2 -20  -1   83.09    8.20
  -2 -20  -1   83.99    7.60
  -2 -20  -1   87.49    7.70
   2 -20   1   98.79    6.80
  -2 -20  -1   86.69    8.60
  -2 -20  -1   87.19    7.40
   2 -20   1   89.89    6.50
   2 -20   1   89.29    7.00
  -2  20  -1   93.39    6.10
  -2  20  -1  100.29    7.00
   2  20   1   84.79    9.20
   2  20   1   86.09    8.70
   2  20   1   83.59    9.10
   2  20   1   97.59    7.60
  -2  20  -1   93.09    5.40
  -4 -20  -1   80.99    9.80
   4 -20   1   61.59    5.00
   4 -20   1   63.39   10.50
   4 -20   1   60.99    5.80
  -4 -20  -1   69.69   10.80
   4 -20   1   68.99    5.70
  -4 -20  -1   71.79   10.30
  -4 -20  -1   77.39    8.00
  -4  20  -1   60.79   10.70
  -4  20  -1   86.19   10.00
  -4  20  -1   78.79    8.10
   4  20   1   73.69   10.20
  -4  20  -1   75.59    7.90
   4  20   1   80.29   10.90
  -5 -21   1   41.30   10.90
  -5 -21   1   56.39   12.10
  -5 -21   1   54.69   12.00
   5 -21  -1   33.90   10.80
  -5  21   1   26.00    9.00
   5  21  -1   31.10   10.50
  -5  21   1   48.80   12.80
   5  21  -1   48.00    9.90
  -5  21   1   48.00    8.70
  -3 -21   1  265.07   12.50
   3 -21  -1  254.97    9.70
  -3 -21   1  242.78   10.60
   3 -21  -1  246.18   14.70
   3 -21  -1  252.07    8.30
  -3 -21   1  245.78   14.70
   3 -21  -1  254.67    8.20
   3 -21  -1  257.77   10.40
  -3 -21   1  255.77   13.70
   3  21  -1  248.08   12.60
  -3  21   1  246.98   11.30
   3  21  -1  259.97   14.50
  -3  21   1  257.27   14.60
  -3  21   1  250.37    9.80
  -3  21   1  257.77   11.30
  -1 -21   1  261.97    9.20
  -1 -21   1  264.47    9.60
   1 -21  -1  290.57   11.10
   1 -21  -1  247.58   10.70
   1 -21  -1  271.07    9.30
  -1 -21   1  262.47    9.60
  -1 -21   1  273.77   11.20
   1 -21  -1  292.57   11.10
  -1 -21   1  259.67   11.80
   1 -21  -1  270.77    9.20
  -1 -21   1  259.57   10.50
   1  21  -1  276.07    9.50
  -1  21   1  257.87   11.20
  -1  21   1  255.57   11.10
  -1  21   1  242.78   10.30
  -1  21   1  271.87    8.60
  -1  21   1  254.57    8.40
   1  21  -1  262.07   11.00
   1 -21   1  283.17    9.80
  -1 -21  -1  254.87   10.00
  -1 -21  -1  256.57   10.80
   1 -21   1  280.37    9.90
  -1 -21  -1  245.18   10.90
  -1 -21  -1  262.17   11.70
  -1 -21  -1  268.27    9.70
   1 -21   1  273.67   10.70
  -1 -21  -1  252.07   10.50
  -1  21  -1  265.87   10.90
  -1  21  -1  257.57    6.90
   1  21   1  265.27   10.50
   1  21   1  253.87   10.50
   1  21   1  264.57   11.00
   1  21   1  268.77   10.70
  -1  21  -1  263.77    7.00
   1  21   1  268.37   10.70
   3 -21   1  312.97   10.90
  -3 -21  -1  354.76   16.00
  -3 -21  -1  335.27   16.40
   3 -21   1  320.97   15.70
   3 -21   1  321.77   10.90
   3 -21   1  314.17   10.80
   3 -21   1  344.77   11.40
  -3 -21  -1  330.77   13.60
  -3  21  -1  350.96   15.70
   3  21   1  332.67   14.90
   3  21   1  353.46   16.10
  -3  21  -1  339.77   11.60
  -3  21  -1  338.27   11.70
   3  21   1  333.57   15.20
  -3  21  -1  328.87   11.20
  -5 -21  -1   43.70    6.70
  -5 -21  -1   43.30   11.30
   5 -21   1   50.69   11.50
  -5 -21  -1   59.19   12.00
   5  21   1   40.60   10.70
  -5  21  -1   50.89    5.90
  -5  21  -1   43.90    8.90
  -5  21  -1   47.50    8.50
   5  21   1   73.49   11.80
  -4 -22   1   15.30    8.40
   4 -22  -1    4.90    4.90
   4 -22  -1    3.50    4.00
  -4 -22   1   13.60    9.20
  -4 -22   1   10.20    6.60
  -4  22   1   -3.00    5.90
  -4  22   1   16.80   16.60
   4  22  -1    8.40    8.00
   4  22  -1   -1.40    7.80
  -2 -22   1   13.10    5.30
  -2 -22   1    7.20    5.20
   2 -22  -1   14.20    4.40
  -2 -22   1   15.70    6.20
   2 -22  -1    9.80    4.60
   2 -22  -1   14.20    3.50
  -2 -22   1   16.60    4.40
   2 -22  -1   17.80    3.70
  -2  22   1   10.50    4.10
  -2  22   1   10.90    4.10
   2  22  -1   16.40    6.00
  -2  22   1    0.40    5.90
   2  22  -1   21.30    5.70
  -2  22   1   16.00    4.60
   2  22  -1    7.80    5.10
   0 -22  -1   84.99    8.10
   0 -22   1   81.89    7.90
   0 -22   1   97.39    8.30
   0 -22  -1   79.19    5.30
   0 -22   1   84.19    7.00
   0 -22  -1   81.79    8.10
   0 -22   1   81.79    7.90
   0 -22  -1   92.19    8.10
   0 -22  -1   72.69    4.80
   0 -22  -1   75.09    6.90
   0  22   1   85.09    8.10
   0  22  -1   85.69    7.20
   0  22   1   67.69    6.40
   0  22   1   77.69    7.00
   0  22  -1   74.19    6.10
   0  22   1   82.69    6.60
   0  22   1   82.99    6.60
   2 -22   1   68.19    6.20
  -2 -22  -1   60.59    6.80
   2 -22   1   68.89    5.70
  -2 -22  -1   75.29    7.30
   2 -22   1   74.39    6.60
  -2 -22  -1   51.39    7.30
   2  22   1   65.89    7.00
   2  22   1   64.19    7.50
  -2  22  -1   55.49    5.10
  -2  22  -1   56.19    5.20
   2  22   1   74.49    7.50
   2  22   1   74.09    7.60
  -2  22  -1   57.89    7.70
   4 -22   1   64.19    6.90
  -4 -22  -1   74.49   10.70
   4 -22   1   60.19    5.90
   4 -22   1   64.69    5.90
  -4 -22  -1   74.79    9.40
  -4 -22  -1   74.39   11.40
  -4  22  -1   64.69    6.10
  -4  22  -1   65.39    7.60
   4  22   1   50.29   18.10
  -5 -23   1   -4.10    8.80
   5 -23  -1   26.60   10.50
  -5 -23   1    4.00    6.40
  -5 -23   1  -16.20   10.20
  -5  23   1   -0.70   11.30
  -5  23   1   -4.40    7.50
   5  23  -1   14.70    9.50
  -5  23   1  -16.80   11.20
   5  23  -1    3.80    9.60
  -3 -23   1    1.10    5.90
  -3 -23   1    4.60    6.60
   3 -23  -1    3.60    4.50
   3 -23  -1    3.40    3.30
  -3 -23   1   11.20    5.00
  -3 -23   1   -7.50    6.80
   3 -23  -1    2.60    3.40
   3 -23  -1    7.20    4.80
  -3  23   1    8.50    5.40
  -3  23   1    9.90    5.40
  -3  23   1    0.30    7.20
   3  23  -1   14.50    6.90
   3  23  -1   -5.40    6.40
  -1 -23   1    6.10    3.80
  -1 -23   1    2.50    5.30
   1 -23  -1    1.20    4.70
  -1 -23   1    2.00    5.00
  -1 -23   1    2.30    5.00
   1 -23  -1    4.50    3.70
   1 -23  -1   -1.30    4.60
   1 -23  -1    4.90    3.60
   1 -23  -1    0.20    4.00
  -1 -23   1    1.70    4.70
  -1  23   1    0.80    3.40
   1  23  -1    1.50    4.00
  -1  23   1    1.70    5.10
  -1  23   1    7.50    4.40
  -1  23   1    3.10    3.60
  -1  23   1    2.60    3.30
   1 -23   1  184.48    8.70
   1 -23   1  173.88    8.90
  -1 -23  -1  176.28    9.80
   1 -23   1  174.78    9.10
   1 -23   1  175.18    8.50
  -1 -23  -1  143.29   10.20
  -1 -23  -1  167.58   10.20
  -1 -23  -1  176.98    9.90
  -1 -23  -1  167.78    8.70
   1 -23   1  161.38    8.80
  -1  23  -1  180.98    6.10
  -1  23  -1  174.18    5.90
   1  23   1  154.18    9.50
   1  23   1  162.48   10.50
  -1  23  -1  174.98    9.70
   1  23   1  171.48    9.60
   1  23   1  169.28    9.00
   1  23   1  187.08    9.60
   3 -23   1    4.00    4.30
  -3 -23  -1   15.80    6.40
   3 -23   1    8.30    4.60
  -3 -23  -1   10.30    7.60
   3 -23   1    3.80    6.90
  -3 -23  -1    4.50    6.60
   3 -23   1   10.00    4.40
  -3  23  -1    7.40    7.60
  -3  23  -1    9.00    4.70
   3  23   1   12.30    8.30
   3  23   1    5.00    6.40
  -3  23  -1    5.50    4.70
  -3  23  -1    3.20    4.70
   5 -23   1   21.90    5.10
  -5 -23  -1   20.10   11.10
  -5 -23  -1   -2.10    6.10
  -5 -23  -1    1.40    9.70
   5 -23   1   12.70   10.10
   5  23   1    8.60    9.30
  -5  23  -1   -5.30    7.00
   5  23   1   14.70   10.20
  -5  23  -1    8.80    6.90
  -5  23  -1    4.60    4.60
  -4 -24   1   33.10    9.10
   4 -24  -1   38.60    5.20
  -4 -24   1   49.40    8.10
   4 -24  -1   45.20    6.20
   4 -24  -1   43.40   10.10
  -4 -24   1   52.59   10.70
   4  24  -1   42.80    9.80
  -4  24   1   53.89   11.00
  -4  24   1   44.10    7.90
  -4  24   1   51.19    7.70
   4  24  -1   50.99    9.20
  -2 -24   1  236.08    9.40
  -2 -24   1  228.28   11.70
  -2 -24   1  237.98   13.30
   2 -24  -1  224.58   10.80
   2 -24  -1  243.98   10.10
   2 -24  -1  233.48    8.50
   2 -24  -1  233.98    8.60
  -2 -24   1  225.48   11.30
   2  24  -1  232.98   10.40
  -2  24   1  225.08    9.20
   2  24  -1  228.58   12.00
  -2  24   1  223.08   10.40
   2  24  -1  221.48   12.00
  -2  24   1  232.28   12.70
  -2  24   1  231.68    9.20
   0 -24   1  733.73   18.90
   0 -24  -1  693.33   20.40
   0 -24  -1  721.53   15.40
   0 -24   1  726.13   18.00
   0 -24   1  701.83   19.50
   0 -24   1  728.33   19.20
   0 -24  -1  740.03   19.00
   0 -24   1  724.23   19.40
   0 -24  -1  763.32   15.80
   0 -24  -1  750.72   19.90
   0  24   1  708.13   18.30
   0  24   1  694.83   20.70
   0  24  -1  732.63   18.80
   0  24  -1  754.82   18.30
   0  24  -1  725.73   16.90
   0  24   1  727.43   17.70
   0  24   1  719.33   18.90
   0  24   1  713.23   17.60
   0  24  -1  729.23   17.60
   2 -24   1  368.36   12.50
  -2 -24  -1  366.96   13.90
  -2 -24  -1  350.46   15.20
   2 -24   1  346.37   11.30
   2 -24   1  353.96   11.60
  -2 -24  -1  347.17   12.30
   2 -24   1  354.66   11.90
  -2 -24  -1  356.16   14.00
  -2  24  -1  366.66    9.80
  -2  24  -1  369.16   15.20
   2  24   1  331.77   13.80
  -2  24  -1  359.56    9.70
   2  24   1  347.27   13.50
   4 -24   1   25.00    5.10
   4 -24   1   32.40    5.10
   4 -24   1   25.10    4.50
  -4 -24  -1   13.00    6.80
  -4 -24  -1   19.00    9.20
   4 -24   1   26.20    4.90
   4 -24   1   18.30    9.00
   4  24   1   30.00    9.50
  -4  24  -1   25.10    6.30
  -4  24  -1   16.90    6.50
  -4  24  -1   29.10    5.30
   4  24   1   22.00    9.20
  -4  24  -1   23.80    9.90
   5 -25  -1   60.09   12.20
  -5 -25   1   78.59   13.60
  -5 -25   1   75.39   12.10
  -5 -25   1   67.49    8.40
   5  25  -1   72.49   11.00
  -5  25   1   54.69    9.80
  -5  25   1   65.49   13.30
   5  25  -1   53.59   12.00
  -3 -25   1  114.69   12.70
  -3 -25   1  128.39    9.10
  -3 -25   1  111.59   11.50
   3 -25  -1  132.59    6.90
   3 -25  -1  127.69    8.80
   3 -25  -1  115.19    6.90
  -3 -25   1  124.49   13.70
   3 -25  -1  130.49    9.60
   3  25  -1  132.79   11.40
   3  25  -1  155.28   13.40
   3  25  -1  136.79   14.70
  -3  25   1  115.59   11.80
  -3  25   1  125.89    9.40
  -3  25   1  124.59    9.80
  -1 -25   1  620.14   19.60
  -1 -25   1  640.64   16.50
   1 -25  -1  568.24   19.40
   1 -25  -1  623.24   16.20
  -1 -25   1  636.64   16.40
   1 -25  -1  654.83   18.10
   1 -25  -1  653.53   16.40
  -1 -25   1  636.94   19.20
  -1  25   1  630.94   15.50
   1  25  -1  630.54   16.10
  -1  25   1  640.84   18.70
   1  25  -1  658.53   17.80
  -1  25   1  618.74   15.40
  -1  25   1  646.34   16.30
   1 -25   1  150.08    9.60
   1 -25   1  145.89    8.40
  -1 -25  -1  138.99   11.30
   1 -25   1  128.39    9.60
  -1 -25  -1  159.68   17.00
  -1 -25  -1  152.08   11.30
  -1 -25  -1  161.58    8.50
   1 -25   1  139.79    8.60
  -1  25  -1  131.49    6.90
  -1  25  -1  147.49    6.20
   1  25   1  132.49    8.80
   1  25   1  148.79    9.50
  -1  25  -1  130.09    9.50
   3 -25   1  291.17   11.60
  -3 -25  -1  297.37   14.20
   3 -25   1  279.67   10.70
   3 -25   1  295.77   10.90
  -3 -25  -1  261.57   15.90
   3 -25   1  265.17   11.00
  -3 -25  -1  281.87   15.20
   3 -25   1  280.47   15.70
  -3  25  -1  287.67   16.20
   3  25   1  303.57   16.20
  -3  25  -1  272.27   10.90
   3  25   1  286.77   15.20
  -3  25  -1  301.47   11.00
  -5 -25  -1   59.19   12.60
   5 -25   1   54.99    6.00
  -5 -25  -1   41.10   11.30
  -5 -25  -1   57.19    8.20
   5 -25   1   67.99   12.30
  -5  25  -1   57.99    9.10
  -5  25  -1   76.79    8.90
   5  25   1   44.30   11.50
   5  25   1   54.79   11.60
  -4 -26   1   36.60   10.50
   4 -26  -1   39.30    5.50
  -4 -26   1   36.90    9.30
   4 -26  -1   47.00   10.50
  -4 -26   1   48.60    8.30
   4 -26  -1   41.30    6.40
   4  26  -1   32.50    9.70
   4  26  -1   39.50    9.30
  -4  26   1   20.30    7.50
  -4  26   1   44.30    7.60
  -4  26   1   26.10   10.20
   2 -26  -1   45.30    5.10
  -2 -26   1   39.00    5.40
   2 -26  -1   44.10    4.90
   2 -26  -1   42.80    6.90
  -2 -26   1   40.50    7.00
  -2 -26   1   45.40    7.80
  -2 -26   1   39.10    6.30
   2  26  -1   48.70    7.30
   2  26  -1   50.59    6.40
  -2  26   1   42.00    5.10
  -2  26   1   47.30    5.30
  -2  26   1   58.69    8.30
   2  26  -1   50.19    7.30
   0 -26  -1  296.37   11.40
   0 -26   1  287.37   12.00
   0 -26  -1  312.27   12.00
   0 -26   1  248.98   11.00
   0 -26   1  273.57   10.70
   0 -26   1  296.07   13.90
   0 -26  -1  286.17   12.10
   0 -26  -1  274.77   13.50
   0  26   1  288.27   11.90
   0  26  -1  287.37    9.90
   0  26  -1  279.57   11.00
   0  26   1  314.77   10.70
   0  26   1  268.67   10.50
   0  26   1  284.57   11.10
   0  26  -1  278.97   11.30
   2 -26   1  107.69    7.70
  -2 -26  -1  112.49   11.70
  -2 -26  -1  107.09    8.60
  -2 -26  -1  112.19    9.80
  -2 -26  -1  115.39    9.80
   2 -26   1  115.39    8.10
   2 -26   1   97.99    8.50
  -2  26  -1  101.39    6.30
   2  26   1   98.29    9.90
   2  26   1   99.19   10.60
  -2  26  -1  107.49   11.30
  -2  26  -1  100.89    6.10
   2  26   1  111.49   10.00
   4 -26   1   37.90    9.80
   4 -26   1   56.69    6.10
   4 -26   1   50.39    5.90
  -4 -26  -1   36.90    8.30
  -4 -26  -1   48.10   11.00
   4 -26   1   42.80    5.50
  -4 -26  -1   48.30   10.10
  -4  26  -1   57.69    7.40
   4  26   1   44.60   10.00
   4  26   1   58.19   10.80
  -4  26  -1   46.40   10.70
  -5 -27   1    7.90    7.00
  -5 -27   1    3.70   12.20
   5 -27  -1   14.40   10.80
  -5 -27   1   11.10   11.60
  -5  27   1    0.20    7.60
  -5  27   1    6.50   11.40
   5  27  -1   15.10   10.00
   5  27  -1    8.90    9.90
  -3 -27   1    1.90    7.80
   3 -27  -1   36.20    7.80
   3 -27  -1   21.40    4.20
  -3 -27   1   21.00    5.50
  -3 -27   1   22.00    7.40
  -3 -27   1   17.00    7.50
   3  27  -1   26.10    8.10
   3  27  -1   25.30    7.80
   3  27  -1   26.60    8.40
  -3  27   1   17.20    5.70
  -3  27   1   20.10    8.60
  -3  27   1   25.20    5.70
  -1 -27   1  150.58    8.00
   1 -27  -1  155.98   10.60
   1 -27  -1  161.78    8.80
  -1 -27   1  163.08   11.20
   1 -27  -1  170.38   10.20
  -1 -27   1  132.79    9.30
  -1 -27   1  160.98   11.10
   1  27  -1  154.98    9.70
  -1  27   1  162.08    8.30
   1  27  -1  164.48    8.80
  -1  27   1  141.79    7.80
  -1 -27  -1   62.09    7.30
   1 -27   1   73.09    7.40
  -1 -27  -1   63.39    7.00
   1 -27   1   66.59    7.30
   1 -27   1   72.99    6.50
  -1 -27  -1   63.89    7.50
   1 -27   1   63.39    7.50
  -1 -27  -1   62.99    7.70
  -1  27  -1   53.29    5.60
   1  27   1   65.19    6.90
   1  27   1   69.29    7.20
  -1  27  -1   54.59    5.20
   1  27   1   77.89    8.80
  -1  27  -1   46.50    7.20
  -3 -27  -1    4.20    6.80
   3 -27   1   10.60    4.90
   3 -27   1   10.90    7.80
  -3 -27  -1    3.90    7.90
  -3 -27  -1    8.50    7.00
   3 -27   1    7.60    4.70
   3 -27   1   19.80    7.00
   3 -27   1   15.10    5.40
  -3  27  -1    6.40    4.90
   3  27   1    4.90    8.00
   3  27   1   11.90    6.90
  -3  27  -1    7.20    5.00
   3  27   1    4.40    7.50
  -3  27  -1   -5.40    7.60
  -5 -27  -1    9.90   10.30
  -5 -27  -1    0.50    6.80
  -5 -27  -1   17.40   11.30
   5 -27   1   14.60    9.90
   5  27   1   16.20   10.50
   5  27   1   21.90   10.90
  -5  27  -1    9.70    7.60
  -5  27  -1   -6.80    7.00
   4 -28  -1   16.60    9.80
  -4 -28   1   12.30    9.50
  -4 -28   1   20.40    9.00
   4 -28  -1    6.60    5.10
   4 -28  -1   19.00    6.20
  -4 -28   1   20.00    8.20
  -4  28   1    9.60    6.90
   4  28  -1   10.60    8.50
   4  28  -1   10.10    9.00
  -4  28   1    8.60    9.60
  -4  28   1    8.10    6.20
  -2 -28   1  339.77   11.70
  -2 -28   1  332.47   15.80
  -2 -28   1  331.47   14.90
   2 -28  -1  320.37   11.00
   2 -28  -1  331.67   13.60
  -2 -28   1  326.97   13.40
   2 -28  -1  326.77   11.30
  -2  28   1  325.77   11.30
  -2  28   1  367.26   16.20
  -2  28   1  326.87   11.30
   2  28  -1  342.87   14.80
   2  28  -1  331.37   15.10
   2  28  -1  318.37   12.40
   0 -28   1  584.04   18.00
   0 -28  -1  607.34   13.10
   0 -28   1  594.34   17.80
   0 -28  -1  591.74   18.20
   0 -28  -1  593.64   17.60
   0 -28  -1  583.34   17.60
   0  28   1  598.94   17.40
   0  28   1  530.75   18.60
   0  28   1  594.84   16.10
   0  28  -1  606.94   16.70
   0  28  -1  569.54   17.00
   0  28   1  590.94   16.10
   0  28  -1  588.84   15.40
  -2 -28  -1   88.99    9.60
  -2 -28  -1   85.29    9.30
   2 -28   1   95.49    7.80
  -2 -28  -1   87.09    8.70
   2 -28   1   90.59    9.20
   2 -28   1   78.89    8.00
  -2 -28  -1   80.89    8.60
   2  28   1   83.99    8.50
   2  28   1   74.49    8.40
  -2  28  -1   88.69    6.20
   2  28   1  102.69    9.70
  -2  28  -1   92.39    9.70
  -2  28  -1   93.89    6.50
  -4 -28  -1   71.79   12.30
   4 -28   1   81.39    8.00
  -4 -28  -1   82.59    9.70
  -4 -28  -1   60.59   10.50
   4 -28   1   82.29    7.70
   4 -28   1   84.39    8.10
   4 -28   1   77.89   11.50
   4 -28   1   78.09    7.20
  -4  28  -1   81.59   12.20
  -4  28  -1   67.69    8.20
   4  28   1   78.39   11.50
  -4  28  -1   76.29    8.10
   4  28   1   87.19   11.10
  -5 -29   1   34.90   13.00
   5 -29  -1   64.79   20.00
  -5 -29   1   39.30   12.90
  -5 -29   1   65.09    9.00
  -5  29   1   51.49   21.30
   5  29  -1   57.19   10.80
  -5  29   1   40.00   11.10
   5  29  -1   49.80   12.30
   3 -29  -1  111.09   10.50
  -3 -29   1  134.79   14.80
   3 -29  -1  117.59    7.60
  -3 -29   1  126.69   12.40
  -3 -29   1  120.49   12.50
  -3 -29   1  109.99    9.30
   3  29  -1  102.89   11.40
   3  29  -1  143.89   14.50
  -3  29   1  133.39    9.90
   3  29  -1  126.19   11.20
  -3  29   1  105.89   12.10
  -3  29   1  113.89    9.70
  -1 -29   1  708.63   18.80
  -1 -29   1  753.22   17.90
   1 -29  -1  706.33   18.70
  -1 -29   1  713.93   21.10
   1 -29  -1  739.83   20.80
   1 -29  -1  751.62   19.30
  -1 -29   1  733.33   21.70
   1  29  -1  746.63   18.60
  -1  29   1  722.53   17.90
  -1  29   1  746.73   21.40
  -1  29   1  734.23   18.00
  -1  29   1  706.93   18.70
   1  29  -1  709.23   19.90
  -1 -29  -1  507.35   17.50
  -1 -29  -1  525.05   16.60
   1 -29   1  555.24   16.00
   1 -29   1  539.45   17.40
  -1 -29  -1  528.25   15.10
   1 -29   1  542.75   16.00
  -1 -29  -1  532.55   18.20
   1  29   1  501.95   16.80
  -1  29  -1  520.45   13.10
  -1  29  -1  521.75   13.30
   1  29   1  519.35   16.50
   1  29   1  531.55   16.30
  -3 -29  -1   54.29   10.20
   3 -29   1   51.29    9.70
  -3 -29  -1   51.09    8.60
   3 -29   1   62.99    9.80
   3 -29   1   74.09    7.90
   3 -29   1   63.39    7.20
  -3  29  -1   62.59   10.40
  -3  29  -1   53.79    6.20
   3  29   1   76.29   10.30
   3  29   1   53.69    9.50
   3  29   1   67.39    9.20
  -3  29  -1   46.90    6.10
   5 -29   1   40.30   12.80
  -5 -29  -1   36.00   11.30
  -5 -29  -1   41.00   13.00
  -5 -29  -1   32.40    8.10
  -5  29  -1   40.10    9.40
   5  29   1   15.40   11.80
   5  29   1   36.60   11.10
   4 -30  -1   18.10   10.00
  -4 -30   1   24.60    8.50
  -4 -30   1   18.60   10.60
   4 -30  -1   10.30    6.60
  -4 -30   1    9.80    8.30
  -4  30   1   18.70    7.20
  -4  30   1    7.90    6.40
  -4  30   1   22.50   10.70
   4  30  -1   11.90    8.70
   4  30  -1   -2.30    9.00
   2 -30  -1   27.90    5.10
  -2 -30   1   28.10    8.20
   2 -30  -1   21.30    4.80
  -2 -30   1   37.50    7.90
  -2 -30   1   19.70    6.00
   2 -30  -1   26.10    6.90
   2  30  -1   27.60    6.30
  -2  30   1   29.30    8.10
   2  30  -1   15.20    6.40
  -2  30   1   25.80    5.10
   2  30  -1   30.90    7.60
  -2  30   1   23.10    5.30
   0 -30   1  107.89    9.20
   0 -30  -1   96.59   10.10
   0 -30  -1   93.69    9.90
   0 -30   1  109.09   10.10
   0 -30   1  106.29   10.10
   0  30   1   96.99    9.90
   0  30  -1  111.99    9.50
   0  30   1  102.69    8.30
   0  30   1  111.69    8.40
   0  30  -1   98.19    7.80
   0  30  -1  108.99    7.80
   2 -30   1  122.89    9.00
  -2 -30  -1  100.49    9.80
  -2 -30  -1  111.59   11.30
  -2 -30  -1  121.59   11.80
  -2 -30  -1  115.99   10.80
   2 -30   1  114.89   10.40
   2 -30   1  125.99    8.70
  -2  30  -1  149.99   12.80
   2  30   1  110.19   11.10
  -2  30  -1  120.09    7.40
   2  30   1  103.09   11.10
  -2  30  -1  134.69    6.90
   2  30   1  105.89   11.80
  -4 -30  -1   17.70    8.60
  -4 -30  -1   18.10    8.20
   4 -30   1   10.40    9.00
  -4 -30  -1    7.10   10.00
   4 -30   1   26.10    5.20
  -4  30  -1   15.80    9.80
  -4  30  -1   21.20    6.60
   4  30   1   27.80    9.70
   4  30   1   21.10    9.50
  -4  30  -1   25.70    6.50
   5 -31  -1    7.90   11.80
  -5 -31   1    8.90    7.80
  -5 -31   1    4.20   12.00
   5  31  -1   17.20    9.20
   5  31  -1    7.50   10.30
  -5  31   1   28.90   12.80
  -3 -31   1   51.69   12.20
   3 -31  -1   65.29    7.10
   3 -31  -1   83.39    8.40
  -3 -31   1   61.09    9.00
   3 -31  -1   78.09    7.20
  -3 -31   1   55.89    7.30
  -3 -31   1   66.09    9.40
   3  31  -1   66.79   10.10
   3  31  -1   71.69    8.30
   3  31  -1   66.19    9.60
  -3  31   1   63.49    7.60
  -3  31   1   72.69   11.00
  -3  31   1   71.39    7.20
   1 -31  -1   61.49    6.70
   1 -31  -1   68.19    7.60
  -1 -31   1   61.59    8.60
   1 -31  -1   63.19    8.10
  -1 -31   1   65.09    8.40
   1  31  -1   59.39    7.20
  -1  31   1   66.69    6.20
   1  31  -1   72.99    7.00
  -1  31   1   68.39    8.60
  -1  31   1   75.09    7.60
  -1  31   1   64.69    6.20
  -1 -31  -1  238.88   13.20
   1 -31   1  261.57   13.20
  -1 -31  -1  205.28   12.20
  -1 -31  -1  246.18   13.90
  -1 -31  -1  242.88   10.50
  -1  31  -1  255.17   13.40
   1  31   1  248.58   12.20
  -1  31  -1  238.68    9.10
  -1  31  -1  247.48    9.00
   1  31   1  221.18   12.10
   1  31   1  238.78   12.50
   3 -31   1   89.29    8.60
  -3 -31  -1   69.29   18.10
   3 -31   1   49.40    9.70
  -3 -31  -1   50.29    8.70
  -3 -31  -1   65.29    9.40
   3 -31   1   65.69    7.60
   3 -31   1   67.99    6.40
   3  31   1   67.49    9.50
  -3  31  -1   68.19    6.50
   3  31   1   57.69    9.10
  -3  31  -1   83.09    8.30
  -3  31  -1   69.99   10.60
   3  31   1   58.99   10.00
   5 -31   1    0.30   11.00
  -5 -31  -1   25.90   12.60
  -5 -31  -1   -2.00    7.50
   5  31   1    9.20   10.20
  -5  31  -1   10.20    8.60
  -5  31  -1    6.50   13.60
  -4 -32   1   39.40   11.10
  -4 -32   1   47.80    9.60
   4 -32  -1   34.60   10.70
  -4 -32   1   36.50    9.20
   4 -32  -1   45.10    7.60
   4  32  -1   42.30    9.00
  -4  32   1   59.19   12.00
   4  32  -1   63.59   11.50
  -4  32   1   52.29    8.30
  -4  32   1   45.60    7.60
   2 -32  -1  309.17   14.60
  -2 -32   1  324.67   16.20
  -2 -32   1  324.27   12.20
   2 -32  -1  325.17   11.90
   2 -32  -1  307.37   11.80
  -2 -32   1  310.07   16.70
  -2 -32   1  325.27   14.60
   2  32  -1  311.97   15.10
  -2  32   1  326.77   11.90
  -2  32   1  313.27   11.90
   2  32  -1  323.47   13.00
  -2  32   1  330.47   16.90
   2  32  -1  334.47   16.00
   0 -32  -1  673.23   20.50
   0 -32   1  664.73   19.90
   0 -32   1  662.93   20.80
   0 -32   1  590.84   18.30
   0 -32  -1  644.64   19.90
   0  32  -1  659.23   17.30
   0  32   1  668.43   21.40
   0  32  -1  632.84   18.50
   0  32   1  640.74   17.90
   0  32  -1  636.94   17.30
   0  32   1  640.44   18.00
  -2 -32  -1   -6.40    7.00
   2 -32   1    3.30    5.00
   2 -32   1    2.60    5.90
   2 -32   1    0.70    4.60
  -2 -32  -1   -0.30    5.40
  -2 -32  -1    6.40    7.10
  -2  32  -1    0.70    4.00
   2  32   1    8.50    6.30
  -2  32  -1    4.30    3.90
   2  32   1   -2.20    6.70
  -2  32  -1    5.50    7.50
  -4 -32  -1    9.50    8.20
   4 -32   1   27.70    5.40
   4 -32   1   17.70    6.40
   4 -32   1    8.00    9.10
  -4 -32  -1   22.30    9.00
  -4 -32  -1   33.90   11.20
  -4  32  -1    9.00   10.20
  -4  32  -1   15.40    6.40
   4  32   1   37.40   10.40
  -4  32  -1   17.50    6.80
   4  32   1    4.40    9.50
   5 -33  -1    2.30   10.10
  -5 -33   1   -3.30   15.90
   5  33  -1   26.20   10.00
  -5  33   1  -10.20   10.90
  -5  33   1   21.00    8.50
   5  33  -1   -1.90   11.30
  -3 -33   1   28.90    7.70
   3 -33  -1   37.60    7.70
   3 -33  -1   45.70    5.40
   3 -33  -1   21.40    4.90
  -3 -33   1   41.30   10.00
  -3 -33   1   29.90    8.50
   3  33  -1   34.00    7.30
  -3  33   1   41.30    6.50
  -3  33   1   19.10   11.40
  -3  33   1   28.20    6.60
   3  33  -1   34.60    8.30
   3  33  -1   58.49   10.20
  -1 -33   1  366.66   16.60
   1 -33  -1  352.46   15.70
   1 -33  -1  330.97   16.00
  -1 -33   1  367.86   11.40
  -1 -33   1  374.26   16.50
  -1 -33   1  321.67   13.70
   1  33  -1  342.87   13.30
  -1  33   1  342.37   12.40
   1  33  -1  345.77   13.10
  -1  33   1  339.27   12.30
  -1  33   1  354.76   15.90
   1  33  -1  360.46   14.30
   1 -33   1   88.59    8.90
  -1 -33  -1   66.69    8.90
   1 -33   1   70.79    7.60
  -1 -33  -1   61.09    8.70
  -1 -33  -1   63.79    6.40
   1  33   1   72.19    8.20
  -1  33  -1   70.39    7.10
   1  33   1   72.79    9.10
   1  33   1   73.39    9.50
  -1  33  -1   63.29    8.20
  -1  33  -1   72.59    6.80
  -3 -33  -1   12.60    8.80
  -3 -33  -1   15.20    7.20
   3 -33   1   25.50    6.60
  -3 -33  -1   36.80    8.60
   3 -33   1   23.10    5.30
   3 -33   1   17.80    5.60
   3  33   1   17.30    8.80
  -3  33  -1   22.30    5.50
   3  33   1   19.40    8.00
   3  33   1   14.20    7.70
   5 -33   1   26.00   11.40
  -5 -33  -1    1.70   11.90
  -5 -33  -1   28.30   10.00
   5  33   1   15.50   11.30
  -5  33  -1   26.60    8.30
  -5  33  -1   27.70   13.50
   4 -34  -1   13.60    6.90
  -4 -34   1    1.20    8.50
  -4 -34   1    5.80    9.80
  -4 -34   1   -1.40    9.50
   4 -34  -1   18.70   10.50
  -4  34   1    6.10    6.20
   4  34  -1   -4.10    9.00
  -4  34   1    5.10   10.50
   4  34  -1    3.90    7.40
  -4  34   1    6.90    7.10
  -2 -34   1  133.29   14.70
   2 -34  -1  139.29    9.30
  -2 -34   1  126.79   12.80
   2 -34  -1  138.59    9.60
   2 -34  -1  121.19   11.90
  -2 -34   1  134.09    9.60
  -2 -34   1  157.28   10.90
  -2  34   1  136.69    9.40
   2  34  -1  117.49   10.20
  -2  34   1  145.09    9.50
  -2  34   1  134.79   13.90
   2  34  -1  144.89   13.10
   2  34  -1  118.99   12.00
   0 -34  -1   11.20    6.70
   0 -34  -1   10.80    6.90
   0 -34   1    5.40    6.40
   0 -34   1   22.80    7.50
   0  34  -1   12.40    5.30
   0  34   1   13.00    5.40
   0  34   1    8.80    6.70
   0  34  -1    9.50    5.00
   0  34  -1   14.10    7.00
   0  34   1   18.60    5.70
  -2 -34  -1    6.30    6.10
   2 -34   1    3.60    6.30
  -2 -34  -1    0.20    7.20
  -2 -34  -1   23.60    8.40
   2 -34   1    7.50    6.10
  -2  34  -1    4.20    4.10
   2  34   1    7.60    6.90
  -2  34  -1    3.20    4.40
  -2  34  -1   28.40    8.70
   2  34   1   -1.00    6.20
   2  34   1    7.90    7.20
   4 -34   1    4.00    4.90
  -4 -34  -1    1.60   10.10
   4 -34   1   -6.70    9.00
  -4 -34  -1   -6.60    8.00
  -4 -34  -1   -6.90    7.70
   4 -34   1    0.00    6.00
  -4  34  -1    0.80   10.00
   4  34   1    5.80    9.10
   4  34   1    5.60    9.30
  -4  34  -1    8.20    6.30
   3 -35  -1   36.60    6.60
   3 -35  -1   44.10    5.50
  -3 -35   1   33.80    7.50
  -3 -35   1   35.00   10.10
   3 -35  -1   41.70    8.10
  -3 -35   1   39.60    9.20
   3  35  -1   64.59    9.50
  -3  35   1   33.80    6.40
   3  35  -1   52.09   10.60
  -3  35   1   32.80    7.00
  -3  35   1   29.20   10.40
  -1 -35   1  129.39   12.60
   1 -35  -1  109.79   11.60
  -1 -35   1  100.39   11.20
   1 -35  -1  112.99   10.40
  -1 -35   1  127.89   13.10
   1  35  -1  131.79   10.30
  -1  35   1  116.79    9.10
   1  35  -1  150.98   10.00
  -1  35   1  127.89    9.50
  -1  35   1  134.79   12.60
   1  35  -1  120.19   11.20
   1 -35   1   45.00    8.10
   1 -35   1   46.70    7.20
  -1 -35  -1   53.19    8.80
  -1 -35  -1   39.70    8.30
  -1 -35  -1   48.10    6.50
  -1  35  -1   36.10    7.90
  -1  35  -1   44.50    5.40
   1  35   1   56.69    8.00
   1  35   1   45.00    7.50
  -1  35  -1   57.59    5.90
  -3 -35  -1   57.29    9.70
  -3 -35  -1   61.99   11.00
  -3 -35  -1   38.70    8.40
   3 -35   1   63.69   10.70
   3 -35   1   60.09    8.20
   3 -35   1   68.29    7.40
   3  35   1   57.89    9.20
  -3  35  -1   56.09   11.10
   3  35   1   46.50   10.10
  -3  35  -1   52.49    6.30
   3  35   1   64.89   10.00
  -4 -36   1   20.40   11.00
   4 -36  -1   19.80    7.60
  -4 -36   1   44.50    9.70
   4 -36  -1   35.60   11.60
   4  36  -1   32.10   10.80
  -4  36   1   37.80    7.30
  -4  36   1   47.00   12.40
   4  36  -1   28.90    8.10
  -4  36   1   33.20    7.90
   2 -36  -1   44.10    8.40
  -2 -36   1   52.49    7.20
   2 -36  -1   51.19    6.70
  -2 -36   1   37.80    9.50
  -2 -36   1   36.90    6.40
  -2 -36   1   23.30    8.70
  -2  36   1   40.00    9.10
   2  36  -1   46.30    8.40
  -2  36   1   42.40    6.40
   2  36  -1   59.79    9.50
   2  36  -1   56.19    7.40
  -2  36   1   42.20    6.30
   0 -36  -1  582.44   20.80
   0 -36  -1  632.24   20.40
   0 -36   1  606.84   21.30
   0 -36   1  620.84   20.50
   0  36   1  638.14   18.30
   0  36  -1  605.64   18.90
   0  36   1  572.04   19.60
   0  36  -1  627.64   17.70
   0  36   1  602.44   18.40
   0  36  -1  601.34   17.70
  -2 -36  -1  363.26   19.60
  -2 -36  -1  372.56   17.60
   2 -36   1  361.36   16.50
  -2 -36  -1  309.47   18.40
   2 -36   1  365.86   14.30
   2  36   1  343.37   16.40
   2  36   1  369.16   15.50
   2  36   1  344.87   17.50
  -2  36  -1  348.87   18.20
  -2  36  -1  348.77   11.60
  -2  36  -1  364.16   12.00
   4 -36   1   62.29    8.10
  -4 -36  -1   88.59   13.80
   4 -36   1   53.19   11.60
  -4 -36  -1   46.90   10.00
   4 -36   1   63.29    6.70
  -4  36  -1   48.20    7.60
   4  36   1   60.59   10.20
   4  36   1   72.89   16.80
  -4  36  -1   67.29    7.80
  -4  36  -1   60.59   12.50
  -3 -37   1   84.59    9.60
  -3 -37   1  104.19   12.20
   3 -37  -1  104.09    8.60
  -3 -37   1  118.99   13.70
   3 -37  -1  107.19    8.60
   3 -37  -1   98.79   10.00
  -3  37   1   97.39   10.50
   3  37  -1  117.09   18.40
   3  37  -1   97.69   11.40
   3  37  -1  105.99   10.70
  -3  37   1  107.09   13.00
  -3  37   1  111.99   10.10
   1 -37  -1   37.40    7.10
   1 -37  -1   34.00    8.20
  -1 -37   1   43.50    8.00
  -1 -37   1   48.00    9.00
  -1 -37   1   44.60    8.90
  -1  37   1   35.20    6.20
   1  37  -1   39.20    7.30
   1  37  -1   50.09    6.90
   1  37  -1   48.50    7.20
  -1  37   1   52.99    9.00
  -1  37   1   37.60    6.30
  -1 -37  -1   35.60    8.60
   1 -37   1   40.00    8.40
   1 -37   1   33.90    7.20
  -1 -37  -1   25.10    6.20
  -1 -37  -1   33.30    8.40
  -1  37  -1   36.40    8.00
  -1  37  -1   42.90    5.60
   1  37   1   27.30    7.30
   1  37   1   40.90    7.90
  -1  37  -1   44.20    5.80
  -3 -37  -1   34.70   10.50
   3 -37   1   37.30    7.60
  -3 -37  -1   17.50   11.10
   3 -37   1   39.00    6.80
   3 -37   1   25.60    9.40
  -3 -37  -1   20.30    7.60
  -3  37  -1   38.60    6.00
   3  37   1   15.50    8.00
   3  37   1   31.80    8.50
   3  37   1   26.90   10.20
  -3  37  -1   32.90    6.10
  -3  37  -1   43.80   10.70
   4 -38  -1   12.10   10.50
  -4 -38   1    0.70    8.60
   4 -38  -1   -2.30    6.90
  -4 -38   1    4.10   10.90
  -4  38   1    3.00    7.00
  -4  38   1    4.20    7.50
   4  38  -1  -13.00    9.00
  -4  38   1   11.90   11.20
   4  38  -1    1.00    7.20
   2 -38  -1   41.80    6.60
  -2 -38   1   23.10   10.10
  -2 -38   1   53.49   10.60
   2 -38  -1   36.10    8.60
  -2  38   1   44.30    9.60
   2  38  -1   34.80   10.20
  -2  38   1   30.60    6.20
   2  38  -1   29.40    9.10
   2  38  -1   30.00    7.10
  -2  38   1   38.60    6.40
   0 -38   1   30.90    7.90
   0 -38   1   32.80    8.50
   0 -38  -1   36.60    8.70
   0 -38  -1   41.60    8.30
   0  38   1   37.20    6.60
   0  38  -1   28.00    6.30
   0  38   1   40.40    8.00
   0  38  -1   35.10    7.30
   0  38   1   44.90    7.00
   0  38  -1   42.10    6.50
   2 -38   1   47.50    7.00
  -2 -38  -1   25.40    9.30
  -2 -38  -1   26.30    6.90
   2 -38   1   31.60    8.10
  -2  38  -1   35.30    5.70
   2  38   1   42.00    8.10
   2  38   1   20.10    7.60
   2  38   1    9.30    8.10
  -2  38  -1   29.50    9.20
   4 -38   1  -10.00    6.10
  -4 -38  -1   -4.30   10.80
   4 -38   1   -2.30    9.60
   4 -38   1    5.60    7.10
  -4 -38  -1   14.20    9.40
   4  38   1    1.90    9.80
   4  38   1   -3.80    8.20
  -4  38  -1    6.50    5.90
  -4  38  -1    3.30   10.40
  -4  38  -1    4.90    6.40
  -3 -39   1   17.50   10.20
   3 -39  -1   28.40    5.70
  -3 -39   1   45.10    9.80
   3 -39  -1   53.39    9.10
  -3  39   1   35.50    7.00
   3  39  -1   29.10    9.90
   3  39  -1   32.40    7.10
  -3  39   1   34.90    6.70
  -3  39   1   27.80   10.60
  -1 -39   1   62.39   11.60
  -1 -39   1   86.29   10.70
   1 -39  -1   79.39   10.30
   1 -39  -1   67.49    8.30
  -1  39   1   78.29    7.60
   1  39  -1   98.89   10.20
  -1  39   1   72.39    9.80
  -1  39   1   66.79    7.90
   1  39  -1   75.69    8.80
   1  39  -1   85.79    9.40
  -1 -39  -1  112.59   11.70
   1 -39   1  102.29   11.30
  -1 -39  -1  110.09    8.00
  -1 -39  -1   82.79   11.90
   1 -39   1   90.99   10.50
  -1  39  -1  114.99   12.20
  -1  39  -1  115.19    8.80
   1  39   1   87.49    9.70
   1  39   1  117.09   11.80
  -1  39  -1  109.79    8.90
   3 -39   1   83.59    8.10
   3 -39   1   91.79   12.20
  -3 -39  -1   79.19   11.30
  -3 -39  -1   75.89   12.50
   3 -39   1   92.09   10.10
   3  39   1   81.59    9.60
  -3  39  -1   82.19    7.60
  -3  39  -1   83.19    8.90
  -3  39  -1   75.79   12.60
   3  39   1   82.59   11.80
  -4 -40   1   42.20   16.40
   4 -40  -1   34.50    8.10
  -4 -40   1   39.10   10.60
  -4  40   1   61.79    8.10
   4  40  -1   69.69   12.50
   4  40  -1   66.69    8.80
  -2 -40   1   96.49    9.90
  -2 -40   1   79.69   11.30
  -2 -40   1   88.29   11.30
   2 -40  -1   92.79   10.80
   2 -40  -1   92.69    9.90
   2  40  -1   88.69    9.50
   2  40  -1   86.59   14.80
  -2  40   1  102.89    9.60
   2  40  -1   81.59   10.40
  -2  40   1   95.49    9.60
   0 -40  -1   42.90   10.80
   0 -40   1   33.70   10.20
   0 -40   1   35.90    8.60
   0 -40  -1   51.59    9.00
   0  40   1   44.70   12.00
   0  40  -1   47.90    8.20
   0  40  -1   43.40    6.70
   0  40  -1   50.99    9.00
   0  40   1   47.10    8.60
  -2 -40  -1  140.49   13.20
   2 -40   1  144.19   11.10
  -2 -40  -1  148.39   15.10
   2 -40   1  148.79   13.20
  -2 -40  -1  144.69   15.80
   2  40   1  139.29   14.30
  -2  40  -1  117.89   12.30
   2  40   1  124.19   13.00
   2  40   1  125.79   12.30
  -2  40  -1  124.89    8.80
  -4 -40  -1   81.99   11.90
   4 -40   1   75.99    9.20
   4 -40   1   42.40   14.90
  -4 -40  -1   69.79   15.50
  -4  40  -1   95.19   18.20
   4  40   1   96.39   10.50
  -4  40  -1   84.09    8.30
   4  40   1   96.89   13.50
  -3 -41   1   27.70    9.60
  -3 -41   1   29.70   11.00
   3 -41  -1   12.70    6.60
   3  41  -1   36.50   10.50
  -3  41   1   15.50    6.50
   3  41  -1   17.70    6.70
  -3  41   1   21.40   10.40
  -1 -41   1   16.60    8.50
   1 -41  -1   10.90    7.00
  -1  41   1   21.50    6.30
   1  41  -1   27.10    7.60
  -1  41   1   17.80    6.00
  -1  41   1   10.10    8.00
   1  41  -1   24.60    7.10
   1  41  -1   17.60    6.40
  -1 -41  -1  108.39   11.90
   1 -41   1  126.39   12.30
  -1 -41  -1  123.59   13.20
  -1  41  -1  118.39    9.30
  -1  41  -1  113.89   12.50
   1  41   1  131.99   12.50
   1  41   1  132.49   12.50
  -1  41  -1  123.99    9.50
  -3 -41  -1   43.90   10.40
   3 -41   1   52.49   11.20
  -3 -41  -1   44.30   11.20
   3 -41   1   68.09    7.60
   3 -41   1   43.40   10.50
  -3  41  -1   59.39    7.10
   3  41   1   39.30   10.80
  -3  41  -1   60.39   11.60
  -3  41  -1   59.19    6.80
   3  41   1   40.10    8.70
  -4 -42   1   18.50   10.00
   4 -42  -1   11.60    8.60
   4 -42  -1    4.70   10.40
  -4 -42   1    5.80   11.40
  -4  42   1   15.70    7.80
  -4  42   1    5.00   11.30
   4  42  -1   26.90    9.00
   4  42  -1   10.30   10.90
   2 -42  -1   12.60    6.50
  -2 -42   1    5.80    6.50
   2 -42  -1   11.50    8.40
  -2 -42   1   31.60    9.60
  -2 -42   1   14.70    9.30
  -2  42   1   16.50    6.10
   2  42  -1   17.80    8.90
  -2  42   1   23.90    9.40
   2  42  -1   15.30    6.60
  -2  42   1   21.70    6.40
   0 -42   1   12.30    7.60
   0 -42  -1   29.90    9.00
   0 -42  -1    8.80    7.70
   0 -42   1   27.30    8.80
   0  42  -1   17.50    6.10
   0  42   1   13.60    7.30
   0  42   1   20.20    7.70
   0  42   1   12.10    6.70
   0  42  -1   13.50    7.30
   0  42  -1   24.20    6.60
  -2 -42  -1   33.80    9.00
   2 -42   1   38.50    7.20
  -2 -42  -1   11.50    9.30
  -2 -42  -1   48.60   10.30
   2 -42   1   28.20    8.80
  -2  42  -1   24.80    5.60
   2  42   1   36.60    9.60
  -2  42  -1   41.50    6.10
   2  42   1   30.80    7.80
  -2  42  -1   43.10   11.30
   2  42   1   24.60    8.20
  -4 -42  -1   11.90    9.90
  -4  42  -1   -3.20    5.70
  -4  42  -1   -2.10    6.00
   3 -43  -1   50.29    9.80
   3 -43  -1   49.20    7.20
  -3 -43   1   45.30   11.50
  -3 -43   1   45.80   10.90
  -3  43   1   57.39    8.10
   3  43  -1   64.59   11.50
  -3  43   1   49.99    7.50
   3  43  -1   54.29    7.60
  -3  43   1   44.70   11.70
   1 -43  -1  125.19   12.60
   1 -43  -1  102.89   11.70
  -1 -43   1  121.99   13.00
  -1 -43   1  105.49   11.90
   1  43  -1  106.49   10.80
   1  43  -1  114.49   11.40
  -1  43   1  108.09   10.60
  -1  43   1  113.99   10.20
  -1  43   1  142.59   14.10
   1  43  -1  119.79   11.40
   1 -43   1   98.29   11.60
  -1 -43  -1  105.69   11.90
  -1 -43  -1   95.59   11.60
   1 -43   1  113.99   12.20
  -1  43  -1  114.49    9.80
  -1  43  -1  112.49    9.40
   1  43   1  103.69   10.80
   1  43   1  107.19   10.50
  -1  43  -1  117.49   13.10
  -3 -43  -1   79.09   13.00
   3 -43   1   84.09   12.00
  -3 -43  -1   82.79   12.30
   3 -43   1   79.49    8.20
   3 -43   1   80.59   10.60
  -3  43  -1   77.09   12.30
   3  43   1   69.09    9.30
   3  43   1   93.59   12.90
  -3  43  -1   83.39    9.30
  -2 -44   1   76.39   11.60
  -2 -44   1   68.59   11.50
   2 -44  -1   73.79    8.60
   2 -44  -1   73.89   11.10
  -2  44   1   82.49    8.40
   2  44  -1   72.59   10.90
  -2  44   1  105.19   12.90
  -2  44   1   86.49    8.10
   2  44  -1   72.79    8.40
   0 -44  -1   33.30    9.40
   0 -44   1   19.90   10.10
   0 -44   1    5.10    8.40
   0 -44  -1   19.90    8.20
   0  44   1   24.90    7.70
   0  44   1   31.10    8.50
   0  44  -1   23.20    7.50
   0  44  -1   23.00    6.30
   0  44   1   33.20    7.10
  -2 -44  -1  102.59   13.00
  -2 -44  -1  105.89   12.60
   2 -44   1  103.09   11.60
   2 -44   1  103.39   11.10
   2  44   1  117.59   10.70
   2  44   1   93.99   11.70
  -2  44  -1  113.09   13.00
  -2  44  -1  125.09    9.60
  -2  44  -1  111.99    9.20
   3 -45  -1   13.10    6.10
  -3 -45   1   23.30   19.20
  -3 -45   1   23.30   10.50
   3 -45  -1   29.90    9.80
  -3  45   1   28.40    6.90
  -3  45   1   19.30   11.50
   3  45  -1   25.60    6.80
   3  45  -1   53.79   11.50
   1 -45  -1   28.40    9.30
   1 -45  -1   39.80    8.30
  -1 -45   1   25.60    9.60
  -1 -45   1   18.20    9.30
   1  45  -1   44.50    8.80
   1  45  -1   43.00    7.60
  -1  45   1   17.70    6.80
   1  45  -1   20.50    7.20
  -1  45   1   36.40    6.80
  -1 -45  -1   38.20   10.20
   1 -45   1   50.79    8.80
   1 -45   1   32.60    9.60
  -1 -45  -1   47.20   10.20
   1  45   1   36.80    8.80
   1  45   1   38.70    8.70
  -1  45  -1   42.70    6.40
  -1  45  -1   33.70    6.70
  -1  45  -1   43.50    9.30
  -3 -45  -1    1.00   13.50
   3 -45   1   18.00    9.60
  -3 -45  -1   13.40   10.20
   3 -45   1   14.20    6.30
   3 -45   1    7.10    8.30
  -3  45  -1   18.80    6.00
  -3  45  -1   22.90   11.10
   3  45   1    3.30    7.20
   3  45   1   11.40    9.90
  -3  45  -1    6.20    6.00
   2 -46  -1   53.79   10.90
  -2 -46   1   37.70   10.80
  -2 -46   1   55.49   11.80
   2 -46  -1   45.10    7.90
  -2  46   1   42.00    7.80
   2  46  -1   64.29    8.10
   2  46  -1   62.69   10.70
  -2  46   1   48.80    7.60
  -2  46   1   47.00   11.40
   0 -46   1   72.09   10.90
   0 -46  -1   85.69   11.70
   0 -46  -1   75.29   11.40
   0 -46   1   84.59   11.60
   0  46   1   86.39   10.60
   0  46  -1   72.19    8.30
   0  46   1   81.39    8.80
   0  46  -1   76.59    9.40
   0  46  -1   75.79    8.90
   0  46   1   71.59    9.40
  -2 -46  -1   19.80    9.70
   2 -46   1   19.60    7.20
   2 -46   1   13.20    8.70
  -2 -46  -1   23.50   10.50
  -2  46  -1   21.90    6.10
  -2  46  -1    7.20    5.60
   2  46   1   12.50    7.80
   2  46   1   16.60    9.50
  -2  46  -1   32.30    9.80
   3 -47  -1  108.69   12.60
  -3 -47   1  120.89   15.80
  -3 -47   1  114.49   14.80
  -3  47   1  121.79   16.20
  -3  47   1  150.68   11.30
   3  47  -1   89.29   13.40
  -3  47   1  125.89   12.20
   3  47  -1  139.09   11.40
   1 -47  -1   85.89   10.40
   1 -47  -1   88.99   12.50
  -1 -47   1   83.89   12.10
  -1 -47   1   82.69   12.70
  -1  47   1   86.79    9.30
  -1  47   1   97.79   11.70
   1  47  -1   89.49    9.50
   1  47  -1   89.59   10.20
  -1  47   1   97.09   10.20
   1  47  -1   74.69   10.10
  -1 -47  -1   73.19   11.80
  -1 -47  -1   78.99   11.60
   1 -47   1  116.29   12.80
  -1  47  -1   87.79    8.80
   1  47   1  109.69   11.10
   1  47   1   79.79   10.60
  -1  47  -1  111.89   15.10
  -1  47  -1  108.39    9.70
   3 -47   1   38.30    9.60
  -3 -47  -1   35.50   12.30
  -3 -47  -1   16.30   11.00
   3 -47   1   57.09    7.70
  -3  47  -1   38.50   11.50
   3  47   1   31.70   10.80
   3  47   1   56.69    8.60
  -3  47  -1   46.50    6.70
  -2 -48   1   67.59   12.40
  -2 -48   1   91.79   13.20
   2 -48  -1   78.09    8.80
   2 -48  -1   82.09   11.70
   2  48  -1   61.89   11.40
  -2  48   1   90.09   10.90
   2  48  -1  106.59   10.80
  -2  48   1   78.69   13.00
  -2  48   1   63.79    8.70
   0 -48   1    4.90    8.90
   0 -48  -1    8.40    8.30
   0 -48   1   11.90    8.60
   0 -48  -1   16.40    9.60
   0  48   1   11.00    8.20
   0  48  -1    3.40    6.70
   0  48  -1   18.50    6.60
   0  48  -1   13.90    7.80
   0  48   1   18.60    6.60
   0  48   1   20.30    7.80
  -2 -48  -1   67.59   12.80
   2 -48   1   61.69    8.90
  -2 -48  -1   44.20   11.20
   2 -48   1   43.00   10.30
  -2  48  -1   53.69    7.00
   2  48   1   42.00    8.80
  -2  48  -1   78.19   12.10
  -2  48  -1   50.19    7.40
   2  48   1   53.39   11.00
  -1 -49   1   11.50    9.80
   1 -49  -1   23.60   12.30
   1 -49  -1   13.60    9.30
  -1 -49   1   24.60   10.40
   1  49  -1    6.40    6.60
  -1  49   1   10.10    8.60
  -1  49   1   10.00    6.20
  -1  49   1   21.70    7.60
   1  49  -1    4.30    8.10
  -1 -49  -1    7.90    9.10
   1 -49   1   -3.90    7.40
   1 -49   1   -0.10    8.90
  -1 -49  -1   13.00    9.80
  -1  49  -1   15.50    7.00
   1  49   1    5.60    8.30
   1  49   1   17.50    8.00
  -1  49  -1   10.90    6.00
  -1  49  -1   11.70    8.70
   2 -50  -1   33.50    7.70
   2 -50  -1   48.80   11.20
  -2  50   1   33.20   11.20
   2  50  -1   33.80    7.30
  -2  50   1   33.80    9.10
  -2  50   1   29.60    7.10
   0 -50   1   26.70    9.90
   0 -50  -1   30.90   10.60
   0 -50   1    9.80    9.70
   0 -50  -1   20.50    9.00
   0  50   1   24.80    8.60
   0  50   1    2.80    9.00
   0  50  -1   27.20    8.20
   0  50  -1   14.60    6.30
   0  50  -1   15.20    7.40
   2 -50   1   34.80    9.10
   2 -50   1   25.90   10.20
   2  50   1   29.40   12.00
   2  50   1   28.10    8.00
  -2  50  -1   35.40    6.60
  -2  50  -1   32.70   10.80
   1 -51  -1   90.49   11.00
   1 -51  -1   90.89   12.80
  -1 -51   1   92.59   13.40
  -1 -51   1   91.19   17.50
  -1  51   1  103.89   17.10
   1  51  -1   89.79    9.80
   1  51  -1   98.09   14.30
  -1  51   1   85.39   11.40
  -1 -51  -1   87.69   12.30
   1 -51   1   83.39   11.10
   1 -51   1  100.69   12.90
  -1  51  -1  109.89   12.60
   1  51   1   89.79   12.00
  -1  51  -1  111.39   12.30
   1  51   1   85.69   12.20
   0 -52   1   38.30   10.70
   0 -52  -1   28.20    9.80
   0  52   1   27.50    9.20
  -1 -53   1   -3.60    9.40
  -1 -53   1   28.70   18.30
   1 -53  -1   -0.90    7.80
   1 -53  -1   -0.90   11.30
   1  53  -1   16.80    7.40
   1  53  -1    1.70    8.60
  -1  53   1    6.50    8.80
  -1  53   1   -7.00    7.10
  -1 -53  -1    4.20   10.10
  -1 -53  -1   -2.40   10.00
   1 -53   1    2.30   11.20
   1 -53   1   -0.50    7.90
   1  53   1   -2.00    7.70
  -1  53  -1    3.00    9.10
   1  53   1   14.30    9.70
  -1  53  -1   13.60    7.40
   0 -54  -1   25.10    9.70
   0 -54   1   22.90   10.90
   0 -54  -1   12.50   10.80
   0 -54   1   25.40   10.50
   0  54  -1   36.50    9.10
   0  54  -1   12.30    8.30
   0  54   1   27.80    9.40
   0  54   1   26.80    8.90
  -6   0   2   12.60    7.50
  -6   0   2   19.20   11.00
   6   0  -2   20.80   10.40
   4   0  -2   98.39   10.90
   4   0  -2   98.49    9.60
  -4   0   2  102.69    9.80
  -4   0   2   91.69    9.90
  -4   0   2  120.09   11.50
   4   0  -2  118.09    8.60
   2   0  -2  552.54   11.80
   2   0  -2  533.35   14.50
   2   0  -2  546.55   12.80
  -2   0   2  529.75   14.40
  -2   0   2  547.35   11.90
  -2   0   2  542.85   13.10
   2   0  -2  545.45   14.10
  -2   0   2  561.74   15.20
  -2   0   2  524.85   15.00
   2   0  -2  562.34   14.80
   2   0   2  114.39    7.20
   2   0   2  116.09    7.00
  -2   0  -2  113.49    7.70
  -2   0  -2  108.89    7.40
   2   0   2   95.49    7.60
   2   0   2  107.29    6.80
   2   0   2   98.79    7.60
  -2   0  -2  103.89    7.50
   4   0   2   90.59    9.50
  -4   0  -2  115.09   11.40
   4   0   2  121.49   11.40
  -4   0  -2  105.79   11.80
  -6   0  -2   46.40    9.90
   6   0   2   51.69   12.20
  -6   0  -2   52.19   11.80
  -5  -1   2   44.40   10.30
  -5  -1   2   20.30    7.70
   5  -1  -2   32.30    9.30
   5   1  -2   36.10    9.50
   5   1  -2   12.60    7.40
  -5   1   2   46.30   10.20
  -5   1   2   31.30    8.40
  -3  -1   2  180.98    7.30
  -3  -1   2  184.88    9.40
   3  -1  -2  181.38   10.00
  -3  -1   2  192.18   10.40
   3  -1  -2  171.98    9.20
  -3  -1   2  162.98   10.70
   3  -1  -2  175.28    9.60
   3  -1  -2  192.48   10.20
  -3   1   2  180.88    8.60
   3   1  -2  179.88    9.40
  -3   1   2  169.18   10.80
   3   1  -2  188.68    5.80
   3   1  -2  174.98   11.60
   3   1  -2  182.38   10.00
  -3   1   2  168.28   10.60
  -3   1   2  189.68   10.40
   3   1  -2  197.08    8.40
   3   1  -2  177.38   10.30
  -1  -1   2 3740.53   67.09
  -1  -1   2 3692.43   68.09
   1  -1  -2 3668.23   67.99
  -1  -1   2 3651.53   68.19
   1  -1  -2 3605.74   66.89
   1  -1  -2 3686.83   67.99
   1  -1  -2 3718.93   66.59
   1  -1  -2 3637.84   67.59
  -1  -1   2 3718.53   66.99
  -1  -1   2 3629.94   67.29
   1   1  -2 3697.13   68.19
   1   1  -2 3699.13   69.39
  -1   1   2 3636.44   67.59
   1   1  -2 3726.13   67.09
  -1   1   2 3713.63   68.09
  -1   1   2 3764.32   66.59
   1   1  -2 3639.14   66.99
   1   1  -2 3572.44   67.89
  -1   1   2 3719.13   68.19
  -1   1   2 3681.73   66.99
  -1  -1  -2  115.49    6.00
  -1  -1  -2  124.19    4.80
   1  -1   2  126.29    5.30
   1  -1   2  124.79    6.30
   1  -1   2  126.99    4.60
   1  -1   2  130.09    5.40
   1  -1   2  125.19    6.70
  -1  -1  -2  126.99    6.60
  -1  -1  -2  108.59    7.30
  -1  -1  -2  110.99    6.70
   1   1   2  116.99    4.60
   1   1   2  120.99    6.00
   1   1   2  132.59    5.70
  -1   1  -2  134.39    4.40
  -1   1  -2  125.19    6.30
   1   1   2  125.29    6.50
   1   1   2  130.79    6.80
  -1   1  -2  111.39    5.50
  -1   1  -2  107.49    7.10
   3  -1   2   16.70    4.60
  -3  -1  -2   12.90    5.40
  -3  -1  -2   18.30    5.10
  -3  -1  -2   11.00    5.40
   3  -1   2   15.50    6.30
   3  -1   2   13.30    5.40
   3   1   2   11.80    4.70
  -3   1  -2   10.20    5.00
  -3   1  -2   11.60    5.30
  -3   1  -2   21.10    5.10
   3   1   2   16.60    5.00
   3   1   2    3.30    5.30
  -5  -1  -2   56.59    9.40
  -5  -1  -2   61.09   10.50
   5  -1   2   50.19    7.70
   5  -1   2   66.59   11.90
   5   1   2   54.09    8.50
  -5   1  -2   58.99   13.10
  -5   1  -2   68.39    9.50
  -5   1  -2   68.69    9.40
  -6  -2   2    0.50   10.20
   6  -2  -2    5.10    9.80
  -6  -2   2    5.20    7.80
  -6   2   2    0.80    6.50
  -6   2   2    3.00   10.10
   6   2  -2    1.60    9.80
   4  -2  -2   49.50    7.30
   4  -2  -2   43.60    5.70
  -4  -2   2   43.90    8.60
  -4  -2   2   39.10    8.70
  -4  -2   2   47.90    7.20
   4  -2  -2   44.20    8.10
  -4   2   2   50.69    7.90
   4   2  -2   51.69    7.80
   4   2  -2   51.29    8.00
  -4   2   2   53.99    6.60
   4   2  -2   55.99    6.30
  -4   2   2   45.20    8.40
   2  -2  -2   96.29    5.40
   2  -2  -2  110.09    7.50
  -2  -2   2  101.19    6.60
   2  -2  -2  104.59    4.80
  -2  -2   2  114.49    8.20
   2  -2  -2   94.79    7.10
  -2  -2   2   98.69    7.70
   2  -2  -2  103.79    7.30
   2  -2  -2  105.99    7.50
  -2  -2   2   93.49    7.80
  -2   2   2   95.29    5.80
   2   2  -2  108.79    7.10
   2   2  -2  121.49    6.40
  -2   2   2  109.59    7.60
   2   2  -2  108.89    7.70
   2   2  -2  106.99    5.10
  -2   2   2  115.69    5.10
   2   2  -2   95.49    6.70
  -2   2   2   88.09    7.90
  -2   2   2   96.09    8.10
   2   2  -2  109.79    7.80
   2  -2   2    2.10    4.20
  -2  -2  -2    6.40    4.30
   2  -2   2    4.20    4.50
   2  -2   2    9.20    4.00
  -2  -2  -2    1.40    4.10
  -2  -2  -2    6.40    4.30
   2  -2   2    5.80    3.40
   2  -2   2    4.30    3.40
  -2  -2  -2    8.40    2.40
   2   2   2    9.50    4.00
   2   2   2    6.90    2.00
   2   2   2    7.70    4.60
  -2   2  -2    2.90    4.10
  -2   2  -2    3.90    4.20
  -2   2  -2    8.10    4.00
   2   2   2    8.10    4.80
   2   2   2    7.00    4.00
  -4  -2  -2    4.50    6.70
  -4  -2  -2   -1.80    6.60
  -4  -2  -2    3.00    6.20
   4  -2   2   11.10    7.30
   4  -2   2    1.50    5.30
   4   2   2    9.50    7.20
  -4   2  -2   16.60    7.20
  -4   2  -2   -1.00    6.10
   4   2   2    0.60    5.30
  -4   2  -2   13.40    7.30
   6  -2   2   20.80   11.20
  -6  -2  -2   30.20   11.20
  -6  -2  -2    0.80    8.50
  -6   2  -2    9.30    7.90
  -6   2  -2    4.90    9.90
   6   2   2    2.70   10.50
  -5  -3   2   54.39    8.90
   5  -3  -2   36.50    9.60
  -5  -3   2   50.69   10.70
   5  -3  -2   48.10    7.10
  -5  -3   2   67.69    9.80
  -5   3   2   54.49    7.40
  -5   3   2   50.29   10.50
  -5   3   2   59.89   14.00
   5   3  -2   34.00    8.50
   5   3  -2   45.70    9.40
   3  -3  -2  223.48   11.00
   3  -3  -2  214.08    8.00
  -3  -3   2  229.48   11.70
  -3  -3   2  199.58   10.90
   3  -3  -2  199.58   10.10
  -3  -3   2  209.48    6.80
  -3  -3   2  205.08    6.60
  -3  -3   2  221.88   10.20
   3  -3  -2  201.28   10.00
  -3   3   2  196.78   11.20
   3   3  -2  223.38   11.20
   3   3  -2  216.68    9.20
   3   3  -2  206.88    6.90
  -3   3   2  213.78    8.70
   3   3  -2  204.48   10.10
  -3   3   2  213.58   11.40
  -3   3   2  200.58   12.60
   3   3  -2  203.98    9.90
   3   3  -2  215.08   10.40
   1  -3  -2  520.55   11.90
  -1  -3   2  474.55   10.90
  -1  -3   2  489.55   11.60
   1  -3  -2  510.45   11.20
   1  -3  -2  502.05   11.90
  -1  -3   2  479.95   11.90
   1  -3  -2  507.95   12.10
  -1  -3   2  512.35   12.60
  -1   3   2  485.05   11.00
  -1   3   2  483.05   12.30
   1   3  -2  500.45   11.20
  -1   3   2  490.15   12.90
   1   3  -2  514.75   12.40
   1   3  -2  482.15   10.80
   1   3  -2  488.65   10.80
  -1   3   2  492.25   12.00
   1   3  -2  506.25   12.40
   1   3  -2  509.85   12.50
   1  -3   2  413.46    8.90
   1  -3   2  397.16    8.90
  -1  -3  -2  408.96   10.60
   1  -3   2  405.96   10.70
  -1  -3  -2  406.86   10.50
   1  -3   2  406.36   10.80
   1  -3   2  414.56   10.40
  -1  -3  -2  405.06   11.00
   1  -3   2  413.76    9.00
  -1  -3  -2  400.36    9.30
  -1   3  -2  418.86    9.30
   1   3   2  392.86    9.30
  -1   3  -2  398.96    8.70
  -1   3  -2  383.56   11.30
   1   3   2  393.76   10.70
  -1   3  -2  399.66    9.50
   1   3   2  411.26   10.50
   1   3   2  412.86   10.90
  -1   3  -2  408.96   10.80
   1   3   2  413.26   10.60
  -3  -3  -2  192.38   10.50
   3  -3   2  219.48    9.80
  -3  -3  -2  210.48   10.80
  -3  -3  -2  211.68   11.30
   3  -3   2  214.78    9.20
   3   3   2  204.18   11.10
  -3   3  -2  205.98    9.90
   3   3   2  227.98   10.60
  -3   3  -2  198.38    9.90
   3   3   2  192.38   10.10
  -5  -3  -2   80.59   11.10
  -5  -3  -2   71.69    9.90
  -5  -3  -2  100.39   10.90
   5  -3   2  112.49   12.10
   5  -3   2   99.89   10.20
  -5   3  -2  123.09   12.60
  -5   3  -2  102.29   13.60
  -5   3  -2   86.29   10.20
   5   3   2   90.79    9.60
   6  -4  -2    3.70   10.20
  -6  -4   2   40.30    9.40
  -6  -4   2   24.70   11.00
  -6   4   2    2.90    6.10
   6   4  -2   20.30   10.30
  -6   4   2   24.40   10.70
   4  -4  -2   85.59    7.60
  -4  -4   2   97.39   10.40
  -4  -4   2  106.49   11.80
   4  -4  -2   96.59   10.20
  -4  -4   2   76.09    8.30
   4  -4  -2   68.19    8.90
   4   4  -2   71.79    7.30
  -4   4   2   82.99    8.90
  -4   4   2   85.09    8.90
  -4   4   2   82.79    9.30
   4   4  -2   91.79    9.20
   4   4  -2   87.19    9.10
  -2  -4   2  742.23   17.10
   2  -4  -2  710.43   17.80
   2  -4  -2  708.03   17.70
   2  -4  -2  736.53   15.00
   2  -4  -2  737.63   15.10
  -2  -4   2  711.83   18.10
  -2  -4   2  729.83   15.60
   2  -4  -2  724.23   17.30
  -2  -4   2  746.03   18.60
   2  -4  -2  722.73   17.20
  -2   4   2  736.93   15.20
  -2   4   2  732.53   17.90
  -2   4   2  727.33   17.70
   2   4  -2  733.93   16.80
   2   4  -2  726.33   16.80
   2   4  -2  745.13   18.50
   2   4  -2  709.83   16.70
  -2   4   2  733.13   15.00
  -2   4   2  711.43   17.90
   0  -4  -2 3736.33   67.29
   0  -4  -2 3760.62   66.69
   0   4   2 3709.43   67.49
   0   4  -2 3659.33   67.09
   0   4  -2 3439.36   65.89
   0   4   2 3642.34   66.29
   2  -4   2   98.69    7.40
   2  -4   2  114.49    7.90
   2  -4   2  127.69    7.10
  -2  -4  -2  109.89    5.10
  -2  -4  -2  115.89    8.10
   2  -4   2  120.49    6.00
  -2  -4  -2  123.19    7.80
   2  -4   2  121.89    6.20
  -2  -4  -2  127.09    8.20
  -2   4  -2  126.29    7.20
  -2   4  -2  116.29    7.10
  -2   4  -2  116.29    7.60
   2   4   2  120.99    4.70
   2   4   2  113.59    7.40
   2   4   2  114.89    7.90
   2   4   2  125.79    7.90
   2   4   2  122.69    8.30
   4  -4   2   82.29    8.70
   4  -4   2   71.79    9.30
   4  -4   2   54.19    6.90
  -4  -4  -2   83.69    9.10
  -4  -4  -2   74.39    9.30
  -4  -4  -2   69.19    8.90
  -4   4  -2   84.49    9.10
   4   4   2   76.79    8.20
  -4   4  -2   64.89    7.70
   4   4   2   82.69    9.30
  -4   4  -2   78.79    8.30
  -6  -4  -2   26.30   11.10
   6  -4   2   45.60   12.30
  -6  -4  -2   58.59   13.20
  -6   4  -2   35.10    8.40
   6   4   2   61.79   12.30
  -6   4  -2   43.50   11.50
   5  -5  -2   19.00   11.40
  -5  -5   2   10.40    8.20
  -5  -5   2    0.90    8.90
   5  -5  -2   19.90    6.90
  -5  -5   2   -0.30    7.90
   5  -5  -2    9.60    5.00
  -5   5   2    3.90    7.60
  -5   5   2   19.10    6.20
   5   5  -2   10.00    7.80
   5   5  -2   31.90    9.10
   3  -5  -2  184.08    9.30
  -3  -5   2  177.08    9.80
  -3  -5   2  155.58   11.30
   3  -5  -2  178.68    7.10
  -3  -5   2  177.28    6.90
  -3  -5   2  176.98   11.20
  -3  -5   2  165.38    6.70
   3  -5  -2  175.68   10.60
   3   5  -2  179.08    8.90
   3   5  -2  193.68    9.50
  -3   5   2  155.38    9.60
  -3   5   2  184.98   11.40
   3   5  -2  154.28   10.70
  -3   5   2  169.68   10.50
  -3   5   2  168.28    7.60
   3   5  -2  178.48   10.10
   3   5  -2  174.38    9.20
   3   5  -2  184.28    6.60
  -1  -5   2  181.58    5.50
   1  -5  -2  194.78    7.40
   1  -5  -2  182.78    6.50
  -1  -5   2  172.78    6.40
  -1  -5   2  184.58    7.60
   1  -5  -2  179.58    6.80
  -1  -5   2  178.08    7.70
  -1  -5   2  167.38    7.30
   1  -5  -2  206.68    7.10
   1   5  -2  191.58    7.00
  -1   5   2  177.98    7.20
   1   5  -2  183.58    5.50
  -1   5   2  171.68    7.50
   1   5  -2  187.48    5.60
   1   5  -2  198.98    7.80
   1   5  -2  190.28    7.80
   1   5  -2  181.28    6.70
   1  -5   2   47.50    5.10
   1  -5   2   55.19    4.70
   1  -5   2   49.70    4.00
  -1  -5  -2   47.50    3.80
  -1  -5  -2   46.60    4.50
   1  -5   2   44.50    4.50
  -1  -5  -2   49.20    4.70
  -1  -5  -2   53.89    5.50
  -1  -5  -2   41.10    4.30
  -1   5  -2   46.60    3.80
   1   5   2   51.29    4.80
  -1   5  -2   48.80    3.60
   1   5   2   56.39    5.80
  -1   5  -2   44.50    3.70
  -1   5  -2   43.90    4.70
   1   5   2   58.19    5.60
   1   5   2   55.19    4.70
  -1   5  -2   49.10    5.40
  -3  -5  -2  146.29    6.30
   3  -5   2  144.89    8.40
  -3  -5  -2  119.39   13.30
  -3  -5  -2  135.19   10.50
  -3  -5  -2  153.38    9.80
   3  -5   2  147.59    7.70
  -3  -5  -2  139.69    5.40
   3  -5   2  140.59   10.30
  -3  -5  -2  165.68   10.30
  -3   5  -2  134.39    9.20
   3   5   2  137.29    9.40
   3   5   2  126.59    9.90
   3   5   2  140.39    9.70
  -3   5  -2  146.89    8.90
   5  -5   2   25.00    9.50
  -5  -5  -2   18.30   10.60
  -5  -5  -2   19.00    9.60
   5  -5   2   19.50    6.00
  -5  -5  -2   34.90    9.10
  -5   5  -2   26.40    9.10
   5   5   2   37.00   11.30
  -5   5  -2   10.70    7.10
  -5   5  -2   17.70    8.70
   5   5   2   16.40    7.40
  -6  -6   2    1.80   10.20
   6  -6  -2   14.00   10.50
  -6  -6   2   11.10    8.90
  -6   6   2   -6.60    9.80
   6   6  -2    6.00   10.00
   4  -6  -2   17.90    7.60
  -4  -6   2   11.80   13.20
  -4  -6   2    9.90    7.50
  -4  -6   2   12.70    3.60
   4  -6  -2   15.90    4.40
   4  -6  -2   15.40    5.70
  -4  -6   2    3.00    7.00
  -4   6   2   20.60    7.50
   4   6  -2    9.40    6.80
  -4   6   2   15.20    4.90
  -4   6   2    7.70    8.20
   4   6  -2   16.60    6.80
   2  -6  -2   45.80    4.70
  -2  -6   2   54.59    5.50
   2  -6  -2   41.70    4.50
  -2  -6   2   50.39    5.20
   2  -6  -2   51.79    5.70
  -2  -6   2   47.50    4.60
   2  -6  -2   45.00    3.90
  -2  -6   2   54.69    5.80
   2  -6  -2   47.80    3.80
  -2  -6   2   58.29    6.20
   2   6  -2   43.00    5.50
  -2   6   2   47.50    4.00
  -2   6   2   46.50    5.40
   2   6  -2   44.70    5.70
   2   6  -2   53.59    4.70
   2   6  -2   47.60    4.70
  -2   6   2   48.60    6.00
   2   6  -2   44.80    4.20
   0  -6   2  536.35   12.20
   0  -6   2  514.65   10.80
   0  -6   2  529.45   12.60
   0  -6  -2  557.34   12.30
   0  -6   2  530.45   10.80
   0  -6   2  527.55   12.30
   0  -6  -2  533.15   11.80
   0  -6  -2  524.35   12.00
   0  -6  -2  566.14   13.30
   0   6   2  538.15   11.70
   0   6   2  532.05   12.00
   0   6  -2  558.44   10.80
   0   6   2  550.34   12.90
   0   6  -2  536.05   12.10
   0   6   2  567.44   12.50
   0   6  -2  553.44   10.70
   0   6   2  548.35   12.10
   0   6  -2  545.55   10.70
   0   6  -2  549.54   12.10
  -2  -6  -2  126.49    7.90
   2  -6   2  132.69    8.30
   2  -6   2  140.59    5.60
   2  -6   2  130.89    8.30
  -2  -6  -2  131.79    6.70
  -2  -6  -2  127.09    5.70
   2  -6   2  142.29    5.80
   2  -6   2  131.39    6.90
  -2  -6  -2  137.69    8.60
   2  -6   2  138.09    4.50
  -2  -6  -2  124.19    8.10
  -2  -6  -2  134.49    8.60
   2   6   2  136.49    8.40
  -2   6  -2  131.19    7.90
   2   6   2  120.89    7.90
  -2   6  -2  128.49    7.00
   2   6   2  129.09    8.40
  -2   6  -2  136.89    7.10
   2   6   2  121.79    5.60
   2   6   2  131.49    8.40
  -4  -6  -2   66.89    8.90
   4  -6   2   70.19    9.20
   4  -6   2   64.19    7.10
  -4  -6  -2   71.99    9.10
  -4  -6  -2   67.89    9.30
   4  -6   2   61.99    6.40
  -4   6  -2   74.49    7.60
  -4   6  -2   65.89    8.60
   4   6   2   66.79    8.30
   4   6   2   49.30    8.60
  -4   6  -2   47.80    7.10
  -6  -6  -2   -5.40   10.10
  -6  -6  -2   -6.20    9.20
   6  -6   2   -1.90    9.50
   6   6   2   -2.50   10.30
  -6   6  -2  -15.10    8.40
  -6   6  -2   -3.70    7.10
   5  -7  -2   66.69    8.10
   5  -7  -2   61.09   12.30
  -5  -7   2   75.49   10.00
  -5  -7   2   55.29   10.70
   5   7  -2   63.19   10.20
  -5   7   2   63.29    6.60
   5   7  -2   56.59    9.90
  -5   7   2   92.59   10.30
  -5   7   2   60.19   11.30
   3  -7  -2   23.20    3.50
  -3  -7   2   18.00    3.70
   3  -7  -2   21.60    2.80
  -3  -7   2   25.20    6.40
  -3  -7   2   12.10    5.30
  -3  -7   2   26.60    5.90
  -3  -7   2   18.10    3.70
  -3   7   2   20.90    3.60
   3   7  -2   26.60    5.00
   3   7  -2   11.40    5.40
   3   7  -2   32.00    5.70
  -3   7   2   22.30    6.60
   3   7  -2    8.10    5.00
   3   7  -2   16.70    3.60
   3   7  -2   21.80    5.20
  -3   7   2    6.30    4.80
  -1  -7   2  185.38    5.40
  -1  -7   2  193.38    7.90
   1  -7  -2  189.68    6.70
  -1  -7   2  178.18    7.00
   1  -7  -2  190.88    7.90
   1  -7  -2  184.18    8.00
  -1  -7   2  171.48    7.60
   1  -7  -2  206.98    6.90
  -1  -7   2  183.98    7.80
  -1   7   2  190.68    7.00
   1   7  -2  188.88    7.60
  -1   7   2  194.98    8.40
   1   7  -2  187.98    7.70
   1   7  -2  185.18    7.20
   1   7  -2  192.68    5.50
   1   7  -2  191.08    8.00
  -1   7   2  191.78    7.20
   1  -7   2 3566.64   67.29
  -1  -7  -2 3595.14   67.29
   1  -7   2 3612.44   67.39
  -1  -7  -2 3613.54   67.69
   1  -7   2 3665.03   66.89
  -1  -7  -2 3598.54   67.69
  -1  -7  -2 3666.33   67.69
   1   7   2 3620.24   67.59
   1   7   2 3639.34   67.39
   1   7   2 3659.53   67.79
  -1   7  -2 3517.95   67.39
  -1   7  -2 3654.33   68.09
   1   7   2 3669.23   67.69
  -1   7  -2 3572.74   66.19
   1   7   2 3589.84   66.59
   3  -7   2  549.45   17.50
  -3  -7  -2  528.35   18.00
  -3  -7  -2  534.15   12.40
  -3  -7  -2  541.75   17.50
  -3  -7  -2  563.74   17.30
   3  -7   2  556.44   15.00
  -3  -7  -2  550.34   17.20
   3  -7   2  532.15   13.80
  -3   7  -2  544.05   15.90
   3   7   2  559.24   17.20
   3   7   2  552.84   16.40
   3   7   2  566.34   17.10
  -3   7  -2  573.94   15.50
  -3   7  -2  551.14   15.10
  -5  -7  -2   73.29    9.80
  -5  -7  -2   64.39   10.40
   5  -7   2   54.99   11.00
  -5  -7  -2   37.70   10.00
  -5   7  -2   58.69   10.10
  -5   7  -2   59.89    9.00
  -5   7  -2   55.79    8.10
   5   7   2   44.90    8.80
   5   7   2   52.29   10.70
  -6  -8   2   -1.30    8.90
  -6  -8   2   12.90   10.80
   6  -8  -2   21.90   10.90
  -6   8   2    6.00    9.90
   6   8  -2   14.90   10.00
  -4  -8   2   82.09   10.20
   4  -8  -2   79.69    7.50
  -4  -8   2   92.49    9.30
   4  -8  -2   93.99    9.00
  -4  -8   2   82.69    9.10
  -4  -8   2   81.99    6.40
   4  -8  -2   69.09    9.10
  -4  -8   2   62.69    6.40
  -4   8   2   71.49    8.70
   4   8  -2   78.19    9.20
   4   8  -2   80.29    8.90
  -4   8   2   74.79    9.10
  -4   8   2   83.69    7.30
  -4   8   2   93.49   10.90
   2  -8  -2  517.45   14.60
  -2  -8   2  508.45   15.10
  -2  -8   2  513.05   12.70
   2  -8  -2  504.25   12.90
  -2  -8   2  496.95   12.60
   2  -8  -2  509.65   12.90
  -2  -8   2  489.45   14.60
  -2  -8   2  512.45   14.30
   2   8  -2  500.15   12.60
  -2   8   2  513.85   14.90
   2   8  -2  492.85   14.90
  -2   8   2  499.65   13.90
   2   8  -2  515.25   15.20
   2   8  -2  497.85   12.70
  -2   8   2  499.75   11.70
   2   8  -2  507.15   14.00
   2   8  -2  490.15   12.50
   0  -8  -2    2.60    4.20
   0  -8   2   10.40    2.50
   0  -8   2    8.90    3.80
   0  -8  -2    6.50    4.00
   0  -8   2    8.00    3.30
   0  -8  -2    5.30    3.10
   0  -8  -2    7.90    3.10
   0  -8  -2    2.40    2.90
   0  -8   2    9.20    3.40
   0   8  -2    4.60    3.70
   0   8  -2    8.70    2.00
   0   8  -2    5.70    3.10
   0   8  -2   11.20    2.40
   0   8   2    5.60    3.40
   0   8  -2    8.00    3.80
   2  -8   2  389.46    8.60
  -2  -8  -2  377.06   10.30
   2  -8   2  370.26   13.30
   2  -8   2  361.56   12.70
  -2  -8  -2  385.36   12.90
  -2  -8  -2  378.46   12.80
   2  -8   2  378.66    8.80
   2  -8   2  374.96    8.80
  -2  -8  -2  390.26   10.10
  -2  -8  -2  395.96   12.70
   2  -8   2  395.76   11.00
  -2  -8  -2  379.06   11.90
  -2   8  -2  385.56   10.60
   2   8   2  368.76   12.30
  -2   8  -2  403.66   13.50
   2   8   2  360.16   12.30
   2   8   2  382.26   10.00
   2   8   2  361.16   12.40
  -2   8  -2  377.26   11.00
   4  -8   2  110.09    8.20
   4  -8   2  102.99   10.50
  -4  -8  -2   95.79   10.30
   4  -8   2  130.99    9.20
  -4  -8  -2  109.49   12.60
  -4  -8  -2  111.49   12.20
   4   8   2  125.09   12.10
   4   8   2  105.99   11.40
  -4   8  -2  104.39    9.70
  -4   8  -2  134.49   11.50
  -6  -8  -2   12.10   10.50
   6  -8   2   17.60   11.10
  -6  -8  -2   34.50   10.90
  -6   8  -2   21.40   10.40
  -6   8  -2   33.10    7.90
   6   8   2   29.60   11.20
   5  -9  -2    5.30    4.40
   5  -9  -2    4.50    7.30
   5  -9  -2    7.60    8.60
  -5  -9   2   -0.10    8.90
   5   9  -2   -1.70    7.70
   5   9  -2   -0.30    8.00
  -5   9   2    3.80    4.70
  -5   9   2   10.10    8.80
  -5   9   2   -4.20    6.90
  -3  -9   2   29.70    4.30
   3  -9  -2   25.40    6.40
  -3  -9   2   30.20    6.00
  -3  -9   2   13.00    6.20
  -3  -9   2   29.20    5.90
   3  -9  -2   25.00    3.30
   3  -9  -2   24.60    3.40
  -3  -9   2   19.90    4.00
  -3   9   2   24.40    3.70
  -3   9   2   26.80    5.70
   3   9  -2   30.90    4.20
  -3   9   2   15.90    6.40
   3   9  -2   24.10    5.80
   3   9  -2   23.30    5.20
   3   9  -2   25.60    5.40
   3   9  -2   28.00    6.10
  -3   9   2   28.90    8.70
   1  -9  -2  457.05   11.10
  -1  -9   2  476.25   12.40
   1  -9  -2  466.85   11.70
  -1  -9   2  472.15   12.30
   1  -9  -2  482.05   11.00
  -1  -9   2  471.85   12.00
  -1  -9   2  474.95   10.00
   1  -9  -2  473.65   12.70
  -1  -9   2  460.95   12.80
  -1   9   2  454.95   11.60
  -1   9   2  478.75   11.70
   1   9  -2  468.65   10.20
   1   9  -2  456.75   12.50
  -1   9   2  486.75   11.40
   1   9  -2  479.55   12.20
  -1   9   2  472.45   13.00
   1   9  -2  466.35   12.40
   1   9  -2  494.05   12.60
  -1  -9  -2 2503.45   48.60
  -1  -9  -2 2544.55   47.80
   1  -9   2 2519.35   47.20
   1  -9   2 2545.45   47.60
  -1  -9  -2 2511.35   48.10
  -1  -9  -2 2585.64   48.60
   1  -9   2 2470.85   48.20
   1  -9   2 2557.14   48.30
  -1  -9  -2 2519.55   48.60
   1   9   2 2523.55   48.30
   1   9   2 2520.55   47.70
   1   9   2 2499.25   48.60
   1   9   2 2537.05   49.60
  -1   9  -2 2434.76   48.20
   1   9   2 2566.24   48.80
  -1   9  -2 2512.45   47.60
  -3  -9  -2   69.79    7.80
  -3  -9  -2   57.19    5.30
   3  -9   2   58.19    5.60
  -3  -9  -2   47.70    7.10
  -3  -9  -2   64.19   11.20
  -3  -9  -2   57.69    4.70
  -3  -9  -2   55.79    7.10
   3  -9   2   46.40    7.00
  -3   9  -2   50.49    5.80
   3   9   2   53.19    7.10
   3   9   2   49.99    7.00
  -3   9  -2   65.19    7.30
   3   9   2   51.99    7.10
  -3   9  -2   63.79    5.80
  -5  -9  -2   17.80    9.10
  -5  -9  -2   18.30   13.00
  -5  -9  -2    7.30    8.90
   5  -9   2    2.40    8.90
   5   9   2   32.40    9.80
  -5   9  -2   -2.10    6.20
  -5   9  -2    0.70    6.10
   5   9   2   -8.00    6.80
  -5   9  -2    7.50    8.10
  -6 -10   2   11.30   11.50
   6 -10  -2   10.20   10.30
  -6 -10   2    4.50   10.30
  -6  10   2   -7.30    9.50
   6  10  -2    5.30    9.70
   4 -10  -2   16.70    4.00
   4 -10  -2   11.20    7.50
  -4 -10   2   22.20    9.50
  -4 -10   2   23.40    4.60
   4 -10  -2    9.30    5.40
  -4 -10   2   12.40    7.50
  -4 -10   2   14.00    7.40
   4  10  -2   20.20    7.50
  -4  10   2   15.70    7.20
  -4  10   2    6.00    6.00
   4  10  -2    9.30    6.70
  -4  10   2    3.20    8.00
  -4  10   2   10.90    4.10
  -2 -10   2   65.99    6.20
   2 -10  -2   62.39    6.10
  -2 -10   2   63.39    6.20
   2 -10  -2   61.39    6.40
  -2 -10   2   73.59    5.90
  -2 -10   2   74.49    8.40
  -2 -10   2   71.39    6.40
  -2 -10   2   70.79    6.30
   2 -10  -2   60.39    5.70
   2  10  -2   63.69    5.80
   2  10  -2   64.99    6.40
   2  10  -2   65.59    6.10
   2  10  -2   61.19    5.80
  -2  10   2   77.49    7.30
  -2  10   2   71.19    5.50
  -2  10   2   80.29    7.40
   2  10  -2   64.89    6.40
  -2  10   2   85.09    6.00
   2  10  -2   64.89    6.30
   0 -10  -2  138.49    6.30
   0 -10   2  131.29    6.70
   0 -10  -2  130.19    5.80
   0 -10  -2  142.89    6.90
   0 -10  -2  131.39    7.70
   0 -10   2  127.19    6.90
   0 -10   2  116.19    5.10
   0 -10   2  124.09    6.40
   0  10  -2  131.09    6.70
   0  10   2  118.79    5.90
   0  10  -2  126.09    4.50
   0  10   2  123.19    6.40
   0  10  -2  131.89    5.20
   0  10   2  122.29    7.20
   0  10   2  125.79    6.20
   0  10  -2  119.59    6.60
   0  10  -2  122.69    4.30
   2 -10   2  210.68   10.30
   2 -10   2  208.08    8.10
  -2 -10  -2  210.58   10.10
  -2 -10  -2  200.18    7.60
  -2 -10  -2  199.38    8.20
   2 -10   2  213.18   10.90
   2 -10   2  197.38    6.50
   2 -10   2  188.78    7.20
  -2 -10  -2  202.38    9.10
  -2 -10  -2  201.58   10.60
  -2 -10  -2  195.18   10.20
   2  10   2  207.18   11.70
  -2  10  -2  206.38    8.30
  -2  10  -2  208.38    7.50
   2  10   2  193.88    9.70
   2  10   2  205.38   10.10
  -2  10  -2  199.28   10.50
   2  10   2  205.28    7.60
   2  10   2  200.48    9.60
   4 -10   2   84.89    7.40
  -4 -10  -2   90.99    5.90
  -4 -10  -2   86.99   15.30
  -4 -10  -2  109.59   10.70
   4 -10   2   83.49   10.20
  -4 -10  -2  115.59   13.00
  -4 -10  -2  103.59    6.60
   4  10   2  107.59   11.90
  -4  10  -2  109.49    9.40
  -4  10  -2   90.49    9.60
   4  10   2   88.19   10.00
  -4  10  -2   84.09    8.70
  -6 -10  -2   18.30   10.80
  -6 -10  -2    1.00   10.00
   6 -10   2    2.80   10.50
  -6  10  -2    6.50    6.80
   6  10   2   10.80   10.50
  -6  10  -2    4.90    9.70
   5 -11  -2  109.49   12.60
   5 -11  -2   78.79    9.40
  -5 -11   2  105.89   11.80
  -5 -11   2  101.89   12.80
   5  11  -2  103.09   11.00
  -5  11   2  102.79   11.30
  -5  11   2   97.69    7.80
  -5  11   2   93.29   12.40
   5  11  -2  103.19   11.90
  -3 -11   2  250.17   11.60
   3 -11  -2  242.88   12.40
  -3 -11   2  222.68    8.90
  -3 -11   2  253.47   17.70
  -3 -11   2  240.58   12.00
  -3 -11   2  231.88   12.70
  -3 -11   2  229.18    9.30
   3 -11  -2  223.08    7.90
  -3  11   2  238.18   13.00
   3  11  -2  246.88   10.50
   3  11  -2  224.58   10.80
   3  11  -2  229.68   11.80
  -3  11   2  236.78    7.40
   3  11  -2  229.68    9.20
   3  11  -2  250.97   12.40
  -3  11   2  227.18   11.20
   3  11  -2  245.68   11.10
   1 -11  -2  318.07    9.60
  -1 -11   2  317.17    9.70
  -1 -11   2  323.37    9.90
  -1 -11   2  320.07   10.50
  -1 -11   2  311.07    9.80
   1 -11  -2  268.77   11.10
   1 -11  -2  313.27    7.30
   1 -11  -2  326.87    7.40
   1 -11  -2  322.37    8.50
  -1 -11   2  311.17    7.60
  -1 -11   2  320.27    9.90
   1  11  -2  295.07   11.90
  -1  11   2  311.97   10.70
  -1  11   2  303.57    9.00
  -1  11   2  329.07    9.10
  -1  11   2  317.27    9.40
   1  11  -2  314.07   10.20
   1  11  -2  316.97    7.90
  -1  11   2  317.27    7.40
   1  11  -2  329.27   10.00
   1  11  -2  316.37   10.20
   1 -11   2  581.64   13.30
   1 -11   2  556.74   13.70
  -1 -11  -2  499.85   14.30
  -1 -11  -2  545.85   14.20
  -1 -11  -2  515.25   13.40
  -1 -11  -2  532.05   13.90
   1 -11   2  558.74   13.60
   1 -11   2  556.74   12.90
   1 -11   2  564.34   12.90
  -1 -11  -2  535.95   13.80
   1  11   2  550.14   14.30
   1  11   2  569.84   14.40
  -1  11  -2  530.75   13.20
  -1  11  -2  526.15   13.00
   1  11   2  550.54   13.50
  -1  11  -2  506.45   13.80
  -3 -11  -2  341.07   10.50
  -3 -11  -2  349.17   15.70
  -3 -11  -2  338.87   13.80
  -3 -11  -2  316.97   14.10
   3 -11   2  338.57   11.10
   3 -11   2  316.07   13.90
  -3 -11  -2  347.97   10.20
   3  11   2  322.87   13.50
  -3  11  -2  338.77   11.40
   3  11   2  345.67   14.30
   3  11   2  347.17   13.50
  -3  11  -2  341.97   11.80
  -3  11  -2  330.77   11.50
  -5 -11  -2   84.39   11.80
   5 -11   2   96.99   12.30
  -5 -11  -2   45.40   10.50
   5  11   2   65.09   10.80
  -5  11  -2   72.89   10.10
   5  11   2   57.09    9.70
  -5  11  -2   78.29    8.20
  -6 -12   2    9.70   10.80
   6 -12  -2   13.40   11.00
  -6 -12   2   17.10   10.60
  -6  12   2   18.70   10.10
   6  12  -2   -3.70    9.20
  -4 -12   2  115.89   11.70
  -4 -12   2  129.09    8.60
   4 -12  -2  135.69   13.00
  -4 -12   2  129.49   13.60
  -4 -12   2  129.79    8.10
   4 -12  -2  120.79    6.60
  -4  12   2  147.39   14.30
   4  12  -2  134.39   13.10
  -4  12   2  128.49    6.90
   4  12  -2  128.49   11.60
  -4  12   2  111.39   11.30
  -4  12   2  122.19   12.10
   2 -12  -2  108.99    8.00
   2 -12  -2  103.89    5.70
  -2 -12   2  102.39    6.10
   2 -12  -2  102.49    5.90
   2 -12  -2   95.79    6.40
  -2 -12   2  120.69    7.40
  -2 -12   2  108.19    8.80
  -2 -12   2  106.29    7.00
  -2 -12   2  107.19    8.30
   2  12  -2  110.09    7.30
   2  12  -2   88.99    9.20
   2  12  -2  103.69    9.00
  -2  12   2  108.19    7.50
   2  12  -2   97.09    8.60
  -2  12   2  114.89    9.40
   2  12  -2  108.09    6.80
  -2  12   2  113.59    7.20
  -2  12   2  109.19    6.20
   0 -12  -2  432.66   11.90
   0 -12   2  443.56   11.70
   0 -12  -2  448.46   12.40
   0 -12   2  435.36   11.70
   0 -12  -2  437.96   11.30
   0 -12   2  474.35   11.90
   0 -12  -2  443.66   11.00
   0 -12   2  463.25   12.00
   0 -12  -2  429.36   10.80
   0  12  -2  438.76    9.60
   0  12   2  437.26   11.30
   0  12   2  425.66   12.30
   0  12   2  435.96   11.30
   0  12   2  439.16   11.80
   0  12  -2  422.26   10.40
   0  12  -2  416.56    9.70
   0  12  -2  419.66   11.80
   0  12  -2  441.16   11.70
   2 -12   2 1650.73   31.90
   2 -12   2 1624.34   32.80
  -2 -12  -2 1633.14   35.20
  -2 -12  -2 1684.03   35.50
  -2 -12  -2 1678.73   35.40
  -2 -12  -2 1630.54   33.00
   2 -12   2 1642.54   34.80
   2 -12   2 1625.24   31.70
   2 -12   2 1609.44   34.80
  -2 -12  -2 1614.64   33.90
  -2  12  -2 1672.43   31.90
  -2  12  -2 1623.54   35.10
   2  12   2 1615.74   34.20
   2  12   2 1647.94   35.30
   2  12   2 1574.54   34.20
  -2  12  -2 1669.73   33.00
   2  12   2 1607.54   34.90
   4 -12   2  123.89   13.20
  -4 -12  -2  127.39   12.90
  -4 -12  -2  111.89   11.10
  -4 -12  -2  118.79    7.70
  -4 -12  -2  150.68   13.80
  -4 -12  -2  140.79    8.30
   4 -12   2  120.79    9.40
   4  12   2  113.59   12.40
  -4  12  -2  115.09   10.80
   4  12   2  116.19   12.50
  -4  12  -2  114.49   10.30
  -4  12  -2  135.99    9.80
  -6 -12  -2    2.50   10.80
  -6 -12  -2    6.20   10.40
  -6  12  -2   13.50    6.60
   6  12   2   17.10   10.60
  -6  12  -2   13.90   15.40
  -5 -13   2   -0.20    9.00
   5 -13  -2    5.80    6.90
  -5 -13   2    9.00    9.40
  -5 -13   2    3.70    4.40
   5 -13  -2   13.30    9.40
  -5  13   2    1.80    8.00
   5  13  -2   -3.40    8.10
  -5  13   2   -3.00    7.10
   5  13  -2   11.30    8.30
  -3 -13   2   22.40    4.90
  -3 -13   2   19.10    6.00
  -3 -13   2   14.50    6.20
   3 -13  -2   22.20    3.60
  -3 -13   2   26.40    4.70
   3 -13  -2   19.90    6.80
  -3 -13   2   24.00    5.00
   3 -13  -2   25.00    4.20
   3  13  -2   23.60    5.50
  -3  13   2   18.20    6.70
   3  13  -2   30.90    5.20
  -3  13   2   20.60    3.70
  -3  13   2   16.60    5.40
   3  13  -2   19.00    6.10
   3  13  -2    8.90    5.80
   3  13  -2   26.30    5.00
  -1 -13   2   46.90    5.10
   1 -13  -2   52.49    5.10
  -1 -13   2   48.30    4.70
  -1 -13   2   47.70    5.50
  -1 -13   2   52.79    4.80
  -1 -13   2   45.50    3.40
   1 -13  -2   43.40    4.00
  -1 -13   2   51.19    5.40
   1 -13  -2   41.70    4.10
   1 -13  -2   53.59    5.00
   1 -13  -2   47.60    4.10
   1 -13  -2   48.50    5.50
   1  13  -2   53.09    5.10
  -1  13   2   38.20    4.00
  -1  13   2   49.50    5.80
   1  13  -2   56.19    5.10
   1  13  -2   45.30    5.00
   1  13  -2   46.10    5.10
   1  13  -2   49.20    4.70
  -1  13   2   45.60    4.20
  -1  13   2   48.60    4.70
  -1  13   2   44.30    4.20
  -1 -13  -2  571.14   14.60
   1 -13   2  547.45   13.30
   1 -13   2  549.95   13.20
  -1 -13  -2  542.35   14.30
   1 -13   2  549.15   13.40
   1 -13   2  565.54   13.50
   1 -13   2  539.05   15.00
  -1 -13  -2  528.45   14.70
  -1 -13  -2  489.55   16.90
  -1 -13  -2  554.54   14.20
   1  13   2  548.35   14.50
   1  13   2  546.95   14.70
   1  13   2  542.85   14.60
  -1  13  -2  536.65   14.20
  -1  13  -2  540.15   13.50
   1  13   2  550.04   14.70
  -1  13  -2  546.85   13.60
   3 -13   2   70.99    5.00
  -3 -13  -2   71.19    8.70
   3 -13   2   83.09    8.40
  -3 -13  -2   72.99    7.10
  -3 -13  -2   75.49    8.40
  -3 -13  -2   82.39    8.70
   3 -13   2   75.69    7.00
  -3 -13  -2   68.79    6.40
   3  13   2   77.09    8.20
  -3  13  -2   75.19    7.70
   3  13   2   67.99    7.60
   3  13   2   77.69    7.90
  -3  13  -2   69.69    8.60
  -3  13  -2   70.89    7.60
  -3  13  -2   84.79    7.60
   5 -13   2  -11.20    8.10
  -5 -13  -2   -4.70    9.10
  -5 -13  -2   -1.90    8.30
  -5  13  -2   -5.10    9.50
   5  13   2    7.70    7.90
  -5  13  -2    3.70    7.70
   5  13   2   -9.00    8.50
  -6 -14   2   -4.30   10.20
  -6 -14   2    7.30   10.50
  -6  14   2   -1.70   15.70
   6  14  -2   15.00   10.00
  -4 -14   2   76.69    6.90
  -4 -14   2   66.89    9.70
   4 -14  -2   66.89    9.90
  -4 -14   2   54.39    6.00
   4 -14  -2   50.19    5.90
  -4 -14   2   61.79    9.90
   4  14  -2   49.20    9.20
   4  14  -2   57.29    8.30
  -4  14   2   62.79   10.40
  -4  14   2   60.39    8.80
  -2 -14   2  282.97   11.60
   2 -14  -2  270.37    7.80
   2 -14  -2  279.97    8.00
  -2 -14   2  283.07   11.90
   2 -14  -2  281.07    9.50
  -2 -14   2  264.67   10.00
  -2 -14   2  279.37   10.40
  -2 -14   2  263.67   16.10
   2 -14  -2  272.47   11.00
  -2 -14   2  274.67    8.70
   2  14  -2  269.17    9.20
  -2  14   2  282.07   12.30
   2  14  -2  269.87   10.40
   2  14  -2  266.17   11.30
  -2  14   2  287.37    9.90
   2  14  -2  295.47   11.90
  -2  14   2  258.07    9.80
  -2  14   2  278.27    9.20
   2  14  -2  258.97   10.90
   0 -14   2  752.02   17.50
   0 -14   2  706.33   15.80
   0 -14   2  746.93   17.60
   0 -14  -2  765.82   16.50
   0 -14  -2  768.92   17.90
   0 -14  -2  758.42   17.80
   0 -14   2  755.42   17.50
   0 -14  -2  753.72   16.90
   0  14  -2  741.03   15.20
   0  14   2  715.33   16.70
   0  14  -2  732.43   15.20
   0  14   2  728.03   17.60
   0  14  -2  749.42   17.50
   0  14  -2  747.43   17.50
   0  14   2  744.63   16.80
   2 -14   2  131.99    6.50
  -2 -14  -2  135.89   10.10
   2 -14   2  135.29    6.60
  -2 -14  -2  144.89    8.10
   2 -14   2  136.89    8.70
  -2 -14  -2  138.19    8.50
   2 -14   2  126.29    7.10
   2 -14   2  137.29    9.10
  -2 -14  -2  138.49    9.50
  -2 -14  -2  137.99    8.90
  -2  14  -2  134.89    9.30
   2  14   2  135.59    9.30
  -2  14  -2  133.99    5.90
   2  14   2  148.89   13.80
   2  14   2  124.59    9.40
   2  14   2  141.29    9.60
  -2  14  -2  135.49    7.30
  -4 -14  -2  176.68   14.70
  -4 -14  -2  167.68    8.10
  -4 -14  -2  160.58    9.00
   4 -14   2  155.38   13.80
   4 -14   2  151.08    9.70
  -4 -14  -2  169.48   14.40
   4  14   2  156.18   13.70
   4  14   2  142.09   13.50
  -4  14  -2  151.68   10.20
  -4  14  -2  148.19   11.30
  -4  14  -2  141.49   10.80
   6 -14   2   23.60   13.00
  -6 -14  -2   13.00   11.10
  -6 -14  -2   26.70   11.60
  -6  14  -2   20.50    6.70
  -6  14  -2   18.70   11.30
   6  14   2    2.50   10.30
  -5 -15   2   65.09   11.30
   5 -15  -2   58.19   11.10
  -5 -15   2   64.69    6.10
  -5 -15   2   73.49    7.50
  -5 -15   2   56.29   10.90
   5  15  -2   62.39   11.00
   5  15  -2   57.39    9.70
  -5  15   2   52.69   10.00
  -5  15   2   59.79    8.90
  -3 -15   2  393.06   12.70
  -3 -15   2  344.67   14.90
   3 -15  -2  370.26   15.40
   3 -15  -2  380.46   10.80
   3 -15  -2  381.86   10.50
  -3 -15   2  383.76   15.60
  -3 -15   2  387.66   12.40
  -3 -15   2  346.57   13.60
   3 -15  -2  405.06   11.20
  -3 -15   2  379.66   15.50
   3  15  -2  381.86   12.90
   3  15  -2  386.36   15.60
   3  15  -2  368.66   12.10
  -3  15   2  377.36   13.20
  -3  15   2  374.66   13.60
  -3  15   2  389.46   15.70
  -3  15   2  367.26   10.80
  -1 -15   2   43.70    5.10
  -1 -15   2   45.20    5.60
   1 -15  -2   50.09    5.30
   1 -15  -2   38.10    3.60
  -1 -15   2   35.50    4.40
   1 -15  -2   38.50    3.20
  -1 -15   2   44.00    5.20
   1 -15  -2   42.50    3.60
  -1 -15   2   45.60    4.70
   1 -15  -2   38.40    5.40
   1 -15  -2   41.70    3.80
   1  15  -2   33.10    5.10
  -1  15   2   44.70    4.30
  -1  15   2   35.60    5.80
   1  15  -2   44.20    4.90
  -1  15   2   40.40    3.50
   1  15  -2   46.50    3.90
  -1  15   2   51.69    5.60
   1  15  -2   39.60    5.00
  -1  15   2   42.20    4.10
   1  15  -2   40.60    4.90
   1 -15   2  463.15   12.10
  -1 -15  -2  442.36   12.90
   1 -15   2  447.16   12.40
   1 -15   2  451.55   12.20
  -1 -15  -2  429.36   12.80
   1 -15   2  444.36   12.00
  -1 -15  -2  462.15   13.80
   1  15   2  434.76   13.50
   1  15   2  444.46   13.00
  -1  15  -2  432.66   12.30
  -1  15  -2  443.56   12.20
   1  15   2  442.76   12.70
   1  15   2  442.76   13.40
   1  15   2  419.66   13.10
  -1  15  -2  440.06   13.00
   3 -15   2  956.20   19.60
  -3 -15  -2  957.90   21.90
  -3 -15  -2  914.41   21.40
   3 -15   2  898.71   19.40
  -3 -15  -2  971.30   25.60
   3 -15   2  922.71   25.20
  -3 -15  -2  927.61   25.20
   3 -15   2  914.91   21.30
  -3 -15  -2  930.71   24.70
  -3  15  -2  921.71   21.60
  -3  15  -2  933.01   25.40
  -3  15  -2  928.81   21.60
  -3  15  -2  906.31   21.60
   3  15   2  921.01   24.10
   3  15   2  957.60   25.40
   3  15   2  920.31   24.70
   5 -15   2   40.50   10.50
  -5 -15  -2   48.90   10.70
  -5 -15  -2   39.10   13.10
  -5  15  -2   30.70    8.80
   5  15   2   46.50   10.20
  -5  15  -2   61.59    8.10
  -5  15  -2   50.99   10.40
   5  15   2   34.90    9.50
  -6 -16   2   -6.80   10.40
   6 -16  -2   20.90   15.10
  -6 -16   2    1.20   12.60
   6  16  -2   -2.90    9.00
  -6  16   2   -6.80    9.60
   4 -16  -2  165.98   14.80
  -4 -16   2  157.18   10.40
  -4 -16   2  159.98    9.70
  -4 -16   2  165.08   14.80
   4 -16  -2  184.68   10.80
   4 -16  -2  161.68    8.10
  -4 -16   2  156.98   15.20
  -4  16   2  175.78   15.80
   4  16  -2  164.48   15.10
  -4  16   2  199.08   11.80
   4  16  -2  162.48   11.80
  -4  16   2  152.08   12.90
  -2 -16   2  424.06   13.80
  -2 -16   2  424.46   14.10
  -2 -16   2  432.56   13.20
   2 -16  -2  392.16   13.90
   2 -16  -2  422.56   12.20
  -2 -16   2  420.06   14.50
  -2 -16   2  421.76   11.20
  -2 -16   2  444.36   13.50
   2 -16  -2  417.56    9.70
   2  16  -2  431.26   14.50
   2  16  -2  418.16   13.90
   2  16  -2  416.96   13.30
  -2  16   2  424.66   12.00
  -2  16   2  433.16   12.30
  -2  16   2  432.36   12.50
   2  16  -2  422.16   14.10
  -2  16   2  415.56   14.80
   2  16  -2  419.86   12.00
   0 -16  -2   54.09    5.10
   0 -16  -2   45.40    5.60
   0 -16   2   48.10    4.30
   0 -16   2   43.70    5.30
   0 -16  -2   46.10    4.40
   0 -16   2   34.70    4.80
   0 -16   2   45.20    4.90
   0 -16   2   34.00    5.00
   0 -16  -2   44.70    4.00
   0  16  -2   44.00    3.60
   0  16  -2   49.80    4.60
   0  16  -2   40.00    4.40
   0  16   2   44.30    5.50
   0  16  -2   39.30    4.70
   0  16   2   39.90    4.90
   0  16  -2   35.50    5.10
   0  16   2   42.10    4.50
   0  16   2   37.00    4.60
  -2 -16  -2  183.18    9.10
   2 -16   2  211.08    8.10
   2 -16   2  200.28   10.50
   2 -16   2  194.48    9.60
  -2 -16  -2  195.38   10.70
  -2 -16  -2  184.88   15.00
  -2 -16  -2  189.08    9.00
   2 -16   2  211.58    9.00
  -2 -16  -2  197.08   11.20
  -2 -16  -2  191.08    9.50
   2  16   2  203.28   10.30
  -2  16  -2  190.08    6.50
   2  16   2  191.78   10.60
  -2  16  -2  200.18    8.40
   2  16   2  212.08    9.10
  -2  16  -2  204.98    6.50
   2  16   2  207.98   10.80
  -2  16  -2  199.98   10.80
   2  16   2  197.78   10.50
  -4 -16  -2   45.30    6.30
  -4 -16  -2   51.89    6.70
   4 -16   2   50.99    6.10
   4 -16   2   49.00    9.30
  -4 -16  -2   37.60    9.20
  -4 -16  -2   35.20    9.20
   4  16   2   57.49    9.50
   4  16   2   58.99    9.20
  -4  16  -2   51.89    6.40
  -4  16  -2   53.59    7.30
  -6 -16  -2   -0.50   11.00
   6 -16   2   19.90   11.50
  -6 -16  -2   13.80   10.90
   6  16   2   19.20   11.70
  -6  16  -2   33.80   10.30
  -5 -17   2    7.30    7.00
  -5 -17   2    8.70   11.50
  -5 -17   2   11.60    5.30
   5 -17  -2    6.10    9.60
  -5 -17   2   12.10    9.60
  -5  17   2    2.70    8.40
   5  17  -2    0.00    7.90
  -5  17   2    9.90   10.90
   5  17  -2    6.90    9.20
   3 -17  -2    5.40    4.30
  -3 -17   2    6.50    6.50
  -3 -17   2   16.10    4.80
  -3 -17   2   16.40    6.60
   3 -17  -2   12.20    4.70
  -3 -17   2   15.20    5.40
  -3 -17   2   11.90    4.90
   3  17  -2    8.30    4.70
  -3  17   2   -0.80    5.00
  -3  17   2   24.60    7.70
  -3  17   2   12.50    4.50
  -3  17   2   16.70    5.40
   3  17  -2   13.80    5.60
  -1 -17   2    9.70    4.50
   1 -17  -2   13.40    2.50
  -1 -17   2    7.70    4.40
   1 -17  -2    8.10    4.80
  -1 -17   2    8.30    3.90
  -1 -17   2   11.90    3.70
  -1 -17   2   10.10    4.40
   1 -17  -2   16.10    3.40
   1 -17  -2   13.00    2.40
   1 -17  -2   15.50    3.30
   1 -17  -2   11.20    4.50
  -1 -17   2    6.40    4.60
  -1  17   2   14.60    5.30
   1  17  -2   11.90    4.90
   1  17  -2   17.50    4.50
  -1  17   2    6.50    3.50
  -1  17   2   16.70    3.80
  -1  17   2    8.40    4.20
   1  17  -2   14.80    3.90
  -1  17   2   12.30    3.20
   1  17  -2   10.70    5.40
   1 -17   2  142.79    7.40
  -1 -17  -2  133.09    9.10
   1 -17   2  108.79    7.30
   1 -17   2  129.49    7.60
  -1 -17  -2  135.69    8.20
  -1 -17  -2  137.79    7.80
  -1 -17  -2  133.49    8.80
  -1 -17  -2  130.69    8.40
  -1 -17  -2  114.09    8.90
   1 -17   2  126.99    7.50
  -1  17  -2  136.59    7.70
   1  17   2  140.29    8.30
   1  17   2  127.29    8.20
   1  17   2  132.29    8.80
   1  17   2  135.99    9.50
   1  17   2  142.09    8.50
  -1  17  -2  137.39    8.60
  -1  17  -2  136.99    8.10
  -3 -17  -2    3.30    4.90
  -3 -17  -2   13.40    5.20
   3 -17   2   11.30    4.50
  -3 -17  -2    7.60    5.80
   3 -17   2    9.20    6.50
   3 -17   2   11.10    3.80
   3 -17   2   12.20    3.60
  -3 -17  -2   16.80    7.20
  -3 -17  -2   13.70    6.70
   3  17   2    2.30    6.30
  -3  17  -2    1.00    4.30
  -3  17  -2   10.20    4.50
  -3  17  -2   10.00    4.50
   3  17   2    4.10    7.10
   3  17   2    7.70    5.80
  -3  17  -2   11.60    7.10
  -5 -17  -2   18.60   10.10
  -5 -17  -2   10.90    5.10
   5 -17   2   11.30    9.70
  -5 -17  -2   12.50    6.00
  -5 -17  -2    4.60    9.10
   5  17   2   33.10   10.00
  -5  17  -2   27.10    6.10
  -5  17  -2    6.90    6.50
  -5  17  -2    8.70    7.70
   5  17   2    8.50    9.50
  -4 -18   2  128.19    9.70
  -4 -18   2  120.99   11.80
  -4 -18   2  132.19   14.50
   4 -18  -2  126.19    6.80
   4 -18  -2  138.49   13.90
   4 -18  -2  125.29    7.80
  -4 -18   2  136.99   10.60
   4  18  -2  107.99   11.50
  -4  18   2  147.59   11.70
  -4  18   2  111.09   12.20
  -4  18   2  151.08   14.90
   4  18  -2  110.09   11.30
  -2 -18   2  638.24   17.20
  -2 -18   2  658.43   19.20
   2 -18  -2  655.33   13.80
  -2 -18   2  658.73   18.10
  -2 -18   2  608.24   17.50
   2 -18  -2  679.13   16.70
  -2 -18   2  682.13   17.70
  -2 -18   2  654.23   15.20
  -2  18   2  649.04   16.30
   2  18  -2  643.94   17.50
  -2  18   2  675.53   16.40
  -2  18   2  605.54   23.20
   2  18  -2  671.93   18.50
   2  18  -2  642.04   18.60
   2  18  -2  631.84   15.70
  -2  18   2  640.14   19.00
   0 -18   2  162.48    8.70
   0 -18   2  147.09    8.30
   0 -18  -2  169.78    9.00
   0 -18  -2  171.38    7.20
   0 -18   2  173.28    8.80
   0 -18  -2  174.98    8.30
   0 -18  -2  165.18    9.40
   0 -18   2  168.68    8.50
   0 -18   2  158.18    7.10
   0  18   2  158.18    7.60
   0  18   2  152.98    8.40
   0  18   2  152.88    9.10
   0  18  -2  157.18    8.80
   0  18  -2  162.88    7.30
   0  18   2  138.29    6.70
   0  18  -2  174.68    6.50
   0  18   2  167.88    7.90
   0  18  -2  178.58    8.50
   0  18  -2  170.18    6.40
   2 -18   2   63.09    6.10
  -2 -18  -2   70.19    6.50
   2 -18   2   67.09    6.20
   2 -18   2   66.49    6.20
  -2 -18  -2   40.30    8.00
   2 -18   2   53.99    7.10
  -2 -18  -2   80.59    7.60
  -2 -18  -2   63.89    6.00
   2 -18   2   84.29    7.70
   2 -18   2   65.79    6.30
  -2 -18  -2   65.09    6.60
   2  18   2   66.09    6.70
  -2  18  -2   64.79    7.40
   2  18   2   53.39    6.70
  -2  18  -2   57.79    5.30
  -2  18  -2   58.89    4.40
  -2  18  -2   58.89    4.50
   2  18   2   59.59    6.40
   2  18   2   56.69    7.30
   4 -18   2   14.70    8.20
  -4 -18  -2   15.40    5.20
  -4 -18  -2    9.90    8.30
   4 -18   2   16.80    5.10
  -4 -18  -2   20.30    9.40
  -4 -18  -2    8.30    5.60
  -4  18  -2   14.20    5.80
  -4  18  -2    0.20    5.90
  -4  18  -2   19.60    5.50
   4  18   2   11.40    8.30
   4  18   2    7.30    7.70
  -5 -19   2   82.19    7.60
  -5 -19   2   53.49   11.40
  -5 -19   2   74.99   12.10
   5 -19  -2   64.69   11.80
   5  19  -2   57.79    9.80
  -5  19   2   82.69   13.60
  -5  19   2   79.89    9.10
  -5  19   2   67.09   10.40
  -3 -19   2  286.37   12.00
  -3 -19   2  297.47   15.00
  -3 -19   2  267.87   11.80
   3 -19  -2  322.17   11.00
  -3 -19   2  290.27   14.60
   3 -19  -2  290.77   10.30
  -3 -19   2  281.47   10.60
  -3  19   2  286.37   10.30
   3  19  -2  282.07   12.30
  -3  19   2  299.47   12.30
   3  19  -2  293.97   10.90
  -3  19   2  299.77   12.50
  -3  19   2  301.17   15.10
  -1 -19   2  191.08   10.20
   1 -19  -2  206.58    7.60
  -1 -19   2  191.98    8.20
  -1 -19   2  171.38    7.80
  -1 -19   2  177.18    9.10
  -1 -19   2  188.78    9.70
  -1 -19   2  192.28    7.60
   1 -19  -2  193.28    9.50
   1 -19  -2  208.18    7.50
   1 -19  -2  192.78    9.60
   1  19  -2  200.18    9.70
  -1  19   2  174.68    7.70
   1  19  -2  207.58    9.20
   1  19  -2  197.18    9.40
  -1  19   2  189.18    9.20
  -1  19   2  192.48    7.40
   1  19  -2  202.78    7.40
  -1  19   2  205.38   10.80
  -1  19   2  198.38    8.10
  -1 -19  -2 1974.80   39.90
   1 -19   2 1919.71   39.70
  -1 -19  -2 2014.40   41.10
   1 -19   2 1948.61   39.80
   1 -19   2 2007.40   39.60
   1 -19   2 1951.60   39.90
  -1 -19  -2 1981.20   40.10
  -1 -19  -2 2004.60   41.90
  -1 -19  -2 1975.90   40.00
  -1 -19  -2 2006.40   40.70
   1 -19   2 1984.40   39.60
  -1  19  -2 1937.21   40.00
   1  19   2 1979.70   40.60
  -1  19  -2 1981.30   40.20
   1  19   2 2009.80   41.90
   1  19   2 1883.51   40.40
   1  19   2 1916.61   39.90
   1  19   2 2011.80   40.70
  -3 -19  -2  604.74   20.80
   3 -19   2  606.04   16.30
  -3 -19  -2  609.04   16.90
   3 -19   2  601.34   16.00
   3 -19   2  636.74   20.30
  -3 -19  -2  622.04   17.50
  -3 -19  -2  608.74   20.40
   3 -19   2  629.94   15.40
   3  19   2  601.34   20.50
  -3  19  -2  614.14   20.70
  -3  19  -2  611.74   16.30
  -3  19  -2  585.64   15.90
   3  19   2  579.34   19.60
  -3  19  -2  599.44   15.80
  -5 -19  -2  122.49    9.20
  -5 -19  -2   82.29   12.40
  -5 -19  -2  120.39   13.00
   5 -19   2   91.69   12.80
  -5  19  -2   97.39   11.50
  -5  19  -2   88.09   10.30
   5  19   2  117.49   13.00
  -5  19  -2  107.79    9.80
   5  19   2  110.79   13.20
  -4 -20   2   28.40    8.80
  -4 -20   2   24.70    9.30
   4 -20  -2   28.80    5.50
   4 -20  -2   44.60    9.90
  -4  20   2   27.20    7.00
   4  20  -2   21.00    8.00
  -4  20   2   23.60    9.70
  -4  20   2   24.00    7.70
   4  20  -2   26.50   15.00
   2 -20  -2   50.89    5.90
   2 -20  -2   43.10    3.70
  -2 -20   2   51.19    7.20
  -2 -20   2   48.90    6.00
  -2 -20   2   57.49    4.90
  -2 -20   2   52.09    6.40
   2 -20  -2   47.60    5.10
  -2 -20   2   45.00    6.20
  -2  20   2   52.39    7.50
   2  20  -2   38.30    5.30
   2  20  -2   55.29    7.00
  -2  20   2   52.79    5.50
   2  20  -2   43.50    6.20
  -2  20   2   51.69    6.40
  -2  20   2   49.20    7.90
   2  20  -2   49.99    6.50
   0 -20  -2   57.59    6.50
   0 -20   2   60.89    6.00
   0 -20  -2   51.49    6.20
   0 -20   2   52.09    5.60
   0 -20   2   58.69    6.20
   0 -20   2   47.90    6.10
   0 -20  -2   62.19    5.90
   0 -20   2   56.39    5.10
   0  20   2   55.59    5.90
   0  20  -2   56.19    6.30
   0  20  -2   51.69    5.60
   0  20   2   56.29    6.30
   0  20   2   64.19    5.60
   0  20  -2   61.49    5.20
   0  20   2   51.49    5.20
   0  20  -2   50.39    5.20
   0  20   2   58.99    5.90
  -2 -20  -2   95.79    7.70
   2 -20   2  109.99    7.20
   2 -20   2  106.49    7.10
  -2 -20  -2  102.79    8.80
  -2 -20  -2  105.79    9.80
  -2 -20  -2  103.39    8.60
   2 -20   2  113.49    7.40
  -2 -20  -2  102.09    7.90
  -2 -20  -2  119.59   12.40
   2  20   2  107.19    9.30
   2  20   2  101.49    9.90
   2  20   2  107.69    8.10
   2  20   2   98.19   10.10
  -2  20  -2  105.59    4.90
  -2  20  -2  100.09    7.40
  -4 -20  -2  212.68   16.60
   4 -20   2  193.48   10.20
  -4 -20  -2  226.78   16.20
   4 -20   2  225.08   17.00
  -4 -20  -2  227.88   11.90
   4 -20   2  207.48    7.50
   4 -20   2  214.58    7.70
  -4 -20  -2  186.68   13.70
   4  20   2  204.28   15.70
  -4  20  -2  225.98   18.70
  -4  20  -2  246.28   11.20
   4  20   2  197.48   15.50
  -4  20  -2  219.88   11.70
  -4  20  -2  203.28   12.10
  -5 -21   2   13.00    9.40
  -5 -21   2   -6.90    9.20
  -5 -21   2    1.60   10.10
   5 -21  -2   12.00   10.20
  -5  21   2   10.20   10.70
  -5  21   2   -1.70    8.00
  -5  21   2   15.40    7.30
   5  21  -2   -1.40    8.40
   5  21  -2   -4.50    8.90
   3 -21  -2    2.80    4.70
  -3 -21   2    4.60    6.30
  -3 -21   2   11.90    4.90
  -3 -21   2   -0.30    6.60
   3 -21  -2   11.00    4.90
  -3  21   2    4.90    5.10
  -3  21   2    3.60    5.40
  -3  21   2    1.80    7.30
  -3  21   2    9.30    7.00
   3  21  -2   -1.00    6.50
   3  21  -2   10.20    6.40
  -1 -21   2    3.30    4.80
  -1 -21   2    6.20    3.70
  -1 -21   2    3.00    3.30
   1 -21  -2    1.30    3.30
  -1 -21   2    1.20    4.80
   1 -21  -2    5.60    4.70
   1 -21  -2    5.70    5.00
  -1 -21   2    3.50    3.90
   1 -21  -2    7.90    3.40
  -1 -21   2    0.30    4.30
   1  21  -2    5.80    3.60
  -1  21   2    7.90    5.40
   1  21  -2    4.30    4.30
  -1  21   2    7.70    3.80
   1  21  -2    9.40    4.90
  -1  21   2    2.30    4.30
   1  21  -2    6.60    4.10
  -1  21   2   -0.90    3.50
  -1  21   2    7.60    3.40
   1 -21   2  503.65   14.00
   1 -21   2  508.95   14.60
  -1 -21  -2  516.85   15.80
  -1 -21  -2  487.45   13.90
   1 -21   2  504.45   15.30
  -1 -21  -2  505.75   14.40
   1 -21   2  491.55   13.80
  -1 -21  -2  500.15   14.70
  -1 -21  -2  495.15   15.10
   1 -21   2  493.95   15.30
  -1 -21  -2  512.85   15.60
   1  21   2  495.55   14.80
   1  21   2  494.25   14.90
   1  21   2  482.45   15.00
  -1  21  -2  497.15   14.70
   1  21   2  516.65   15.20
   1  21   2  489.25   14.80
  -3 -21  -2   10.20    5.90
  -3 -21  -2   21.40    8.10
   3 -21   2   14.30    4.70
   3 -21   2   14.60    4.60
  -3 -21  -2   15.80    7.00
   3 -21   2   20.60    7.30
   3 -21   2    7.60    4.00
   3 -21   2   13.80    4.40
  -3  21  -2   17.00    4.70
   3  21   2    9.50    6.40
  -3  21  -2    7.10    4.40
  -3  21  -2    8.20    4.90
  -3  21  -2   21.80    8.00
   3  21   2   16.00    8.80
   3  21   2   19.40    7.60
  -5 -21  -2    9.30    5.80
   5 -21   2   -6.00    9.20
  -5 -21  -2    3.90    9.50
  -5 -21  -2    5.50   10.10
   5  21   2   -3.20    8.90
   5  21   2  -22.50    9.70
  -5  21  -2    5.30    5.10
  -5  21  -2   13.60    7.80
  -5  21  -2    7.20    6.80
  -4 -22   2   52.89   10.20
  -4 -22   2   43.10    9.80
   4 -22  -2   36.70    4.80
   4 -22  -2   42.30   16.60
   4 -22  -2   40.70    6.10
  -4 -22   2   54.89    7.90
   4  22  -2   33.80    9.60
   4  22  -2   35.00    9.40
  -4  22   2   41.10    7.60
  -4  22   2   45.00   10.60
  -4  22   2   28.60   16.80
   2 -22  -2  576.34   16.20
  -2 -22   2  557.34   17.00
  -2 -22   2  562.14   16.90
  -2 -22   2  590.74   18.70
   2 -22  -2  550.34   13.10
  -2 -22   2  545.65   14.00
   2 -22  -2  546.35   15.30
   2 -22  -2  555.44   13.10
  -2  22   2  565.34   15.10
   2  22  -2  541.65   20.50
   2  22  -2  560.24   14.60
  -2  22   2  538.15   15.70
   2  22  -2  552.34   19.00
  -2  22   2  591.04   18.40
   2  22  -2  550.44   17.40
  -2  22   2  562.34   15.10
   0 -22   2  765.62   19.50
   0 -22   2  754.12   19.20
   0 -22  -2  758.22   19.80
   0 -22  -2  760.72   19.50
   0 -22  -2  756.22   19.00
   0 -22  -2  754.72   21.60
   0 -22   2  770.82   19.70
   0 -22   2  745.43   19.30
   0 -22  -2  794.82   17.20
   0 -22  -2  757.72   16.80
   0  22  -2  743.13   17.80
   0  22  -2  777.82   19.70
   0  22  -2  760.02   19.20
   0  22  -2  758.02   18.50
   0  22   2  755.32   18.20
   0  22  -2  764.92   16.90
   0  22   2  743.43   19.40
   0  22   2  731.73   18.60
   0  22   2  744.13   19.40
   0  22   2  760.92   18.40
   2 -22   2  153.28    8.60
   2 -22   2  144.39   10.10
   2 -22   2  151.18    8.80
  -2 -22  -2  147.09    9.20
  -2 -22  -2  162.18   10.40
   2 -22   2  152.68    8.10
  -2 -22  -2  156.48   11.40
   2 -22   2  160.28    8.30
  -2 -22  -2  170.18   10.20
   2  22   2  135.49   10.70
  -2  22  -2  155.68    8.70
  -2  22  -2  148.69   10.60
   2  22   2  149.88   10.50
   2  22   2  138.79   11.00
   4 -22   2   25.50    4.40
  -4 -22  -2   25.00    9.30
   4 -22   2   28.60   11.30
   4 -22   2   18.60    5.20
  -4 -22  -2   10.00    7.20
  -4 -22  -2   21.00    9.50
  -4  22  -2   25.60    6.20
  -4  22  -2   15.60    5.60
   4  22   2   33.00    9.10
   4  22   2   41.80    9.70
  -4  22  -2   24.70   13.10
  -4  22  -2   21.90   10.50
  -5 -23   2   33.30   11.30
  -5 -23   2   47.10   11.20
  -5 -23   2   23.50    6.80
   5 -23  -2   22.30   10.40
   5  23  -2   18.70    9.00
   5  23  -2   18.10   10.10
  -5  23   2   26.50   11.60
  -5  23   2   28.10   11.30
  -5  23   2   20.20    8.80
  -3 -23   2   49.00    7.60
   3 -23  -2   50.79    6.60
  -3 -23   2   46.30    8.90
   3 -23  -2   56.79    5.90
  -3 -23   2   61.29    8.50
  -3 -23   2   60.79    7.10
   3  23  -2   50.39    8.70
  -3  23   2   61.19    9.70
   3  23  -2   60.39    8.60
  -3  23   2   54.29    6.90
  -3  23   2   69.49    7.30
   3  23  -2   68.59    7.60
  -3  23   2   43.00    5.90
   1 -23  -2  430.06   11.80
   1 -23  -2  438.86   13.20
  -1 -23   2  412.86   14.40
   1 -23  -2  416.76   14.00
  -1 -23   2  385.56   13.40
   1 -23  -2  391.96   13.50
  -1 -23   2  413.46   11.70
  -1 -23   2  419.56   14.90
   1 -23  -2  387.26   12.90
   1  23  -2  406.26   11.30
  -1  23   2  400.76   11.80
   1  23  -2  416.66   13.20
  -1  23   2  390.06   14.30
  -1  23   2  405.06   13.20
  -1  23   2  388.36   11.90
   1  23  -2  410.06   14.10
  -1  23   2  400.66   11.80
   1 -23   2  129.29    8.40
  -1 -23  -2  120.59    9.80
   1 -23   2  125.09    7.90
  -1 -23  -2  123.19    8.10
   1 -23   2  125.09    7.80
  -1 -23  -2  125.69    9.30
   1 -23   2  140.99    9.40
   1 -23   2  126.89    7.90
   1  23   2  129.99   10.20
   1  23   2  119.69    9.30
   1  23   2  127.89    8.80
   1  23   2  142.39    9.30
  -1  23  -2  130.69    9.20
   3 -23   2  275.37   10.90
  -3 -23  -2  272.77   15.70
   3 -23   2  265.07   14.80
   3 -23   2  261.27   13.60
   3 -23   2  262.97   10.80
  -3 -23  -2  274.37   12.80
  -3 -23  -2  281.47   14.90
  -3  23  -2  302.27   11.40
   3  23   2  254.97   15.70
  -3  23  -2  271.17   15.60
  -3  23  -2  284.87   10.30
  -3  23  -2  269.77   10.30
   3  23   2  257.17   14.60
   3  23   2  294.07   15.40
   5 -23   2   25.70   10.60
  -5 -23  -2   43.00    7.50
  -5 -23  -2   66.19   12.20
   5 -23   2   46.60    6.20
  -5 -23  -2   31.10   11.60
  -5  23  -2   47.20    8.20
   5  23   2   63.19   11.80
  -5  23  -2   61.49    6.70
  -5  23  -2   45.80    8.60
  -4 -24   2   37.20    9.80
   4 -24  -2   19.50    9.00
  -4 -24   2   22.80    7.40
  -4 -24   2   13.70    8.20
   4 -24  -2   21.20    6.10
   4  24  -2   39.90    9.40
  -4  24   2   22.70    7.20
  -4  24   2   17.90    7.50
   4  24  -2   17.90    8.80
  -4  24   2   32.30   10.20
   2 -24  -2    4.10    3.40
  -2 -24   2   -8.40    5.10
  -2 -24   2   -0.60    5.90
   2 -24  -2   -2.50    4.90
   2 -24  -2   -0.30    3.20
  -2 -24   2    1.70    4.80
   2 -24  -2   -2.80    3.70
  -2  24   2   -3.80    6.10
  -2  24   2    2.40    4.20
  -2  24   2   -1.50    4.30
   2  24  -2    1.80    4.50
  -2  24   2   -2.00    4.50
   2  24  -2   -1.50    5.10
   0 -24   2  515.75   14.00
   0 -24  -2  532.15   13.10
   0 -24  -2  521.85   12.80
   0 -24   2  524.55   19.30
   0 -24   2  501.25   15.80
   0 -24  -2  516.25   15.70
   0 -24   2  512.05   15.70
   0 -24  -2  532.55   15.40
   0 -24   2  509.35   15.40
   0 -24  -2  528.15   16.10
   0  24  -2  521.25   15.30
   0  24  -2  531.75   14.20
   0  24   2  516.65   15.10
   0  24  -2  534.55   13.20
   0  24   2  534.85   14.50
   0  24   2  509.05   14.60
   0  24  -2  517.15   13.20
   0  24   2  511.65   15.70
   0  24  -2  508.25   16.00
  -2 -24  -2  132.59   11.30
   2 -24   2  146.89    8.50
  -2 -24  -2  134.59   10.20
  -2 -24  -2  145.09    9.40
   2 -24   2  174.58   11.10
   2 -24   2  154.98    8.80
   2 -24   2  152.68    8.70
  -2 -24  -2  145.99   10.20
   2 -24   2  146.99    9.60
   2  24   2  149.29   10.50
  -2  24  -2  148.89   11.30
  -2  24  -2  151.28    9.20
   2  24   2  143.69   11.40
   2  24   2  119.59   13.00
   4 -24   2   53.49   10.50
  -4 -24  -2   57.39    8.30
  -4 -24  -2   31.00   13.50
   4 -24   2   42.40    5.10
   4 -24   2   52.19    6.00
   4 -24   2   47.50    6.10
   4 -24   2   52.99    5.60
  -4 -24  -2   40.30    9.90
  -4  24  -2   44.30    6.10
   4  24   2   47.00   10.30
  -4  24  -2   63.49   11.40
   4  24   2   71.19   10.50
  -4  24  -2   48.10    7.10
  -4  24  -2   65.49    7.40
  -5 -25   2   -1.20    9.00
  -5 -25   2    8.00   11.00
  -5 -25   2    0.90    6.50
   5 -25  -2   11.30   10.40
   5  25  -2    2.50    9.80
  -5  25   2   -7.80    7.60
  -5  25   2   16.90   11.60
   5  25  -2    8.30    8.60
   3 -25  -2   29.00    6.30
   3 -25  -2   24.70    5.30
  -3 -25   2   23.10    9.40
  -3 -25   2   16.80    8.10
  -3 -25   2   36.90    7.30
   3  25  -2   14.50    6.70
  -3  25   2   32.20    6.60
  -3  25   2   34.80    6.40
   3  25  -2   28.70    7.90
  -3  25   2   27.20    8.80
   3  25  -2   28.60    7.80
  -3  25   2   23.00    5.70
  -1 -25   2   68.19    6.10
  -1 -25   2   70.59    6.40
  -1 -25   2   63.89    7.20
   1 -25  -2   64.29    6.70
   1 -25  -2   66.79    6.60
  -1 -25   2   62.79    7.40
   1 -25  -2   76.49    7.30
   1  25  -2   61.69    7.40
  -1  25   2   62.19    5.70
   1  25  -2   69.29    5.50
  -1  25   2   65.19    6.70
   1  25  -2   59.49    6.30
  -1  25   2   71.89    8.90
   1 -25   2   44.30    6.10
  -1 -25  -2   47.50    7.10
  -1 -25  -2   42.80    5.70
   1 -25   2   48.50    5.60
   1 -25   2   47.50    5.40
  -1 -25  -2   40.80    6.60
   1 -25   2   51.49    5.90
  -1 -25  -2   40.00    8.20
   1  25   2   56.19    6.90
   1  25   2   52.59    6.30
  -1  25  -2   46.60    6.40
   3 -25   2   29.80    5.90
   3 -25   2   21.80    5.10
  -3 -25  -2   26.00    8.60
   3 -25   2   25.90    5.60
   3 -25   2   14.40    7.40
  -3 -25  -2   20.90    6.90
   3 -25   2   32.80    5.50
  -3 -25  -2   22.50    7.40
   3  25   2   26.30    8.60
  -3  25  -2   23.50    8.10
   3  25   2   23.20    7.60
  -3  25  -2   21.40    4.80
  -3  25  -2   29.30    5.80
   3  25   2    7.90    7.50
  -3  25  -2   20.20    4.90
   5 -25   2   -4.30    9.60
  -5 -25  -2    8.20    9.80
   5 -25   2   18.50    5.60
  -5 -25  -2   19.70   11.10
  -5 -25  -2   19.50    6.90
  -5  25  -2   15.00    7.60
  -5  25  -2   14.40    5.30
   5  25   2   21.90   10.10
  -5  25  -2   10.70    6.50
   4 -26  -2   12.60    6.20
  -4 -26   2    8.40    9.30
  -4 -26   2   15.80    8.60
  -4 -26   2   23.80    7.70
   4 -26  -2   15.40    9.20
   4 -26  -2   14.20    4.80
  -4  26   2   20.90    7.30
   4  26  -2   29.80    9.40
   4  26  -2   14.90    8.80
  -4  26   2   24.80    7.10
  -4  26   2   27.80   10.50
   2 -26  -2  263.57    9.30
   2 -26  -2  279.97    9.30
  -2 -26   2  257.47   12.00
  -2 -26   2  272.87   13.30
  -2 -26   2  274.97   10.00
  -2 -26   2  285.07   14.70
   2  26  -2  269.57   13.00
  -2  26   2  276.37   10.90
   2  26  -2  287.57   10.60
  -2  26   2  275.87   10.90
  -2  26   2  282.77   14.80
   0 -26  -2  367.66   13.30
   0 -26  -2  350.16   10.10
   0 -26   2  352.66   14.80
   0 -26  -2  360.16   14.00
   0 -26  -2  354.06   13.00
   0 -26   2  333.77   13.00
   0 -26   2  357.46   13.60
   0 -26   2  354.16   11.50
   0  26   2  340.97   11.70
   0  26  -2  349.87   10.70
   0  26   2  316.87   11.80
   0  26  -2  290.87   15.40
   0  26   2  354.56   12.00
   0  26  -2  344.37   11.80
   0  26   2  356.56   13.30
   2 -26   2   72.99    6.50
  -2 -26  -2   62.99    8.40
  -2 -26  -2   69.69    7.10
   2 -26   2   64.59    6.10
  -2 -26  -2   71.39    8.20
   2 -26   2   68.39    6.90
  -2 -26  -2   66.59    7.60
   2  26   2   65.59    8.20
   2  26   2   57.89    8.10
   2  26   2   79.49    8.20
  -2  26  -2   73.29    8.60
  -4 -26  -2   68.79   11.10
   4 -26   2   93.29    9.00
   4 -26   2  104.09    8.50
  -4 -26  -2   94.09   12.60
   4 -26   2   73.99   11.50
   4 -26   2  102.49    8.30
  -4 -26  -2   88.99    9.60
  -4  26  -2  115.19   13.00
  -4  26  -2  105.99    9.50
   4  26   2   96.49   12.10
  -4  26  -2   94.09    9.70
   4  26   2   83.39   11.50
  -4  26  -2   90.19    9.80
  -5 -27   2   35.00   13.00
  -5 -27   2   54.99    8.50
   5 -27  -2   51.49   11.80
   5  27  -2   65.79   18.90
   5  27  -2   66.29   10.50
  -5  27   2   40.10    9.40
  -5  27   2   32.30   12.20
  -3 -27   2   35.10    9.10
  -3 -27   2   65.59    8.50
  -3 -27   2   65.29    8.90
   3  27  -2   78.29    8.00
   3  27  -2   73.49    9.80
   3  27  -2   65.09    8.90
  -3  27   2   58.89    7.20
  -3  27   2   53.49    7.20
  -3  27   2   76.49   10.80
  -1 -27   2  906.21   23.80
  -1 -27   2  900.01   20.40
   1 -27  -2  908.01   21.30
   1 -27  -2  922.71   23.60
   1 -27  -2  920.01   21.40
  -1 -27   2  911.71   24.30
  -1 -27   2  925.41   22.20
  -1  27   2  875.71   22.40
  -1  27   2  929.71   24.30
  -1  27   2  888.51   21.20
   1  27  -2  857.91   21.80
   1  27  -2  895.91   20.60
  -1  27   2  897.51   21.10
  -1 -27  -2  260.17   10.90
  -1 -27  -2  261.27   12.80
   1 -27   2  254.07   10.80
   1 -27   2  290.27   11.40
   1 -27   2  264.37   11.70
  -1 -27  -2  261.47   13.00
   1 -27   2  262.37   11.00
  -1 -27  -2  266.27   12.60
  -1  27  -2  261.27   12.10
  -1  27  -2  260.97    7.70
   1  27   2  278.07   12.10
  -1  27  -2  276.07    8.00
   1  27   2  276.47   12.20
   1  27   2  268.67   11.60
   3 -27   2   75.59    8.40
  -3 -27  -2   75.99    9.00
  -3 -27  -2   85.29   10.20
   3 -27   2  101.79    8.60
  -3 -27  -2   55.99   10.00
   3 -27   2   85.59    8.50
   3 -27   2   63.29    9.70
  -3  27  -2   77.59    7.60
  -3  27  -2   73.69    7.40
   3  27   2   71.19    9.30
  -3  27  -2   66.99    9.90
   3  27   2   91.49   10.60
   3  27   2  103.09   10.70
  -5 -27  -2   35.60    7.90
   5 -27   2   30.40    6.40
  -5 -27  -2   33.90   11.30
  -5 -27  -2   32.20   12.40
   5 -27   2   29.80   10.90
   5  27   2   29.30   13.40
   5  27   2   18.40   10.20
  -5  27  -2   32.10    7.50
  -5  27  -2   36.00    8.60
   4 -28  -2   11.10    9.40
  -4 -28   2   27.30   10.20
  -4 -28   2   41.10    9.80
   4 -28  -2   15.10    9.00
  -4 -28   2   29.10    8.10
   4  28  -2   18.10    9.20
   4  28  -2   24.10    8.30
  -4  28   2   21.20    7.40
  -4  28   2   19.60    7.10
  -4  28   2   29.40   10.70
   2 -28  -2   37.50    4.80
   2 -28  -2   19.60    6.70
  -2 -28   2   39.10    6.40
   2 -28  -2   25.60    4.50
  -2 -28   2   14.30    6.70
  -2 -28   2   30.30    4.90
  -2 -28   2   19.70    7.50
  -2  28   2   36.20    5.60
  -2  28   2   28.00    5.50
   2  28  -2   30.70    5.60
   2  28  -2   23.50    6.60
  -2  28   2   15.90    7.50
   2  28  -2   31.20    7.00
   0 -28  -2  112.59    9.50
   0 -28   2  136.69    8.20
   0 -28   2  124.39    9.80
   0 -28  -2  130.49   12.00
   0 -28   2  119.69   10.30
   0 -28  -2  145.99   10.50
   0  28  -2  128.29    8.90
   0  28  -2  125.79    7.50
   0  28   2  110.69    8.80
   0  28   2  107.39   10.70
   0  28   2  132.19    8.60
   0  28   2  121.29    8.40
  -2 -28  -2  139.49   12.20
   2 -28   2  114.29    8.40
   2 -28   2  122.09    9.70
  -2 -28  -2  129.79   11.60
   2 -28   2  129.09    9.00
  -2 -28  -2  138.19   10.50
  -2  28  -2  141.09   12.20
   2  28   2  138.79   11.70
   2  28   2  146.89   11.20
  -2  28  -2  127.79    6.10
   2  28   2  127.99   11.30
   4 -28   2   44.00    6.10
   4 -28   2   28.20    5.20
  -4 -28  -2   20.80   10.70
   4 -28   2   41.10    6.20
   4 -28   2   30.10    5.50
  -4 -28  -2   19.70    9.20
   4 -28   2   23.80    9.80
  -4 -28  -2   29.60    8.20
  -4  28  -2   32.80    6.80
  -4  28  -2   46.10   10.90
   4  28   2   30.80   10.20
  -4  28  -2   37.20    6.60
   4  28   2   34.30   10.10
  -5 -29   2   -4.80   11.10
   5 -29  -2    4.00   12.80
  -5 -29   2   11.60    7.40
  -5  29   2   -1.80   14.50
   5  29  -2    3.30    8.80
  -5  29   2    0.10   10.30
   5  29  -2    0.50    9.90
   3 -29  -2   40.70    7.10
   3 -29  -2   37.60    4.20
  -3 -29   2   34.20    9.10
  -3 -29   2   45.50    8.50
  -3 -29   2   32.80    6.10
  -3 -29   2   40.60    7.70
   3  29  -2   22.10    7.50
   3  29  -2   26.40    8.50
   3  29  -2   26.80    6.70
  -3  29   2   26.40    6.30
  -3  29   2   39.60    6.90
  -3  29   2   39.40    9.90
  -1 -29   2   13.00    6.20
  -1 -29   2   11.50    6.20
  -1 -29   2    5.10    5.30
  -1 -29   2   13.60    5.20
   1 -29  -2   13.00    4.70
   1 -29  -2   23.60    5.20
   1 -29  -2   15.60    6.20
  -1  29   2   16.20    4.90
   1  29  -2   30.60    5.20
  -1  29   2   15.50    6.80
  -1  29   2   24.20    4.90
   1  29  -2   14.80    4.80
  -1  29   2    7.70    4.50
  -1 -29  -2  139.79   10.60
  -1 -29  -2  130.59   10.80
  -1 -29  -2  136.49   11.90
   1 -29   2  139.39    9.50
  -1 -29  -2  151.48   11.40
   1 -29   2  155.08   10.60
   1  29   2  118.39   10.00
  -1  29  -2  151.18    6.60
  -1  29  -2  144.99   11.70
   1  29   2  152.48   10.90
   1  29   2  148.19   10.00
  -1  29  -2  143.69    6.40
   3 -29   2   97.89   11.00
  -3 -29  -2  113.99   10.50
  -3 -29  -2  111.99   11.70
   3 -29   2  113.19    9.00
   3 -29   2  112.19    9.30
   3 -29   2  108.59    9.80
  -3 -29  -2  116.59   12.70
   3  29   2  102.39   11.40
  -3  29  -2  110.89    8.20
  -3  29  -2  108.79    8.00
  -3  29  -2  118.39   13.10
   3  29   2  109.79   11.10
   3  29   2  107.89   12.30
  -5 -29  -2   15.60   12.10
  -5 -29  -2   19.80   11.00
  -5 -29  -2   18.00    7.80
   5 -29   2   14.50   13.20
   5  29   2   21.40   10.30
  -5  29  -2   33.40   10.80
   5  29   2   28.70   11.60
  -4 -30   2   13.30   10.10
   4 -30  -2   27.50    7.10
  -4 -30   2   35.40    9.60
  -4 -30   2   27.80    8.40
   4 -30  -2   40.40   10.60
   4  30  -2   26.70    9.70
  -4  30   2   31.20    8.10
  -4  30   2   22.40   10.60
   4  30  -2   34.70    8.50
  -4  30   2   19.90    6.90
  -2 -30   2  571.84   19.30
  -2 -30   2  586.64   17.80
   2 -30  -2  564.94   15.30
   2 -30  -2  587.24   18.80
  -2 -30   2  552.94   15.30
  -2 -30   2  584.14   21.30
   2 -30  -2  580.04   15.40
  -2  30   2  581.84   16.50
  -2  30   2  585.04   20.80
   2  30  -2  553.34   20.10
   2  30  -2  555.04   15.80
  -2  30   2  573.94   16.40
   2  30  -2  570.84   19.60
   0 -30  -2  620.34   19.90
   0 -30   2  646.44   17.40
   0 -30  -2  626.24   14.80
   0 -30   2  662.93   19.50
   0 -30   2  666.43   20.00
   0  30   2  629.34   17.70
   0  30   2  604.44   17.50
   0  30  -2  641.64   16.50
   0  30  -2  622.84   16.30
   0  30  -2  634.94   17.60
   2 -30   2    2.50    4.80
   2 -30   2   -0.80    4.50
  -2 -30  -2   13.90    6.10
   2 -30   2    2.30    5.30
  -2 -30  -2    6.00    6.60
  -2 -30  -2   10.60    7.30
  -2  30  -2    9.40    3.30
  -2  30  -2    3.30    6.90
   2  30   2    5.90    7.70
   2  30   2   -1.50    5.70
   2  30   2   -1.00    6.40
   4 -30   2   45.80    9.90
   4 -30   2   61.39   11.20
  -4 -30  -2   48.10    9.40
  -4 -30  -2   64.09   11.90
   4 -30   2   63.39    6.80
  -4 -30  -2   62.69   10.80
  -4  30  -2   60.69    7.50
   4  30   2   54.49   11.00
  -4  30  -2   79.19   12.10
  -4  30  -2   70.19    7.60
   4  30   2   64.29   11.10
  -5 -31   2   19.50   12.30
   5 -31  -2   10.30   11.10
  -5 -31   2   26.10    8.40
  -5  31   2    7.30   12.30
   5  31  -2    8.20    8.90
   5  31  -2   18.00   10.70
  -5  31   2   25.90    9.20
   3 -31  -2   78.19    6.60
  -3 -31   2   84.29   10.00
  -3 -31   2   79.99   14.70
  -3 -31   2   85.59    8.30
   3 -31  -2   77.89    6.60
   3 -31  -2   79.09    8.60
  -3 -31   2   73.69    9.00
  -3  31   2   70.29   13.10
  -3  31   2   88.49    9.80
   3  31  -2   85.69   10.80
   3  31  -2   83.29    8.00
   3  31  -2   82.99   10.00
  -1 -31   2  397.16   11.70
   1 -31  -2  392.46   13.20
  -1 -31   2  381.66   16.60
   1 -31  -2  402.26   15.60
  -1 -31   2  395.86   13.50
  -1 -31   2  390.56   15.90
   1 -31  -2  418.76   14.00
   1  31  -2  385.76   12.80
  -1  31   2  387.96   13.30
  -1  31   2  388.66   13.10
   1  31  -2  425.76   14.40
  -1  31   2  406.36   16.50
  -1  31   2  389.86   13.20
   1  31  -2  399.96   14.70
  -1 -31  -2   50.39    7.80
  -1 -31  -2   56.09    6.30
   1 -31   2   67.99    8.00
  -1 -31  -2   55.39    8.20
   1 -31   2   58.69    7.10
  -1  31  -2   57.59    7.70
  -1  31  -2   59.69    6.00
   1  31   2   64.29    7.60
  -1  31  -2   58.09    5.70
   1  31   2   69.99    7.60
   3 -31   2   53.79    6.60
  -3 -31  -2   43.50    8.60
   3 -31   2   49.90    9.60
   3 -31   2   50.79    7.10
  -3 -31  -2   38.40   12.50
   3 -31   2   26.90    6.50
   3  31   2   43.80    9.60
   3  31   2   49.60    9.50
  -3  31  -2   43.10    5.60
  -3  31  -2   49.50    5.70
  -3  31  -2   46.00   10.00
   3  31   2   36.60    8.50
   5 -31   2   16.70   11.60
  -5 -31  -2   35.10    8.70
  -5 -31  -2   34.50   16.10
   5  31   2   20.00   11.30
  -5  31  -2   40.20    8.70
   5  31   2   46.60   11.50
  -4 -32   2    3.20    7.90
  -4 -32   2  -10.50    9.20
   4 -32  -2   18.70   10.00
  -4 -32   2    5.30    7.80
   4 -32  -2    5.10    7.00
   4  32  -2    8.40    7.30
  -4  32   2   -8.30    6.80
  -4  32   2   14.30   10.90
   4  32  -2    7.80    9.20
  -4  32   2    7.20    6.40
  -2 -32   2    9.60    7.20
  -2 -32   2   -0.70    7.60
  -2 -32   2   10.80    4.90
   2 -32  -2   10.90    4.70
   2 -32  -2   -2.80    6.20
  -2 -32   2    4.00    6.70
   2 -32  -2   10.60    4.80
   2  32  -2    2.80    9.30
   2  32  -2    9.60    5.40
   2  32  -2    3.30    6.70
  -2  32   2    4.70    5.20
  -2  32   2   -0.10    7.40
  -2  32   2    0.00    5.10
   0 -32  -2   14.90    6.20
   0 -32  -2   25.60    7.40
   0 -32   2   11.80    6.40
   0 -32   2   16.60    5.70
   0 -32   2   21.00    6.40
   0  32  -2   23.20    5.90
   0  32   2   19.20    5.60
   0  32   2   11.40    5.20
   0  32  -2    6.50    4.60
   0  32   2   23.90    7.20
   0  32  -2   15.30    4.80
  -2 -32  -2   43.30    8.40
   2 -32   2   45.00    7.40
   2 -32   2   47.40    8.60
  -2 -32  -2   46.00    8.90
   2  32   2   41.60    8.30
   2  32   2   48.50    7.90
   2  32   2   47.00    8.80
  -2  32  -2   54.39    4.80
  -2  32  -2   34.60    8.60
  -2  32  -2   43.40    4.40
   4 -32   2    4.00    9.10
  -4 -32  -2    5.20   10.40
  -4 -32  -2   -6.60    7.80
   4 -32   2    3.40    5.70
   4 -32   2    3.90    5.20
  -4 -32  -2   -2.20    8.00
   4  32   2   21.50   10.30
   4  32   2    8.60    9.10
  -4  32  -2   -1.30    9.90
  -4  32  -2    9.60    6.40
   5 -33  -2    5.50   10.70
  -5 -33   2   19.20    9.30
  -5 -33   2   37.10   19.80
  -5  33   2   21.30    9.00
   5  33  -2   11.70    8.20
   5  33  -2    0.60    9.80
  -5  33   2   18.20   12.30
  -3 -33   2   29.50    7.90
  -3 -33   2   43.10   10.20
  -3 -33   2   38.20    8.90
   3 -33  -2   50.09    5.00
   3 -33  -2   50.99    8.30
  -3 -33   2   34.40    5.80
  -3  33   2   37.60    6.70
   3  33  -2   39.90    8.70
   3  33  -2   40.60    9.50
   3  33  -2   49.99    7.10
  -3  33   2   42.30   10.40
  -3  33   2   44.10    7.30
  -1 -33   2  124.79   12.70
   1 -33  -2  120.29   10.70
   1 -33  -2  114.39   10.00
   1 -33  -2  122.79   12.00
  -1 -33   2  119.49   11.60
   1  33  -2  125.49    9.00
   1  33  -2  134.39   10.00
  -1  33   2  143.89   12.70
  -1  33   2  131.99    9.40
   1  33  -2  110.79   10.30
  -1  33   2  136.29    9.60
   1 -33   2   43.80    7.80
   1 -33   2   57.49    7.20
  -1 -33  -2   35.00    7.80
  -1 -33  -2   48.10    6.20
  -1 -33  -2   48.10    8.20
  -1  33  -2   41.00    7.60
  -1  33  -2   41.30    4.90
  -1  33  -2   41.50    4.70
   1  33   2   56.29    7.60
   1  33   2   36.50    7.60
   1  33   2   46.80    7.20
  -3 -33  -2   45.10   10.40
  -3 -33  -2   50.89    8.60
   3 -33   2   56.89    7.50
  -3 -33  -2   55.99    9.40
  -3  33  -2   45.10    6.70
   3  33   2   27.80    8.30
   3  33   2   30.80    9.50
   3  33   2   47.80    9.10
  -5 -33  -2    1.20    9.20
   5 -33   2   24.40   11.60
  -5 -33  -2   29.80   13.20
   5  33   2   23.90   11.50
   5  33   2    0.40   10.00
  -5  33  -2   12.70    7.50
   4 -34  -2   57.19   11.90
   4 -34  -2   59.39    8.60
  -4 -34   2   44.00   11.50
  -4  34   2   54.89    8.70
  -4  34   2   56.09    8.10
  -4  34   2   47.10   12.20
   4  34  -2   46.10    8.00
  -2 -34   2  104.49    9.70
   2 -34  -2   95.79    8.40
  -2 -34   2   84.89   10.20
   2 -34  -2  119.09    8.90
   2 -34  -2  112.49   12.00
  -2 -34   2   90.69   10.90
  -2  34   2   85.59    9.40
   2  34  -2  110.59   12.50
   2  34  -2  105.59    9.10
  -2  34   2   98.59    9.30
  -2  34   2   93.59   11.00
   0 -34  -2  710.23   21.10
   0 -34   2  651.93   21.60
   0 -34  -2  672.23   21.60
   0 -34   2  663.23   20.90
   0 -34   2  660.93   19.10
   0  34  -2  656.93   19.20
   0  34   2  682.13   21.20
   0  34  -2  683.63   18.10
   0  34   2  686.63   19.30
   0  34   2  680.33   19.50
   0  34  -2  687.03   18.10
  -2 -34  -2  216.68   12.70
  -2 -34  -2  214.68   14.10
   2 -34   2  208.68   13.20
   2 -34   2  204.48   11.60
  -2 -34  -2  193.38   15.40
  -2  34  -2  206.88    8.60
   2  34   2  213.68   13.60
  -2  34  -2  210.18   14.60
  -2  34  -2  199.18    8.10
   2  34   2  207.98   13.40
   2  34   2  196.98   14.20
  -4 -34  -2   72.69   13.00
  -4 -34  -2   73.09   10.70
  -4 -34  -2   79.09   11.40
   4 -34   2   97.89   10.50
   4 -34   2   79.49   12.30
  -4  34  -2   61.29   12.20
  -4  34  -2   78.59    8.10
   4  34   2   52.89   11.50
  -4  34  -2   88.79    8.20
   4  34   2   96.59   11.90
  -3 -35   2   89.79    9.60
   3 -35  -2   72.69    7.50
  -3 -35   2   72.29   10.50
   3 -35  -2  100.49    7.50
  -3 -35   2   75.09    7.10
   3 -35  -2   82.39    9.50
  -3 -35   2   95.69   11.90
  -3  35   2   83.79    8.70
   3  35  -2   74.69   10.80
   3  35  -2   80.89    8.00
   3  35  -2  112.39   11.40
  -3  35   2   98.39   10.40
  -3  35   2   96.89   12.60
   1 -35  -2  267.97   12.80
   1 -35  -2  219.98   13.90
  -1 -35   2  284.47   15.70
  -1 -35   2  256.47    9.00
  -1 -35   2  268.07   12.80
  -1 -35   2  253.67   15.20
   1  35  -2  263.87   13.30
  -1  35   2  259.57   12.00
   1  35  -2  270.67   11.80
   1  35  -2  264.97   12.70
  -1  35   2  276.77   15.50
  -1  35   2  272.57   11.80
   1 -35   2   85.39    8.60
  -1 -35  -2   79.09    9.20
  -1 -35  -2   83.69    9.80
  -1 -35  -2   92.19   10.30
   1 -35   2   76.79    9.40
   1  35   2   86.99   10.00
   1  35   2   98.59    9.40
  -1  35  -2   86.49    7.00
   1  35   2   66.89    8.40
  -1  35  -2   87.89    9.40
  -1  35  -2   75.69    7.20
  -3 -35  -2   33.70   10.50
   3 -35   2   50.79    7.70
  -3 -35  -2   38.00    8.40
   3 -35   2   39.40    6.70
  -3 -35  -2   39.30    9.10
   3 -35   2   20.80    8.70
  -3  35  -2   32.60    5.40
   3  35   2   50.39    9.50
   3  35   2   55.99    9.30
  -3  35  -2   29.40    9.90
   3  35   2   40.40   10.00
  -3  35  -2   39.60    5.60
  -4 -36   2   18.10   10.90
   4 -36  -2    4.80    7.50
  -4 -36   2    4.10    8.60
   4 -36  -2   11.00   10.20
  -4  36   2    6.50    6.80
   4  36  -2    0.60    9.70
   4  36  -2    2.60    6.50
  -4  36   2    8.20   11.20
  -4  36   2    3.60    7.10
  -2 -36   2   45.90    6.10
   2 -36  -2   48.70    8.70
  -2 -36   2   36.50   10.80
   2 -36  -2   41.20    6.30
  -2 -36   2   46.80    9.40
   2 -36  -2   41.60    6.10
  -2 -36   2   41.90    6.90
  -2  36   2   31.20    9.20
   2  36  -2   37.30    8.60
   2  36  -2   33.90   12.10
  -2  36   2   52.89    6.80
   2  36  -2   34.40    6.20
  -2  36   2   35.70    6.60
   0 -36   2   66.39    9.20
   0 -36  -2   80.39    9.20
   0 -36  -2   62.49    9.30
   0 -36   2   69.99    8.90
   0  36   2   72.69    7.90
   0  36  -2   63.99    6.90
   0  36   2   72.89    7.80
   0  36  -2   77.89    7.20
   0  36   2   80.79    9.50
   2 -36   2    0.30    6.70
  -2 -36  -2    7.70    7.80
   2 -36   2    7.00    5.60
  -2 -36  -2    3.80    8.20
  -2 -36  -2    8.00    6.30
  -2  36  -2    9.70    8.00
  -2  36  -2    3.70    7.80
   2  36   2    6.00    7.40
   2  36   2   22.80    7.20
  -2  36  -2   -1.10    3.80
   2  36   2    2.40    7.30
  -4 -36  -2    0.80   10.60
   4 -36   2    9.00    7.40
   4 -36   2   14.90    6.70
   4 -36   2   17.20    9.90
  -4 -36  -2    5.80    8.60
   4  36   2   12.80    9.10
  -4  36  -2    6.00    6.00
  -4  36  -2    2.60    9.90
  -4  36  -2    1.00    5.50
  -3 -37   2   51.39    6.80
  -3 -37   2   33.20   10.50
   3 -37  -2   60.39    9.30
  -3 -37   2   56.19   10.20
   3 -37  -2   45.80    5.60
   3 -37  -2   56.09    5.60
  -3 -37   2   61.79    8.30
  -3  37   2   52.69    7.50
  -3  37   2   44.00   11.10
   3  37  -2   46.30    9.20
   3  37  -2   49.20    6.90
  -3  37   2   43.20    7.60
   3  37  -2   27.90    9.50
  -1 -37   2   92.29   10.40
   1 -37  -2   76.39    9.70
  -1 -37   2   83.09   10.30
   1 -37  -2   99.29   10.70
  -1 -37   2   81.29    8.60
   1  37  -2   97.09    9.60
  -1  37   2   67.69    7.50
  -1  37   2   79.69   10.20
   1  37  -2   92.19   10.30
  -1  37   2   73.89    7.60
   1  37  -2  111.19   10.90
   1 -37   2  151.78   13.20
  -1 -37  -2  127.29    9.20
   1 -37   2  142.39   11.30
  -1 -37  -2  151.88   13.60
  -1 -37  -2  121.79   12.90
  -1  37  -2  141.69   12.50
   1  37   2  141.29   12.50
  -1  37  -2  128.59    8.10
   1  37   2  152.68   12.30
  -1  37  -2  133.79    8.50
   1  37   2  109.99   11.00
   3 -37   2   73.89    8.90
  -3 -37  -2   64.49   12.00
  -3 -37  -2   64.19    9.60
  -3 -37  -2   78.69   12.40
   3 -37   2   75.79    7.90
   3 -37   2   87.89   11.50
   3  37   2   73.89   10.20
   3  37   2   69.99   11.40
  -3  37  -2   68.39   11.40
  -3  37  -2   81.29    8.20
   3  37   2   73.39   10.00
  -3  37  -2   74.19    8.00
   4 -38  -2   36.60   12.00
  -4 -38   2   41.70   12.40
  -4 -38   2   34.50   10.20
   4 -38  -2   38.70    8.70
   4  38  -2   29.90    7.10
  -4  38   2   16.80    7.80
  -4  38   2   44.50    7.70
  -4  38   2   29.50   12.30
   4  38  -2   15.80   10.50
  -2 -38   2   26.50    9.20
   2 -38  -2   42.30    8.90
  -2 -38   2   34.20    6.00
  -2 -38   2   41.60    6.50
   2 -38  -2   29.20    8.40
   2  38  -2   25.80    7.60
  -2  38   2   35.60    9.70
  -2  38   2   37.20    6.60
   2  38  -2   32.60    6.40
  -2  38   2   21.10    6.40
   0 -38   2  120.59   12.50
   0 -38   2  126.99   12.00
   0 -38  -2   91.69   10.60
   0  38  -2  103.19    9.50
   0  38  -2  114.99   10.70
   0  38  -2  131.69    9.60
   0  38   2   97.89   10.20
   0  38   2   96.39   10.70
   0  38   2  110.09   10.20
   2 -38   2  385.46   15.10
   2 -38   2  373.36   16.70
  -2 -38  -2  346.77   19.10
  -2 -38  -2  356.56   15.40
  -2  38  -2  360.76   11.80
   2  38   2  376.36   16.60
  -2  38  -2  355.46   17.90
   2  38   2  368.86   17.80
   2  38   2  350.16   16.90
  -2  38  -2  349.67   13.80
   4 -38   2   42.70    8.10
   4 -38   2   70.89    7.50
   4 -38   2   35.70   11.20
  -4 -38  -2   45.10   10.40
  -4  38  -2   59.39    7.00
  -4  38  -2   48.90    7.40
   4  38   2   56.09   11.80
   4  38   2   45.70   10.30
  -4  38  -2   67.69   13.00
  -3 -39   2   36.30   10.80
  -3 -39   2   42.70   10.10
   3 -39  -2   32.80    5.40
   3 -39  -2   34.10    8.60
   3  39  -2   40.50    6.70
  -3  39   2   30.50   11.20
   3  39  -2   50.59   10.90
  -3  39   2   46.70    7.40
  -3  39   2   22.70    7.30
   1 -39  -2   34.20    8.60
  -1 -39   2   44.30   12.10
   1 -39  -2   31.10    7.30
  -1 -39   2   36.40    9.10
   1  39  -2   30.20    9.00
   1  39  -2   39.60    7.30
   1  39  -2   43.20    6.80
  -1  39   2   39.70    6.80
  -1  39   2   43.70    9.20
  -1 -39  -2  102.69   10.70
  -1 -39  -2  104.89   14.40
   1 -39   2   85.09   10.30
   1 -39   2  105.79   11.50
   1  39   2  116.99   12.30
   1  39   2   98.89   10.70
  -1  39  -2  113.69    8.50
  -1  39  -2  108.99   10.40
   1  39   2  124.89   12.40
  -1  39  -2  106.39    8.40
  -3 -39  -2   38.20   10.70
   3 -39   2   30.30    6.80
   3 -39   2   35.60    9.90
   3 -39   2   43.30    8.00
  -3 -39  -2   18.80    9.20
  -3  39  -2   56.99   11.10
   3  39   2   15.10    9.60
  -3  39  -2   28.80    5.60
  -3  39  -2   32.40    5.90
   3  39   2   44.40    9.20
   4 -40  -2    7.10    7.70
  -4 -40   2   -1.00   12.60
   4 -40  -2    9.20   13.80
  -4 -40   2    4.30    9.80
   4  40  -2    5.60   10.30
  -4  40   2    5.20    9.40
   4  40  -2   13.10    5.90
  -2 -40   2   -4.50    8.50
  -2 -40   2   -3.90    8.60
   2 -40  -2   10.10    5.90
  -2 -40   2    9.70    6.00
   2 -40  -2   16.50    8.40
   2  40  -2    9.90    8.00
   2  40  -2    8.80    5.80
  -2  40   2   16.50    9.10
  -2  40   2    7.10    6.10
  -2  40   2   19.60    6.10
   2  40  -2   10.00    6.70
   0 -40   2   16.50    7.90
   0 -40  -2   18.90    7.50
   0 -40   2   23.80   10.70
   0  40  -2   32.20    6.20
   0  40   2   19.70    6.40
   0  40   2   14.70    8.00
   0  40  -2   30.90    7.10
   2 -40   2   32.20    6.80
  -2 -40  -2   36.50    9.90
  -2 -40  -2   15.60    9.30
   2 -40   2   26.70    8.30
  -2 -40  -2   24.50    7.00
   2  40   2   14.50    7.80
   2  40   2   27.60    8.10
  -2  40  -2   35.20    5.30
  -2  40  -2   16.30    4.90
   2  40   2   35.80    9.30
  -2  40  -2   20.10    8.80
  -4 -40  -2  -12.80   10.60
   4 -40   2    0.00    6.70
  -4 -40  -2    7.80    9.30
   4 -40   2   -6.10   11.90
   4  40   2   -5.30    8.20
   4  40   2   -1.20   10.00
  -4  40  -2   -5.30   10.10
  -4  40  -2   -3.30    5.30
  -4  40  -2    2.70    7.70
  -3 -41   2   17.90   10.60
  -3 -41   2   33.60    9.90
   3 -41  -2   16.90    5.20
   3  41  -2   34.80   10.30
  -3  41   2   10.80    7.00
  -3  41   2   38.50   11.20
  -3  41   2   19.60    6.60
   1 -41  -2   21.90    7.10
  -1 -41   2   15.10   10.40
   1 -41  -2   25.30   11.00
  -1 -41   2   10.60    8.40
   1  41  -2   13.00    7.10
  -1  41   2   18.20    8.60
  -1  41   2   28.40    6.40
   1  41  -2   26.30    6.90
  -1  41   2   20.40    6.60
  -1 -41  -2  123.69    9.90
  -1 -41  -2  113.19   12.00
  -1 -41  -2  116.19   12.30
   1 -41   2  125.39   12.20
  -1  41  -2  121.89    8.90
  -1  41  -2  135.19    9.10
   1  41   2  134.79   11.60
   1  41   2  130.89   12.80
   1  41   2  138.19   13.20
  -1  41  -2  117.69   12.90
  -3 -41  -2  101.79   13.50
   3 -41   2  107.09   17.40
   3 -41   2  117.89   10.70
   3 -41   2   97.49   12.00
  -3 -41  -2   80.29   12.00
  -3  41  -2  110.49   12.90
   3  41   2  104.19   11.00
  -3  41  -2  121.59    9.00
   3  41   2   80.79   12.00
  -3  41  -2  101.59    9.20
  -2 -42   2   91.29   12.20
   2 -42  -2   79.49   10.80
  -2 -42   2  100.09   12.10
   2 -42  -2   96.49   10.10
  -2  42   2   97.39   10.70
  -2  42   2   92.29   10.00
  -2  42   2   73.79   11.70
   2  42  -2  105.19   11.40
   2  42  -2   90.79   10.00
   2  42  -2   74.19    9.80
   0 -42  -2  154.68   13.90
   0 -42   2  160.08   14.00
   0 -42  -2  160.88   14.70
   0 -42   2  147.59   15.30
   0  42  -2  161.38   12.40
   0  42  -2  147.09   10.50
   0  42   2  166.38   14.20
   0  42   2  159.18   11.30
   0  42   2  162.18   12.70
   0  42  -2  157.58   11.20
   2 -42   2  139.69   11.60
  -2 -42  -2  166.88   16.10
  -2 -42  -2  126.79   13.40
   2 -42   2  127.99   13.50
  -2  42  -2  133.69    8.70
  -2  42  -2  130.69    8.90
   2  42   2  150.18   13.80
   2  42   2  142.19   12.90
   2  42   2  147.79   14.70
   3 -43  -2   33.70    9.40
   3 -43  -2   31.10    5.90
  -3 -43   2   45.10   10.70
  -3  43   2   15.50    6.90
   3  43  -2   21.40   10.10
  -3  43   2   38.90    8.20
  -3  43   2   22.20   11.50
   1 -43  -2    8.10    8.40
   1 -43  -2   12.00    7.10
  -1 -43   2   16.80    9.10
  -1 -43   2   21.60    9.20
  -1  43   2   17.40    6.90
  -1  43   2    2.10    8.30
   1  43  -2   30.60    7.20
   1  43  -2   14.00    7.40
   1  43  -2   23.00    6.50
  -1  43   2    7.30    6.10
  -1 -43  -2   57.49   10.30
   1 -43   2   74.99    9.40
   1 -43   2   78.09   10.90
  -1 -43  -2   81.69   11.30
  -1  43  -2   71.09    7.20
   1  43   2   69.09    9.90
  -1  43  -2   71.29   10.10
   1  43   2   76.69    9.90
  -1  43  -2   82.79    8.50
   1  43   2   74.69    9.60
   3 -43   2   36.50    8.60
  -3 -43  -2   26.30   11.10
  -3 -43  -2   16.00    9.30
   3 -43   2   31.70    7.10
   3 -43   2   30.30    9.80
  -3  43  -2   27.90   10.80
   3  43   2   20.20   10.50
  -3  43  -2   19.20    6.00
   3  43   2   14.00    8.50
  -3  43  -2   31.30    5.80
  -2 -44   2   24.20    9.90
   2 -44  -2   30.20    7.00
  -2 -44   2   17.80    9.70
   2 -44  -2   23.10    9.10
  -2  44   2   19.00    9.90
  -2  44   2   21.60    7.00
  -2  44   2   29.10    6.90
   2  44  -2   21.50    9.00
   2  44  -2   28.70    7.90
   0 -44  -2   29.00    9.60
   0 -44  -2   11.00    8.10
   0 -44   2   24.30   10.90
   0 -44   2   25.80    9.20
   0  44  -2   33.30    6.60
   0  44   2   13.60    7.30
   0  44   2   33.30    8.90
   0  44   2   30.50    7.00
   0  44  -2   23.60    6.80
   0  44  -2   27.70    7.60
  -2 -44  -2   18.90    9.80
  -2 -44  -2   23.60    9.50
   2 -44   2   20.00    8.40
   2 -44   2   10.40    6.60
  -2  44  -2   12.30    9.60
  -2  44  -2   14.20    5.40
   2  44   2   14.10    7.80
   2  44   2   23.20    9.20
  -2  44  -2   14.40    5.30
   3 -45  -2   64.69   10.70
  -3  45   2   75.59    9.70
   3  45  -2   89.49    9.40
  -3  45   2   59.79   10.70
  -3  45   2  101.19   14.40
   3  45  -2   71.89   12.30
   1 -45  -2   91.09    9.80
   1 -45  -2   93.19   11.90
  -1 -45   2  104.59   12.50
  -1 -45   2  103.19   12.50
  -1  45   2  100.09   11.50
   1  45  -2   95.29   10.30
  -1  45   2  105.69   10.70
   1  45  -2   96.69    9.70
  -1  45   2   79.39   11.70
   1  45  -2  119.89   11.10
   1 -45   2  138.99   13.40
   1 -45   2  130.19   13.40
  -1 -45  -2  111.59   12.60
  -1 -45  -2  127.49   13.40
  -1  45  -2  144.29    9.90
   1  45   2  148.89   14.00
  -1  45  -2  119.39   10.20
   1  45   2  136.49   13.50
   1  45   2  111.29   15.50
  -1  45  -2  134.89   12.40
   3 -45   2   70.29   10.10
   3 -45   2   57.89    7.70
   3 -45   2   55.39   11.00
  -3 -45  -2   71.49   12.40
  -3  45  -2   67.69   12.50
  -3  45  -2   66.19    6.90
   3  45   2   83.79    9.80
   3  45   2   56.19   11.80
  -3  45  -2   68.89    7.30
   2 -46  -2   81.79    8.80
  -2 -46   2   79.49   12.30
  -2 -46   2   79.89   12.60
   2 -46  -2   89.69   11.70
  -2  46   2   96.39   10.40
  -2  46   2  111.69   11.60
   2  46  -2   69.59   11.20
   2  46  -2   98.99    9.80
  -2  46   2  118.19   13.60
   0 -46   2   12.00    8.90
   0 -46  -2  -10.50    8.10
   0 -46  -2   34.40   13.30
   0 -46   2    7.70    8.00
   0  46  -2    1.50    6.70
   0  46  -2    3.70    5.70
   0  46   2   18.30    8.40
   0  46   2    1.60    6.80
   0  46   2    4.20    7.40
   0  46  -2    1.60    6.20
   2 -46   2  129.39   12.80
  -2 -46  -2  118.09   13.70
   2 -46   2  167.58   13.00
  -2 -46  -2  133.89   14.50
  -2  46  -2  142.29   13.90
  -2  46  -2  139.69    9.30
   2  46   2  118.69   13.10
  -2  46  -2  145.49    9.70
   3 -47  -2    1.20    8.40
  -3 -47   2   -9.00   10.10
  -3 -47   2   -1.00   10.90
   3  47  -2   14.30   10.50
  -3  47   2    5.40    7.40
  -1 -47   2   22.50    9.70
   1 -47  -2   19.10    9.50
   1 -47  -2   14.20    7.60
  -1 -47   2   10.60    9.30
   1  47  -2   35.00    7.80
  -1  47   2   17.40    7.30
   1  47  -2   26.60    8.50
   1  47  -2   36.30    7.10
  -1  47   2   23.70    9.40
  -1  47   2   27.10    6.70
   1 -47   2   30.00    8.60
   1 -47   2   41.40   10.20
  -1 -47  -2   34.60   10.50
  -1 -47  -2   35.80   10.10
   1  47   2   22.70    8.60
   1  47   2   26.30    9.00
  -1  47  -2   37.70   10.40
  -1  47  -2   38.80    6.90
  -1  47  -2   65.19   10.30
   3 -47   2   -4.10    7.60
  -3 -47  -2   -5.30   10.00
   3 -47   2    5.50    6.30
  -3 -47  -2    5.70   11.10
   3 -47   2    5.90    8.40
  -3  47  -2   15.70   10.00
  -3  47  -2    8.80    5.20
   3  47   2   -0.40    9.60
   3  47   2   -9.00    7.10
   2 -48  -2   23.20    7.10
  -2 -48   2   23.50   10.10
  -2 -48   2   41.60   11.10
   2 -48  -2   35.90   10.50
  -2  48   2   22.20    7.60
   2  48  -2   33.40   10.30
  -2  48   2   56.09   11.80
   2  48  -2   29.80    6.90
   0 -48  -2   51.19    9.80
   0 -48   2   33.30   10.50
   0 -48   2   24.20    9.40
   0 -48  -2   48.60   10.90
   0  48  -2   36.90    7.80
   0  48  -2   60.49    8.70
   0  48  -2   30.40    6.90
   0  48   2   34.20   13.50
   0  48   2   34.30    8.50
  -2 -48  -2   40.00   11.50
   2 -48   2   27.00    8.70
  -2 -48  -2   27.50   10.70
   2 -48   2   42.30    9.90
   2  48   2   30.70   10.00
   2  48   2   37.50    9.20
  -2  48  -2   43.80    6.50
  -2  48  -2   35.20   10.50
  -2  48  -2   27.50    5.90
   1 -49  -2   50.29   11.30
   1 -49  -2   50.69   12.50
  -1 -49   2   52.19   11.20
  -1 -49   2   32.60   11.20
   1  49  -2   54.29    8.20
   1  49  -2   58.09    9.90
  -1  49   2   48.40    7.50
  -1  49   2   45.40    8.80
  -1  49   2   45.10   10.50
   1 -49   2   69.89   10.40
   1 -49   2   68.19   11.60
  -1 -49  -2   77.89   12.00
  -1 -49  -2   83.89   12.50
   1  49   2   92.59   12.10
  -1  49  -2   80.59    8.40
   1  49   2   80.59   11.50
  -1  49  -2   76.49   13.80
  -1  49  -2   92.49    9.70
   2 -50  -2   26.90    7.60
  -2 -50   2   24.30   12.90
   2 -50  -2   25.90   10.50
  -2  50   2   47.90    8.70
   2  50  -2   37.90    6.80
  -2  50   2   36.50   12.00
   0 -50   2   45.90   10.90
   0 -50  -2   59.09   10.70
   0 -50   2   39.20   11.20
   0 -50  -2   49.70   11.30
   0  50  -2   48.10    8.70
   0  50  -2   58.09    7.80
   0  50   2   71.09   10.20
   0  50  -2   48.80    8.40
   0  50   2   42.80    9.80
   2 -50   2   25.20    8.90
   2 -50   2   40.70   10.10
   2 -50   2   44.10    8.90
  -2  50  -2   23.10   10.80
  -2  50  -2   38.70    6.30
   2  50   2   21.40   10.30
   1 -51  -2   20.00   10.30
   1 -51  -2    1.40    7.80
  -1 -51   2   -5.90    9.40
   1  51  -2   14.00    6.70
  -1  51   2    1.50    8.90
   1 -51   2    1.70    7.90
  -1 -51  -2    6.60    9.30
   1 -51   2    0.20    9.40
  -1  51  -2    5.10    5.60
  -1  51  -2    9.50    7.60
  -1  51  -2   10.30    8.80
   1  51   2    2.50    9.00
   1  51   2   14.10    8.40
   0 -52  -2   61.39   11.00
   0  52   2   39.50   10.20
   0  52  -2   62.89    9.40
   1 -53  -2   52.29   10.10
  -1 -53   2   32.70   11.30
   1 -53  -2   65.59   12.90
   1  53  -2   43.90    7.90
   1  53  -2   68.89   10.70
  -1  53   2   62.49    9.90
  -1  53   2   42.30   10.90
  -1 -53  -2   78.19   13.10
   1 -53   2   66.09   11.20
   1 -53   2   79.89   13.00
  -1 -53  -2   86.09   13.00
  -1  53  -2   86.39    9.10
   1  53   2  106.89   12.90
  -1  53  -2   86.09   11.80
   1  53   2   81.49   10.80
  -6   0   3    1.70   10.60
  -6   0   3    2.70    6.80
   6   0  -3   -4.50    9.10
  -4   0   3    6.10    5.70
   4   0  -3    3.10    6.40
  -4   0   3   -4.80    6.90
   2   0  -3    4.10    4.20
   2   0  -3   -0.60    4.00
  -2   0   3    1.10    3.20
  -2   0   3    4.50    4.40
  -2   0   3   -3.70    4.40
   2   0  -3   -0.40    2.90
  -2   0   3    0.40    4.30
  -2   0   3   -0.60    3.40
   2   0  -3   -3.10    4.20
   0   0   3    7.70    2.50
   0   0   3    6.30    2.60
   0   0  -3    5.00    2.50
   0   0  -3   -0.80    2.60
   0   0   3    7.00    3.70
  -2   0  -3    1.40    3.70
   2   0   3   -1.40    3.60
   2   0   3    3.30    2.30
  -2   0  -3    1.80    2.30
  -2   0  -3    3.10    4.30
   2   0   3   -3.90    4.30
  -2   0  -3    2.30    4.10
  -2   0  -3   -0.20    4.30
   2   0   3    2.50    3.50
   2   0   3   -5.70    3.90
  -4   0  -3    1.50    6.20
  -4   0  -3    3.80    6.70
   4   0   3   14.40    5.70
  -4   0  -3    0.40    6.70
   4   0   3    3.80    7.10
   6   0   3  -12.80   10.30
  -6   0  -3   -5.60    9.60
  -6   0  -3    7.10    9.80
   5  -1  -3   15.30    7.40
  -5  -1   3   18.30    8.50
  -5  -1   3   15.00    8.20
   5  -1  -3    8.50    8.40
  -5  -1   3   24.00    9.70
  -5   1   3   12.30    9.30
   5   1  -3    9.70    8.50
  -5   1   3   17.40    7.60
   5   1  -3    1.40    7.10
  -5   1   3   21.50    7.10
   3  -1  -3  223.58    8.30
  -3  -1   3  210.98    7.40
   3  -1  -3  229.28   10.70
  -3  -1   3  209.38   12.00
  -3  -1   3  226.68   11.20
  -3  -1   3  234.48    9.60
   3  -1  -3  220.48   10.60
   3  -1  -3  232.48   11.20
  -3  -1   3  207.28   11.20
   3   1  -3  182.68   12.20
  -3   1   3  224.78    7.20
   3   1  -3  230.28    8.80
  -3   1   3  214.28   11.20
   3   1  -3  222.58   10.30
  -3   1   3  201.48   11.50
   3   1  -3  231.58   10.40
  -3   1   3  219.38    9.10
  -3   1   3  224.38   11.20
   3   1  -3  228.08    8.20
   3   1  -3  211.38   11.30
   1  -1  -3 4876.41   89.19
   1  -1  -3 4942.81   90.89
  -1  -1   3 5034.40   89.79
   1  -1  -3 4926.71   90.19
  -1  -1   3 4903.21   89.79
   1  -1  -3 4905.51   89.99
  -1  -1   3 4944.71   89.79
   1  -1  -3 4967.60   90.89
  -1  -1   3 4919.41   89.99
  -1  -1   3 4946.71   90.99
  -1   1   3 5036.40   91.99
   1   1  -3 5018.70   89.79
  -1   1   3 4986.50   89.99
  -1   1   3 5039.20   89.29
  -1   1   3 4797.42   90.99
  -1   1   3 4915.71   90.89
   1   1  -3 4843.62   90.09
   1   1  -3 4958.10   90.99
  -1   1   3 4930.31   89.19
   1   1  -3 4926.11   91.19
   1  -1   3  328.27    8.40
  -1  -1  -3  282.57   10.20
  -1  -1  -3  308.17    8.40
   1  -1   3  321.27    8.30
  -1  -1  -3  306.97    9.30
   1  -1   3  337.67    8.70
  -1  -1  -3  306.87    9.10
   1  -1   3  324.27    9.90
  -1  -1  -3  310.07    9.80
   1  -1   3  330.27    9.50
  -1   1  -3  313.67    9.40
   1   1   3  316.57    8.80
   1   1   3  337.87    8.40
  -1   1  -3  320.77    8.20
   1   1   3  334.77    9.90
   1   1   3  342.97   10.00
  -1   1  -3  319.87    9.70
   1   1   3  328.87    9.10
  -1   1  -3  304.07    8.70
   3  -1   3  261.97   13.90
  -3  -1  -3  282.77   11.90
  -3  -1  -3  288.07   11.90
   3  -1   3  275.67   10.60
   3  -1   3  262.27   11.10
  -3  -1  -3  257.77   11.70
  -3   1  -3  269.27   11.70
   3   1   3  261.67   10.90
   3   1   3  264.67   11.20
  -3   1  -3  262.67   11.40
  -5  -1  -3   59.89    9.50
   5  -1   3   66.19    8.00
  -5  -1  -3   53.09   12.10
   5  -1   3   63.89   10.70
  -5  -1  -3   53.69    9.50
   5   1   3   58.09   10.70
  -5   1  -3   65.89    9.40
  -5   1  -3   56.19   13.40
   5   1   3   46.90   12.30
  -5   1  -3   61.39    9.30
   6  -2  -3   21.60   10.50
  -6  -2   3   10.20    7.80
  -6  -2   3   20.00   11.30
  -6   2   3   -2.90   10.00
   6   2  -3   12.50   10.00
  -6   2   3    2.50    6.30
  -4  -2   3   86.59    9.60
  -4  -2   3   65.79    7.70
  -4  -2   3   93.69   10.00
   4  -2  -3   65.09    8.60
   4  -2  -3   83.69    7.50
  -4   2   3   59.79    8.40
  -4   2   3   70.89    9.20
   4   2  -3   82.49    8.30
   4   2  -3   75.59    8.70
  -4   2   3  101.59    9.20
   2  -2  -3  849.61   19.50
   2  -2  -3  836.52   19.80
  -2  -2   3  832.12   20.30
   2  -2  -3  819.42   19.60
  -2  -2   3  822.62   20.50
  -2  -2   3  823.72   17.80
  -2  -2   3  860.31   19.20
   2  -2  -3  867.91   18.10
  -2  -2   3  836.92   18.40
   2   2  -3  848.22   17.80
   2   2  -3  868.11   18.30
  -2   2   3  825.12   20.40
  -2   2   3  831.72   19.80
  -2   2   3  831.52   17.40
  -2   2   3  830.12   20.20
   2   2  -3  829.52   18.90
   2   2  -3  825.72   20.50
  -2   2   3  836.02   17.60
   2   2  -3  848.22   18.90
   2   2  -3  861.51   20.40
   0  -2  -3  296.47    7.80
   0  -2   3  263.87    7.40
   0  -2  -3  318.47    9.20
   0  -2  -3  298.57    7.90
   0  -2  -3  282.37    8.20
   0   2  -3  312.17    8.00
   0   2   3  270.97    8.10
   0   2  -3  293.77    8.00
   0   2   3  287.07    8.50
   0   2  -3  295.57    7.60
   0   2   3  283.17    7.60
   0   2   3  295.47    8.00
   0   2  -3  313.67    7.00
   2  -2   3   51.99    4.60
   2  -2   3   47.20    3.50
   2  -2   3   38.80    5.40
  -2  -2  -3   41.40    5.30
   2  -2   3   48.00    4.40
  -2  -2  -3   42.30    4.60
  -2  -2  -3   46.20    5.60
  -2  -2  -3   42.10    5.60
  -2  -2  -3   42.90    5.20
   2  -2   3   49.10    5.40
   2  -2   3   41.70    5.80
  -2   2  -3   49.60    3.50
   2   2   3   44.00    5.70
   2   2   3   44.40    5.40
  -2   2  -3   36.40    5.30
  -2   2  -3   47.70    5.30
   2   2   3   45.40    4.90
   2   2   3   44.80    3.90
  -2   2  -3   43.10    5.00
   2   2   3   49.40    5.10
  -4  -2  -3  178.48   13.20
  -4  -2  -3  191.28   13.70
  -4  -2  -3  185.38   12.40
   4  -2   3  161.88   12.90
   4  -2   3  195.38   12.20
   4   2   3  192.98   13.70
  -4   2  -3  185.58   12.80
  -4   2  -3  204.78   12.40
  -4   2  -3  182.18   12.20
   4   2   3  193.28   11.60
   6  -2   3   28.10   11.50
  -6  -2  -3   20.20   10.70
  -6  -2  -3   42.20   10.30
  -6   2  -3   34.00    8.60
   6   2   3   49.50   12.00
  -6   2  -3   28.10   10.80
  -5  -3   3   14.80    9.20
   5  -3  -3   12.20    7.10
   5  -3  -3   20.20    5.10
   5  -3  -3   17.30    8.80
  -5  -3   3    5.10    7.70
  -5  -3   3    2.20    7.40
   5   3  -3   15.40    7.70
  -5   3   3    2.60    7.20
  -5   3   3   14.50    9.30
   5   3  -3   11.10    8.10
  -5   3   3   10.50    6.00
   3  -3  -3   66.99    5.40
  -3  -3   3   62.49    5.70
   3  -3  -3   70.59    6.80
  -3  -3   3   74.19    7.90
  -3  -3   3   66.19    7.50
  -3  -3   3   66.09    7.20
   3  -3  -3   71.29    7.20
   3  -3  -3   67.09    5.70
   3  -3  -3   71.89    7.00
   3   3  -3   69.69    6.80
  -3   3   3   61.29    7.20
  -3   3   3   55.59    7.30
  -3   3   3   69.09    6.40
   3   3  -3   59.59    6.40
  -3   3   3   65.89    4.90
  -3   3   3   59.09    6.80
   3   3  -3   65.29    5.40
   3   3  -3   63.69    6.80
   3   3  -3   73.59    7.50
  -1  -3   3 1266.67   25.70
  -1  -3   3 1269.27   26.50
  -1  -3   3 1292.87   26.60
   1  -3  -3 1310.27   26.40
  -1  -3   3 1297.77   25.70
   1  -3  -3 1307.87   25.80
  -1  -3   3 1279.57   25.80
   1  -3  -3 1341.07   26.50
   1  -3  -3 1326.57   26.10
  -1  -3   3 1289.77   24.90
   1   3  -3 1319.77   26.80
   1   3  -3 1314.07   26.70
  -1   3   3 1299.87   26.50
   1   3  -3 1317.87   25.70
   1   3  -3 1303.97   24.90
  -1   3   3 1292.17   25.60
  -1   3   3 1354.76   24.20
  -1   3   3 1292.17   26.30
  -1   3   3 1304.57   26.70
  -1   3   3 1303.77   24.20
  -1  -3  -3  103.79    6.70
   1  -3   3  108.19    5.10
  -1  -3  -3   93.69    6.60
  -1  -3  -3  114.79    6.40
  -1  -3  -3  100.69    5.80
   1  -3   3  113.69    4.80
  -1  -3  -3  100.59    6.50
   1  -3   3  108.99    6.50
   1  -3   3  110.49    6.50
   1  -3   3  111.59    4.70
  -1   3  -3   92.59    5.00
  -1   3  -3   93.39    5.00
  -1   3  -3   96.29    6.30
   1   3   3  112.29    6.70
   1   3   3  115.69    6.30
  -1   3  -3   96.79    6.40
  -1   3  -3  116.79    5.00
   1   3   3   94.09    6.70
   1   3   3   98.49    6.00
  -3  -3  -3   22.60    5.80
  -3  -3  -3   20.00    5.50
   3  -3   3   24.50    5.60
   3  -3   3   12.30    5.80
  -3  -3  -3   14.60    5.70
   3  -3   3   18.00    5.10
   3   3   3    7.70    5.00
  -3   3  -3   13.20    5.20
   3   3   3   17.40    4.90
  -3   3  -3   14.80    5.70
  -3   3  -3   11.40    5.10
  -5  -3  -3   23.10    9.20
  -5  -3  -3   10.40    7.90
  -5  -3  -3   11.00    8.60
   5  -3   3   13.10    9.20
  -5   3  -3   24.60    8.00
  -5   3  -3   22.90    8.80
   5   3   3   19.80   10.30
  -5   3  -3   12.70    7.40
   5   3   3    9.90    6.70
  -6  -4   3   11.90   10.30
  -6  -4   3   -4.60    7.70
   6  -4  -3  -10.10    9.50
   6   4  -3   11.60   10.00
  -6   4   3   -0.90   10.20
   4  -4  -3   23.40    4.60
  -4  -4   3   10.10    7.00
   4  -4  -3   48.00    8.20
  -4  -4   3   21.20    6.90
  -4  -4   3   32.40    8.50
  -4  -4   3   29.60    4.10
  -4   4   3   30.50    8.10
  -4   4   3   25.70    7.00
  -4   4   3   24.60    5.30
   4   4  -3   35.20    5.80
   4   4  -3   37.40    7.60
   2  -4  -3   75.19    7.30
   2  -4  -3   66.79    4.20
  -2  -4   3   62.99    6.10
   2  -4  -3   60.49    6.60
  -2  -4   3   65.39    6.60
  -2  -4   3   72.59    7.00
  -2  -4   3   70.19    6.60
   2  -4  -3   76.79    6.60
  -2  -4   3   68.69    5.80
  -2   4   3   65.29    7.30
  -2   4   3   75.49    7.90
  -2   4   3   77.29    6.60
  -2   4   3   81.39    4.60
  -2   4   3   66.59    5.50
   2   4  -3   72.59    6.60
   2   4  -3   71.69    6.30
   2   4  -3   81.79   10.50
   2   4  -3   63.19    6.00
   2   4  -3   83.69    6.20
   2   4  -3   77.49    5.70
   0  -4  -3  998.50   20.50
   0  -4  -3  979.80   20.50
   0  -4   3 1000.50   20.30
   0  -4   3 1002.50   19.20
   0  -4  -3 1029.10   20.80
   0  -4  -3 1006.30   20.00
   0  -4   3 1021.00   19.50
   0  -4  -3 1002.30   20.50
   0  -4   3 1010.60   19.50
   0  -4   3 1019.10   20.40
   0   4  -3 1010.20   19.70
   0   4   3 1030.50   20.50
   0   4   3 1010.50   20.50
   0   4   3 1015.80   20.00
   0   4  -3 1019.30   20.40
   0   4   3 1022.70   20.60
   0   4  -3  999.60   20.50
   0   4  -3 1002.30   19.20
   2  -4   3    7.50    6.50
  -2  -4  -3    3.40    4.60
  -2  -4  -3   -1.30    4.20
   2  -4   3    4.90    2.40
  -2  -4  -3    4.40    3.20
  -2  -4  -3    4.30    4.10
   2  -4   3    1.10    2.90
   2  -4   3    0.50    4.10
   2  -4   3    1.50    3.80
  -2  -4  -3    4.50    4.40
   2  -4   3    1.20    4.60
   2   4   3    3.20    4.20
   2   4   3   -1.70    4.70
   2   4   3   -0.30    2.80
  -2   4  -3    5.30    2.20
  -2   4  -3   -1.20    3.90
  -2   4  -3    6.60    4.10
  -2   4  -3    7.40    3.80
   2   4   3    8.30    4.50
   2   4   3    6.90    4.00
  -4  -4  -3    8.00    6.50
   4  -4   3   14.10    7.20
  -4  -4  -3   10.80    7.30
   4  -4   3   16.20    5.20
  -4  -4  -3   12.30    7.30
  -4   4  -3    9.00    5.90
  -4   4  -3   10.80    6.60
   4   4   3    1.50    7.30
   4   4   3   -2.00    5.70
   6  -4   3    5.80   10.40
  -6  -4  -3    5.80    9.00
  -6  -4  -3    1.20    9.90
   6   4   3    4.00   10.10
  -6   4  -3   -3.90    9.40
  -6   4  -3   11.40    7.70
  -5  -5   3   35.60    8.80
   5  -5  -3   31.70   10.40
  -5  -5   3   25.40   10.00
  -5   5   3   31.40   11.50
  -5   5   3   28.00    5.90
   5   5  -3   25.20    8.70
   3  -5  -3  112.49    5.80
   3  -5  -3   94.99    8.60
  -3  -5   3  106.49    6.50
   3  -5  -3  109.29    9.60
  -3  -5   3  103.99    9.80
  -3  -5   3   98.19   10.00
  -3  -5   3  122.89    8.90
   3  -5  -3  105.09    8.40
  -3   5   3  119.89    6.50
   3   5  -3  108.89    9.70
  -3   5   3  112.79   10.20
   3   5  -3  113.59    8.50
  -3   5   3  116.49    9.90
   3   5  -3  116.79    6.30
  -3   5   3  115.19    9.60
  -3   5   3  116.19    5.50
   3   5  -3  118.09    9.10
   3   5  -3  104.39    7.80
  -1  -5   3   90.59    5.90
  -1  -5   3   80.29    6.90
   1  -5  -3   62.59    5.60
  -1  -5   3   66.09    6.00
   1  -5  -3   73.69    6.20
  -1  -5   3   75.69    6.30
   1  -5  -3   76.09    6.20
  -1  -5   3   82.99    4.10
   1   5  -3   65.29    5.70
   1   5  -3   67.19    5.80
   1   5  -3   73.29    6.70
   1   5  -3   73.59    6.30
   1   5  -3   72.09    3.80
  -1   5   3   71.99    6.30
  -1   5   3   80.09    6.50
  -1   5   3   71.69    5.40
   1   5  -3   71.79    3.90
  -1   5   3   69.19    6.20
  -1  -5  -3  117.39    7.20
   1  -5   3  128.09    6.90
   1  -5   3  129.99    7.00
  -1  -5  -3  125.39    7.20
  -1  -5  -3  121.09    7.30
   1  -5   3  140.89    6.70
  -1  -5  -3  117.99    7.00
   1   5   3  131.29    7.00
  -1   5  -3  121.09    5.50
   1   5   3  130.49    6.00
   1   5   3  144.29    7.30
  -1   5  -3  110.59    6.80
  -1   5  -3  123.59    4.90
  -1   5  -3  114.59    4.80
  -1   5  -3  123.09    6.60
   1   5   3  137.29    7.10
  -3  -5  -3  210.98    8.80
  -3  -5  -3  218.98   11.40
  -3  -5  -3  206.08    6.90
   3  -5   3  201.08   11.50
  -3  -5  -3  205.48   11.20
   3  -5   3  228.98    8.80
  -3  -5  -3  222.08   11.50
  -3   5  -3  215.48   10.60
  -3   5  -3  212.38   10.50
   3   5   3  237.98   10.90
   3   5   3  225.68   10.70
  -5  -5  -3   62.09    9.70
   5  -5   3   35.90   10.20
   5  -5   3   57.39    7.90
  -5  -5  -3   46.70    9.90
  -5  -5  -3   49.60   10.10
   5   5   3   57.69    8.70
  -5   5  -3   47.80   10.30
   5   5   3   54.39   17.00
  -5   5  -3   60.29    9.90
  -5   5  -3   65.79    8.80
  -6  -6   3   -7.40   10.20
   6  -6  -3    3.70   10.30
  -6  -6   3   25.20    9.20
   6   6  -3    5.50    9.50
  -6   6   3    2.00   10.20
  -4  -6   3   82.29   10.10
  -4  -6   3   92.69    6.90
  -4  -6   3   98.59    6.70
   4  -6  -3   95.19    8.90
  -4  -6   3  101.29    9.50
   4  -6  -3   92.99   10.00
  -4  -6   3   95.19   10.50
  -4   6   3  105.99   11.40
   4   6  -3   95.59   10.60
  -4   6   3  110.59    7.90
  -4   6   3   88.69   10.00
  -4   6   3  119.49   13.20
   2  -6  -3  766.72   18.30
  -2  -6   3  790.42   19.60
   2  -6  -3  769.12   19.10
  -2  -6   3  800.92   19.90
  -2  -6   3  794.72   17.40
  -2  -6   3  812.22   18.70
   2  -6  -3  761.92   16.90
   2  -6  -3  810.62   18.60
   2   6  -3  783.32   19.70
   2   6  -3  745.53   19.40
  -2   6   3  793.92   16.80
  -2   6   3  785.42   19.00
   2   6  -3  757.22   17.30
   2   6  -3  791.22   17.40
   2   6  -3  782.42   17.50
  -2   6   3  792.22   19.30
  -2   6   3  763.02   19.30
   0  -6  -3 9832.62  176.38
   0  -6  -3 9827.72  175.78
   0  -6   3 9548.24  174.88
   0  -6   3 9764.02  174.88
   0  -6   3 9533.75  174.88
   0  -6  -3 9624.74  176.38
   0  -6   3 9840.82  176.18
   0  -6  -3 9773.22  176.28
   0  -6   3 9999.00  174.88
   0  -6  -3 9754.72  177.08
   0   6   3 9929.31  177.38
   0   6  -3 9801.72  175.18
   0   6  -3 9607.84  177.08
   0   6   3 9715.33  176.18
   0   6   3 9924.71  176.38
   0   6   3 9815.72  176.28
   0   6  -3 9772.52  174.88
  -2  -6  -3  383.06   12.90
  -2  -6  -3  396.66   12.20
   2  -6   3  380.06    9.00
  -2  -6  -3  375.76   10.00
   2  -6   3  400.06    9.50
   2  -6   3  361.26   13.20
   2  -6   3  374.16    9.30
  -2  -6  -3  370.96   12.80
  -2  -6  -3  380.46   12.50
   2  -6   3  373.46   12.50
   2   6   3  414.06   12.70
  -2   6  -3  390.56    8.90
   2   6   3  382.46   12.40
   2   6   3  370.86   12.10
   2   6   3  388.56    9.80
  -2   6  -3  377.96   13.50
  -2   6  -3  375.66   10.90
  -2   6  -3  386.36   10.80
  -2   6  -3  375.16   11.50
   2   6   3  365.16   12.70
  -4  -6  -3   96.09    9.90
  -4  -6  -3   95.89   12.60
  -4  -6  -3  102.99   10.40
   4  -6   3   99.89   10.50
   4   6   3   95.59   10.10
  -4   6  -3   79.69    9.50
   4   6   3   98.49    9.40
  -4   6  -3   77.49    8.90
  -6  -6  -3   42.10   10.70
  -6  -6  -3   45.60   11.60
   6  -6   3   30.60   11.80
  -6   6  -3   31.50    8.60
  -6   6  -3   18.80   10.20
   6   6   3   62.49   12.50
   5  -7  -3    3.90    6.30
  -5  -7   3   15.90    9.70
  -5  -7   3   -8.20    7.90
   5  -7  -3    2.20    4.20
   5   7  -3    8.30    7.90
  -5   7   3   -1.10    9.60
  -5   7   3    8.80    4.80
  -5   7   3   12.20    7.60
   5   7  -3   -5.70    7.70
  -3  -7   3  112.29    9.70
  -3  -7   3  109.79   10.30
  -3  -7   3  113.59    6.80
   3  -7  -3  106.59    5.30
  -3  -7   3  128.09    9.20
   3  -7  -3  126.39    8.50
  -3   7   3  125.29    5.70
   3   7  -3  106.09   10.00
   3   7  -3  106.59    9.30
   3   7  -3  100.09    9.00
  -3   7   3  111.29    5.80
   3   7  -3  103.49    8.30
  -3   7   3  110.79    9.40
  -3   7   3  106.39   11.50
   3   7  -3  115.29    6.70
   3   7  -3  122.99    8.50
   1  -7  -3    6.10    4.00
  -1  -7   3    7.20    3.80
   1  -7  -3    7.70    3.60
  -1  -7   3    9.90    3.90
  -1  -7   3    6.60    3.50
   1  -7  -3    8.70    3.70
   1  -7  -3    7.40    3.50
  -1  -7   3    4.80    3.70
   1   7  -3    5.80    2.00
   1   7  -3    6.90    4.00
   1   7  -3    4.30    3.60
   1   7  -3    8.80    3.90
  -1   7   3    0.50    4.20
  -1   7   3    1.70    3.40
  -1   7   3    8.70    4.30
   1   7  -3    3.20    3.70
   1   7  -3   12.40    2.00
  -1   7   3    5.70    3.80
   1  -7   3  151.08    6.90
   1  -7   3  153.68    6.90
   1  -7   3  159.38    6.10
   1  -7   3  160.38    7.40
  -1  -7  -3  150.08    8.00
  -1  -7  -3  137.59   12.80
  -1  -7  -3  156.38    7.60
  -1  -7  -3  142.79    6.90
  -1  -7  -3  154.98    7.80
  -1   7  -3  151.48    4.50
  -1   7  -3  139.39    6.90
   1   7   3  159.18    8.70
  -1   7  -3  140.29    6.80
   1   7   3  153.28    6.80
   1   7   3  158.48    7.70
   1   7   3  154.28    8.00
  -1   7  -3  145.89    7.10
   1   7   3  149.19    7.50
  -3  -7  -3  132.79    6.40
   3  -7   3  116.79    9.70
   3  -7   3  135.49    6.70
  -3  -7  -3  138.09    5.90
  -3  -7  -3  139.39   10.00
   3  -7   3  121.89    9.60
  -3  -7  -3  117.99   10.80
  -3  -7  -3  128.49   10.30
  -3   7  -3  120.59    8.30
  -3   7  -3  126.09    8.70
   3   7   3  122.99    9.50
   3   7   3  126.59    5.70
  -3   7  -3  135.69    8.70
   5  -7   3   10.00    8.80
  -5  -7  -3   11.80    9.10
  -5  -7  -3   35.30    9.60
  -5  -7  -3   32.20    8.80
   5  -7   3   19.00    5.40
  -5   7  -3   16.40    7.00
   5   7   3   10.70    7.60
  -5   7  -3    3.80    8.00
  -5   7  -3   15.30    7.40
   6  -8  -3    1.90    9.50
  -6  -8   3   -3.00   10.20
  -6  -8   3   22.60    9.20
   6   8  -3   15.50    9.80
  -6   8   3    3.00    9.80
  -4  -8   3   19.90    7.40
  -4  -8   3   34.90    8.60
   4  -8  -3   22.70    7.80
  -4  -8   3   19.80    7.40
   4  -8  -3   26.90    4.00
  -4  -8   3   17.40    4.80
  -4  -8   3   23.10    4.50
  -4   8   3   21.90    4.30
   4   8  -3   17.70    6.80
  -4   8   3   18.90    7.60
  -4   8   3   28.20    8.60
  -2  -8   3   65.69    6.10
   2  -8  -3   59.49    5.40
   2  -8  -3   62.09    6.30
  -2  -8   3   61.79    6.10
  -2  -8   3   69.79    7.80
  -2  -8   3   68.09    6.70
   2  -8  -3   61.29    6.20
   2   8  -3   70.89    7.90
   2   8  -3   60.39    5.10
   2   8  -3   62.19    6.90
   2   8  -3   55.29    5.80
   2   8  -3   60.19    5.80
  -2   8   3   63.59    6.40
   2   8  -3   55.69    6.40
  -2   8   3   68.89    6.20
  -2   8   3   67.99    5.80
   0  -8   3 2222.98   41.20
   0  -8  -3 2211.28   42.90
   0  -8  -3 2266.47   42.80
   0  -8   3 2268.97   43.00
   0  -8  -3 2222.68   42.60
   0  -8   3 2204.78   40.70
   0  -8   3 2209.68   40.80
   0  -8  -3 2275.17   42.30
   0  -8  -3 2249.47   43.10
   0  -8   3 2265.97   42.90
   0  -8   3 2249.97   41.20
   0   8   3 2194.38   42.90
   0   8   3 2261.17   42.20
   0   8  -3 2280.57   41.40
   0   8   3 2253.77   42.80
   0   8  -3 2241.58   42.80
   0   8   3 2258.37   42.80
   0   8  -3 2191.78   42.80
   0   8  -3 2301.17   41.30
  -2  -8  -3  149.88    9.20
   2  -8   3  153.38    7.40
   2  -8   3  158.48    9.30
  -2  -8  -3  152.18    9.00
  -2  -8  -3  152.58    7.20
  -2  -8  -3  147.29    8.30
  -2  -8  -3  153.78    9.50
   2   8   3  139.79    8.70
  -2   8  -3  144.39    5.70
   2   8   3  145.99    6.60
   2   8   3  150.98    9.10
  -2   8  -3  149.19    7.90
  -2   8  -3  146.09    6.80
  -2   8  -3  153.38    6.80
   2   8   3  148.89    8.80
   2   8   3  147.19    8.70
  -4  -8  -3  128.79   13.00
   4  -8   3  146.29    8.20
  -4  -8  -3  158.18   12.50
  -4  -8  -3  138.69   13.80
   4  -8   3  134.49   12.40
   4   8   3  134.19   12.90
   4   8   3  126.19   11.90
  -4   8  -3  152.08   11.00
  -4   8  -3  126.29   11.60
  -6  -8  -3    3.20   10.00
  -6  -8  -3  -11.10    9.30
   6  -8   3    0.20   10.20
  -6   8  -3    4.60    9.60
  -6   8  -3    0.80    7.30
   6   8   3   -0.70   10.20
  -5  -9   3   66.29   11.40
   5  -9  -3   57.99   10.50
   5  -9  -3   52.89    8.80
  -5  -9   3   76.89   10.50
  -5   9   3   79.29   10.10
   5   9  -3   69.09   10.50
   5   9  -3   70.09    9.90
  -5   9   3   71.49    7.40
  -5   9   3   66.49   11.00
   3  -9  -3   53.49    5.80
  -3  -9   3   47.30    6.30
  -3  -9   3   48.40    4.90
   3  -9  -3   43.90    4.30
  -3  -9   3   50.69    7.30
   3  -9  -3   44.50    7.10
  -3  -9   3   39.80    6.30
  -3  -9   3   35.30    6.40
   3   9  -3   45.70    5.80
   3   9  -3   46.70    5.90
   3   9  -3   49.30    6.70
   3   9  -3   44.80    7.10
  -3   9   3   29.00    5.80
  -3   9   3   46.00    7.40
  -3   9   3   34.20    6.20
  -3   9   3   41.00    3.90
   3   9  -3   42.20    4.80
   3   9  -3   44.50    5.60
  -1  -9   3  654.93   16.20
  -1  -9   3  684.33   16.00
  -1  -9   3  669.93   15.70
   1  -9  -3  667.73   16.40
  -1  -9   3  648.14   15.70
   1  -9  -3  676.43   15.50
   1  -9  -3  672.53   15.30
   1  -9  -3  681.13   15.30
   1   9  -3  655.03   15.70
   1   9  -3  689.53   16.00
  -1   9   3  684.23   15.50
   1   9  -3  675.73   16.10
  -1   9   3  696.73   15.70
  -1   9   3  668.63   16.50
   1   9  -3  661.23   16.00
  -1  -9  -3 2690.63   51.29
  -1  -9  -3 2693.83   51.09
   1  -9   3 2700.43   49.99
  -1  -9  -3 2680.43   51.19
  -1  -9  -3 2678.63   50.49
   1  -9   3 2582.84   50.59
   1  -9   3 2674.93   50.49
  -1  -9  -3 2626.94   51.29
   1  -9   3 2651.14   50.79
   1   9   3 2642.94   51.19
  -1   9  -3 2672.83   49.99
  -1   9  -3 2612.14   50.59
   1   9   3 2742.43   51.79
   1   9   3 2655.73   50.39
   1   9   3 2593.74   52.79
   1   9   3 2698.93   51.29
  -1   9  -3 2583.84   50.69
  -3  -9  -3  558.64   17.60
  -3  -9  -3  517.45   12.70
  -3  -9  -3  517.45   13.00
   3  -9   3  515.05   12.10
   3  -9   3  525.85   17.00
   3  -9   3  521.05   15.10
  -3  -9  -3  502.25   26.20
  -3   9  -3  514.65   14.80
  -3   9  -3  527.75   15.00
   3   9   3  510.85   12.60
   3   9   3  518.25   23.50
  -3   9  -3  499.25   15.00
  -5  -9  -3   63.09   10.30
  -5  -9  -3   58.19   10.70
   5  -9   3   70.39   11.20
  -5  -9  -3   60.69   10.70
  -5   9  -3   67.99    8.70
  -5   9  -3   71.19   10.00
  -5   9  -3   57.19    8.70
   5   9   3   59.89    9.30
  -6 -10   3    7.50   17.30
  -6 -10   3    5.50   11.00
   6 -10  -3    8.40   10.70
   6  10  -3    5.90    9.50
  -6  10   3    1.70   10.10
  -4 -10   3  157.38    8.40
  -4 -10   3  147.19   18.30
  -4 -10   3  143.39   13.10
   4 -10  -3  148.59   10.40
  -4 -10   3  150.38    8.60
   4 -10  -3  152.98   13.50
   4  10  -3  134.19   11.50
  -4  10   3  135.99   12.10
  -4  10   3  144.89   14.20
  -4  10   3  148.19   13.00
   2 -10  -3  843.72   22.00
  -2 -10   3  887.81   20.70
   2 -10  -3  852.81   18.70
  -2 -10   3  819.82   20.70
   2 -10  -3  826.92   18.90
  -2 -10   3  848.62   21.20
  -2 -10   3  858.41   18.10
   2 -10  -3  850.11   19.10
  -2  10   3  845.92   21.10
   2  10  -3  834.92   20.90
  -2  10   3  844.22   20.10
  -2  10   3  843.52   18.40
   2  10  -3  839.82   21.20
   2  10  -3  813.92   17.90
   2  10  -3  829.12   20.00
   2  10  -3  869.41   19.30
   2  10  -3  819.12   18.10
   0 -10   3   86.59    6.60
   0 -10   3   74.69    6.40
   0 -10  -3   87.79    6.70
   0 -10   3   69.89    6.20
   0 -10  -3   71.09    5.90
   0 -10   3   75.99    4.40
   0 -10  -3   82.59    6.30
   0 -10   3   93.29    4.50
   0 -10  -3   78.89    7.50
   0 -10  -3   90.19    5.90
   0  10  -3   77.99    6.60
   0  10   3   76.49    7.60
   0  10  -3   76.59    4.40
   0  10  -3   79.79    4.20
   0  10   3   76.79    5.80
   0  10   3   87.39    6.20
   0  10  -3   92.99    6.80
   0  10   3   65.19    6.20
   0  10  -3   78.09    4.40
   0  10   3   87.19    6.20
   2 -10   3  404.66   13.10
   2 -10   3  396.26   12.70
  -2 -10  -3  399.76   13.60
   2 -10   3  396.16   13.10
  -2 -10  -3  386.66   12.60
  -2 -10  -3  420.96   13.90
   2 -10   3  400.36   10.10
   2 -10   3  401.16   10.40
  -2 -10  -3  401.86   11.40
  -2  10  -3  381.66   10.40
   2  10   3  391.46   11.00
   2  10   3  405.66   13.20
   2  10   3  397.76   12.90
  -2  10  -3  401.56   11.80
  -2  10  -3  408.66   12.10
   2  10   3  392.26   13.50
   2  10   3  402.06   13.40
  -4 -10  -3  132.79    6.40
   4 -10   3  138.49    7.00
  -4 -10  -3  140.69    7.40
   4 -10   3  143.79   13.30
  -4 -10  -3  155.18   13.80
  -4 -10  -3  141.29   13.30
   4 -10   3  127.39   11.30
  -4  10  -3  125.39   11.30
  -4  10  -3  122.09   10.50
   4  10   3  154.98   13.90
   4  10   3  137.89   13.20
  -4  10  -3  125.99   10.50
  -6 -10  -3   14.50   11.00
  -6 -10  -3   52.29   12.40
   6  10   3   43.30   12.00
  -6  10  -3   39.30    7.90
  -6  10  -3   21.10   12.50
   5 -11  -3    1.90    5.70
  -5 -11   3   -0.10    4.10
  -5 -11   3   -1.10    9.20
   5 -11  -3   -5.80    8.70
  -5 -11   3   14.80    5.40
  -5 -11   3  -16.80    8.20
  -5  11   3    5.40    8.40
   5  11  -3   -0.20    8.60
   5  11  -3    6.10    8.00
  -5  11   3    0.10    7.10
   3 -11  -3   51.29    4.80
  -3 -11   3   38.90    7.20
   3 -11  -3   41.90    7.20
  -3 -11   3   42.80    5.10
  -3 -11   3   39.60    6.60
   3 -11  -3   41.00    6.40
  -3 -11   3   44.80    5.20
  -3 -11   3   42.90    6.80
  -3  11   3   39.30    7.30
   3  11  -3   42.80    5.70
  -3  11   3   31.30    6.20
   3  11  -3   44.10    6.70
   3  11  -3   47.30    5.40
   3  11  -3   41.40    5.40
   3  11  -3   46.40    6.10
  -3  11   3   53.69    5.40
   3  11  -3   57.79    7.70
  -3  11   3   38.80    7.40
   1 -11  -3   48.90    5.50
  -1 -11   3   54.89    5.50
  -1 -11   3   64.09    5.80
   1 -11  -3   51.19    5.20
   1 -11  -3   62.19    5.70
  -1 -11   3   52.59    4.80
   1 -11  -3   55.49    3.60
  -1 -11   3   52.99    5.70
   1 -11  -3   54.59    5.10
  -1  11   3   58.79    5.90
   1  11  -3   65.29    6.50
  -1  11   3   57.69    5.00
   1  11  -3   60.19    5.40
  -1  11   3   59.89    3.50
  -1  11   3   52.69    4.70
   1  11  -3   59.19    5.80
   1  11  -3   61.59    6.70
   1 -11   3  877.11   19.60
  -1 -11  -3  895.51   20.40
  -1 -11  -3  902.21   20.30
  -1 -11  -3  872.91   19.70
   1 -11   3  873.31   18.90
  -1 -11  -3  890.71   20.60
  -1 -11  -3  841.62   21.20
   1 -11   3  909.41   19.70
   1 -11   3  902.71   19.50
   1  11   3  873.11   20.40
  -1  11  -3  898.41   19.70
   1  11   3  877.21   19.50
  -1  11  -3  901.31   19.30
   1  11   3  877.51   20.20
  -1  11  -3  868.61   19.80
   1  11   3  898.31   20.50
   1  11   3  894.81   20.40
   3 -11   3   29.30    5.10
   3 -11   3   26.10    3.60
   3 -11   3   30.20    2.90
  -3 -11  -3   34.10    7.00
  -3 -11  -3   25.00    6.00
  -3 -11  -3   45.20    5.00
  -3 -11  -3   20.20    6.70
   3 -11   3   26.50    6.80
  -3  11  -3   33.20    5.30
   3  11   3   28.60    4.70
  -3  11  -3   24.90    4.90
  -3  11  -3   27.20    5.30
   3  11   3   29.80    6.50
  -5 -11  -3   -4.40    8.80
  -5 -11  -3    7.70    9.10
   5 -11   3    8.60    9.00
  -5  11  -3    2.40    6.50
   5  11   3  -12.70   10.80
  -5  11  -3    2.70    7.60
  -6 -12   3    7.00    9.90
  -6 -12   3  -11.00    9.90
   6 -12  -3    8.60   10.80
   6  12  -3    4.70    9.40
  -6  12   3    8.50   10.30
  -4 -12   3   57.09    6.20
  -4 -12   3   45.20    9.30
  -4 -12   3   51.49    6.10
   4 -12  -3   54.89    9.30
  -4 -12   3   61.39    9.40
   4 -12  -3   64.19    6.80
  -4  12   3   57.69    9.00
  -4  12   3   58.99   10.10
  -4  12   3   44.00    7.80
   4  12  -3   49.40    8.90
  -2 -12   3   15.50    4.80
  -2 -12   3   23.90    3.60
  -2 -12   3   11.40    5.10
   2 -12  -3   19.20    4.30
  -2 -12   3   19.50    4.40
   2 -12  -3   27.30    5.10
   2 -12  -3   22.40    3.80
   2 -12  -3   12.70    5.20
  -2 -12   3   21.90    5.80
   2  12  -3   15.40    4.60
  -2  12   3   18.50    4.00
   2  12  -3   18.10    3.80
   2  12  -3   19.70    3.50
   2  12  -3   24.60    5.40
  -2  12   3   11.40    4.60
   2  12  -3   16.60    5.30
  -2  12   3    4.20    5.40
   0 -12   3  598.04   15.10
   0 -12  -3  624.14   15.40
   0 -12   3  605.84   15.20
   0 -12  -3  618.14   14.50
   0 -12   3  627.44   15.40
   0 -12  -3  640.54   14.70
   0 -12  -3  626.44   14.80
   0 -12   3  609.74   13.60
   0 -12  -3  630.84   15.60
   0  12   3  628.84   15.90
   0  12   3  595.64   14.90
   0  12  -3  624.04   12.90
   0  12  -3  633.84   13.00
   0  12   3  623.44   15.10
   0  12  -3  629.24   13.30
   0  12  -3  622.44   15.40
   0  12   3  620.44   14.50
   0  12  -3  627.24   15.30
   0  12  -3  640.14   15.30
  -2 -12  -3  734.83   17.70
   2 -12   3  776.32   19.70
   2 -12   3  744.13   16.30
   2 -12   3  722.63   19.00
  -2 -12  -3  754.42   20.40
   2 -12   3  748.63   16.40
   2 -12   3  742.13   17.70
  -2 -12  -3  720.83   19.70
  -2 -12  -3  774.22   20.00
  -2  12  -3  727.53   17.80
  -2  12  -3  754.82   16.00
  -2  12  -3  723.53   15.90
   2  12   3  723.83   19.20
   2  12   3  742.73   18.50
  -2  12  -3  756.22   16.50
   2  12   3  753.52   19.70
   2  12   3  757.82   19.60
  -2  12  -3  743.63   19.70
   2  12   3  714.03   19.10
  -4 -12  -3  124.09   12.40
  -4 -12  -3  117.59    7.90
   4 -12   3  108.79   11.10
  -4 -12  -3  119.39   13.50
   4 -12   3   95.19    9.50
  -4 -12  -3  144.89   14.40
   4  12   3  139.79   13.10
  -4  12  -3  105.89   10.70
   4  12   3  127.89   12.70
  -4  12  -3  114.19   10.30
  -4  12  -3  116.79   10.40
  -6 -12  -3   27.20   11.50
   6 -12   3   22.30   12.60
  -6 -12  -3   22.80   11.20
   6  12   3   22.40   10.90
  -6  12  -3    6.10    6.70
  -5 -13   3  122.49    8.50
   5 -13  -3  121.99   10.70
  -5 -13   3  107.79   13.40
  -5 -13   3  118.69    8.30
  -5 -13   3  114.99   12.30
   5 -13  -3  103.69   12.30
  -5  13   3  168.78   18.00
  -5  13   3  112.79   14.10
  -5  13   3  143.29   15.10
   5  13  -3  141.99   13.60
  -3 -13   3  230.88   12.80
  -3 -13   3  221.98    9.60
  -3 -13   3  232.38    9.90
  -3 -13   3  206.18   11.70
   3 -13  -3  229.28    9.00
   3 -13  -3  242.58    9.60
  -3 -13   3  220.18    9.80
   3  13  -3  239.08   12.50
   3  13  -3  231.88   10.10
  -3  13   3  238.28   11.70
  -3  13   3  228.08   13.00
   3  13  -3  244.38   13.30
   3  13  -3  233.38    9.90
   3  13  -3  231.48    9.50
  -3  13   3  229.08    8.40
   1 -13  -3   13.20    4.70
   1 -13  -3    9.40    2.50
  -1 -13   3   14.10    4.60
   1 -13  -3   12.50    4.30
  -1 -13   3   14.70    3.80
   1 -13  -3    8.30    3.10
   1 -13  -3   19.00    3.60
  -1 -13   3   11.70    4.20
  -1 -13   3   12.30    3.90
  -1  13   3   15.60    3.20
  -1  13   3   23.50    5.40
   1  13  -3    6.60    4.30
  -1  13   3   14.60    2.60
   1  13  -3    8.30    4.10
   1  13  -3    7.40    4.00
   1  13  -3    3.70    3.90
  -1  13   3    8.40    3.80
  -1 -13  -3  574.24   15.20
  -1 -13  -3  586.34   15.20
   1 -13   3  578.94   14.30
   1 -13   3  568.64   14.40
  -1 -13  -3  575.54   15.80
   1 -13   3  578.44   15.90
   1 -13   3  576.04   14.00
  -1 -13  -3  546.35   15.40
   1 -13   3  555.94   13.80
   1  13   3  568.14   15.60
   1  13   3  573.74   15.30
  -1  13  -3  574.84   14.60
  -1  13  -3  572.94   14.20
   1  13   3  568.64   15.30
   1  13   3  565.34   15.00
  -1  13  -3  539.25   14.60
   1  13   3  561.54   14.40
  -3 -13  -3  343.27   11.30
   3 -13   3  349.87   12.00
   3 -13   3  333.97    9.10
  -3 -13  -3  322.27   14.70
  -3 -13  -3  334.97   14.20
  -3 -13  -3  348.37   15.10
   3 -13   3  361.16   14.80
  -3 -13  -3  353.06   10.90
  -3  13  -3  356.06   11.80
   3  13   3  335.57   10.70
   3  13   3  384.06   15.00
  -3  13  -3  368.06   12.40
  -3  13  -3  349.67   11.70
   3  13   3  367.76   16.80
  -5 -13  -3   50.19   10.90
   5 -13   3   50.69   10.80
   5  13   3   41.80    9.60
  -5  13  -3   35.70    9.00
  -5  13  -3   44.80    7.40
  -5  13  -3   42.80    7.80
  -6 -14   3    8.30   11.50
  -6 -14   3    9.60   10.50
   6 -14  -3    7.10   18.40
  -6  14   3    0.40   16.40
   6  14  -3    0.30    9.20
  -4 -14   3  171.08   14.70
  -4 -14   3  198.08   10.60
   4 -14  -3  192.98    7.00
  -4 -14   3  188.78   15.20
   4 -14  -3  191.68    7.90
   4 -14  -3  188.98   10.30
   4 -14  -3  167.58   14.10
  -4  14   3  186.88   13.80
  -4  14   3  185.88    7.20
  -4  14   3  178.98   13.00
  -4  14   3  187.78   14.90
  -2 -14   3  370.06   13.00
  -2 -14   3  391.66   12.30
   2 -14  -3  402.76   11.70
  -2 -14   3  407.06   12.40
  -2 -14   3  399.86   10.20
  -2 -14   3  387.26   13.70
   2 -14  -3  383.36   10.60
  -2 -14   3  401.56   13.40
   2 -14  -3  372.66   13.20
   2 -14  -3  404.06   10.90
   2  14  -3  368.16   12.80
   2  14  -3  389.06   10.50
  -2  14   3  370.46   14.20
   2  14  -3  404.86   13.50
   2  14  -3  397.46   13.70
  -2  14   3  377.46   12.30
   2  14  -3  379.66   10.10
  -2  14   3  398.56   12.20
   2  14  -3  397.46   12.50
   0 -14   3  675.03   16.50
   0 -14   3  674.93   16.70
   0 -14  -3  652.03   15.20
   0 -14   3  674.53   14.20
   0 -14  -3  661.93   15.60
   0 -14  -3  705.53   16.70
   0 -14  -3  669.03   15.60
   0 -14   3  665.33   16.10
   0  14  -3  626.94   16.10
   0  14  -3  661.53   16.20
   0  14   3  574.84   18.10
   0  14   3  659.93   15.90
   0  14   3  656.13   15.40
   0  14   3  682.83   16.70
   0  14  -3  647.24   14.30
   0  14  -3  639.84   13.70
   0  14   3  663.03   16.20
   0  14  -3  640.84   13.80
  -2 -14  -3  833.32   21.60
   2 -14   3  833.92   18.40
  -2 -14  -3  829.22   21.60
   2 -14   3  848.92   18.50
   2 -14   3  805.82   20.70
   2 -14   3  824.92   19.40
  -2 -14  -3  865.71   20.00
   2 -14   3  819.22   21.20
  -2  14  -3  852.01   17.30
   2  14   3  831.22   21.60
   2  14   3  867.01   21.40
  -2  14  -3  852.41   21.50
   2  14   3  806.72   19.30
  -2  14  -3  831.72   19.60
   2  14   3  832.12   21.20
  -2  14  -3  852.91   17.30
   2  14   3  823.12   21.40
  -2  14  -3  843.02   18.50
  -4 -14  -3   85.19   10.40
   4 -14   3   71.89   10.10
  -4 -14  -3   88.79   10.80
   4 -14   3   84.29    9.20
  -4 -14  -3   89.29    8.10
  -4 -14  -3   95.39    7.30
  -4 -14  -3   86.09   13.30
  -4  14  -3   90.89   10.20
   4  14   3   92.09   10.30
   4  14   3   85.49   10.00
  -4  14  -3   73.39    8.10
  -4  14  -3   71.39    7.60
   6 -14   3    8.50   10.80
  -6 -14  -3   26.40   11.90
  -6 -14  -3   21.60   11.10
  -6  14  -3   12.20    9.70
  -6  14  -3   22.00    7.10
   6  14   3   23.90   11.50
  -5 -15   3   20.10   10.30
   5 -15  -3    9.80    9.30
  -5 -15   3   15.30    5.50
  -5 -15   3   16.90   10.00
  -5  15   3    6.40   10.70
   5  15  -3    2.80    9.00
  -5  15   3   10.70    9.10
  -5  15   3    5.90    7.30
   5  15  -3   12.50    8.20
  -3 -15   3   22.00    6.70
  -3 -15   3   25.80    5.10
  -3 -15   3   22.80    6.70
  -3 -15   3   21.30    5.30
   3 -15  -3   17.50    4.80
  -3 -15   3   26.80    4.90
  -3  15   3   12.40    7.20
   3  15  -3   16.00    5.20
  -3  15   3   11.00    5.70
   3  15  -3   33.40    7.10
   3  15  -3   20.60    8.30
   3  15  -3   18.10    5.20
  -3  15   3   29.80    5.10
   3  15  -3   19.90    4.70
   1 -15  -3  142.89    5.60
   1 -15  -3  135.29    7.90
   1 -15  -3  128.19    8.40
  -1 -15   3  131.29    7.20
   1 -15  -3  127.59    8.40
  -1 -15   3  145.49    8.50
   1 -15  -3  133.89    6.00
  -1 -15   3  122.49    7.90
  -1 -15   3  121.09    6.90
  -1 -15   3  120.79    7.80
  -1 -15   3  128.09    4.80
  -1  15   3  124.79    7.10
   1  15  -3  123.99    8.10
   1  15  -3  127.89    7.90
  -1  15   3  129.89    7.80
  -1  15   3  126.59    5.50
   1  15  -3  130.89    4.90
  -1  15   3  155.48    7.30
  -1  15   3  132.89    9.00
   1  15  -3  131.39    8.20
  -1 -15  -3  258.67   10.20
  -1 -15  -3  239.28    9.90
  -1 -15  -3  240.48    9.70
   1 -15   3  251.67    9.00
   1 -15   3  239.18    8.90
  -1 -15  -3  258.87   10.70
  -1 -15  -3  231.58   10.50
   1 -15   3  236.48    8.90
   1 -15   3  243.38    9.10
   1 -15   3  235.38    9.60
   1 -15   3  259.37    9.30
   1  15   3  238.98   10.40
   1  15   3  245.98   10.60
  -1  15  -3  238.48    9.20
  -1  15  -3  238.08    9.30
   1  15   3  242.78    9.40
   1  15   3  239.38   11.00
  -1  15  -3  243.58    9.80
   1  15   3  252.77   10.30
  -3 -15  -3   54.39    5.60
  -3 -15  -3   51.69    8.00
  -3 -15  -3   55.59    6.00
  -3 -15  -3   33.60    6.90
   3 -15   3   49.80    5.40
   3 -15   3   49.10    6.60
  -3 -15  -3   61.59    8.00
   3 -15   3   49.70    4.30
   3 -15   3   61.29    8.30
   3  15   3   40.60    5.10
  -3  15  -3   60.79    8.80
   3  15   3   55.09    8.00
   3  15   3   46.20    9.60
  -3  15  -3   52.69    5.60
  -3  15  -3   47.10    5.40
  -3  15  -3   57.49    6.20
   3  15   3   73.69    8.50
   5 -15   3   32.00   10.30
  -5 -15  -3   36.10   10.40
  -5 -15  -3   36.80    6.80
  -5 -15  -3   25.60   10.30
  -5 -15  -3   40.80    5.10
  -5  15  -3   40.40    9.00
   5  15   3   27.60    9.20
  -5  15  -3   37.20    7.50
  -5  15  -3   39.60    7.30
   6 -16  -3   18.10   14.90
  -6 -16   3    3.50   18.70
  -6 -16   3   24.60   11.40
  -6  16   3   23.40   11.60
   6  16  -3   20.90    9.60
  -4 -16   3  102.99   11.40
  -4 -16   3   90.29    8.10
   4 -16  -3   97.19   11.30
  -4 -16   3  110.09    9.40
  -4 -16   3  128.29   11.70
   4 -16  -3  109.49    6.40
   4 -16  -3  100.19    7.40
  -4  16   3   99.49   10.10
  -4  16   3  113.39   12.10
  -4  16   3  105.89    6.60
   2 -16  -3  346.67    9.50
  -2 -16   3  332.37   12.60
  -2 -16   3  332.47    9.10
  -2 -16   3  323.17   11.60
  -2 -16   3  331.17   11.90
   2 -16  -3  335.77   11.10
   2 -16  -3  309.77    9.10
  -2 -16   3  343.57   13.30
   2  16  -3  301.07   11.40
  -2  16   3  323.47   13.40
   2  16  -3  336.77   12.90
  -2  16   3  314.87   11.30
  -2  16   3  336.67   11.30
  -2  16   3  330.67   10.60
   2  16  -3  312.87    9.80
   2  16  -3  323.07   12.40
   2  16  -3  297.77   12.00
   0 -16   3  517.95   14.10
   0 -16  -3  520.45   14.80
   0 -16   3  506.55   14.10
   0 -16  -3  517.75   13.60
   0 -16  -3  520.85   12.90
   0 -16   3  507.15   14.20
   0 -16   3  517.85   12.10
   0 -16   3  504.95   14.00
   0 -16  -3  501.35   14.70
   0 -16  -3  524.15   13.30
   0  16  -3  509.15   11.60
   0  16  -3  513.95   12.10
   0  16  -3  535.55   14.40
   0  16   3  514.15   13.40
   0  16  -3  520.45   13.00
   0  16  -3  506.65   14.00
   0  16   3  501.75   13.60
   0  16   3  496.35   14.40
   0  16   3  489.05   13.80
  -2 -16  -3   29.10    5.90
   2 -16   3   23.50    5.60
   2 -16   3   24.80    4.30
  -2 -16  -3   12.10    5.60
  -2 -16  -3   12.00    5.00
  -2 -16  -3   17.20    6.00
  -2 -16  -3   19.00    4.50
   2 -16   3   17.40    5.10
   2 -16   3   28.60    4.30
  -2 -16  -3   10.20    4.90
   2  16   3   19.10    5.20
  -2  16  -3   14.60    2.70
  -2  16  -3   18.00    5.80
  -2  16  -3   22.00    2.90
  -2  16  -3   28.80    4.40
  -2  16  -3   17.60    4.60
   2  16   3   27.20    5.90
   2  16   3    9.30    6.10
   2  16   3   21.70    4.60
   4 -16   3   49.99    9.60
  -4 -16  -3   33.10    9.00
  -4 -16  -3   49.70    6.40
  -4 -16  -3   45.50    9.40
   4 -16   3   48.20    6.60
  -4  16  -3   50.69    6.90
  -4  16  -3   37.10    7.10
   4  16   3   34.40    8.50
   4  16   3   59.59    9.70
  -4  16  -3   46.70    6.90
  -6 -16  -3    0.10   11.60
  -6 -16  -3    9.20   10.70
   6 -16   3   21.80   11.60
   6  16   3    7.00   11.40
  -6  16  -3    7.30    9.50
  -6  16  -3   11.00    7.40
  -5 -17   3   40.60   10.90
  -5 -17   3   60.39   11.80
   5 -17  -3   48.40   11.00
  -5 -17   3   58.09   11.60
  -5 -17   3   60.79    7.10
  -5  17   3   49.00   12.00
   5  17  -3   53.49    9.10
  -5  17   3   76.89    9.80
  -5  17   3   74.39   10.90
   5  17  -3   48.80   11.00
  -3 -17   3  237.88   13.30
  -3 -17   3  238.38   10.90
   3 -17  -3  261.17   10.30
  -3 -17   3  269.77   13.90
  -3 -17   3  257.47   13.80
  -3 -17   3  261.27   10.10
  -3  17   3  260.67   14.30
   3  17  -3  263.37    9.90
  -3  17   3  249.38   11.70
  -3  17   3  245.18   12.30
   3  17  -3  229.88   20.60
   3  17  -3  251.37   10.60
  -3  17   3  242.78    9.40
   3  17  -3  249.58   11.20
   3  17  -3  256.17   13.70
   1 -17  -3   36.90    5.50
   1 -17  -3   37.00    3.80
  -1 -17   3   34.60    6.00
  -1 -17   3   47.30    5.30
  -1 -17   3   40.90    5.80
  -1 -17   3   46.80    5.70
  -1 -17   3   44.40    3.50
   1 -17  -3   34.80    3.80
  -1 -17   3   39.70    4.60
   1 -17  -3   23.10    6.00
   1  17  -3   29.00    4.80
  -1  17   3   42.70    4.70
   1  17  -3   26.40    5.60
  -1  17   3   43.10    6.40
   1  17  -3   35.30    3.30
  -1  17   3   39.80    5.20
   1  17  -3   25.30    5.30
  -1  17   3   43.70    3.80
   1 -17   3 2345.77   46.40
  -1 -17  -3 2387.26   47.30
  -1 -17  -3 2369.26   47.10
   1 -17   3 2379.56   46.50
   1 -17   3 2385.96   46.60
  -1 -17  -3 2373.26   47.70
   1 -17   3 2392.06   46.60
   1 -17   3 2377.06   46.60
  -1 -17  -3 2385.96   47.10
   1 -17   3 2346.57   46.50
  -1 -17  -3 2314.37   46.80
   1  17   3 2492.05   53.59
  -1  17  -3 2315.27   46.50
  -1  17  -3 2329.27   46.60
  -1  17  -3 2319.27   46.50
   1  17   3 2371.96   47.50
   1  17   3 2325.17   47.00
   1  17   3 2330.37   47.20
  -3 -17  -3 1281.47   27.90
   3 -17   3 1246.58   30.80
   3 -17   3 1226.18   25.70
  -3 -17  -3 1204.08   27.40
   3 -17   3 1243.98   25.70
  -3 -17  -3 1234.28   31.40
  -3 -17  -3 1211.28   30.60
  -3 -17  -3 1272.07   31.50
   3  17   3 1225.88   27.40
   3  17   3 1270.17   30.30
   3  17   3 1186.28   32.40
   3  17   3 1235.88   31.30
  -3  17  -3 1210.08   26.70
  -3  17  -3 1255.97   27.70
  -3  17  -3 1229.88   31.10
  -3  17  -3 1258.87   26.70
  -5 -17  -3   71.19    6.40
  -5 -17  -3   58.39   11.20
  -5 -17  -3   61.69   11.70
   5 -17   3   63.99   11.50
   5  17   3   54.49   14.70
  -5  17  -3   49.00    9.90
  -5  17  -3   71.89    9.60
   5  17   3   55.19   10.40
   4 -18  -3  101.69   11.70
  -4 -18   3  105.49   11.60
  -4 -18   3  101.79   10.50
   4 -18  -3  109.99    8.20
   4  18  -3   72.89   10.90
  -4  18   3   85.49   11.80
   4  18  -3   99.09   10.10
  -4  18   3  130.99   10.80
  -4  18   3   90.69   10.10
   2 -18  -3   48.00    5.80
  -2 -18   3   40.40    5.90
  -2 -18   3   37.60    6.70
  -2 -18   3   40.30    6.80
   2 -18  -3   42.80    5.60
  -2 -18   3   48.20    4.10
  -2 -18   3   38.80    6.00
  -2 -18   3   49.40    5.70
   2  18  -3   43.10    6.30
   2  18  -3   54.39    6.20
  -2  18   3   54.39    5.60
  -2  18   3   32.50    6.60
   2  18  -3   49.30    4.80
  -2  18   3   52.99    5.40
   2  18  -3   47.70    6.70
   0 -18  -3   22.60    5.20
   0 -18  -3   23.90    4.40
   0 -18   3   15.00    4.40
   0 -18   3   19.90    3.70
   0 -18  -3   31.70    5.90
   0 -18  -3   26.30    4.00
   0 -18   3   23.40    4.90
   0 -18   3   15.30    4.70
   0 -18   3   13.10    4.60
   0 -18  -3   29.70    4.80
   0  18   3   25.20    5.70
   0  18   3   28.80    4.60
   0  18  -3   23.40    3.90
   0  18  -3   27.90    5.10
   0  18  -3   26.40    3.40
   0  18   3   18.40    5.50
   0  18   3   12.70    4.30
   0  18  -3   21.80    4.60
  -2 -18  -3  365.16   13.30
  -2 -18  -3  355.66   12.70
   2 -18   3  363.36   11.10
  -2 -18  -3  393.46   12.90
   2 -18   3  387.06   13.70
   2 -18   3  333.17   19.10
  -2 -18  -3  372.96   12.30
  -2 -18  -3  333.97   17.90
   2 -18   3  384.76   11.70
   2 -18   3  376.56   11.40
  -2 -18  -3  371.06   13.90
  -2  18  -3  373.96   12.00
  -2  18  -3  367.76   13.90
   2  18   3  375.16   14.10
   2  18   3  382.56   12.50
   2  18   3  379.06   15.70
   2  18   3  392.46   14.30
  -4 -18  -3   32.80    9.80
  -4 -18  -3   61.89    7.20
   4 -18   3   47.20    6.40
   4 -18   3   46.60    9.40
  -4 -18  -3   49.70    9.80
  -4 -18  -3   41.20    6.00
  -4  18  -3   46.60    6.90
  -4  18  -3   46.10    7.20
  -4  18  -3   59.29    7.20
   4  18   3   54.99    9.70
   4  18   3   66.59   10.30
  -5 -19   3   -0.30    9.20
   5 -19  -3    1.40    9.20
  -5 -19   3   -2.40    9.50
  -5 -19   3    4.90    6.70
   5  19  -3    1.00    8.90
  -5  19   3   -9.40   10.10
   5  19  -3    5.30    7.90
  -5  19   3   -4.20    7.60
  -3 -19   3    9.50    4.50
  -3 -19   3   16.90    6.60
   3 -19  -3   13.00    5.30
  -3 -19   3    8.70    6.80
  -3 -19   3   11.00    5.70
   3  19  -3    7.80    6.50
   3  19  -3    7.40    5.60
  -3  19   3   15.90    4.70
   3  19  -3   11.10    4.50
  -3  19   3   12.50    5.60
  -3  19   3    4.90    7.50
   3  19  -3    5.90    5.40
  -3  19   3   18.70    6.00
   3  19  -3    2.10    6.40
   1 -19  -3   12.90    3.20
  -1 -19   3   11.90    3.80
  -1 -19   3    7.10    4.90
   1 -19  -3    1.00    4.70
   1 -19  -3    6.40    2.90
  -1 -19   3   15.50    5.10
  -1 -19   3    6.70    4.40
   1 -19  -3    7.60    3.30
   1 -19  -3   10.30    5.20
  -1 -19   3    3.20    4.00
  -1 -19   3    9.20    3.50
  -1  19   3    9.20    5.50
   1  19  -3    9.60    3.00
   1  19  -3    8.70    5.00
  -1  19   3    3.80    3.10
  -1  19   3   11.20    4.00
  -1  19   3    7.20    4.00
   1  19  -3    3.20    4.20
   1  19  -3   14.20    4.70
  -1 -19  -3   79.39    7.90
  -1 -19  -3   75.59    7.20
  -1 -19  -3   78.19    8.60
   1 -19   3   80.19    6.80
   1 -19   3   72.09    6.50
  -1 -19  -3   83.69    7.20
   1 -19   3   97.59    7.10
   1 -19   3   95.59    7.10
   1 -19   3   80.59    7.00
   1  19   3   78.69    8.10
   1  19   3   86.89    8.10
  -1  19  -3   73.99    7.20
   1  19   3   84.19    7.90
  -1  19  -3   86.99    7.40
   1  19   3   83.69    9.00
   1  19   3   91.79   11.20
  -1  19  -3   90.69    8.10
  -3 -19  -3    2.70    4.70
  -3 -19  -3    5.30    6.60
   3 -19   3    7.40    3.90
  -3 -19  -3    0.40    5.30
  -3 -19  -3   14.60    7.70
   3 -19   3   10.20    4.20
   3 -19   3    3.10    4.70
   3 -19   3   12.60    6.90
   3  19   3   -9.20    7.20
  -3  19  -3    5.70    4.30
   3  19   3    1.90    6.70
   3  19   3    8.70    4.70
  -3  19  -3   13.50    7.30
  -3  19  -3   13.20    4.50
   3  19   3    9.70    6.10
  -3  19  -3    0.90    4.90
  -5 -19  -3    4.40    5.40
  -5 -19  -3   13.20   10.20
  -5 -19  -3   -5.10    9.10
   5 -19   3   -1.50    8.90
   5  19   3    6.10   11.10
  -5  19  -3   19.50    7.90
  -5  19  -3   10.70    6.00
   5  19   3   10.00    8.80
  -5  19  -3   -3.40    6.10
  -4 -20   3   29.40    7.40
   4 -20  -3   39.80    5.10
  -4 -20   3   47.00    9.40
  -4 -20   3   27.70    8.80
   4 -20  -3   35.80   10.00
   4 -20  -3   27.30    5.80
  -4  20   3   48.50    7.80
  -4  20   3   37.40    8.90
   4  20  -3   31.70    7.50
  -4  20   3   50.69   11.80
   4  20  -3   22.30    9.20
  -4  20   3   43.10    5.00
  -2 -20   3  232.98   11.10
   2 -20  -3  238.08   10.30
  -2 -20   3  258.97   11.40
  -2 -20   3  240.18   10.70
  -2 -20   3  218.08   12.40
  -2 -20   3  242.08    7.90
   2  20  -3  224.88   11.80
   2  20  -3  243.78   11.40
   2  20  -3  253.27   11.60
  -2  20   3  254.27   10.20
   2  20  -3  238.28    8.60
  -2  20   3  235.48   10.80
  -2  20   3  236.28   10.10
  -2  20   3  233.78   13.20
   0 -20  -3  541.25   14.70
   0 -20  -3  542.65   16.00
   0 -20  -3  498.55   16.80
   0 -20   3  517.25   15.20
   0 -20  -3  532.35   13.40
   0 -20   3  546.65   20.30
   0 -20   3  522.35   15.30
   0 -20   3  510.85   15.30
   0 -20  -3  551.44   13.70
   0 -20   3  523.35   13.20
   0  20  -3  540.95   13.20
   0  20   3  515.05   15.70
   0  20  -3  540.95   12.50
   0  20  -3  525.75   16.90
   0  20   3  532.95   14.60
   0  20   3  519.95   14.30
   0  20  -3  533.55   12.50
   0  20  -3  513.45   15.30
   0  20   3  494.35   15.00
  -2 -20  -3  112.99   10.60
   2 -20   3  101.89    7.20
  -2 -20  -3   98.89    8.60
  -2 -20  -3  116.19    8.60
  -2 -20  -3  110.59    9.50
   2 -20   3  109.29    7.60
  -2 -20  -3  127.09    8.30
   2 -20   3  104.39    7.80
   2 -20   3  105.99    7.50
  -2 -20  -3  119.59    9.10
  -2  20  -3  120.99    8.30
   2  20   3   99.39    8.10
   2  20   3   90.89   10.00
   2  20   3   99.59   10.70
  -4 -20  -3  202.18   23.50
  -4 -20  -3  213.38   11.70
   4 -20   3  223.88   19.70
   4 -20   3  216.88    7.80
   4 -20   3  206.38    7.70
  -4 -20  -3  207.08   16.80
   4 -20   3  213.58   10.90
   4  20   3  215.38   16.20
  -4  20  -3  215.38   11.70
  -4  20  -3  208.38   15.30
  -4  20  -3  196.48   11.30
   4  20   3  220.48   15.90
  -5 -21   3    0.60    9.50
  -5 -21   3    4.80   10.30
   5 -21  -3   26.10   10.40
  -5 -21   3   14.00    6.70
  -5  21   3   22.20   12.10
   5  21  -3    8.00    9.20
  -5  21   3   13.50   11.10
   5  21  -3    9.90    8.00
  -5  21   3    4.30    8.40
  -3 -21   3   98.49    9.60
   3 -21  -3   90.59    8.20
  -3 -21   3   90.99    7.60
   3 -21  -3   90.29    8.90
  -3 -21   3  109.19   11.10
  -3 -21   3   82.09    9.40
   3  21  -3   83.89    9.50
   3  21  -3   80.69    7.40
  -3  21   3   69.69    9.80
   3  21  -3   89.89    9.50
  -3  21   3   81.39    9.30
   3  21  -3   80.79    9.10
   3  21  -3  101.69    7.90
  -3  21   3   84.29    9.70
  -3  21   3   72.09    7.10
  -1 -21   3  278.37    8.60
  -1 -21   3  267.27    9.10
   1 -21  -3  293.77    8.20
   1 -21  -3  277.37   11.40
  -1 -21   3  276.77   11.30
  -1 -21   3  284.67   11.50
   1 -21  -3  297.87    9.20
   1 -21  -3  275.27    7.90
  -1 -21   3  283.27   12.30
   1 -21  -3  294.37   11.50
   1  21  -3  297.17   10.80
  -1  21   3  273.97   10.60
   1  21  -3  296.77   11.80
  -1  21   3  284.07   10.10
  -1  21   3  295.67   12.30
  -1  21   3  286.17    9.10
   1  21  -3  272.37   11.50
  -1  21   3  284.67   10.20
   1 -21   3  396.76   12.30
  -1 -21  -3  377.06   12.60
  -1 -21  -3  400.76   13.80
  -1 -21  -3  387.16   13.30
   1 -21   3  367.16   11.80
   1 -21   3  392.66   13.70
   1 -21   3  367.36   12.10
   1 -21   3  371.96   12.60
  -1  21  -3  371.26   12.50
  -1  21  -3  366.56   12.70
   1  21   3  350.16   13.00
   1  21   3  368.56   12.90
  -1  21  -3  376.96   12.70
   1  21   3  374.06   13.40
   1  21   3  361.86   12.50
   1  21   3  379.46   13.20
  -3 -21  -3  394.76   17.80
   3 -21   3  403.56   16.90
  -3 -21  -3  398.86   16.90
  -3 -21  -3  390.46   14.80
   3 -21   3  382.96   13.10
   3 -21   3  409.36   12.20
   3 -21   3  408.26   12.50
   3  21   3  411.46   16.50
   3  21   3  391.06   16.80
   3  21   3  386.86   17.20
  -3  21  -3  411.96   17.50
  -3  21  -3  384.06   11.90
  -3  21  -3  397.66   12.00
  -3  21  -3  429.16   13.90
   5 -21   3   70.59   12.10
  -5 -21  -3   70.69   12.10
  -5 -21  -3  105.69    9.60
  -5 -21  -3   94.39   13.20
   5  21   3  106.09   13.40
  -5  21  -3   87.09    9.90
  -5  21  -3  100.89   11.10
  -5  21  -3   92.49   10.00
   5  21   3   66.09   11.50
   4 -22  -3   31.10   10.80
   4 -22  -3    6.40    5.80
  -4 -22   3   16.30    9.20
  -4 -22   3   22.10    7.00
   4 -22  -3   21.50    5.00
  -4 -22   3    8.70    8.10
  -4  22   3   23.10   10.60
  -4  22   3   14.70    7.90
   4  22  -3   27.00    7.60
  -4  22   3   17.00    6.90
   4  22  -3   27.10    9.00
   2 -22  -3   55.19    4.60
   2 -22  -3   54.19    6.50
  -2 -22   3   46.90    7.40
  -2 -22   3   50.59    6.40
  -2 -22   3   54.49    4.40
  -2  22   3   49.50    7.90
  -2  22   3   48.00    5.80
   2  22  -3   55.19    8.50
   2  22  -3   52.99    5.00
  -2  22   3   56.89    6.10
   2  22  -3   47.70    6.80
  -2  22   3   56.39    6.00
   0 -22   3  516.65   13.30
   0 -22  -3  539.35   16.20
   0 -22   3  507.75   15.00
   0 -22  -3  513.45   14.90
   0 -22   3  527.45   15.60
   0 -22   3  522.45   15.60
   0 -22   3  500.55   15.30
   0 -22  -3  506.05   13.10
   0 -22  -3  505.05   15.70
   0 -22  -3  520.15   14.40
   0  22  -3  535.55   12.70
   0  22  -3  506.75   12.60
   0  22   3  522.85   14.70
   0  22   3  496.75   15.10
   0  22  -3  531.95   15.30
   0  22   3  504.45   14.40
   0  22  -3  535.75   15.80
   0  22   3  521.55   15.80
   0  22  -3  534.75   13.50
  -2 -22  -3  244.88   13.10
   2 -22   3  237.18    9.80
   2 -22   3  235.58   10.00
  -2 -22  -3  229.98   11.00
  -2 -22  -3  214.78   19.00
  -2 -22  -3  244.98   11.60
   2 -22   3  215.88   11.60
   2 -22   3  218.58   10.00
   2 -22   3  220.68   11.00
   2  22   3  223.98   12.40
   2  22   3  238.08   12.40
  -2  22  -3  230.78   12.20
  -2  22  -3  219.98   10.20
  -4 -22  -3  183.38   17.70
   4 -22   3  170.08   10.60
   4 -22   3  210.08   17.10
   4 -22   3  168.98    8.10
  -4 -22  -3  169.78   12.00
  -4 -22  -3  186.88   16.10
  -4  22  -3  168.58   11.40
   4  22   3  177.38   16.30
  -4  22  -3  181.58   10.80
  -4  22  -3  180.68   11.10
   4  22   3  185.58   15.70
  -5 -23   3  -17.30    9.50
  -5 -23   3    0.20    6.70
  -5 -23   3    3.90    9.40
   5 -23  -3   11.30   10.10
   5  23  -3    8.50    8.60
  -5  23   3   13.20   11.50
   5  23  -3   -8.10    8.80
  -5  23   3   -2.60    8.20
  -3 -23   3   -6.20    4.10
   3 -23  -3   -7.90    5.10
   3 -23  -3    6.50    4.50
  -3 -23   3    2.00    7.10
  -3 -23   3    7.70    6.10
  -3  23   3   -7.90    7.40
   3  23  -3    6.20    6.50
  -3  23   3    9.80    5.10
  -3  23   3    3.00    5.80
  -3  23   3    0.10    5.40
   3  23  -3   -0.70    5.80
   3  23  -3    1.30    4.60
  -1 -23   3   14.20    4.00
  -1 -23   3   14.80    3.90
  -1 -23   3    5.40    5.50
   1 -23  -3    8.20    3.80
   1 -23  -3   14.20    5.40
   1 -23  -3   13.00    2.80
   1  23  -3   11.70    6.20
  -1  23   3    4.60    4.60
   1  23  -3   11.10    3.50
  -1  23   3   12.00    4.40
   1  23  -3   17.00    6.20
  -1  23   3    9.00    5.90
   1  23  -3   13.00    3.50
   1 -23   3   74.59    6.90
   1 -23   3   66.09    7.20
   1 -23   3   66.49    6.20
  -1 -23  -3   68.09    6.40
  -1 -23  -3   68.09    7.10
   1 -23   3   69.59    7.50
   1 -23   3   68.19    6.90
  -1 -23  -3   76.29    7.40
  -1 -23  -3   77.99    7.60
   1  23   3   72.69    7.40
   1  23   3   62.79    6.90
  -1  23  -3   77.09    7.90
  -1  23  -3   66.49    6.80
   1  23   3   65.89    6.80
   3 -23   3   33.70    5.60
  -3 -23  -3   18.20    7.40
   3 -23   3   31.70    5.60
  -3 -23  -3   32.60    7.30
  -3 -23  -3   18.60    8.30
   3 -23   3   40.90    8.10
   3 -23   3   36.50    5.60
   3  23   3   39.10    7.70
  -3  23  -3   48.00    8.80
   3  23   3   36.40    9.00
  -3  23  -3   46.20    6.30
  -3  23  -3   35.30    4.90
   3  23   3   26.50    8.20
  -3  23  -3   25.70    4.80
   5 -23   3    3.90   10.10
  -5 -23  -3   11.80   10.00
  -5 -23  -3   -1.70    6.00
  -5 -23  -3   -2.50   10.00
  -5  23  -3    3.30    6.60
   5  23   3   -0.90   10.10
  -5  23  -3   14.70    6.80
  -5  23  -3   -3.60    6.80
  -4 -24   3   23.60    7.70
  -4 -24   3   10.80    9.20
   4 -24  -3   18.10    9.10
  -4 -24   3   29.90    9.20
   4 -24  -3   18.20    6.40
   4 -24  -3   15.40    4.90
   4  24  -3   15.80    7.50
  -4  24   3   19.70    7.60
   4  24  -3   23.90    9.20
  -4  24   3   19.30    7.10
  -4  24   3   47.50   10.50
   2 -24  -3  435.96   11.10
   2 -24  -3  450.45   15.00
  -2 -24   3  442.56   17.00
  -2 -24   3  435.66   11.50
  -2 -24   3  457.75   15.00
  -2 -24   3  438.66   15.90
   2 -24  -3  426.06   11.00
  -2  24   3  404.16   14.20
  -2  24   3  433.26   13.90
   2  24  -3  446.96   15.80
   2  24  -3  433.36   15.60
   2  24  -3  437.96   11.90
  -2  24   3  377.26   15.90
  -2  24   3  453.35   17.10
   2  24  -3  435.76   16.00
   0 -24  -3  157.88   10.30
   0 -24   3  192.08   10.10
   0 -24  -3  178.68    8.00
   0 -24   3  170.58    9.10
   0 -24  -3  176.48    9.60
   0 -24   3  170.78   10.10
   0 -24  -3  170.68   11.80
   0  24  -3  184.78   10.20
   0  24   3  171.28    9.20
   0  24   3  177.68   10.00
   0  24  -3  179.58    7.40
   0  24  -3  183.58    7.40
   0  24  -3  178.48    8.30
   0  24  -3  183.28    9.20
   0  24   3  189.28   10.70
  -2 -24  -3   22.80    6.40
   2 -24   3   14.90    4.90
  -2 -24  -3   34.60    7.20
   2 -24   3   28.10    5.00
   2 -24   3   26.60    5.00
  -2 -24  -3   16.30    5.90
   2 -24   3   16.20    4.80
   2 -24   3   37.90    6.70
   2  24   3   14.80    6.60
   2  24   3   12.80    6.40
  -2  24  -3   33.50    7.10
  -2  24  -3   33.50    5.60
   2  24   3   18.80    7.30
  -4 -24  -3  120.39   12.00
  -4 -24  -3  117.69   12.80
   4 -24   3  114.39   12.50
   4 -24   3  132.49    8.10
   4 -24   3  127.39    9.70
   4 -24   3  113.29    7.70
   4 -24   3  110.89   11.90
  -4 -24  -3  105.69   12.10
  -4  24  -3  127.59    9.90
   4  24   3  116.89   12.90
  -4  24  -3  123.59   10.30
   4  24   3  109.29   12.30
  -4  24  -3  112.39    9.90
  -5 -25   3   35.80   12.10
  -5 -25   3   35.90    8.00
   5 -25  -3   39.40   11.40
   5  25  -3   54.39    9.80
  -5  25   3   33.90   12.50
  -5  25   3   39.00    9.90
   5  25  -3   44.20   11.40
   3 -25  -3   54.29    7.40
  -3 -25   3   62.09    8.70
  -3 -25   3   71.49    8.60
  -3 -25   3   82.09    7.40
  -3 -25   3   76.99   10.30
  -3  25   3   74.89   10.70
   3  25  -3   63.49    7.10
  -3  25   3   62.49    7.70
  -3  25   3   68.89    9.30
   3  25  -3   56.79    8.80
  -1 -25   3  775.12   21.40
   1 -25  -3  780.32   18.80
  -1 -25   3  789.82   18.20
  -1 -25   3  818.82   22.20
  -1 -25   3  778.92   17.90
   1  25  -3  778.72   20.00
   1  25  -3  813.82   19.80
  -1  25   3  802.82   18.80
   1  25  -3  779.12   21.30
   1  25  -3  772.02   17.70
  -1  25   3  804.82   19.60
  -1  25   3  806.62   23.40
  -1  25   3  788.62   19.40
  -1 -25  -3  185.88   11.30
   1 -25   3  199.08    9.70
   1 -25   3  201.38    9.70
  -1 -25  -3  205.18    9.90
   1 -25   3  194.28   10.90
   1 -25   3  197.28    9.30
  -1 -25  -3  191.68   11.10
  -1 -25  -3  190.58   12.00
   1  25   3  184.98   11.10
  -1  25  -3  199.88   10.80
  -1  25  -3  187.28   10.10
   1  25   3  191.38   10.60
  -3 -25  -3   -9.30    6.50
   3 -25   3    4.00    4.90
   3 -25   3    6.60    5.20
   3 -25   3    0.10    6.60
  -3 -25  -3    5.40    6.70
   3 -25   3   14.10    4.80
  -3 -25  -3    2.80    8.00
   3 -25   3    4.60    4.80
  -3  25  -3    5.80    4.20
   3  25   3    6.00    8.40
  -3  25  -3    9.30    5.40
  -3  25  -3    5.40    4.10
  -3  25  -3    4.10    7.50
   3  25   3    7.00    7.60
   3  25   3   11.40    7.00
   5 -25   3   23.90   11.00
  -5 -25  -3   22.50   10.90
  -5 -25  -3   32.90    7.10
  -5 -25  -3   14.10   10.90
   5 -25   3   20.70    6.10
   5  25   3   19.70   11.30
   5  25   3   29.60   10.60
  -5  25  -3   35.50    8.30
  -5  25  -3   28.90    7.20
  -5  25  -3   17.90    9.50
   4 -26  -3    6.10    4.80
  -4 -26   3    5.00    9.00
   4 -26  -3   15.10    6.70
  -4 -26   3   11.00    8.10
   4 -26  -3   28.30    9.80
  -4 -26   3   17.50    7.50
  -4  26   3   11.40    9.80
   4  26  -3   10.20    8.80
  -4  26   3   17.30    7.50
  -4  26   3    6.80   11.70
   4  26  -3   13.40    7.70
  -2 -26   3    5.30    3.70
   2 -26  -3   10.80    3.50
  -2 -26   3    9.50    5.30
   2 -26  -3   18.00    6.70
  -2 -26   3   12.60    6.80
   2 -26  -3   16.00    3.70
  -2 -26   3   10.50    6.20
   2  26  -3    5.30    5.80
  -2  26   3    3.10    5.50
   2  26  -3    9.70    6.40
  -2  26   3   -4.50    6.70
   2  26  -3    9.30    4.30
   2  26  -3   10.90    6.10
  -2  26   3   10.20    5.20
   0 -26  -3  152.18   10.20
   0 -26  -3  143.29    7.60
   0 -26  -3  144.79   11.80
   0 -26   3  144.79    9.90
   0 -26  -3  168.58    9.70
   0 -26   3  141.99    7.80
   0  26   3  136.69   10.40
   0  26  -3  149.69    7.20
   0  26  -3  145.49    8.10
   0  26   3  142.69    9.10
   0  26   3  125.69    7.60
   0  26  -3  149.39    7.40
   0  26  -3  136.59    9.80
   0  26   3  128.19    8.30
  -2 -26  -3   98.99    9.00
   2 -26   3   79.49    6.90
  -2 -26  -3   84.19    9.10
   2 -26   3   85.69    8.40
   2 -26   3   89.59    9.80
   2 -26   3   90.29    8.60
  -2 -26  -3   75.99    8.00
  -2  26  -3   98.49    9.50
   2  26   3   73.69    8.70
   2  26   3   78.09    8.50
  -2  26  -3   85.89    7.60
   4 -26   3   16.90    9.10
  -4 -26  -3   17.10    9.90
  -4 -26  -3   29.60    9.20
   4 -26   3   15.80    8.80
   4 -26   3   30.10    5.40
  -4 -26  -3   18.30    7.70
  -4  26  -3   12.00    6.00
   4  26   3    3.70    9.70
  -4  26  -3   30.50    6.40
  -4  26  -3   17.20   10.40
   4  26   3   22.40    9.30
  -4  26  -3   13.20    6.00
  -5 -27   3   -9.10   10.50
  -5 -27   3   -7.00    7.40
   5 -27  -3   -5.60    9.90
  -5 -27   3   -1.20    9.20
   5  27  -3   14.70   10.10
  -5  27   3   11.40   12.20
  -5  27   3   19.00    9.10
   5  27  -3    1.60    8.40
   3 -27  -3   31.80    7.00
  -3 -27   3   20.70    7.10
  -3 -27   3   29.80    5.20
  -3 -27   3   23.70    7.50
  -3 -27   3   29.10    8.90
   3  27  -3   20.20    7.50
  -3  27   3   29.30    6.40
  -3  27   3   14.60    9.10
  -3  27   3   12.30    6.50
   3  27  -3   24.50    6.20
  -1 -27   3    6.70    4.60
   1 -27  -3   11.40    4.20
   1 -27  -3    5.50    4.30
  -1 -27   3    4.70    3.60
   1 -27  -3   -4.20    5.70
  -1 -27   3   12.90    6.10
  -1 -27   3    3.00    5.60
  -1  27   3    2.00    4.50
  -1  27   3    6.10    4.70
  -1  27   3   11.50    6.40
   1  27  -3   13.30    4.60
   1  27  -3    9.00    4.00
  -1  27   3   10.60    4.10
   1  27  -3    7.90    5.90
   1  27  -3    8.60    4.90
   1 -27   3  138.89    9.50
  -1 -27  -3  137.79    9.20
  -1 -27  -3  142.19   10.90
   1 -27   3  133.79    8.40
  -1 -27  -3  136.69   12.90
   1 -27   3  125.39   10.40
   1 -27   3  136.79    9.30
  -1 -27  -3  154.98   11.20
   1  27   3  133.69   10.70
   1  27   3  143.39   10.30
  -1  27  -3  146.49    9.80
   1  27   3  147.49   10.10
   3 -27   3  132.39    9.60
  -3 -27  -3  122.09   10.60
  -3 -27  -3  135.79   14.90
  -3 -27  -3  139.89   13.20
   3 -27   3  127.09   11.00
   3 -27   3  108.39    9.20
   3 -27   3  125.09   12.70
  -3  27  -3  118.39    7.60
   3  27   3  119.29   12.60
  -3  27  -3  153.08   14.10
  -3  27  -3  133.69    7.70
  -3  27  -3  143.89   10.40
   3  27   3  131.99   13.70
   3  27   3  124.09   11.80
   5 -27   3    6.00   10.20
  -5 -27  -3   18.10   10.60
  -5 -27  -3   14.90   11.70
  -5 -27  -3   21.60    7.40
   5 -27   3   19.30    6.30
   5  27   3   15.50   10.30
  -5  27  -3   20.00    6.80
   5  27   3    6.80   11.50
  -5  27  -3   11.00    7.40
  -4 -28   3   33.50   10.60
   4 -28  -3   23.20   10.10
   4 -28  -3   39.30    8.30
  -4 -28   3   27.90    8.90
  -4 -28   3   23.40    8.50
  -4  28   3   30.00    8.10
   4  28  -3   35.20   10.40
   4  28  -3   35.00    7.80
  -4  28   3   42.30   11.50
  -4  28   3   39.40    7.90
   2 -28  -3  297.57   11.00
  -2 -28   3  324.87   13.00
  -2 -28   3  318.57   16.00
   2 -28  -3  314.27   14.30
  -2 -28   3  327.37   14.30
   2 -28  -3  309.57   10.10
  -2 -28   3  305.47   10.70
  -2  28   3  322.07   12.40
   2  28  -3  298.07   14.10
  -2  28   3  330.47   15.90
   2  28  -3  313.37   14.40
  -2  28   3  303.97   12.30
   2  28  -3  286.47   10.30
   0 -28   3  384.56   14.70
   0 -28  -3  412.06   15.20
   0 -28  -3  400.26   11.70
   0 -28  -3  394.76   14.10
   0 -28   3  395.06   14.60
   0 -28   3  400.46   12.30
   0  28  -3  383.86   11.70
   0  28  -3  419.26   15.10
   0  28  -3  386.16   11.70
   0  28   3  368.56   13.10
   0  28   3  391.26   13.70
   0  28   3  418.56   13.30
   0  28  -3  392.66   12.60
  -2 -28  -3   10.20    5.90
   2 -28   3    9.40    5.10
  -2 -28  -3    5.20    6.80
  -2 -28  -3   14.30    6.60
   2 -28   3    3.20    5.00
   2 -28   3   13.70    6.10
   2 -28   3    9.90    5.10
   2  28   3   20.70    7.00
  -2  28  -3   12.00    7.00
   2  28   3    3.70    7.10
   2  28   3   14.50    6.70
  -4 -28  -3   54.49    8.90
   4 -28   3   49.40    6.00
  -4 -28  -3   40.70   11.00
  -4 -28  -3   58.79   11.00
   4 -28   3   56.89    6.60
   4 -28   3   62.49   10.90
   4  28   3   65.69   11.40
  -4  28  -3   55.19    7.00
  -4  28  -3   52.19    7.10
  -4  28  -3   53.19   11.50
   4  28   3   47.30   10.70
  -5 -29   3   13.50   12.00
  -5 -29   3   37.50    8.70
   5  29  -3   23.70   11.30
   5  29  -3   40.90    9.20
  -3 -29   3   59.79    8.80
  -3 -29   3   31.10    7.70
  -3 -29   3   44.80    9.80
  -3 -29   3   35.80    5.50
   3 -29  -3   35.60    7.40
  -3  29   3   53.89    7.10
  -3  29   3   37.50    7.20
   3  29  -3   38.60    8.00
  -3  29   3   49.40   10.40
   3  29  -3   38.10    9.10
   3  29  -3   48.30    6.50
   1 -29  -3  394.96   15.60
   1 -29  -3  384.26   12.90
  -1 -29   3  406.46   16.10
  -1 -29   3  384.36   11.70
  -1 -29   3  393.96   15.30
  -1  29   3  390.66   13.40
   1  29  -3  387.56   11.70
  -1  29   3  398.26   16.20
   1  29  -3  371.66   13.60
   1  29  -3  394.16   13.50
  -1  29   3  379.06   13.20
   1  29  -3  379.56   15.50
  -1  29   3  385.36   15.20
  -1 -29  -3   38.00    7.10
   1 -29   3   44.00    7.20
   1 -29   3   37.80    6.60
  -1 -29  -3   36.20    6.00
  -1 -29  -3   36.80    7.30
  -1  29  -3   43.20    7.10
   1  29   3   33.00    6.20
   1  29   3   35.40    6.60
   3 -29   3   60.59    7.10
   3 -29   3   69.69    9.80
  -3 -29  -3   44.30    8.50
  -3 -29  -3   47.10    8.70
  -3 -29  -3   51.89   10.10
  -3  29  -3   52.59    5.30
  -3  29  -3   55.59    5.50
   3  29   3   64.09   10.70
  -3  29  -3   62.19   10.20
   3  29   3   56.69    9.80
   3  29   3   42.30    8.40
  -5 -29  -3   35.10   11.70
  -5 -29  -3   20.60    8.00
   5 -29   3   35.70    8.70
  -5 -29  -3   19.30   11.80
   5  29   3   31.00   11.20
  -5  29  -3   14.40    6.80
   5  29   3   34.70   12.10
  -4 -30   3   -1.40    9.60
   4 -30  -3   33.10   10.40
   4 -30  -3    7.00    6.90
  -4 -30   3   31.60    8.80
  -4 -30   3   12.20    8.90
  -4  30   3    6.80   10.00
  -4  30   3   13.40    6.90
   4  30  -3   18.90    7.20
  -4  30   3   15.10    7.70
   4  30  -3    3.10    8.90
   2 -30  -3   11.30    4.30
   2 -30  -3   15.80    7.00
   2 -30  -3    9.50    4.30
  -2 -30   3   26.60    7.90
  -2  30   3   11.50    5.60
   2  30  -3    8.00    8.10
  -2  30   3    5.50    7.70
  -2  30   3   15.50    5.60
   2  30  -3   16.80    4.80
   0 -30   3   48.50    7.00
   0 -30  -3   50.99    8.10
   0 -30   3   44.80    6.60
   0 -30   3   51.59    7.30
   0  30   3   58.69    6.30
   0  30  -3   51.59    6.30
   0  30   3   39.50    7.50
   0  30  -3   50.49    5.40
   0  30   3   59.39    6.90
  -2 -30  -3   21.60    6.50
   2 -30   3   28.90    7.10
  -2 -30  -3   28.80    7.40
   2 -30   3   19.10    6.60
   2 -30   3   20.20    6.20
  -2 -30  -3   26.50    7.90
   2  30   3   21.60    8.00
  -2  30  -3   12.10    7.30
   2  30   3   19.70    7.30
   2  30   3   11.30    6.60
   4 -30   3   33.10    6.60
   4 -30   3   31.00    9.90
  -4 -30  -3   33.50    8.70
  -4 -30  -3   36.70    9.60
  -4 -30  -3   32.20   11.20
   4  30   3   41.30   10.70
   4  30   3   30.10   10.20
  -4  30  -3   24.70   10.80
  -4  30  -3   45.50    8.20
  -4  30  -3   29.70    6.40
  -5 -31   3  -10.90   11.10
   5 -31  -3    7.90   11.00
  -5 -31   3   13.40    8.30
  -5  31   3   -0.50   11.70
  -5  31   3    8.00    9.00
   5  31  -3   19.00    8.20
  -3 -31   3    9.50    6.70
   3 -31  -3    9.60    6.80
  -3 -31   3    9.40    7.40
  -3 -31   3   18.60    4.90
   3  31  -3   14.90    7.30
  -3  31   3   15.80    6.30
   3  31  -3   25.20    5.80
  -3  31   3   18.20    9.10
   3  31  -3   11.20    8.00
  -1 -31   3   82.99    8.70
   1 -31  -3   80.89    8.60
   1 -31  -3   79.59    9.00
   1 -31  -3   79.99    7.80
  -1 -31   3   85.89    6.60
  -1 -31   3   87.09    9.20
  -1 -31   3   82.59    9.30
   1  31  -3   75.79    7.50
   1  31  -3   89.49    8.90
  -1  31   3   75.39    7.40
  -1  31   3   95.99    9.00
  -1  31   3  108.59   12.00
  -1  31   3   67.99    6.50
   1 -31   3   36.00    6.20
   1 -31   3   42.70    7.20
  -1 -31  -3   26.40    7.20
  -1 -31  -3   22.90    6.90
   1  31   3   31.70    6.90
  -1  31  -3   22.50    3.60
   1  31   3   28.60    6.30
  -1  31  -3   27.70    3.90
   1  31   3   24.90    7.20
  -3 -31  -3   73.49    9.60
   3 -31   3   87.29   10.50
   3 -31   3   73.39    7.80
  -3 -31  -3   62.99    9.60
   3 -31   3   76.89    7.70
  -3 -31  -3   57.69   13.20
   3  31   3   65.09    9.30
   3  31   3   73.69   10.60
  -3  31  -3   72.69    6.90
   3  31   3   85.09   10.80
  -3  31  -3   78.99   10.70
  -3  31  -3   85.49    7.30
  -5 -31  -3   27.80    8.50
   5 -31   3   23.90   11.50
   5  31   3   25.80   11.90
   5  31   3   30.80   10.90
  -5  31  -3   26.80    7.80
  -4 -32   3   47.60   12.90
   4 -32  -3   42.60    8.20
  -4 -32   3   52.49   11.80
  -4 -32   3   46.70    9.40
   4 -32  -3   44.30   11.40
   4  32  -3   34.60    7.10
  -4  32   3   32.40    7.70
  -4  32   3   41.50    8.60
  -4  32   3   42.50   12.00
   4  32  -3   71.09   11.70
  -2 -32   3  262.57   15.10
   2 -32  -3  271.47   10.50
  -2 -32   3  261.97   10.10
  -2 -32   3  281.67   16.60
   2 -32  -3  251.77   10.30
   2 -32  -3  283.67   14.60
  -2 -32   3  268.47   12.40
  -2  32   3  248.38   12.20
  -2  32   3  252.97   12.40
   2  32  -3  274.87   14.70
   2  32  -3  268.47   10.30
  -2  32   3  270.47   16.60
   0 -32   3  598.84   19.50
   0 -32   3  610.44   19.70
   0 -32  -3  606.34   19.90
   0 -32   3  571.04   16.60
   0 -32  -3  596.14   15.10
   0 -32  -3  606.84   18.60
   0  32  -3  601.84   16.10
   0  32   3  615.84   18.00
   0  32   3  586.74   18.20
   0  32   3  602.84   19.60
   0  32  -3  619.04   17.10
   2 -32   3  186.98   10.80
   2 -32   3  172.48   12.90
  -2 -32  -3  158.58   12.10
  -2 -32  -3  180.28   13.60
  -2 -32  -3  183.98   14.70
   2 -32   3  184.58   13.00
   2  32   3  170.18   13.10
   2  32   3  146.99   12.80
   2  32   3  184.68   13.60
  -2  32  -3  226.98   14.50
   4 -32   3  122.39   13.70
  -4 -32  -3  150.28   14.30
  -4 -32  -3  137.09   15.80
  -4 -32  -3  168.18   18.60
   4 -32   3  167.48   11.00
   4 -32   3  140.29   10.40
  -4  32  -3  140.89   10.30
  -4  32  -3  147.69   10.30
  -4  32  -3  133.59   14.50
   4  32   3  113.39   13.30
   4  32   3  130.09   13.50
  -3 -33   3  108.79   11.80
  -3 -33   3  130.69   10.40
  -3 -33   3  104.59   12.30
   3 -33  -3  122.19   12.60
  -3 -33   3  109.69   11.10
  -3  33   3  126.29   11.90
   3  33  -3  134.09   14.60
  -3  33   3  128.79   11.00
   3  33  -3  138.19    9.30
   3  33  -3  113.79   11.50
  -3  33   3  136.09   14.00
  -1 -33   3  344.27   16.40
  -1 -33   3  321.27   12.50
   1 -33  -3  310.67   12.40
  -1 -33   3  325.67    9.70
   1 -33  -3  311.97   13.00
   1 -33  -3  325.37   15.80
  -1 -33   3  314.27   15.30
  -1  33   3  345.57   16.30
   1  33  -3  322.07   11.60
  -1  33   3  327.97   13.20
   1  33  -3  325.17   13.40
  -1  33   3  313.47   12.50
  -1 -33  -3  160.88   10.20
   1 -33   3  117.79   11.60
  -1 -33  -3  141.79   12.10
  -1 -33  -3  150.78   12.60
   1 -33   3  136.89   11.00
  -1  33  -3  138.19    7.10
   1  33   3  136.19   11.70
   1  33   3  120.99   10.50
  -1  33  -3  138.89   11.70
  -1  33  -3  154.58    7.20
   1  33   3  120.69   12.10
   3 -33   3   75.19    8.30
   3 -33   3   81.49    7.80
  -3 -33  -3   79.69   11.70
  -3 -33  -3   68.89    9.90
  -3 -33  -3   58.09   10.30
   3  33   3   78.49   10.40
  -3  33  -3   62.29    8.70
   3  33   3   74.39   11.00
   3  33   3   64.89   10.20
  -3  33  -3   82.39    7.50
  -4 -34   3    3.60   10.20
   4 -34  -3   12.60   10.80
  -4 -34   3   -9.20   10.00
   4 -34  -3    0.10    7.10
   4  34  -3    8.30    6.20
  -4  34   3    2.10    7.50
  -4  34   3   -5.50    6.20
  -4  34   3   14.00   11.00
   4  34  -3    3.50    9.60
  -2 -34   3   26.70    8.50
   2 -34  -3   20.50    5.10
  -2 -34   3   14.30    4.70
  -2 -34   3   13.50    5.90
   2 -34  -3   22.30    7.70
  -2 -34   3   30.80    8.90
  -2  34   3   12.30    6.00
  -2  34   3   18.70    8.80
   2  34  -3   26.80    5.40
   2  34  -3   16.20    7.30
   2  34  -3   25.20    7.30
  -2  34   3   20.60    6.30
   0 -34  -3  112.59   11.20
   0 -34   3  116.19    9.60
   0 -34   3  119.09   10.80
   0 -34  -3  113.99   12.50
   0 -34   3  116.19   11.30
   0  34  -3  125.09    8.70
   0  34  -3  106.09    8.60
   0  34   3  116.79   10.40
   0  34   3  119.09    9.80
   0  34   3  105.69   10.30
   0  34  -3  111.99    9.50
  -2 -34  -3   -0.10    7.90
  -2 -34  -3   -8.40    6.70
   2 -34   3    4.60    6.10
   2 -34   3    9.70    6.50
  -2 -34  -3    1.10    6.20
   2 -34   3    2.20    5.50
  -2  34  -3   -1.00    7.20
   2  34   3   -1.60    7.10
   2  34   3    6.50    7.50
   2  34   3   -7.30    5.80
   4 -34   3    3.00    5.60
  -4 -34  -3    6.10    8.50
  -4 -34  -3    6.60    9.50
   4 -34   3   19.20    9.90
  -4 -34  -3    1.70   10.40
   4 -34   3   -3.80    5.40
  -4  34  -3   20.50   10.50
  -4  34  -3    7.40    5.60
   4  34   3    7.50    9.90
   4  34   3   11.70   10.20
  -4  34  -3    4.10    5.70
  -3 -35   3   37.80    7.50
  -3 -35   3   32.80   10.20
  -3 -35   3   24.40    9.70
   3 -35  -3   46.10    8.90
   3  35  -3   43.10    8.90
  -3  35   3   38.70    7.40
  -3  35   3   49.00   11.60
   3  35  -3   48.20    6.10
   3  35  -3   33.20    9.60
  -1 -35   3  152.58   13.40
  -1 -35   3  152.18   12.50
  -1 -35   3  140.89   13.60
   1 -35  -3  149.39   12.30
   1 -35  -3  129.59   13.30
   1  35  -3  163.58   11.40
  -1  35   3  136.69   13.70
   1  35  -3  172.38    9.70
  -1  35   3  157.28   10.90
  -1  35   3  166.48   10.90
   1  35  -3  156.48   10.90
  -1 -35  -3  265.87   15.50
   1 -35   3  243.78   14.30
   1 -35   3  246.18   13.40
  -1 -35  -3  247.48   11.70
  -1 -35  -3  241.98   14.90
  -1  35  -3  250.47    9.30
   1  35   3  238.78   14.40
  -1  35  -3  245.68    9.30
   1  35   3  245.88   13.10
   1  35   3  266.37   14.20
  -1  35  -3  230.18   13.60
   3 -35   3   60.89    7.70
  -3 -35  -3   47.00    9.60
  -3 -35  -3   73.59   11.50
   3 -35   3   59.49   10.10
  -3 -35  -3   48.40    9.00
   3 -35   3   49.00    7.70
  -3  35  -3   53.69   10.50
   3  35   3   49.90    9.80
   3  35   3   69.09   10.90
   3  35   3   49.30   10.40
  -3  35  -3   56.89    5.60
   4 -36  -3   27.90    8.60
  -4 -36   3   36.00    9.90
  -4 -36   3   13.70   11.00
   4 -36  -3   37.40   12.00
  -4  36   3   35.60    7.50
   4  36  -3   39.60    6.80
  -4  36   3   34.70   12.40
  -4  36   3   27.60    8.60
   4  36  -3   22.00   10.30
   2 -36  -3   47.70    8.90
  -2 -36   3   69.39    9.80
  -2 -36   3   52.49    5.90
   2 -36  -3   54.59    6.40
   2 -36  -3   60.29    6.40
   2  36  -3   54.89    8.40
   2  36  -3   37.30    8.30
   2  36  -3   60.89    6.20
  -2  36   3   49.90   10.30
   0 -36   3   78.29    9.30
   0 -36  -3  107.99   11.30
   0 -36   3   85.79    9.70
   0 -36  -3  118.19   11.40
   0 -36  -3   97.49    8.00
   0 -36   3   96.19   10.30
   0  36   3   86.39    9.80
   0  36  -3   98.09    9.80
   0  36  -3  116.09    9.00
   0  36  -3  107.99    8.80
   0  36   3   97.09   10.20
   0  36   3   92.99   10.40
   2 -36   3  153.38   11.90
   2 -36   3  114.29   10.80
   2 -36   3  119.99   11.80
  -2 -36  -3  103.39   11.20
  -2 -36  -3  130.49   11.80
  -2 -36  -3  119.99   13.30
   2  36   3  130.09   13.80
   2  36   3  114.59   11.10
   2  36   3  135.09   12.80
  -2  36  -3  143.69   13.60
  -4 -36  -3   54.59   12.60
   4 -36   3   63.49    7.80
  -4 -36  -3   67.39   10.70
   4 -36   3   63.59    7.80
   4 -36   3   65.89   11.80
   4  36   3   66.79   14.40
  -4  36  -3   57.19   12.30
  -4  36  -3   67.39    7.40
  -4  36  -3   69.09    7.40
   4  36   3   47.40   10.70
  -3 -37   3   58.99   10.30
  -3 -37   3   19.60    9.80
   3 -37  -3   39.50    8.90
   3 -37  -3   36.00    4.60
  -3  37   3   18.60    7.20
   3  37  -3   39.40    8.50
  -3  37   3   35.10    7.00
   3  37  -3   34.50    5.70
  -3  37   3    9.80   10.60
   3  37  -3   23.10    9.20
   1 -37  -3  128.59   13.20
  -1 -37   3  159.28   14.00
  -1 -37   3  153.38   14.10
  -1 -37   3  142.09   10.70
   1 -37  -3  137.89   11.10
   1  37  -3  167.08   11.10
  -1  37   3  161.48   14.50
  -1  37   3  144.29   11.10
   1  37  -3  138.99   11.40
   1  37  -3  151.68    9.70
  -1  37   3  163.18   11.00
   1 -37   3  122.79   12.70
   1 -37   3  143.69   11.80
  -1 -37  -3  113.79   11.30
  -1 -37  -3  130.49   13.40
   1  37   3  126.09   12.60
  -1  37  -3  111.89    7.90
  -1  37  -3  123.89    7.80
   1  37   3  123.49   11.90
   1  37   3  136.99   11.50
  -1  37  -3  130.79   12.30
  -3 -37  -3   33.40   10.70
  -3 -37  -3   49.50   10.30
   3 -37   3   43.00    7.40
   3 -37   3   66.09   10.50
  -3 -37  -3   43.00    8.70
   3 -37   3   47.10    7.80
   3  37   3   63.39   13.60
   3  37   3   68.69   10.50
   3  37   3   45.90   10.30
  -3  37  -3   52.89   10.80
  -4 -38   3   21.50   11.30
   4 -38  -3   28.20   12.00
  -4 -38   3   13.80    9.30
   4 -38  -3   14.20    8.30
   4  38  -3    9.40   10.00
   4  38  -3   21.80    5.70
  -4  38   3    1.50    8.70
  -4  38   3   12.80   12.20
  -2 -38   3   67.79   11.80
   2 -38  -3   57.29    9.60
   2 -38  -3   81.79    8.90
   2 -38  -3   64.29    6.60
  -2 -38   3   57.29   10.90
  -2 -38   3   61.29    7.40
   2  38  -3   73.99   11.20
   2  38  -3   75.29    9.10
  -2  38   3   61.99    7.60
   2  38  -3   73.29    6.80
  -2  38   3   51.39    7.70
   0 -38   3   23.50    7.60
   0 -38  -3   27.40    7.70
   0 -38   3   52.99    9.40
   0 -38  -3   22.30    8.30
   0  38   3   39.40    7.10
   0  38  -3   38.30    6.20
   0  38  -3   29.30    6.10
   0  38   3   29.00    8.50
   0  38   3   26.10    7.20
   2 -38   3    8.30    6.00
  -2 -38  -3   -0.40    7.90
   2 -38   3   16.20    7.10
   2 -38   3    9.00    7.10
  -2  38  -3    9.00    8.20
   2  38   3   14.60    8.40
   2  38   3    3.40    7.90
   2  38   3   15.00    7.20
   4 -38   3    1.50    5.90
   4 -38   3   -4.20    5.90
  -4 -38  -3    3.60   12.60
   4 -38   3   -1.20    9.50
  -4 -38  -3    4.90    9.30
  -4  38  -3    4.50   10.50
   4  38   3    7.10   10.10
  -4  38  -3    0.60    5.20
  -4  38  -3    5.80    5.90
   3 -39  -3   47.70    9.50
  -3 -39   3   37.60   10.30
  -3 -39   3   28.70   10.50
  -3  39   3   39.80    7.60
   3  39  -3   30.10    9.70
   3  39  -3   35.30    5.70
  -3  39   3   22.30   11.30
  -3  39   3   24.00    7.80
  -1 -39   3  161.38   14.80
   1 -39  -3  161.28   14.80
   1 -39  -3  169.88   12.10
  -1 -39   3  138.79   11.00
   1  39  -3  162.58   10.20
   1  39  -3  156.68   11.50
  -1  39   3  151.68   11.10
  -1  39   3  159.18   14.80
   1 -39   3  187.98   13.00
  -1 -39  -3  170.48   15.10
   1 -39   3  155.38   14.20
  -1 -39  -3  157.68   10.20
  -1  39  -3  185.08   13.50
   1  39   3  170.48   12.50
  -1  39  -3  178.58    9.10
   1  39   3  183.38   14.00
   1  39   3  168.98   13.40
  -1  39  -3  171.58    9.00
   3 -39   3  129.59   12.20
   3 -39   3  120.39   12.80
   3 -39   3  143.29   11.50
  -3 -39  -3  106.99   12.40
  -3 -39  -3  115.49   13.60
   3  39   3  113.89   11.70
   3  39   3  130.49   14.00
  -3  39  -3  124.19   13.70
   4 -40  -3   32.00   10.70
  -4 -40   3    8.70   12.20
   4 -40  -3   42.10   13.40
  -4 -40   3   23.60   10.20
  -4  40   3   19.00   13.60
   4  40  -3   32.20   11.50
  -4  40   3   45.00    9.60
  -2 -40   3   70.59    7.20
  -2 -40   3   78.19   11.80
  -2 -40   3   81.09   11.10
   2 -40  -3  113.89   15.80
  -2 -40   3   63.39    7.70
  -2  40   3   67.29    8.60
  -2  40   3   59.89    7.90
  -2  40   3   72.49   11.50
   2  40  -3   65.59    9.90
   2  40  -3   70.09    9.10
   2  40  -3   81.99    8.20
   0 -40   3  244.08   15.40
   0 -40  -3  250.07   15.00
   0  40   3  274.57   16.00
   0  40   3  274.17   13.50
   0  40  -3  240.78   13.00
   0  40  -3  257.57   12.00
  -2 -40  -3  326.67   18.80
  -2 -40  -3  360.46   19.60
   2 -40   3  335.27   16.70
   2 -40   3  351.06   15.10
   2 -40   3  337.67   17.00
  -2 -40  -3  339.87   15.40
   2  40   3  325.77   17.40
  -2  40  -3  333.27   10.70
   2  40   3  307.07   18.00
  -2  40  -3  352.66   18.20
   2  40   3  335.87   16.60
  -4 -40  -3   16.40   11.50
   4 -40   3   30.60    7.50
  -4 -40  -3   26.40   10.20
   4 -40   3   15.70    6.70
   4 -40   3   20.60   13.10
   4  40   3   31.50   11.30
  -4  40  -3   29.20    7.30
  -4  40  -3   19.60   12.10
  -4  40  -3   32.40    6.10
   4  40   3   17.40    9.80
  -3 -41   3   51.19   11.00
  -3 -41   3   38.80   11.80
   3 -41  -3   56.89   10.30
   3 -41  -3   52.99    5.70
  -3  41   3   50.19    8.70
  -3  41   3   64.59    8.40
  -3  41   3   59.29   12.80
   3  41  -3   65.79    6.70
   3  41  -3   42.80   10.50
   1 -41  -3   21.70    6.90
  -1 -41   3   25.20    8.80
  -1 -41   3   20.80    8.90
   1 -41  -3   28.70    9.40
  -1 -41   3   10.50    7.50
   1  41  -3   25.90    6.70
  -1  41   3   28.70    7.20
  -1  41   3   25.50    9.00
  -1  41   3   28.80    6.70
   1  41  -3   23.80    7.30
   1  41  -3   29.40    6.20
   1 -41   3   56.89   12.60
  -1 -41  -3   44.80   10.00
  -1 -41  -3   56.59    9.10
  -1 -41  -3   51.89   10.10
   1 -41   3   52.39    8.70
  -1  41  -3   60.99    9.30
   1  41   3   53.29    9.30
  -1  41  -3   59.49    6.30
   1  41   3   57.59    9.30
  -1  41  -3   57.19    6.20
   3 -41   3   11.10    6.50
   3 -41   3    6.50    8.30
  -3 -41  -3   -4.10   10.10
  -3 -41  -3   39.40   10.60
   3  41   3   20.10    9.00
   3  41   3   17.60    9.60
  -3  41  -3   16.80    9.70
   2 -42  -3   31.00    6.40
  -2 -42   3   19.30    9.60
  -2 -42   3   25.20    9.80
   2 -42  -3   13.70    8.90
   2  42  -3   18.20    7.50
  -2  42   3   33.90   10.30
  -2  42   3   16.20    6.70
  -2  42   3   22.80    7.40
   2  42  -3   21.60    5.40
   2  42  -3   19.50    8.60
   0 -42   3   20.00    8.20
   0 -42  -3   21.60    8.00
   0 -42   3   10.10    8.50
   0 -42  -3   24.80    9.40
   0  42   3   19.10    6.60
   0  42  -3   21.70    6.20
   0  42   3   28.10    7.90
   0  42  -3   15.20    5.80
   0  42   3   15.60    8.40
   2 -42   3   15.40    8.00
   2 -42   3   10.60    6.50
  -2 -42  -3    6.20    9.30
  -2 -42  -3   11.60    8.90
  -2  42  -3   15.80    4.60
   2  42   3    0.00    7.90
   2  42   3   12.90    8.80
  -2  42  -3   28.10   14.80
   2  42   3   17.40    7.90
  -2  42  -3    9.10    4.60
   3 -43  -3   38.80    9.70
  -3 -43   3   18.00   10.10
   3 -43  -3   27.00    9.10
  -3 -43   3   28.00   11.40
   3  43  -3   40.40    5.70
  -3  43   3   42.30    8.70
  -3  43   3   38.80    7.80
   3  43  -3   15.40    9.80
  -3  43   3   27.80   12.00
  -1 -43   3   -2.40    8.20
   1 -43  -3   11.40    8.90
  -1 -43   3   -8.70    8.10
   1 -43  -3    3.50    6.70
   1  43  -3    0.50    5.80
  -1  43   3    4.30    6.00
   1  43  -3    4.40    6.90
  -1  43   3   10.90    6.80
   1 -43   3  138.69   13.00
  -1 -43  -3  109.89   12.20
   1 -43   3  103.19   11.60
  -1 -43  -3  142.69   15.00
   1  43   3  145.69   14.00
   1  43   3  129.09   14.00
  -1  43  -3  126.59   13.30
  -1  43  -3  135.79   10.30
  -1  43  -3  123.19    9.10
   1  43   3  136.39   12.20
   3 -43   3   96.39   10.60
   3 -43   3   76.59   11.10
  -3 -43  -3   77.69   13.80
   3 -43   3   72.99    9.00
  -3 -43  -3   92.69   12.90
  -3  43  -3   90.19    8.40
  -3  43  -3  106.09   13.00
   3  43   3   88.19   12.80
   3  43   3   94.19   11.50
   2 -44  -3  118.99   11.00
   2 -44  -3  117.59   12.50
  -2 -44   3   89.89   12.90
  -2 -44   3   96.69   12.80
  -2  44   3  103.79   12.80
   2  44  -3  109.09   12.50
  -2  44   3  105.99   11.00
   2  44  -3  118.79    9.20
  -2  44   3  111.79   12.10
   0 -44  -3  100.69   12.10
   0 -44   3   88.39   10.60
   0 -44  -3   83.99   10.60
   0 -44   3   93.29   11.80
   0  44  -3  103.29    9.70
   0  44  -3   93.69   10.60
   0  44  -3  111.79   11.30
   0  44   3  113.89   12.60
   0  44   3   90.99   11.30
   0  44   3   87.09    9.20
  -2 -44  -3  123.89   13.70
   2 -44   3  138.19   12.90
   2 -44   3  134.39   14.10
  -2 -44  -3  114.19   13.00
   2 -44   3  129.09   11.90
   2  44   3  118.39   13.00
  -2  44  -3  141.39   13.30
   2  44   3  137.49   13.60
  -2  44  -3  146.19    8.80
  -2  44  -3  140.39    8.40
  -3 -45   3   18.90   10.20
   3 -45  -3   24.90    9.80
   3  45  -3   17.00   10.10
  -3  45   3   -4.50   10.90
   1 -45  -3    7.30    9.20
  -1 -45   3   23.20    9.30
   1 -45  -3   16.50    7.50
  -1 -45   3    4.00    9.00
  -1  45   3   -5.90    6.40
   1  45  -3    9.90    7.50
  -1  45   3   11.50    6.40
   1  45  -3    6.80    6.20
   1  45  -3   15.00    6.00
  -1  45   3    1.80    8.40
  -1 -45  -3   74.99   11.20
  -1 -45  -3   34.60   10.10
   1 -45   3   59.59   10.60
   1  45   3   47.50    9.80
  -1  45  -3   61.09    6.80
   1  45   3   53.79    8.40
  -1  45  -3   53.39    7.80
   1  45   3   63.29    9.90
  -1  45  -3   55.19    9.50
   3 -45   3   10.20    8.40
   3 -45   3   11.80    7.70
   3 -45   3   24.90    7.10
  -3 -45  -3   25.80   10.90
  -3  45  -3   23.30   10.50
   3  45   3   30.70   10.60
  -3  45  -3   14.70    5.00
  -2 -46   3   13.30   10.60
   2 -46  -3   24.50   10.00
  -2 -46   3   -0.10    9.00
   2 -46  -3    9.60    6.50
  -2  46   3    4.50    6.20
   2  46  -3    7.70    8.60
  -2  46   3    9.40    9.50
  -2  46   3    9.00    7.30
   2  46  -3   11.40    5.60
   0 -46   3    6.20    8.20
   0 -46  -3  -12.90    8.40
   0 -46   3   10.50    9.20
   0  46   3   12.30    7.90
   0  46   3    8.50    6.00
   0  46  -3    7.60    6.80
   0  46  -3    8.40    6.40
   0  46  -3   -1.10    5.50
  -2 -46  -3   -3.00    9.60
   2 -46   3   17.00    7.80
  -2 -46  -3   25.70   10.30
   2 -46   3   21.30    8.80
   2 -46   3    8.80    6.80
   2  46   3    0.50    8.80
  -2  46  -3   11.90    4.90
  -2  46  -3   29.20    9.80
   2  46   3   -1.60    7.70
  -2  46  -3   10.90    5.20
   3 -47  -3   47.00   10.70
  -3 -47   3   28.70   14.00
  -3 -47   3   30.90   12.10
  -3  47   3   44.40   20.90
  -3  47   3   35.00    9.00
   3  47  -3   30.10   13.20
  -1 -47   3   60.29   11.20
  -1 -47   3   43.10   10.80
   1 -47  -3   32.50   10.40
   1 -47  -3   58.69    9.10
   1  47  -3   63.09    7.70
   1  47  -3   45.10    9.50
  -1  47   3   65.99    8.30
   1  47  -3   55.59    9.50
  -1  47   3   40.00    8.50
  -1  47   3   58.69   11.20
  -1 -47  -3  133.29   14.10
   1 -47   3  101.99   12.50
  -1 -47  -3  120.49   12.90
   1 -47   3  119.09   11.80
   1  47   3  129.39   12.70
  -1  47  -3  133.29   10.20
  -1  47  -3  106.49    9.40
  -1  47  -3  125.39   13.90
   1  47   3  119.39   12.60
  -3 -47  -3   35.20   12.60
   3 -47   3   34.90    9.20
   3 -47   3   33.20    7.30
   3 -47   3   40.40   10.20
  -3 -47  -3   21.50   11.90
   3  47   3   35.90   11.40
  -3  47  -3   34.90    9.30
  -3  47  -3   46.00   11.50
   3  47   3   30.80    9.50
  -3  47  -3   27.90    9.00
  -2 -48   3   39.80   11.00
   2 -48  -3   27.90   10.70
  -2 -48   3   24.10   11.50
   2 -48  -3   24.30    7.30
   2  48  -3    9.30    8.80
  -2  48   3   21.20   11.00
  -2  48   3   25.30    8.40
  -2  48   3   13.30    9.50
   0 -48  -3   44.00   11.30
   0 -48   3   18.90    9.60
   0 -48  -3   39.20    9.70
   0 -48   3   35.90    9.80
   0  48   3   24.60    9.10
   0  48  -3   31.60    7.30
   0  48  -3   15.60    7.30
   0  48   3   33.70    9.20
   0  48  -3   26.30    6.80
   0  48   3   35.60    9.60
   2 -48   3  137.29   12.70
  -2 -48  -3  119.69   14.00
   2 -48   3  148.39   15.40
  -2 -48  -3  119.09   14.10
   2 -48   3  129.59   12.60
  -2  48  -3  124.79   13.60
  -2  48  -3  144.59    9.60
   2  48   3  109.89   13.40
  -2  48  -3  143.09    9.00
  -1 -49   3   16.00   10.40
   1 -49  -3    9.30    7.80
  -1 -49   3   22.60   10.10
   1 -49  -3   31.30   10.70
   1  49  -3    8.90    8.10
  -1  49   3    7.80    7.70
  -1  49   3   -2.80    8.80
   1  49  -3   25.40    6.40
   1 -49   3   -1.40    7.80
   1 -49   3   14.10    9.60
  -1 -49  -3   10.70    9.40
  -1 -49  -3   31.70   10.60
   1  49   3   14.70    8.60
   1  49   3   14.20    9.30
  -1  49  -3   13.60   13.90
  -1  49  -3   11.40    6.30
  -1  49  -3   10.70    5.60
   2 -50  -3    8.60   10.40
  -2 -50   3   21.40   12.70
  -2 -50   3    9.70   11.00
   2 -50  -3   26.90    7.40
   2  50  -3   33.00   12.60
  -2  50   3   20.40    8.40
  -2  50   3   38.90   11.60
   0 -50  -3   94.59   13.50
   0 -50  -3   69.89   11.10
   0 -50   3   86.49   11.60
   0 -50   3   95.59   13.30
   0  50   3   80.99   11.00
   0  50  -3  108.19   10.60
   0  50  -3  111.99   11.60
   0  50   3   82.69   11.40
   0  50  -3   89.99   10.20
  -2 -50  -3   26.20   15.00
   2 -50   3   42.90   10.10
   2 -50   3   33.40    8.70
   2 -50   3   49.60    9.50
   2  50   3   28.60   11.60
  -2  50  -3   15.20    7.80
  -2  50  -3   50.49   10.90
   2  50   3   42.90   10.00
  -1 -51   3    8.10    9.80
   1 -51  -3   21.20   10.70
   1 -51  -3   18.70    8.30
   1  51  -3   23.60    6.70
  -1  51   3   16.60   10.30
  -1 -51  -3   41.70   11.10
   1 -51   3   62.09   10.60
   1 -51   3   72.09   12.20
   1  51   3   68.99   11.10
  -1  51  -3   76.69    7.90
   1  51   3   44.10   11.50
  -1  51  -3   83.29   11.00
  -1  51  -3   61.09    9.60
   0 -52  -3   39.00   10.10
   0 -52   3   29.00   18.00
   0 -52   3   28.00   10.40
   0  52   3   27.70   10.00
   0  52  -3   34.80    8.50
   0  52   3   43.30   12.50
   0  52  -3   40.00   10.60
   1 -53  -3   13.60   10.70
  -1 -53   3    5.60    9.90
  -1  53   3   20.20    9.70
   1  53  -3    2.20    6.00
  -1  53  -3    6.50    7.80
  -6   0   4   -1.40    6.40
   6   0  -4    2.30    9.80
  -6   0   4   12.50   10.80
   4   0  -4   83.79    9.10
  -4   0   4   79.79    9.20
  -4   0   4   67.39    7.10
   4   0  -4   73.89    7.60
   4   0  -4   88.89    6.80
   4   0  -4   88.69    9.00
  -4   0   4   68.79    9.50
  -4   0   4   90.09    6.00
  -2   0   4  784.72   19.90
   2   0  -4  828.22   17.80
  -2   0   4  810.62   17.60
   2   0  -4  824.62   20.20
  -2   0   4  785.32   20.20
  -2   0   4  792.22   18.80
   2   0  -4  830.32   20.10
  -2   0   4  824.02   18.00
   2   0  -4  837.22   17.40
   0   0   4    7.40    3.40
   0   0  -4    3.90    4.20
   0   0  -4    2.70    3.50
   0   0  -4    5.50    3.10
   0   0   4    5.10    4.00
   0   0   4    0.90    3.90
   0   0   4    6.00    3.40
   0   0  -4    7.00    3.40
   0   0   4    2.20    3.00
  -2   0  -4  145.19    5.90
  -2   0  -4  142.49    8.80
   2   0   4  147.49    8.70
   2   0   4  149.69    8.60
   2   0   4  142.39    8.80
  -2   0  -4  127.69    8.00
  -2   0  -4  131.09    8.10
  -2   0  -4  122.49    9.00
   2   0   4  148.09    7.40
   2   0   4  159.08    7.50
   4   0   4  297.97   13.10
  -4   0  -4  307.67   15.20
   4   0   4  283.77   15.90
  -4   0  -4  277.77   14.80
  -4   0  -4  271.27   16.80
  -6   0  -4   45.90   10.20
  -6   0  -4   28.90   10.80
   6   0   4   43.20   12.10
  -5  -1   4   26.20    8.40
   5  -1  -4    5.70    4.70
  -5  -1   4    6.20    9.50
   5  -1  -4    3.30    7.00
   5  -1  -4    5.50    8.30
  -5  -1   4   -8.20   10.50
  -5   1   4    8.70    6.30
  -5   1   4    0.20   10.00
  -5   1   4   12.90    9.10
   5   1  -4    3.00    7.40
   5   1  -4    7.70    8.40
  -3  -1   4  106.99    9.80
  -3  -1   4  112.79   10.30
  -3  -1   4  119.59    9.70
   3  -1  -4  126.09    9.00
  -3  -1   4  121.89    7.90
   3  -1  -4  103.49    9.50
   3  -1  -4  125.19    6.60
   3  -1  -4  113.49    6.20
   3  -1  -4  121.49    9.20
  -3  -1   4  119.79    7.00
  -3   1   4  121.79   10.20
   3   1  -4  101.69   12.60
  -3   1   4  115.29    9.80
  -3   1   4  118.79    7.50
   3   1  -4  116.49    6.40
   3   1  -4  119.09    8.70
  -3   1   4  117.39    6.70
  -3   1   4  121.09    9.90
   3   1  -4   92.29    9.40
   3   1  -4  112.19    8.90
   1  -1  -4 1453.25   27.60
   1  -1  -4 1442.56   29.30
  -1  -1   4 1436.56   28.00
   1  -1  -4 1428.86   28.60
  -1  -1   4 1434.56   28.00
  -1  -1   4 1441.76   28.60
  -1  -1   4 1450.55   28.00
  -1  -1   4 1452.15   29.50
   1  -1  -4 1402.26   28.30
   1  -1  -4 1435.26   29.40
  -1  -1   4 1459.45   29.40
   1   1  -4 1408.66   28.60
  -1   1   4 1444.86   28.60
   1   1  -4 1445.46   29.40
   1   1  -4 1458.25   28.10
   1   1  -4 1448.66   29.50
  -1   1   4 1451.65   31.00
  -1   1   4 1463.05   27.60
  -1   1   4 1445.86   27.50
  -1   1   4 1390.26   29.30
   1   1  -4 1447.46   28.00
  -1  -1  -4  191.78    7.70
  -1  -1  -4  202.98    8.00
   1  -1   4  210.78    8.30
  -1  -1  -4  195.88    8.10
   1  -1   4  219.98    7.50
   1  -1   4  220.08    8.50
   1  -1   4  222.88    7.20
  -1  -1  -4  209.08    8.70
   1  -1   4  214.78    7.00
   1   1   4  219.78    7.70
  -1   1  -4  203.28    8.00
   1   1   4  229.28    7.60
   1   1   4  214.48    8.40
  -1   1  -4  201.58    8.00
   1   1   4  208.98    8.70
   1   1   4  216.28    7.90
  -1   1  -4  210.38    7.50
  -1   1  -4  199.78    8.60
  -3  -1  -4  238.28   11.80
   3  -1   4  213.48   11.50
   3  -1   4  240.88    9.90
   3  -1   4  212.18   10.50
   3   1   4  222.28   10.10
  -3   1  -4  235.18   11.10
   3   1   4  217.18   11.00
   3   1   4  209.58   11.60
  -3   1  -4  222.98   11.10
   5  -1   4    7.40    9.30
  -5  -1  -4   19.60    7.70
  -5  -1  -4   15.30   11.20
  -5  -1  -4    9.70    8.00
   5  -1   4   10.60    6.20
  -5   1  -4   12.10    8.60
  -5   1  -4   16.60    7.70
  -5   1  -4   20.40    8.40
   5   1   4   15.80    9.40
   5   1   4    7.60    6.30
  -6  -2   4   -3.10   10.40
  -6  -2   4    0.60    7.20
   6  -2  -4    1.40   10.00
   6   2  -4   -0.30    9.10
  -6   2   4    8.90   10.00
  -6   2   4   -2.40   10.10
   4  -2  -4    5.40    6.10
  -4  -2   4   10.90    7.40
  -4  -2   4    4.80    6.80
   4  -2  -4    3.40    4.20
   4  -2  -4   11.10    7.00
  -4  -2   4   10.50    6.10
  -4  -2   4   -0.90    3.80
  -4   2   4    6.90    5.10
  -4   2   4   -0.70    7.20
   4   2  -4   -3.40    4.40
  -4   2   4   18.00   11.50
   4   2  -4   11.10    7.10
   4   2  -4   15.20    6.70
   2  -2  -4  137.39    7.90
  -2  -2   4  133.39    9.30
  -2  -2   4  137.29    7.20
  -2  -2   4  153.48    8.00
  -2  -2   4  135.59    9.00
   2  -2  -4  156.28    9.20
   2  -2  -4  153.88    7.20
  -2  -2   4  142.59    7.50
   2  -2  -4  153.58    8.50
   2  -2  -4  158.18    6.10
  -2   2   4  157.28    6.20
  -2   2   4  144.49    9.30
   2   2  -4  145.89    7.50
  -2   2   4  146.79    9.00
   2   2  -4  155.68   14.30
  -2   2   4  137.09    9.00
   2   2  -4  152.08    8.80
  -2   2   4  153.58    7.40
   2   2  -4  152.18    6.90
   2   2  -4  162.28    7.60
   2   2  -4  152.48    7.00
   0  -2  -4  123.79    7.10
   0  -2   4  129.99    6.00
   0  -2  -4  114.59    6.80
   0  -2  -4  135.89    6.60
   0  -2   4  129.19    6.60
   0  -2   4  132.59    6.00
   0  -2  -4  134.59    6.40
   0  -2  -4  124.19    6.00
   0  -2   4  131.29    6.20
   0  -2   4  128.59    6.00
   0   2  -4  119.69    6.30
   0   2   4  124.29    6.50
   0   2   4  112.69    6.10
   0   2  -4  131.09    7.10
   0   2   4  130.59    6.60
   0   2  -4  127.39    7.30
   0   2  -4  125.59    5.50
   0   2   4   99.59    7.80
   0   2   4  133.39    6.80
  -2  -2  -4  295.27    9.30
   2  -2   4  310.77   10.80
   2  -2   4  296.17   11.50
  -2  -2  -4  281.87   10.40
  -2  -2  -4  281.27   12.20
  -2  -2  -4  300.17   11.00
   2  -2   4  296.47    9.50
  -2  -2  -4  302.67   11.10
   2  -2   4  278.17   10.40
  -2   2  -4  296.57    7.90
  -2   2  -4  309.27   11.00
   2   2   4  292.97   10.20
   2   2   4  287.27    8.20
  -2   2  -4  308.67   10.30
   2   2   4  290.57   11.00
   2   2   4  294.07   10.30
   2   2   4  298.17   11.60
  -4  -2  -4   10.40    6.40
  -4  -2  -4   14.70    7.60
  -4  -2  -4   -0.50    6.60
   4  -2   4   12.50    5.40
   4  -2   4    3.70    7.30
   4   2   4    7.00    7.50
  -4   2  -4    4.30    6.60
  -4   2  -4   -4.10    5.60
   4   2   4    9.80    5.70
  -4   2  -4   -0.40    6.50
   6  -2   4    1.40   10.70
  -6  -2  -4    2.40    9.00
  -6  -2  -4    3.60    9.60
  -6   2  -4   -9.30    9.20
  -6   2  -4   12.10   16.20
   6   2   4  -10.20    9.90
   5  -3  -4   24.20    9.00
  -5  -3   4   25.60    7.80
  -5  -3   4   16.80    9.80
  -5  -3   4   11.20   14.20
   5  -3  -4   12.80    7.20
   5  -3  -4   15.80    5.10
   5   3  -4   23.40    8.40
  -5   3   4   17.90    7.90
  -5   3   4    7.00    8.90
  -5   3   4   24.30    6.30
   5   3  -4   22.10    8.80
   3  -3  -4  134.89    6.50
   3  -3  -4  141.99    9.10
   3  -3  -4  153.38    6.50
  -3  -3   4  154.78    7.40
   3  -3  -4  149.59   10.00
  -3  -3   4  138.09    8.60
  -3  -3   4  127.09   12.30
  -3  -3   4  147.89   10.90
   3  -3  -4  146.29   10.30
  -3   3   4  147.79   11.10
  -3   3   4  150.88    6.90
   3   3  -4  134.99    9.80
  -3   3   4  138.09   10.70
   3   3  -4  149.99    8.00
  -3   3   4  139.79   10.00
   3   3  -4  147.49    8.80
  -3   3   4  142.79    7.20
   3   3  -4  152.48    8.80
   3   3  -4  128.19   10.40
   3   3  -4  137.89    7.00
   1  -3  -4 4373.46   82.89
   1  -3  -4 4504.05   81.49
   1  -3  -4 4456.85   82.89
  -1  -3   4 4483.15   81.79
  -1  -3   4 4506.65   83.69
   1  -3  -4 4515.35   83.59
  -1  -3   4 4420.16   82.89
  -1  -3   4 4566.84   83.69
   1  -3  -4 4596.04   83.69
  -1  -3   4 4567.54   82.69
  -1  -3   4 4580.64   82.89
  -1   3   4 4525.65   83.19
  -1   3   4 4554.04   83.69
   1   3  -4 4260.07   85.49
  -1   3   4 4514.55   82.89
   1   3  -4 4468.55   82.59
   1   3  -4 4462.95   81.79
  -1   3   4 4550.04   81.49
  -1   3   4 4610.14   83.89
   1   3  -4 4478.15   83.69
   1   3  -4 4543.65   82.99
  -1   3   4 4534.95   81.49
  -1  -3  -4  174.98    8.00
   1  -3   4  177.28    6.90
   1  -3   4  190.18    6.20
  -1  -3  -4  187.68    7.60
  -1  -3  -4  185.08    8.40
  -1  -3  -4  184.58    8.10
   1  -3   4  182.88    8.00
   1  -3   4  173.78    7.90
   1  -3   4  189.38    6.00
  -1  -3  -4  175.98    7.20
   1   3   4  176.98    7.60
  -1   3  -4  170.98    8.10
   1   3   4  166.78    8.10
  -1   3  -4  168.18    6.50
  -1   3  -4  180.48    7.40
   1   3   4  182.48    7.60
   1   3   4  177.58    6.90
   1   3   4  183.58    8.40
  -1   3  -4  193.58    6.50
  -3  -3  -4  332.97    8.60
  -3  -3  -4  338.27   13.60
   3  -3   4  318.27   12.50
   3  -3   4  346.47   13.00
   3  -3   4  346.47   13.70
  -3  -3  -4  330.37   13.60
   3   3   4  354.16   12.60
  -3   3  -4  345.47   12.80
  -3   3  -4  353.66   12.80
   3   3   4  310.67   13.90
   3   3   4  340.57   14.10
  -5  -3  -4   45.50    9.60
  -5  -3  -4   43.00   15.40
   5  -3   4   28.10    6.50
  -5  -3  -4   49.50    9.20
   5  -3   4   40.90   10.20
  -5   3  -4   34.00    8.60
   5   3   4   48.60   10.60
  -5   3  -4   37.40    9.60
  -5   3  -4   30.60    8.40
   5   3   4   46.00    8.20
  -6  -4   4    2.20   10.60
   6  -4  -4    9.50   10.30
  -6  -4   4    1.10    7.80
   6   4  -4    0.00    9.50
  -6   4   4    3.30   10.30
   4  -4  -4   32.90    7.00
  -4  -4   4   50.79    5.20
  -4  -4   4   62.59    7.90
   4  -4  -4   57.19    8.70
  -4  -4   4   53.29    9.40
  -4  -4   4   56.99    6.20
  -4   4   4   59.69    9.30
  -4   4   4   48.90    5.80
   4   4  -4   43.80    8.00
   4   4  -4   55.89    6.00
   4   4  -4   45.90    6.20
  -4   4   4   40.40    7.90
   4   4  -4   60.39    8.00
  -4   4   4   41.70    8.70
  -2  -4   4  896.51   22.20
   2  -4  -4  921.31   17.90
  -2  -4   4  897.91   19.70
   2  -4  -4  920.31   21.50
  -2  -4   4  940.81   20.30
  -2  -4   4  861.61   21.70
   2  -4  -4  920.11   19.60
   2  -4  -4  920.21   21.00
  -2  -4   4  905.61   20.00
   2  -4  -4  873.81   21.00
  -2   4   4  947.51   21.50
   2   4  -4  882.91   19.70
  -2   4   4  936.71   19.60
  -2   4   4  917.81   22.00
  -2   4   4  914.01   17.90
  -2   4   4  903.81   18.00
   2   4  -4  901.21   20.00
   2   4  -4  925.61   22.10
   2   4  -4  912.71   19.80
  -2   4   4  843.92   22.20
   2   4  -4  945.11   28.10
   2   4  -4  919.81   19.80
   0  -4  -4 1422.06   27.70
   0  -4   4 1337.47   26.20
   0  -4   4 1369.76   26.50
   0  -4   4 1366.36   27.40
   0  -4  -4 1408.56   27.60
   0  -4  -4 1409.36   27.10
   0  -4   4 1339.27   26.50
   0  -4  -4 1444.16   27.60
   0  -4  -4 1387.76   27.60
   0  -4   4 1336.07   27.30
   0   4   4 1373.56   27.00
   0   4   4 1253.17   29.80
   0   4   4 1343.07   27.70
   0   4  -4 1408.16   27.50
   0   4  -4 1396.76   27.40
   0   4  -4 1407.46   26.20
   0   4   4 1336.57   27.50
   0   4   4 1380.16   27.40
   0   4  -4 1407.26   26.80
  -2  -4  -4  209.28   10.40
   2  -4   4  214.48    9.90
  -2  -4  -4  186.68   10.90
  -2  -4  -4  218.78    9.60
  -2  -4  -4  209.28    9.80
   2  -4   4  234.98   10.50
  -2  -4  -4  207.88    7.70
   2  -4   4  223.18    9.40
   2   4   4  208.18    9.50
  -2   4  -4  211.48    8.60
  -2   4  -4  211.78    6.60
  -2   4  -4  233.78    8.40
   2   4   4  222.48   10.60
   2   4   4  220.28    7.30
   2   4   4  206.68    9.10
  -2   4  -4  205.08    9.30
   2   4   4  219.88   10.10
   4  -4   4  188.88   10.10
  -4  -4  -4  199.18   13.60
   4  -4   4  192.48   14.10
  -4  -4  -4  217.58   14.50
  -4   4  -4  193.38   11.90
   4   4   4  211.18   12.20
  -4   4  -4  211.18   12.90
  -4   4  -4  200.08   12.90
   4   4   4  205.28   14.30
   6  -4   4   42.50   12.10
  -6  -4  -4   27.50   10.80
  -6  -4  -4   42.90   10.70
  -6   4  -4   46.00   11.30
  -6   4  -4   37.90    9.40
   6   4   4   39.60   12.00
   5  -5  -4   -9.90    8.30
   5  -5  -4    3.60    4.30
   5  -5  -4    9.60    6.80
  -5  -5   4    2.60    8.90
  -5  -5   4    5.70    7.70
  -5   5   4   -1.40    7.30
  -5   5   4    1.70    9.30
  -5   5   4    5.70    5.00
   5   5  -4    2.20    7.60
   5   5  -4    3.20    7.60
  -3  -5   4   44.40    6.70
   3  -5  -4   41.40    3.60
   3  -5  -4   36.20    6.40
  -3  -5   4   38.60    6.80
  -3  -5   4   45.80    4.90
   3  -5  -4   44.50    4.30
  -3  -5   4   37.30    5.60
   3  -5  -4   37.00    6.00
  -3   5   4   32.50    6.30
   3   5  -4   40.90    4.50
  -3   5   4   48.00    7.10
   3   5  -4   48.60    6.80
   3   5  -4   48.10    6.50
   3   5  -4   38.30    5.20
   3   5  -4   41.00    5.60
  -3   5   4   39.40    4.20
  -3   5   4   43.00    6.60
   1  -5  -4  615.04   15.00
   1  -5  -4  613.04   14.80
  -1  -5   4  598.74   14.90
   1  -5  -4  619.84   12.10
  -1  -5   4  577.84   14.10
  -1  -5   4  594.34   12.40
  -1  -5   4  608.34   14.50
   1  -5  -4  589.04   14.60
   1  -5  -4  617.04   14.70
  -1  -5   4  621.54   14.50
  -1  -5   4  588.04   15.00
   1   5  -4  605.74   12.40
   1   5  -4  620.84   14.60
  -1   5   4  599.44   15.00
  -1   5   4  596.94   12.10
  -1   5   4  599.74   14.30
   1   5  -4  612.74   15.20
  -1   5   4  596.54   15.00
  -1   5   4  605.04   15.00
   1   5  -4  625.74   15.10
   1   5  -4  598.44   14.20
   1  -5   4   55.19    5.00
  -1  -5  -4   58.59    6.40
  -1  -5  -4   65.59    6.60
   1  -5   4   58.59    3.50
  -1  -5  -4   54.59    5.50
  -1  -5  -4   62.49    5.30
   1  -5   4   50.99    3.30
   1  -5   4   58.49    6.30
   1  -5   4   54.19    5.20
  -1  -5  -4   67.09    6.40
  -1   5  -4   57.99    4.90
   1   5   4   61.79    4.70
  -1   5  -4   56.49    4.60
   1   5   4   55.49    6.30
  -1   5  -4   59.49    4.60
   1   5   4   48.20    4.90
   1   5   4   58.59    5.60
  -1   5  -4   57.79    6.10
  -1   5  -4   48.00    4.80
   1   5   4   51.59    5.10
  -3  -5  -4   11.30    5.90
   3  -5   4   17.90    6.20
  -3  -5  -4   28.90    6.10
   3  -5   4   16.50    4.00
   3  -5   4   20.30    5.20
   3   5   4   12.50    6.00
  -3   5  -4   16.90    5.20
   3   5   4   20.40    3.10
  -3   5  -4   23.10    5.50
   3   5   4   23.90    5.60
  -5  -5  -4   57.29   10.20
  -5  -5  -4   55.99    9.50
   5  -5   4   31.80    7.80
   5  -5   4   53.89   10.90
  -5  -5  -4   40.10    9.80
   5   5   4   42.30   10.10
  -5   5  -4   33.60    8.20
  -5   5  -4   54.59    9.70
  -5   5  -4   39.80    8.40
   5   5   4   48.70    8.30
   6  -6  -4   10.60    9.90
  -6  -6   4   23.00   11.30
  -6  -6   4   -6.30    7.90
  -6   6   4    6.80   10.10
   6   6  -4   -6.60    9.10
   4  -6  -4   52.49    4.70
   4  -6  -4   65.19    9.10
  -4  -6   4   65.89    8.20
  -4  -6   4   58.29    9.70
  -4  -6   4   61.09    8.70
  -4  -6   4   54.99    8.60
  -4  -6   4   56.79    5.40
   4  -6  -4   60.49    7.70
  -4   6   4   67.99    9.80
   4   6  -4   55.49    8.00
  -4   6   4   54.69    5.30
   4   6  -4   62.79    9.00
   4   6  -4   65.29    6.70
  -4   6   4   71.79    9.70
  -4   6   4   48.70    8.20
   2  -6  -4   76.09    7.70
  -2  -6   4   71.09    7.30
  -2  -6   4   83.09    8.50
   2  -6  -4   68.39    6.10
   2  -6  -4   67.09    6.70
   2  -6  -4   83.29    6.50
  -2  -6   4   79.99    6.60
   2   6  -4   66.19    5.70
   2   6  -4   71.89    6.80
  -2   6   4   82.09    6.40
   2   6  -4   68.69    7.50
  -2   6   4   69.99    7.60
   2   6  -4   71.19    6.50
  -2   6   4   70.99    6.90
   2   6  -4   73.79    5.80
   2   6  -4   62.89    6.40
  -2   6   4   64.99    6.50
   0  -6  -4  467.25   12.00
   0  -6  -4  478.45   12.70
   0  -6   4  461.05   10.30
   0  -6  -4  451.25   12.10
   0  -6   4  456.25   11.90
   0  -6   4  467.75   10.40
   0  -6   4  460.75   10.20
   0  -6  -4  442.86   12.10
   0  -6   4  457.25   11.80
   0   6  -4  487.25   10.70
   0   6  -4  471.05   12.00
   0   6   4  481.35   12.30
   0   6   4  482.15   11.50
   0   6   4  465.35   12.20
   0   6   4  464.25   12.40
   0   6   4  462.25   12.10
   0   6  -4  450.85   10.00
   0   6  -4  464.25   12.10
   0   6  -4  436.16   10.80
   2  -6   4   14.00    2.90
   2  -6   4   11.30    5.00
   2  -6   4    9.30    2.90
   2  -6   4    9.80    4.20
  -2  -6  -4   12.60    4.60
   2  -6   4   19.90    5.20
   2  -6   4   13.30    3.20
  -2  -6  -4    7.30    5.00
  -2  -6  -4   14.70    3.90
  -2  -6  -4   10.70    4.80
   2   6   4   19.50    3.60
   2   6   4   13.20    5.40
  -2   6  -4    9.80    3.60
   2   6   4   15.10    6.70
  -2   6  -4   10.10    2.90
  -2   6  -4   11.50    3.80
   2   6   4   11.90    4.50
  -2   6  -4   11.50    4.50
  -2   6  -4   16.90    5.30
   2   6   4   16.40    4.80
  -4  -6  -4   32.90    8.30
   4  -6   4   35.20    5.80
  -4  -6  -4   62.79    9.40
   4  -6   4   44.90    8.80
  -4   6  -4   44.00    7.40
  -4   6  -4   48.00    7.90
   4   6   4   48.80    7.60
   4   6   4   36.30    8.50
  -6  -6  -4   -4.80    9.50
   6  -6   4   10.50   12.40
  -6  -6  -4   13.70   10.00
  -6   6  -4   13.80   10.20
   6   6   4   -4.40    9.90
  -6   6  -4   11.40    8.10
  -5  -7   4   38.60   10.90
   5  -7  -4   35.80    8.10
  -5  -7   4   38.30    9.10
  -5   7   4   53.59   16.10
   5   7  -4   38.40    9.20
   5   7  -4   50.69    9.10
  -5   7   4   56.59   11.60
  -5   7   4   43.80    5.10
  -3  -7   4  100.49   10.80
  -3  -7   4  117.49    8.30
   3  -7  -4  116.39    6.60
   3  -7  -4  103.49    8.80
  -3  -7   4  122.49   10.00
  -3  -7   4  108.29    9.30
  -3   7   4  129.59    6.70
   3   7  -4  131.39    8.30
  -3   7   4  105.89   10.40
   3   7  -4  102.69    9.10
   3   7  -4  121.89    8.40
   3   7  -4  104.89   10.10
   3   7  -4  124.19    9.80
  -3   7   4   97.99   10.10
   3   7  -4  120.49    7.20
   1  -7  -4  524.75   13.20
  -1  -7   4  490.35   13.30
  -1  -7   4  500.25   13.10
  -1  -7   4  502.45   13.20
   1  -7  -4  510.55   13.30
   1  -7  -4  495.75   13.60
   1  -7  -4  485.05   12.90
  -1  -7   4  480.95   12.70
  -1  -7   4  490.45   13.00
  -1   7   4  518.65   12.90
   1   7  -4  513.65   13.50
  -1   7   4  507.95   13.60
   1   7  -4  525.65   13.40
  -1   7   4  491.35   13.30
   1   7  -4  505.25   13.10
  -1   7   4  498.55   10.20
  -1   7   4  481.75   13.80
   1   7  -4  501.25   13.00
  -1  -7  -4  642.64   17.60
  -1  -7  -4  671.03   16.40
   1  -7   4  651.73   15.60
   1  -7   4  636.44   15.50
  -1  -7  -4  683.03   16.60
   1  -7   4  651.33   14.80
  -1  -7  -4  685.83   16.30
  -1  -7  -4  681.03   15.50
   1  -7   4  644.84   15.80
   1   7   4  650.23   16.20
  -1   7  -4  668.93   13.60
  -1   7  -4  684.33   15.00
  -1   7  -4  653.13   15.50
   1   7   4  653.93   16.10
  -1   7  -4  692.83   13.70
  -1   7  -4  673.03   16.00
   1   7   4  662.83   16.80
   1   7   4  648.54   19.00
   1   7   4  676.63   15.40
   3  -7   4  223.88   10.40
   3  -7   4  227.88   11.80
  -3  -7  -4  227.98    7.60
  -3  -7  -4  224.38    8.30
  -3  -7  -4  231.68   14.40
  -3  -7  -4  225.18   12.40
  -3   7  -4  238.88   10.80
   3   7   4  216.68    7.50
   3   7   4  221.78   11.20
   3   7   4  236.88   12.40
  -3   7  -4  230.58   10.50
   5  -7   4   94.29   12.40
  -5  -7  -4   98.59   11.90
  -5  -7  -4   66.49   10.50
  -5  -7  -4   67.79   11.00
  -5   7  -4  116.99   12.70
  -5   7  -4   88.79    9.80
  -5   7  -4   81.89   10.70
   5   7   4   77.49   11.50
   5   7   4  115.19   12.50
  -6  -8   4    7.10   11.30
   6  -8  -4   27.60   11.30
  -6  -8   4   24.90    9.40
  -6   8   4   10.70   10.70
   6   8  -4   -0.60    9.30
  -4  -8   4  175.98   17.20
  -4  -8   4  167.38   13.60
  -4  -8   4  172.58    8.80
  -4  -8   4  167.48    8.90
   4  -8  -4  171.98   13.60
  -4  -8   4  157.68   13.20
  -4   8   4  172.88   13.40
  -4   8   4  157.98    6.40
  -4   8   4  168.88   14.50
  -4   8   4  160.48   12.90
   4   8  -4  153.78    8.50
   4   8  -4  151.28   13.40
   4   8  -4  162.18   11.50
   2  -8  -4  615.64   16.10
  -2  -8   4  599.34   16.90
  -2  -8   4  621.84   16.50
   2  -8  -4  651.03   16.10
   2  -8  -4  633.34   15.30
  -2  -8   4  634.04   17.50
  -2   8   4  609.84   16.80
   2   8  -4  623.34   17.30
   2   8  -4  627.64   14.20
  -2   8   4  607.34   16.50
  -2   8   4  636.34   17.30
   2   8  -4  611.94   15.90
   2   8  -4  623.44   17.40
   2   8  -4  616.94   14.20
   2   8  -4  603.34   15.50
  -2   8   4  616.44   14.90
   0  -8   4 1859.31   36.40
   0  -8  -4 1867.81   35.80
   0  -8   4 1813.22   34.40
   0  -8   4 1843.82   34.30
   0  -8  -4 1858.31   36.60
   0  -8  -4 1834.42   36.40
   0  -8   4 1922.71   34.30
   0  -8  -4 1861.51   36.30
   0  -8   4 1836.02   36.20
   0  -8   4 1825.22   34.40
   0  -8  -4 1867.21   36.40
   0   8   4 1855.51   36.40
   0   8  -4 1874.01   36.60
   0   8  -4 1814.92   34.40
   0   8   4 1841.52   36.70
   0   8  -4 1835.62   36.20
   0   8   4 1864.11   35.70
   0   8   4 1831.42   36.40
   0   8  -4 1823.82   34.90
   0   8   4 1849.11   36.30
   0   8  -4 1884.21   34.90
   2  -8   4  331.77    9.00
   2  -8   4  322.17   10.80
  -2  -8  -4  331.97   12.60
   2  -8   4  315.17   11.50
  -2  -8  -4  321.37   10.00
   2  -8   4  331.87   12.00
  -2  -8  -4  305.47   12.10
  -2  -8  -4  321.87   11.90
   2   8   4  335.07   12.20
  -2   8  -4  313.87    9.50
  -2   8  -4  312.27    9.70
  -2   8  -4  323.97    9.70
  -2   8  -4  347.77   11.40
   2   8   4  329.67   12.40
   2   8   4  329.87   11.40
  -2   8  -4  324.57   11.60
   2   8   4  330.77   12.20
   2   8   4  313.27    9.60
  -4  -8  -4  149.29   13.90
  -4  -8  -4  139.99   13.70
   4  -8   4  142.89   13.50
  -4  -8  -4  132.69   12.20
   4   8   4  135.09   13.40
  -4   8  -4  169.18   10.30
  -4   8  -4  134.89   11.70
  -4   8  -4  135.89   11.60
   4   8   4  137.19   12.00
  -6  -8  -4   45.80   11.70
  -6  -8  -4   42.50   12.30
  -6   8  -4   58.69    9.10
   6   8   4   66.09   12.80
  -6   8  -4   27.30   11.70
   5  -9  -4    0.10    6.60
  -5  -9   4   12.00    8.80
  -5  -9   4   13.70    4.20
   5  -9  -4    5.70    9.10
  -5  -9   4   12.70    4.70
  -5  -9   4    4.30    9.50
  -5   9   4    2.80    8.60
   5   9  -4    1.70    8.30
   5   9  -4    9.90    8.00
  -5   9   4    2.40    7.40
  -3  -9   4  109.79    9.70
  -3  -9   4  126.19   10.80
   3  -9  -4   92.59    6.80
   3  -9  -4   91.89    8.20
  -3  -9   4  104.89    7.50
  -3  -9   4   96.29   10.60
   3   9  -4   98.19    7.70
   3   9  -4  102.39    7.50
  -3   9   4   81.99    9.40
  -3   9   4   82.69    9.20
   3   9  -4   96.99    7.80
   3   9  -4   99.69    9.70
  -3   9   4  100.99    6.50
  -3   9   4   88.19    8.80
   3   9  -4  106.79    8.30
   3   9  -4   98.29   10.20
  -1  -9   4  289.37   10.60
  -1  -9   4  290.77    9.60
   1  -9  -4  304.47   10.00
   1  -9  -4  300.47    9.90
  -1  -9   4  287.97   10.20
   1  -9  -4  298.17   10.70
  -1  -9   4  269.87   11.30
   1  -9  -4  296.57   11.50
   1   9  -4  312.37   10.40
   1   9  -4  318.97   10.00
  -1   9   4  300.67   11.10
  -1   9   4  287.67   10.00
  -1   9   4  293.87   10.20
  -1   9   4  300.57    9.80
   1   9  -4  303.37   10.10
   1   9  -4  298.47   11.40
  -1  -9  -4   92.89    7.10
  -1  -9  -4   77.49    7.60
   1  -9   4   76.29    5.70
  -1  -9  -4   86.59    7.40
   1  -9   4   82.09    6.40
   1  -9   4   76.39    6.40
  -1  -9  -4   85.49    7.70
  -1  -9  -4   88.89    7.00
   1  -9   4   85.69    6.50
  -1   9  -4   93.59    6.90
   1   9   4   95.39    7.50
   1   9   4   82.59    6.90
  -1   9  -4   77.89    6.30
   1   9   4   83.89    7.10
   1   9   4   78.29    6.20
   1   9   4   70.39    7.20
  -1   9  -4   92.29    6.30
  -3  -9  -4   84.69    8.50
  -3  -9  -4   73.39    8.00
   3  -9   4   54.69    7.60
  -3  -9  -4   68.19    9.90
   3  -9   4   57.19    4.30
  -3  -9  -4   77.49    5.90
   3  -9   4   63.19    6.30
  -3  -9  -4   69.19    6.60
   3   9   4   64.99    7.90
  -3   9  -4   70.19    6.80
  -3   9  -4   73.49    7.70
   3   9   4   68.29    5.70
   3   9   4   80.29    8.20
  -5  -9  -4   10.40    9.00
   5  -9   4   29.00    9.70
  -5  -9  -4   16.50    9.60
  -5  -9  -4   14.80    8.50
   5   9   4   16.20    7.80
   5   9   4   12.30    9.30
  -5   9  -4   18.40    7.60
  -5   9  -4   12.90    8.10
  -6 -10   4    0.30   10.40
  -6 -10   4   -3.60    9.60
   6 -10  -4   16.00   10.70
  -6  10   4   10.80   11.20
   6  10  -4   20.40    9.60
   4 -10  -4   54.49    9.30
  -4 -10   4   42.40    8.30
  -4 -10   4   35.00    5.70
  -4 -10   4   28.50    9.00
   4 -10  -4   44.80    4.50
  -4 -10   4   43.60    6.00
  -4  10   4   51.49    9.90
   4  10  -4   39.90    8.60
  -4  10   4   40.50    4.00
   4  10  -4   33.20    5.50
  -4  10   4   26.10    8.30
   2 -10  -4   70.19    6.80
  -2 -10   4   65.89    6.90
   2 -10  -4   91.39    7.30
  -2 -10   4   89.19    9.80
  -2 -10   4   67.79    7.90
  -2 -10   4   74.19    8.10
   2 -10  -4   72.39    7.20
   2 -10  -4   70.99    7.80
  -2  10   4   73.99    7.40
  -2  10   4   77.59    7.90
   2  10  -4   73.69    6.40
   2  10  -4   81.09    5.40
  -2  10   4   85.89    6.80
   2  10  -4   78.09    8.60
   2  10  -4   84.39    6.10
  -2  10   4   81.19    8.30
   2  10  -4   77.29    6.90
   2  10  -4   85.59    8.40
   0 -10  -4  476.35   12.50
   0 -10   4  495.25   13.00
   0 -10  -4  482.55   13.90
   0 -10   4  479.05   13.10
   0 -10  -4  487.85   12.30
   0 -10   4  479.15   10.70
   0 -10   4  480.85   13.10
   0 -10  -4  498.25   13.30
   0 -10  -4  516.85   13.10
   0 -10   4  482.55   10.70
   0  10  -4  481.65   12.90
   0  10   4  481.55   13.00
   0  10  -4  504.65   11.10
   0  10  -4  505.05   11.10
   0  10   4  476.85   13.00
   0  10   4  487.25   12.20
   0  10  -4  495.35   13.10
   0  10   4  494.05   13.00
   0  10   4  479.25   13.50
   2 -10   4  561.84   13.10
  -2 -10  -4  562.64   16.40
  -2 -10  -4  550.04   14.20
   2 -10   4  522.25   15.30
  -2 -10  -4  558.04   16.40
  -2 -10  -4  571.14   16.20
   2 -10   4  583.24   16.20
   2 -10   4  555.94   14.80
  -2 -10  -4  544.65   15.70
  -2  10  -4  558.94   15.10
   2  10   4  571.64   16.30
   2  10   4  560.64   16.20
  -2  10  -4  529.95   15.40
   2  10   4  538.95   15.00
   2  10   4  566.34   16.50
  -2  10  -4  556.64   13.20
  -2  10  -4  525.35   13.00
   2  10   4  533.55   15.60
  -2  10  -4  557.84   13.20
  -4 -10  -4  107.19   11.10
  -4 -10  -4  130.49    6.50
  -4 -10  -4  100.79   11.50
  -4 -10  -4  154.18   13.90
   4 -10   4  134.79   13.60
  -4 -10  -4  113.99    7.40
  -4  10  -4  114.79   11.10
   4  10   4  121.39   13.40
  -4  10  -4  108.89   10.20
   4  10   4  120.79   13.20
  -4  10  -4  119.79   11.00
  -6 -10  -4   13.70   10.90
   6 -10   4   12.70   19.50
  -6 -10  -4   13.50   10.70
   6  10   4    0.20   10.50
  -6  10  -4    3.20    7.20
  -5 -11   4  121.09    8.10
  -5 -11   4   96.99    9.30
  -5 -11   4  112.99   13.20
   5 -11  -4   87.89   14.50
   5 -11  -4  110.09   12.40
  -5 -11   4  101.99   11.50
  -5  11   4   94.69   13.60
  -5  11   4   92.59   11.80
   5  11  -4  126.29   13.70
  -5  11   4  120.49   13.50
   5  11  -4   81.19   11.50
  -3 -11   4   67.39    7.30
  -3 -11   4   56.89    7.30
   3 -11  -4   74.99    7.00
  -3 -11   4   78.59    7.90
   3 -11  -4   71.09    7.90
  -3 -11   4   60.59    8.00
   3  11  -4   81.29    7.50
  -3  11   4   73.59    7.40
   3  11  -4   65.19    7.70
   3  11  -4   78.39    7.10
  -3  11   4   64.79    6.10
   3  11  -4   68.69    7.90
  -3  11   4   62.89    7.50
   3  11  -4   74.29    7.30
  -3  11   4   68.39    8.50
   3  11  -4   79.89    8.30
   1 -11  -4  176.58    7.50
  -1 -11   4  191.38    8.90
  -1 -11   4  181.98    8.60
  -1 -11   4  198.28    8.10
   1 -11  -4  156.08    8.20
  -1 -11   4  184.28    8.00
   1 -11  -4  175.68    8.00
   1 -11  -4  167.88    8.70
  -1 -11   4  187.88    8.50
   1 -11  -4  175.78    5.40
   1  11  -4  199.18    8.60
  -1  11   4  185.28    5.40
  -1  11   4  193.18    9.90
   1  11  -4  163.78    8.60
   1  11  -4  157.08    8.30
  -1  11   4  186.08    8.50
  -1  11   4  170.38    9.50
  -1  11   4  161.38    9.10
   1  11  -4  185.48    8.50
  -1 -11  -4 2267.17   52.79
   1 -11   4 2371.36   46.50
  -1 -11  -4 2428.96   47.60
   1 -11   4 2404.16   46.20
  -1 -11  -4 2397.16   46.80
  -1 -11  -4 2407.96   47.30
  -1 -11  -4 2408.66   47.40
   1 -11   4 2378.76   46.50
   1  11   4 2435.96   47.50
   1  11   4 2410.56   47.50
   1  11   4 2455.75   47.50
   1  11   4 2481.75   47.70
  -1  11  -4 2421.16   47.00
  -1  11  -4 2402.46   46.30
   3 -11   4  516.35   15.20
  -3 -11  -4  511.05   13.90
   3 -11   4  517.65   12.00
  -3 -11  -4  541.95   17.90
  -3 -11  -4  540.25   17.90
   3 -11   4  503.55   17.60
  -3 -11  -4  496.55   17.30
  -3 -11  -4  516.15   13.80
   3  11   4  535.45   14.70
  -3  11  -4  540.05   15.70
   3  11   4  525.45   17.40
   3  11   4  505.05   17.20
  -3  11  -4  513.35   15.00
   5 -11   4   14.90    9.50
  -5 -11  -4   21.40    9.70
  -5  11  -4   19.10    8.20
  -5  11  -4   30.40    7.60
   5  11   4   18.90    9.80
   5  11   4   21.90    8.30
   6 -12  -4   10.30   11.20
  -6 -12   4   15.20   11.30
  -6 -12   4    1.50    9.80
   6  12  -4    3.90    9.40
  -6  12   4    4.60   10.20
  -4 -12   4  196.48   15.70
   4 -12  -4  200.88   14.40
  -4 -12   4  207.98   10.80
  -4 -12   4  189.98   14.40
   4 -12  -4  208.08    8.10
  -4  12   4  189.48   14.70
  -4  12   4  203.78   13.60
   4  12  -4  192.28   14.70
   4  12  -4  198.48   13.60
   4  12  -4  182.48   10.10
  -4  12   4  206.48    7.80
  -4  12   4  200.78   14.50
   2 -12  -4 1179.78   25.40
   2 -12  -4 1199.78   25.50
  -2 -12   4 1168.28   27.30
   2 -12  -4 1137.99   27.10
   2 -12  -4 1183.18   25.40
  -2 -12   4 1217.58   27.10
  -2 -12   4 1198.08   25.90
  -2  12   4 1167.28   26.60
   2  12  -4 1196.48   23.60
  -2  12   4 1137.09   26.30
   2  12  -4 1162.88   28.50
  -2  12   4 1170.28   27.60
   2  12  -4 1205.48   27.50
   2  12  -4 1211.38   26.20
   2  12  -4 1196.28   27.40
   0 -12   4  412.26   12.70
   0 -12  -4  402.16   11.70
   0 -12  -4  411.06   11.30
   0 -12   4  428.06   13.70
   0 -12   4  418.96    9.70
   0 -12   4  407.46   12.20
   0 -12  -4  409.06   11.90
   0 -12  -4  412.06   12.60
   0 -12  -4  426.66   13.70
   0 -12   4  412.16    9.60
   0  12   4  402.26   12.10
   0  12   4  417.06   12.00
   0  12  -4  412.36   12.00
   0  12   4  421.56   11.30
   0  12   4  413.96   13.00
   0  12  -4  405.56    9.90
   0  12  -4  422.06    9.80
   0  12  -4  402.46    9.70
   0  12  -4  410.06   12.20
   0  12   4  417.66   12.80
   2 -12   4  423.26   13.30
   2 -12   4  408.16   13.60
   2 -12   4  419.56   11.20
   2 -12   4  418.86   12.60
  -2 -12  -4  435.96   12.70
  -2 -12  -4  419.86   14.70
  -2 -12  -4  460.65   16.00
  -2 -12  -4  447.96   14.60
  -2 -12  -4  414.56   13.70
  -2  12  -4  429.26   10.60
   2  12   4  404.26   13.90
  -2  12  -4  430.76   10.50
  -2  12  -4  439.76   13.10
   2  12   4  386.06   11.80
  -2  12  -4  449.86   11.40
   2  12   4  413.16   14.10
   2  12   4  432.06   14.70
   2  12   4  409.76   13.60
  -4 -12  -4   85.89    7.80
  -4 -12  -4   80.59   10.40
  -4 -12  -4   90.09   10.10
   4 -12   4   90.29   10.60
  -4 -12  -4   99.79   10.70
   4  12   4   89.59   10.50
  -4  12  -4   69.09    9.50
  -4  12  -4  100.39    9.70
  -4  12  -4   81.69    8.60
   4  12   4  109.79   11.80
   6 -12   4   35.40   12.30
  -6 -12  -4   32.20   11.80
  -6 -12  -4   25.70   11.70
  -6  12  -4   38.60   10.90
  -6  12  -4   23.20    7.80
   6  12   4   46.10   12.50
   5 -13  -4   13.80    9.70
   5 -13  -4   -3.50    7.20
  -5 -13   4   22.90   10.40
  -5 -13   4   22.80    9.90
  -5 -13   4   28.60    6.70
  -5 -13   4   15.70    5.20
   5  13  -4   30.00    8.60
  -5  13   4   35.20    9.00
  -5  13   4   27.60   11.10
   5  13  -4   18.00    9.50
  -5  13   4   17.00    9.40
   3 -13  -4   32.40    5.20
  -3 -13   4   42.10    5.80
  -3 -13   4   42.10    7.50
   3 -13  -4   36.30    5.30
  -3 -13   4   21.10    7.00
   3  13  -4   41.00    5.50
   3  13  -4   31.40    6.70
  -3  13   4   43.30    6.70
   3  13  -4   33.00    5.60
  -3  13   4   44.10    7.00
  -3  13   4   38.70    8.10
  -3  13   4   46.70    6.10
   3  13  -4   36.60    6.90
   3  13  -4   53.99    5.60
   1 -13  -4   56.39    5.60
   1 -13  -4   59.39    6.50
   1 -13  -4   63.39    5.90
  -1 -13   4   56.79    6.00
  -1 -13   4   55.09    5.00
   1 -13  -4   54.19    4.30
   1 -13  -4   60.69    6.30
  -1 -13   4   60.19    5.70
  -1 -13   4   55.99    5.60
  -1 -13   4   55.69    5.60
   1  13  -4   55.29    5.50
   1  13  -4   59.39    5.60
  -1  13   4   54.79    5.40
  -1  13   4   48.00    5.40
   1  13  -4   46.10    5.60
   1  13  -4   58.59    5.50
  -1  13   4   51.69    4.20
  -1  13   4   51.99    6.40
   1 -13   4  390.16   11.60
   1 -13   4  390.06   11.60
  -1 -13  -4  368.66   12.70
  -1 -13  -4  398.16   12.60
  -1 -13  -4  383.26   12.40
  -1 -13  -4  369.76   18.20
  -1 -13  -4  379.36   12.60
   1  13   4  374.86   13.00
   1  13   4  401.66   12.70
   1  13   4  398.86   12.60
  -1  13  -4  385.56   12.00
   1  13   4  402.76   12.40
  -1  13  -4  395.66   11.90
  -1  13  -4  386.56   11.60
   1  13   4  371.26   11.80
  -3 -13  -4    1.50    5.90
  -3 -13  -4    8.40    4.80
  -3 -13  -4    4.20    6.40
   3 -13   4   17.90    6.70
  -3 -13  -4    1.40    5.40
   3 -13   4   11.60    4.70
   3 -13   4   11.10    3.40
  -3 -13  -4   11.50    4.10
   3 -13   4    5.30    3.20
  -3  13  -4    7.70    5.10
  -3  13  -4   14.10    4.70
   3  13   4    9.40    6.00
   3  13   4    5.20    4.00
   3  13   4    4.00    6.40
  -5 -13  -4   49.40   10.70
   5 -13   4   42.10   10.70
  -5 -13  -4   50.29   10.80
   5  13   4   39.30   10.40
  -5  13  -4   23.00    8.20
   5  13   4   38.40    8.90
  -5  13  -4   52.99    8.00
  -5  13  -4   43.90    7.80
  -6 -14   4    4.30   14.30
  -6 -14   4    7.80   10.40
   6  14  -4    5.30    9.00
  -4 -14   4   89.19   10.70
  -4 -14   4   79.09    9.80
  -4 -14   4   97.49    9.20
  -4 -14   4   94.49    9.70
   4 -14  -4   83.79    7.20
   4 -14  -4   86.59   11.10
   4  14  -4   87.89   10.40
  -4  14   4  110.99   11.80
  -4  14   4  104.39   11.90
   4  14  -4   87.69    8.70
  -4  14   4  113.09   12.90
  -4  14   4   95.09    6.80
   4  14  -4   88.09    8.90
  -2 -14   4    8.10    4.90
   2 -14  -4   13.10    5.00
  -2 -14   4   16.00    4.90
  -2 -14   4   15.10    5.30
   2 -14  -4    6.70    4.40
   2 -14  -4   12.10    3.80
  -2 -14   4    8.90    5.10
   2 -14  -4   10.40    5.30
   2  14  -4   16.10    5.40
  -2  14   4    8.80    4.80
  -2  14   4   11.40    4.20
   2  14  -4   11.50    3.70
   2  14  -4   12.00    3.00
  -2  14   4   13.80    6.00
   2  14  -4   14.60    5.20
   2  14  -4   13.80    4.70
   2  14  -4    9.70    4.60
   0 -14   4  624.74   15.70
   0 -14   4  621.84   16.10
   0 -14  -4  629.74   15.30
   0 -14  -4  616.04   16.70
   0 -14  -4  635.34   15.60
   0 -14  -4  633.64   15.30
   0 -14   4  626.44   13.50
   0 -14   4  634.24   16.20
   0 -14   4  625.14   14.20
   0 -14  -4  620.04   16.20
   0  14  -4  628.84   16.10
   0  14   4  613.64   15.70
   0  14   4  617.44   16.80
   0  14  -4  631.14   13.60
   0  14   4  626.84   15.90
   0  14  -4  614.94   13.50
   0  14   4  624.04   15.10
   0  14   4  604.94   15.80
   0  14  -4  645.74   13.60
   0  14  -4  636.64   16.30
  -2 -14  -4  526.25   15.70
   2 -14   4  535.55   16.10
   2 -14   4  543.95   13.60
  -2 -14  -4  542.45   15.00
   2 -14   4  564.94   14.90
  -2 -14  -4  518.95   16.50
  -2 -14  -4  520.25   16.60
   2 -14   4  529.65   15.70
  -2 -14  -4  539.55   16.20
   2 -14   4  544.25   13.70
  -2  14  -4  552.84   12.10
   2  14   4  555.74   16.70
   2  14   4  543.55   16.80
  -2  14  -4  516.15   14.90
  -2  14  -4  530.85   12.20
  -2  14  -4  525.55   16.30
   2  14   4  554.24   14.60
   2  14   4  543.95   16.20
   2  14   4  540.45   16.60
  -2  14  -4  550.34   13.80
  -4 -14  -4   47.00    9.60
  -4 -14  -4   57.19    9.60
  -4 -14  -4   65.89   11.30
  -4 -14  -4   44.70    9.50
  -4 -14  -4   52.69    6.20
   4 -14   4   41.70    8.90
   4  14   4   51.09    9.70
  -4  14  -4   46.20    7.20
  -4  14  -4   40.80   11.60
   4  14   4   55.39    8.80
  -6 -14  -4   13.80   11.40
  -6 -14  -4    8.00   10.80
   6 -14   4   27.70   11.50
  -6  14  -4   20.90    7.30
  -6  14  -4   13.20    9.80
   6  14   4   18.20   12.00
  -5 -15   4   79.39   12.20
  -5 -15   4   96.69   12.20
  -5 -15   4  113.89    9.30
  -5 -15   4   90.99    8.50
   5 -15  -4   99.29   12.60
  -5  15   4   83.89   11.90
  -5  15   4   97.69   13.90
  -5  15   4   85.69   13.10
   5  15  -4   90.69   12.50
   5  15  -4  128.69   13.10
  -3 -15   4  181.28    9.60
   3 -15  -4  157.58    8.60
  -3 -15   4  189.48   12.20
  -3 -15   4  163.48   12.00
  -3 -15   4  156.88    9.60
   3 -15  -4  174.88    9.40
   3  15  -4  184.28    9.80
  -3  15   4  145.09   10.90
   3  15  -4  169.38    8.80
  -3  15   4  175.28    8.30
  -3  15   4  166.58   13.30
   3  15  -4  172.48    8.20
   3  15  -4  174.38   12.60
   1 -15  -4  138.79    5.80
   1 -15  -4  141.99   11.90
  -1 -15   4  123.99    8.90
  -1 -15   4  132.89    7.20
  -1 -15   4  127.59    8.30
   1 -15  -4  145.29    7.40
  -1 -15   4  130.79    8.30
   1 -15  -4  139.09    8.80
   1 -15  -4  127.19    8.10
  -1 -15   4  121.79    8.90
   1  15  -4  140.59    8.50
  -1  15   4  130.09    8.00
  -1  15   4  136.59    8.20
   1  15  -4  136.69    8.80
  -1  15   4  135.49    5.60
   1  15  -4  129.09    8.00
  -1  15   4  143.09    9.50
  -1 -15  -4 3849.81   71.89
   1 -15   4 3767.72   71.09
   1 -15   4 3689.03   70.49
   1 -15   4 3709.63   70.49
  -1 -15  -4 3697.03   71.49
   1 -15   4 3736.93   70.59
  -1 -15  -4 3753.72   71.29
  -1 -15  -4 3746.03   71.59
  -1 -15  -4 3699.63   71.39
  -1  15  -4 3660.73   70.59
   1  15   4 3747.53   71.59
  -1  15  -4 3779.82   71.19
   1  15   4 3765.32   71.89
   1  15   4 3702.13   71.69
   1  15   4 3631.94   70.89
   1  15   4 3782.72   71.89
  -1  15  -4 3762.82   70.79
  -3 -15  -4  335.07   14.80
   3 -15   4  360.16   15.10
  -3 -15  -4  314.57   15.10
  -3 -15  -4  359.36   15.60
  -3 -15  -4  339.37   12.20
  -3 -15  -4  322.67   13.10
   3 -15   4  352.26   10.00
   3 -15   4  360.06   10.10
   3 -15   4  361.66   12.50
   3  15   4  362.56   15.30
   3  15   4  385.86   15.40
  -3  15  -4  339.57   11.50
   3  15   4  327.67   13.00
  -3  15  -4  358.26   13.10
  -5 -15  -4   49.10   10.80
   5 -15   4   53.19   11.10
  -5 -15  -4   35.90   10.30
  -5  15  -4   43.40    7.80
  -5  15  -4   44.90    8.90
   5  15   4   33.60   10.50
  -5  15  -4   48.50    8.00
   5  15   4   60.19   10.10
  -6 -16   4   14.70   11.70
  -6  16   4   12.10   10.50
  -4 -16   4   83.29   10.40
   4 -16  -4   64.29   10.30
  -4 -16   4   61.69   10.10
  -4 -16   4   81.59    7.60
   4 -16  -4   73.29    7.90
  -4 -16   4   65.09    7.50
  -4  16   4   71.79    9.10
   4  16  -4   65.89    7.40
   4  16  -4   66.49   11.60
  -4  16   4   68.69    9.50
   4  16  -4   70.49    8.10
  -4  16   4   57.39   10.60
  -2 -16   4   13.40    4.60
   2 -16  -4   19.70    4.00
   2 -16  -4   20.80    4.90
  -2 -16   4   17.50    3.10
  -2 -16   4   13.30    5.10
  -2 -16   4   16.30    4.80
  -2 -16   4   12.40    5.40
  -2 -16   4    7.00    4.70
   2  16  -4   26.10    5.00
   2  16  -4   24.40    3.90
   2  16  -4   12.10    4.90
   2  16  -4   28.20    5.70
   2  16  -4   32.60    5.80
  -2  16   4   14.30    6.90
   2  16  -4   22.50    3.10
  -2  16   4   16.80    5.00
  -2  16   4   12.60    3.80
  -2  16   4   23.30    4.70
   0 -16   4  447.36   13.40
   0 -16   4  462.65   13.60
   0 -16  -4  441.96   12.30
   0 -16  -4  465.75   14.10
   0 -16  -4  461.65   12.70
   0 -16   4  444.26   13.40
   0 -16  -4  461.35   13.80
   0 -16   4  444.06   10.90
   0 -16  -4  458.25   12.90
   0  16   4  435.56   13.90
   0  16   4  442.56   14.50
   0  16  -4  454.95   13.70
   0  16   4  460.35   13.20
   0  16   4  452.35   13.20
   0  16  -4  446.36   10.80
   0  16   4  440.66   13.50
   0  16  -4  472.05   13.90
   2 -16   4 1041.60   22.70
  -2 -16  -4 1063.59   25.80
   2 -16   4 1069.49   22.80
  -2 -16  -4  957.30   29.60
  -2 -16  -4  962.90   29.00
  -2 -16  -4 1024.60   24.70
  -2 -16  -4 1069.59   24.30
   2 -16   4 1007.40   24.70
   2 -16   4 1084.59   25.20
   2 -16   4 1037.70   23.60
   2  16   4 1084.29   25.90
  -2  16  -4 1048.40   24.00
  -2  16  -4 1042.90   22.90
   2  16   4 1061.69   25.40
   2  16   4 1052.69   25.60
  -2  16  -4 1044.00   25.20
  -4 -16  -4   58.89    6.80
   4 -16   4   54.69    9.80
  -4 -16  -4   70.29   10.60
  -4 -16  -4   50.69    9.70
  -4  16  -4   51.59    7.10
   4  16   4   67.39    9.50
  -4  16  -4   48.90    7.30
   4  16   4   58.79   10.20
   5 -17  -4   14.50    9.70
  -5 -17   4   14.00    5.80
  -5 -17   4   21.60   10.20
  -5 -17   4    2.70    9.70
   5  17  -4    7.30    7.70
  -5  17   4    7.20    8.70
  -5  17   4    4.00    7.90
  -5  17   4    4.90   10.10
   5  17  -4    0.40   17.90
   3 -17  -4   41.80    6.20
   3 -17  -4   42.60    6.20
  -3 -17   4   46.90    6.40
  -3 -17   4   48.20    7.80
  -3 -17   4   53.19    8.30
  -3 -17   4   47.60    6.60
   3  17  -4   31.50    7.20
   3  17  -4   49.40    5.80
   3  17  -4   52.29    6.80
  -3  17   4   52.89    7.40
  -3  17   4   48.90    5.50
  -3  17   4   36.70    8.50
   3  17  -4   48.30    5.30
   3  17  -4   42.10    9.00
   1 -17  -4  124.39    7.30
  -1 -17   4  129.39    8.40
  -1 -17   4  126.59    8.80
  -1 -17   4  136.19    7.20
   1 -17  -4  143.79    8.70
  -1 -17   4  131.59    9.30
   1 -17  -4  129.59    6.60
  -1 -17   4  121.69    7.00
   1 -17  -4  135.79    6.20
   1 -17  -4  131.89    9.30
   1  17  -4  135.09    9.10
  -1  17   4  135.29    6.00
  -1  17   4  142.19    8.10
  -1  17   4  131.29   10.10
   1  17  -4  134.09    8.60
   1  17  -4  142.19    8.10
  -1  17   4  132.89    7.90
   1 -17   4   59.09    5.50
  -1 -17  -4   49.10    6.20
   1 -17   4   54.69    5.50
   1 -17   4   53.59    5.30
  -1 -17  -4   61.49    6.20
  -1 -17  -4   67.89    7.90
   1 -17   4   53.99    5.40
   1 -17   4   43.00    5.10
  -1 -17  -4   59.29    6.40
  -1 -17  -4   63.09    5.90
   1 -17   4   49.90    5.30
   1  17   4   43.20    5.90
   1  17   4   47.10    7.20
  -1  17  -4   53.09    5.70
  -1  17  -4   55.09    5.80
   1  17   4   50.59    6.30
  -1  17  -4   48.60    5.60
   1  17   4   50.69    6.00
   3 -17   4   87.19    7.90
   3 -17   4  100.79    6.80
   3 -17   4  109.99   11.20
  -3 -17  -4   92.29    9.30
  -3 -17  -4  102.09   10.40
  -3 -17  -4   79.99    8.00
  -3 -17  -4   82.59    9.20
  -3 -17  -4   96.89    9.70
  -3  17  -4   80.09    8.90
  -3  17  -4   98.99    7.40
  -3  17  -4  103.39    7.40
   3  17   4   93.09    9.50
   3  17   4   93.99    7.90
   3  17   4   98.99    9.90
  -5 -17  -4    7.70    5.00
   5 -17   4    6.50    9.40
  -5 -17  -4   -8.80    9.00
[truncated: 1,156,977 more chars]
