# Supplementary material for: A Diazo Linker Ligand Promotes Flexibility and Induced Fit Binding in a Microporous Copper Coordination Network
Source: Angew Chem Int Ed Engl. 2025 Jun 10;64(31):e202507757. doi: 10.1002/anie.202507757 (PMC12304801; doi:10.1002/anie.202507757)
Supplement: Supplementary file 2 — Supporting Information [file ANIE-64-e202507757-s001.zip › X-kdd-1-Cu-EB Cif.cif]

data_a
_audit_creation_date               2023-01-02
_audit_creation_method
;
Olex2 1.3
(compiled 2020.11.12 svn.r5f609507 for OlexSys, GUI svn.r6408)
;
_shelxl_version_number             2013-2
_audit_contact_author_address      ?
_audit_contact_author_email        ?
_audit_contact_author_name         ''
_audit_contact_author_phone        ?
_publ_contact_author_id_orcid      ?
_publ_section_references
;
Dolomanov, O.V., Bourhis, L.J., Gildea, R.J, Howard, J.A.K. & Puschmann, H.
 (2009), J. Appl. Cryst. 42, 339-341.

Sheldrick, G.M. (2015). Acta Cryst. C71, 3-8.
;
_chemical_name_common              ?
_chemical_name_systematic          'AS SYNTHESIS'
_chemical_formula_moiety           'C24 H16 Cu N6 O4'
_chemical_formula_sum              'C24 H16 Cu N6 O4'
_chemical_formula_weight           515.97
_chemical_absolute_configuration   ?
_chemical_melting_point            ?
loop_
  _atom_type_symbol
  _atom_type_description
  _atom_type_scat_dispersion_real
  _atom_type_scat_dispersion_imag
  _atom_type_scat_source
 'C' 'C' 0.0181 0.0091 'International Tables Vol C Tables 4.2.6.8 and 6.1.1.4'
 'H' 'H' 0.0000 0.0000 'International Tables Vol C Tables 4.2.6.8 and 6.1.1.4'
 'Cu' 'Cu' -1.9646 0.5888
 'International Tables Vol C Tables 4.2.6.8 and 6.1.1.4'
 'N' 'N' 0.0311 0.0180 'International Tables Vol C Tables 4.2.6.8 and 6.1.1.4'
 'O' 'O' 0.0492 0.0322 'International Tables Vol C Tables 4.2.6.8 and 6.1.1.4'

_shelx_space_group_comment
;
The symmetry employed for this shelxl refinement is uniquely defined
by the following loop, which should always be used as a source of
symmetry information in preference to the above space-group names.
They are only intended as comments.
;
_space_group_crystal_system        'monoclinic'
_space_group_IT_number             9
_space_group_name_H-M_alt          'C 1 c 1'
_space_group_name_Hall             'C -2yc'
loop_
  _space_group_symop_operation_xyz
 'x, y, z'
 'x, -y, z+1/2'
 'x+1/2, y+1/2, z'
 'x+1/2, -y+1/2, z+1/2'

_cell_length_a                     4.8721(2)
_cell_length_b                     42.4868(14)
_cell_length_c                     18.2266(7)
_cell_angle_alpha                  90
_cell_angle_beta                   93.537(3)
_cell_angle_gamma                  90
_cell_volume                       3765.7(2)
_cell_formula_units_Z              4
_cell_measurement_reflns_used      9979
_cell_measurement_temperature      100.00
_cell_measurement_theta_max        27.17
_cell_measurement_theta_min        2.98
_shelx_estimated_absorpt_T_max     0.902
_shelx_estimated_absorpt_T_min     0.817
_exptl_absorpt_coefficient_mu      1.051
_exptl_absorpt_correction_T_max    0.7456
_exptl_absorpt_correction_T_min    0.7037
_exptl_absorpt_correction_type     none
_exptl_absorpt_process_details
;
SADABS-2016/2 (Bruker,2016/2) was used for absorption correction.
wR2(int) was 0.0599 before and 0.0562 after correction.
The Ratio of minimum to maximum transmission is 0.9438.
The \l/2 correction factor is Not present.
;
_exptl_crystal_colour              'clear brownish green'
_exptl_crystal_colour_lustre       clear
_exptl_crystal_colour_modifier     brownish
_exptl_crystal_colour_primary      green
_exptl_crystal_density_diffrn      0.910
_exptl_crystal_density_meas        ?
_exptl_crystal_density_method      ?
_exptl_crystal_description         block
_exptl_crystal_F_000               1052
_exptl_crystal_size_max            0.2
_exptl_crystal_size_mid            0.2
_exptl_crystal_size_min            0.1
_exptl_special_details
;
 ?
;
_exptl_transmission_factor_max     ?
_exptl_transmission_factor_min     ?
_diffrn_reflns_av_R_equivalents    0.0969
_diffrn_reflns_av_unetI/netI       0.0965
_diffrn_reflns_Laue_measured_fraction_full  0.999
_diffrn_reflns_Laue_measured_fraction_max  0.998
_diffrn_reflns_limit_h_max         4
_diffrn_reflns_limit_h_min         -5
_diffrn_reflns_limit_k_max         51
_diffrn_reflns_limit_k_min         -49
_diffrn_reflns_limit_l_max         22
_diffrn_reflns_limit_l_min         -22
_diffrn_reflns_number              18082
_diffrn_reflns_point_group_measured_fraction_full  0.999
_diffrn_reflns_point_group_measured_fraction_max  0.998
_diffrn_reflns_theta_full          67.679
_diffrn_reflns_theta_max           70.194
_diffrn_reflns_theta_min           2.080
_diffrn_ambient_temperature        110.0
_diffrn_detector_area_resol_mean   ?
_diffrn_measured_fraction_theta_full  0.999
_diffrn_measured_fraction_theta_max  0.998
_diffrn_measurement_device_type    'Bruker APEX-II CCD'
_diffrn_measurement_method         '\f and \w scans'
_diffrn_radiation_type             CuK\a
_diffrn_radiation_wavelength       1.54178
_diffrn_source                     ?
_diffrn_source_current             1.0
_diffrn_source_power               0.05
_diffrn_source_voltage             50.0
_diffrn_standards_number           0
_reflns_Friedel_coverage           0.993
_reflns_Friedel_fraction_full      0.999
_reflns_Friedel_fraction_max       0.998
_reflns_number_gt                  3623
_reflns_number_total               5861
_reflns_special_details
;
 Reflections were merged by SHELXL according to the crystal
 class for the calculation of statistics and refinement.
 
 Structure factors included contributions from the .fab file.
 
 _reflns_Friedel_fraction is defined as the number of unique
 Friedel pairs measured divided by the number that would be
 possible theoretically, ignoring centric projections and
 systematic absences.
;
_reflns_threshold_expression       'I > 2\s(I)'
_computing_cell_refinement         'SAINT V8.40B (?, 2016)'
_computing_data_collection         ?
_computing_data_reduction          'SAINT V8.40B (?, 2016)'
_computing_molecular_graphics      'Olex2 1.3 (Dolomanov et al., 2009)'
_computing_publication_material    'Olex2 1.3 (Dolomanov et al., 2009)'
_computing_structure_refinement    'SHELXL 2013/2 (Sheldrick, 2015)'
_computing_structure_solution      'SHELXT 2018/2 (Sheldrick, 2018)'
_refine_diff_density_max           0.436
_refine_diff_density_min           -0.606
_refine_diff_density_rms           0.096
_refine_ls_abs_structure_details
;
 Refined as an inversion twin.
;
_refine_ls_abs_structure_Flack     0.49(8)
_refine_ls_extinction_coef         .
_refine_ls_extinction_method       none
_refine_ls_goodness_of_fit_ref     1.024
_refine_ls_hydrogen_treatment      constr
_refine_ls_matrix_type             full
_refine_ls_number_parameters       317
_refine_ls_number_reflns           5861
_refine_ls_number_restraints       105
_refine_ls_R_factor_all            0.1276
_refine_ls_R_factor_gt             0.0856
_refine_ls_restrained_S_all        1.020
_refine_ls_shift/su_max            0.008
_refine_ls_shift/su_mean           0.000
_refine_ls_structure_factor_coef   Fsqd
_refine_ls_weighting_details
;
 w=1/[\s^2^(Fo^2^)+(0.1481P)^2^]
 where P=(Fo^2^+2Fc^2^)/3
;
_refine_ls_weighting_scheme        calc
_refine_ls_wR_factor_gt            0.2190
_refine_ls_wR_factor_ref           0.2559
_refine_special_details
;
 Refined as a 2-component inversion twin.
;
_olex2_refinement_description
;
1. Twinned data refinement
 Scales: 0.51139
 0.48861
2. Restrained distances
 C2-C7
 1.305 with sigma of 0.002
3. Rigid bond restraints
 O2, C3
 with sigma for 1-2 distances of 0.001 and sigma for 1-3 distances of 0.001
4. Uiso/Uaniso restraints and constraints
Uanis(C10) \\sim Ueq, Uanis(C17) \\sim Ueq, Uanis(C9) \\sim Ueq, Uanis(C7)
\\sim Ueq, Uanis(C5) \\sim Ueq, Uanis(C6) \\sim Ueq, Uanis(C20) \\sim Ueq,
Uanis(C21) \\sim Ueq, Uanis(C11) \\sim Ueq, Uanis(C4) \\sim Ueq, Uanis(N2)
\\sim Ueq, Uanis(C15) \\sim Ueq, Uanis(O2) \\sim Ueq, Uanis(C3) \\sim Ueq,
Uanis(C16) \\sim Ueq, Uanis(C12) \\sim Ueq, Uanis(C13) \\sim Ueq: with sigma of
0.001 and sigma for terminal atoms of 0.002
5.a Aromatic/amide H refined with riding coordinates:
 C14(H14), C21(H21), C8(H8), C20(H20), C16(H16), C13(H13), C12(H12), C17(H17),
 C24(H24), C9(H9), C6(H6), C7(H7), C3(H3), C4(H4), C23(H23), C11(H11)
;
_atom_sites_solution_hydrogens     geom
_atom_sites_solution_primary       ?
_atom_sites_solution_secondary     ?
loop_
  _atom_site_label
  _atom_site_type_symbol
  _atom_site_fract_x
  _atom_site_fract_y
  _atom_site_fract_z
  _atom_site_U_iso_or_equiv
  _atom_site_adp_type
  _atom_site_occupancy
  _atom_site_site_symmetry_order
  _atom_site_calc_flag
  _atom_site_refinement_flags_posn
  _atom_site_refinement_flags_adp
  _atom_site_refinement_flags_occupancy
  _atom_site_disorder_assembly
  _atom_site_disorder_group
 Cu00 Cu 0.8980(2) 0.63128(2) 0.62221(10) 0.0699(6) Uani 1 1 d . . . . .
 N6 N 1.0451(18) 0.5967(2) 0.6877(5) 0.065(3) Uani 1 1 d . . . . .
 N3 N 0.7248(19) 0.6663(2) 0.5611(6) 0.079(3) Uani 1 1 d . . . . .
 C10 C 1.258(4) 0.5460(4) 0.7616(10) 0.114(5) Uani 1 1 d . U . . .
 O4 O -0.3829(17) 0.83755(16) 0.1795(4) 0.075(2) Uani 1 1 d . . . . .
 O3 O 0.0224(14) 0.86240(14) 0.1915(4) 0.0616(17) Uani 1 1 d . . . . .
 C14 C 0.388(4) 0.6825(4) 0.4626(9) 0.115(5) Uani 1 1 d . . . . .
 H14 H 0.2283 0.6775 0.4322 0.138 Uiso 1 1 calc R U . . .
 O1 O 0.7277(18) 0.5977(2) 0.5608(5) 0.083(3) Uani 1 1 d . . . . .
 C1 C 0.845(3) 0.5929(3) 0.5009(8) 0.077(4) Uani 1 1 d . . . . .
 C22 C 0.156(3) 0.7641(3) 0.3444(9) 0.107(5) Uani 1 1 d . . . . .
 C21 C -0.063(3) 0.7580(3) 0.2937(7) 0.079(3) Uani 1 1 d . U . . .
 H21 H -0.1352 0.7373 0.2869 0.095 Uiso 1 1 calc R U . . .
 C8 C 1.241(3) 0.5777(2) 0.6651(8) 0.095(4) Uani 1 1 d . . . . .
 H8 H 1.3148 0.5818 0.6191 0.115 Uiso 1 1 calc R U . . .
 C20 C -0.173(2) 0.7837(3) 0.2531(6) 0.074(3) Uani 1 1 d . U . . .
 H20 H -0.3411 0.7809 0.2246 0.089 Uiso 1 1 calc R U . . .
 C15 C 0.519(3) 0.7122(3) 0.4610(7) 0.082(3) Uani 1 1 d . U . . .
 N1 N 0.238(3) 0.7330(3) 0.3886(10) 0.135(6) Uani 1 1 d . . . . .
 C16 C 0.733(3) 0.7183(4) 0.5093(8) 0.107(4) Uani 1 1 d . U . . .
 H16 H 0.8177 0.7384 0.5096 0.128 Uiso 1 1 calc R U . . .
 C18 C -0.132(2) 0.8404(2) 0.2027(7) 0.070(3) Uani 1 1 d . . . . .
 C13 C 0.511(3) 0.6614(3) 0.5121(7) 0.087(4) Uani 1 1 d . U . . .
 H13 H 0.4352 0.6408 0.5114 0.104 Uiso 1 1 calc R U . . .
 N2 N 0.442(3) 0.7408(3) 0.4187(7) 0.104(4) Uani 1 1 d . U . . .
 C12 C 0.930(3) 0.5911(4) 0.7508(9) 0.093(4) Uani 1 1 d . U . . .
 H12 H 0.7855 0.6038 0.7674 0.111 Uiso 1 1 calc R U . . .
 C17 C 0.830(3) 0.6952(3) 0.5588(7) 0.083(3) Uani 1 1 d . U . . .
 H17 H 0.9797 0.7004 0.5927 0.099 Uiso 1 1 calc R U . . .
 C19 C -0.043(3) 0.8134(2) 0.2529(6) 0.077(3) Uani 1 1 d . . . . .
 O2 O 1.055(2) 0.6071(3) 0.4859(6) 0.117(3) Uani 1 1 d . U . . .
 C24 C 0.198(3) 0.8173(4) 0.2976(8) 0.121(6) Uani 1 1 d . . . . .
 H24 H 0.3004 0.8363 0.2960 0.145 Uiso 1 1 calc R U . . .
 C9 C 1.340(3) 0.5522(3) 0.7055(7) 0.088(3) Uani 1 1 d . U . . .
 H9 H 1.4795 0.5395 0.6866 0.106 Uiso 1 1 calc R U . . .
 C6 C 0.480(3) 0.5235(4) 0.4220(8) 0.091(4) Uani 1 1 d . U . . .
 H6 H 0.3519 0.5087 0.4390 0.110 Uiso 1 1 calc R U . . .
 C7 C 0.554(3) 0.5484(3) 0.4685(8) 0.091(4) Uani 1 1 d D U . . .
 H7 H 0.4587 0.5516 0.5118 0.109 Uiso 1 1 calc R U . . .
 C3 C 0.856(4) 0.5598(5) 0.3914(12) 0.152(7) Uani 1 1 d . U . . .
 H3 H 1.0051 0.5720 0.3759 0.182 Uiso 1 1 calc R U . . .
 C4 C 0.759(4) 0.5342(5) 0.3450(12) 0.142(6) Uani 1 1 d . U . . .
 H4 H 0.8408 0.5287 0.3008 0.170 Uiso 1 1 calc R U . . .
 C5 C 0.554(3) 0.5195(4) 0.3685(9) 0.106(4) Uani 1 1 d . U . . .
 N4 N 0.475(4) 0.4889(5) 0.3024(9) 0.145(7) Uani 1 1 d . . . . .
 C2 C 0.752(2) 0.5674(3) 0.4531(7) 0.088(4) Uani 1 1 d D . . . .
 C23 C 0.286(3) 0.7928(4) 0.3448(9) 0.118(6) Uani 1 1 d . . . . .
 H23 H 0.4413 0.7961 0.3782 0.141 Uiso 1 1 calc R U . . .
 C11 C 1.041(4) 0.5637(5) 0.7936(11) 0.121(6) Uani 1 1 d . U . . .
 H11 H 0.9734 0.5580 0.8396 0.145 Uiso 1 1 calc R U . . .
 N5 N 0.342(5) 0.4788(5) 0.3371(14) 0.177(9) Uani 1 1 d . . . . .

loop_
  _atom_site_aniso_label
  _atom_site_aniso_U_11
  _atom_site_aniso_U_22
  _atom_site_aniso_U_33
  _atom_site_aniso_U_23
  _atom_site_aniso_U_13
  _atom_site_aniso_U_12
 Cu00 0.0865(10) 0.0283(5) 0.0877(9) 0.0020(8) -0.0521(7) 0.0015(8)
 N6 0.071(6) 0.052(6) 0.066(5) -0.017(4) -0.041(4) 0.008(5)
 N3 0.069(6) 0.050(6) 0.113(8) 0.027(5) -0.051(6) -0.014(4)
 C10 0.115(5) 0.114(5) 0.115(5) 0.0005(13) 0.0061(14) 0.0002(13)
 O4 0.099(6) 0.027(3) 0.092(5) -0.006(3) -0.041(4) -0.001(4)
 O3 0.067(4) 0.042(3) 0.072(4) 0.008(3) -0.031(3) -0.002(3)
 C14 0.127(12) 0.089(11) 0.121(12) 0.018(9) -0.062(9) -0.001(9)
 O1 0.100(7) 0.038(5) 0.105(7) -0.019(4) -0.043(6) 0.011(4)
 C1 0.079(8) 0.048(6) 0.100(9) -0.022(6) -0.035(7) 0.013(5)
 C22 0.115(12) 0.072(9) 0.128(11) 0.042(8) -0.038(9) 0.035(8)
 C21 0.079(3) 0.079(3) 0.079(3) 0.0010(13) 0.0033(13) -0.0001(13)
 C8 0.123(10) 0.030(5) 0.126(10) 0.010(6) -0.058(8) 0.003(6)
 C20 0.074(3) 0.073(3) 0.075(3) 0.0015(13) 0.0029(13) 0.0010(13)
 C15 0.083(3) 0.081(3) 0.082(3) 0.0013(13) 0.0040(13) 0.0009(13)
 N1 0.082(8) 0.101(10) 0.216(16) 0.010(10) -0.051(9) -0.030(7)
 C16 0.107(4) 0.106(4) 0.107(4) 0.0009(13) 0.0054(13) 0.0001(13)
 C18 0.059(6) 0.042(5) 0.102(7) 0.008(5) -0.044(5) 0.004(5)
 C13 0.087(4) 0.086(4) 0.088(4) 0.0005(13) 0.0024(13) -0.0003(13)
 N2 0.104(4) 0.104(4) 0.104(4) 0.0002(13) 0.0056(13) 0.0000(13)
 C12 0.092(4) 0.092(4) 0.093(4) 0.0000(13) 0.0033(13) 0.0000(13)
 C17 0.083(3) 0.082(3) 0.083(3) 0.0010(13) 0.0033(13) -0.0002(13)
 C19 0.107(9) 0.043(5) 0.075(6) -0.009(5) -0.045(6) 0.025(5)
 O2 0.118(4) 0.115(4) 0.119(4) -0.006(2) 0.004(2) -0.001(3)
 C24 0.122(11) 0.109(11) 0.124(11) 0.064(9) -0.065(9) -0.005(9)
 C9 0.088(4) 0.088(4) 0.089(4) 0.0000(13) 0.0051(13) 0.0003(13)
 C6 0.091(4) 0.091(4) 0.091(4) -0.0008(13) 0.0059(13) -0.0011(13)
 C7 0.092(4) 0.090(4) 0.091(4) -0.0011(13) 0.0053(13) -0.0010(13)
 C3 0.152(7) 0.151(7) 0.152(7) -0.0002(13) 0.0092(14) -0.0002(13)
 C4 0.142(6) 0.142(6) 0.142(6) -0.0003(13) 0.0086(14) 0.0001(13)
 C5 0.106(5) 0.105(5) 0.106(5) -0.0004(13) 0.0056(13) 0.0000(13)
 N4 0.121(12) 0.188(18) 0.130(12) 0.052(12) 0.038(10) 0.028(12)
 C2 0.090(8) 0.065(7) 0.103(9) -0.043(6) -0.051(7) 0.000(6)
 C23 0.113(11) 0.103(11) 0.129(11) 0.059(9) -0.061(9) 0.005(9)
 C11 0.121(6) 0.120(6) 0.120(6) 0.0005(13) 0.0073(14) -0.0006(13)
 N5 0.21(2) 0.134(15) 0.19(2) -0.032(14) 0.043(17) -0.035(14)

_geom_special_details
;
 All esds (except the esd in the dihedral angle between two l.s. planes)
 are estimated using the full covariance matrix.  The cell esds are taken
 into account individually in the estimation of esds in distances, angles
 and torsion angles; correlations between esds in cell parameters are only
 used when they are defined by crystal symmetry.  An approximate (isotropic)
 treatment of cell esds is used for estimating esds involving l.s. planes.
;
loop_
  _geom_bond_atom_site_label_1
  _geom_bond_atom_site_label_2
  _geom_bond_distance
  _geom_bond_site_symmetry_2
  _geom_bond_publ_flag
 Cu00 N6 1.999(10) . ?
 Cu00 N3 2.013(9) . ?
 Cu00 O4 1.961(8) 4_665 ?
 Cu00 O3 2.302(8) 4_565 ?
 Cu00 O1 1.966(8) . ?
 N6 C8 1.333(17) . ?
 N6 C12 1.334(18) . ?
 N3 C13 1.347(16) . ?
 N3 C17 1.332(15) . ?
 C10 C9 1.150(19) . ?
 C10 N4 1.94(3) 2_665 ?
 C10 C11 1.45(2) . ?
 C10 N5 1.76(3) 2_665 ?
 O4 Cu00 1.961(8) 4_364 ?
 O4 C18 1.277(12) . ?
 O3 Cu00 2.302(8) 4_464 ?
 O3 C18 1.223(12) . ?
 C14 H14 0.9500 . ?
 C14 C15 1.417(19) . ?
 C14 C13 1.380(18) . ?
 O1 C1 1.282(17) . ?
 C1 O2 1.235(15) . ?
 C1 C2 1.445(13) . ?
 C22 C21 1.392(19) . ?
 C22 N1 1.584(16) . ?
 C22 C23 1.38(2) . ?
 C21 H21 0.9500 . ?
 C21 C20 1.408(16) . ?
 C8 H8 0.9500 . ?
 C8 C9 1.380(16) . ?
 C20 H20 0.9500 . ?
 C20 C19 1.410(16) . ?
 C15 C16 1.346(19) . ?
 C15 N2 1.475(17) . ?
 N1 N2 1.153(16) . ?
 C16 H16 0.9500 . ?
 C16 C17 1.397(18) . ?
 C18 C19 1.516(13) . ?
 C13 H13 0.9500 . ?
 C12 H12 0.9500 . ?
 C12 C11 1.48(2) . ?
 C17 H17 0.9500 . ?
 C19 C24 1.398(16) . ?
 C24 H24 0.9500 . ?
 C24 C23 1.403(15) . ?
 C9 H9 0.9500 . ?
 C6 H6 0.9500 . ?
 C6 C7 1.389(19) . ?
 C6 C5 1.075(18) . ?
 C7 H7 0.9500 . ?
 C7 C2 1.305(3) . ?
 C3 H3 0.9500 . ?
 C3 C4 1.44(3) . ?
 C3 C2 1.30(2) . ?
 C4 H4 0.9500 . ?
 C4 C5 1.27(2) . ?
 C5 N4 1.80(2) . ?
 N4 C10 1.94(3) 2_464 ?
 N4 N5 1.03(2) . ?
 C23 H23 0.9500 . ?
 C11 H11 0.9500 . ?
 N5 C10 1.76(3) 2_464 ?

loop_
  _geom_angle_atom_site_label_1
  _geom_angle_atom_site_label_2
  _geom_angle_atom_site_label_3
  _geom_angle
  _geom_angle_site_symmetry_1
  _geom_angle_site_symmetry_3
  _geom_angle_publ_flag
 N6 Cu00 N3 175.6(5) . . ?
 N6 Cu00 O3 91.5(3) . 4_565 ?
 N3 Cu00 O3 84.1(4) . 4_565 ?
 O4 Cu00 N6 90.9(3) 4_665 . ?
 O4 Cu00 N3 89.5(3) 4_665 . ?
 O4 Cu00 O3 93.1(3) 4_665 4_565 ?
 O4 Cu00 O1 172.0(4) 4_665 . ?
 O1 Cu00 N6 85.9(2) . . ?
 O1 Cu00 N3 94.3(4) . . ?
 O1 Cu00 O3 94.3(3) . 4_565 ?
 C8 N6 Cu00 119.9(9) . . ?
 C12 N6 Cu00 119.5(10) . . ?
 C12 N6 C8 120.4(12) . . ?
 C13 N3 Cu00 122.2(9) . . ?
 C17 N3 Cu00 123.3(8) . . ?
 C17 N3 C13 114.0(11) . . ?
 C9 C10 N4 107.8(15) . 2_665 ?
 C9 C10 C11 122.6(19) . . ?
 C9 C10 N5 139.2(18) . 2_665 ?
 C11 C10 N4 129.5(15) . 2_665 ?
 C11 C10 N5 97.8(15) . 2_665 ?
 N5 C10 N4 31.8(8) 2_665 2_665 ?
 C18 O4 Cu00 126.3(7) . 4_364 ?
 C18 O3 Cu00 134.2(8) . 4_464 ?
 C15 C14 H14 122.8 . . ?
 C13 C14 H14 122.8 . . ?
 C13 C14 C15 114.4(13) . . ?
 C1 O1 Cu00 113.9(9) . . ?
 O1 C1 C2 119.6(13) . . ?
 O2 C1 O1 122.1(11) . . ?
 O2 C1 C2 117.9(14) . . ?
 C21 C22 N1 110.0(12) . . ?
 C23 C22 C21 120.3(11) . . ?
 C23 C22 N1 129.3(12) . . ?
 C22 C21 H21 121.4 . . ?
 C22 C21 C20 117.1(12) . . ?
 C20 C21 H21 121.4 . . ?
 N6 C8 H8 118.5 . . ?
 N6 C8 C9 123.0(15) . . ?
 C9 C8 H8 118.5 . . ?
 C21 C20 H20 118.7 . . ?
 C21 C20 C19 122.6(11) . . ?
 C19 C20 H20 118.7 . . ?
 C14 C15 N2 130.1(12) . . ?
 C16 C15 C14 119.3(13) . . ?
 C16 C15 N2 110.1(12) . . ?
 N2 N1 C22 100.8(12) . . ?
 C15 C16 H16 119.8 . . ?
 C15 C16 C17 120.4(15) . . ?
 C17 C16 H16 119.8 . . ?
 O4 C18 C19 111.0(10) . . ?
 O3 C18 O4 127.1(9) . . ?
 O3 C18 C19 121.7(9) . . ?
 N3 C13 C14 128.4(14) . . ?
 N3 C13 H13 115.8 . . ?
 C14 C13 H13 115.8 . . ?
 N1 N2 C15 101.3(13) . . ?
 N6 C12 H12 122.2 . . ?
 N6 C12 C11 115.7(14) . . ?
 C11 C12 H12 122.2 . . ?
 N3 C17 C16 123.4(13) . . ?
 N3 C17 H17 118.3 . . ?
 C16 C17 H17 118.3 . . ?
 C20 C19 C18 124.7(10) . . ?
 C24 C19 C20 117.9(11) . . ?
 C24 C19 C18 117.2(11) . . ?
 C19 C24 H24 120.6 . . ?
 C19 C24 C23 118.8(13) . . ?
 C23 C24 H24 120.6 . . ?
 C10 C9 C8 121.7(16) . . ?
 C10 C9 H9 119.1 . . ?
 C8 C9 H9 119.1 . . ?
 C7 C6 H6 117.1 . . ?
 C5 C6 H6 117.1 . . ?
 C5 C6 C7 125.7(18) . . ?
 C6 C7 H7 119.7 . . ?
 C2 C7 C6 120.6(13) . . ?
 C2 C7 H7 119.7 . . ?
 C4 C3 H3 117.8 . . ?
 C2 C3 H3 117.8 . . ?
 C2 C3 C4 124.4(19) . . ?
 C3 C4 H4 123.0 . . ?
 C5 C4 C3 114(2) . . ?
 C5 C4 H4 123.0 . . ?
 C6 C5 C4 123(2) . . ?
 C6 C5 N4 130.7(17) . . ?
 C4 C5 N4 105.6(16) . . ?
 C5 N4 C10 153.8(12) . 2_464 ?
 N5 N4 C10 64.4(19) . 2_464 ?
 N5 N4 C5 90.3(19) . . ?
 C7 C2 C1 122.9(13) . . ?
 C3 C2 C1 125.7(15) . . ?
 C3 C2 C7 111.4(14) . . ?
 C22 C23 C24 122.2(12) . . ?
 C22 C23 H23 118.9 . . ?
 C24 C23 H23 118.9 . . ?
 C10 C11 C12 116.6(16) . . ?
 C10 C11 H11 121.7 . . ?
 C12 C11 H11 121.7 . . ?
 N4 N5 C10 84(2) . 2_464 ?

loop_
  _geom_torsion_atom_site_label_1
  _geom_torsion_atom_site_label_2
  _geom_torsion_atom_site_label_3
  _geom_torsion_atom_site_label_4
  _geom_torsion
  _geom_torsion_site_symmetry_1
  _geom_torsion_site_symmetry_2
  _geom_torsion_site_symmetry_3
  _geom_torsion_site_symmetry_4
  _geom_torsion_publ_flag
 Cu00 N6 C8 C9 -176.1(9) . . . . ?
 Cu00 N6 C12 C11 176.3(10) . . . . ?
 Cu00 N3 C13 C14 -174.1(12) . . . . ?
 Cu00 N3 C17 C16 171.0(10) . . . . ?
 Cu00 O4 C18 O3 -3.0(19) 4_364 . . . ?
 Cu00 O4 C18 C19 172.8(7) 4_364 . . . ?
 Cu00 O3 C18 O4 -109.0(12) 4_464 . . . ?
 Cu00 O3 C18 C19 75.5(14) 4_464 . . . ?
 Cu00 O1 C1 O2 3.7(15) . . . . ?
 Cu00 O1 C1 C2 175.9(8) . . . . ?
 N6 C8 C9 C10 0(2) . . . . ?
 N6 C12 C11 C10 -1(2) . . . . ?
 O4 C18 C19 C20 22.4(18) . . . . ?
 O4 C18 C19 C24 -163.4(13) . . . . ?
 O3 C18 C19 C20 -161.5(12) . . . . ?
 O3 C18 C19 C24 13(2) . . . . ?
 C14 C15 C16 C17 2(2) . . . . ?
 C14 C15 N2 N1 2(2) . . . . ?
 O1 C1 C2 C7 -1.0(19) . . . . ?
 O1 C1 C2 C3 -179.1(15) . . . . ?
 C22 C21 C20 C19 10.8(19) . . . . ?
 C22 N1 N2 C15 179.3(11) . . . . ?
 C21 C22 N1 N2 169.6(15) . . . . ?
 C21 C22 C23 C24 3(3) . . . . ?
 C21 C20 C19 C18 171.5(11) . . . . ?
 C21 C20 C19 C24 -3(2) . . . . ?
 C8 N6 C12 C11 2.2(19) . . . . ?
 C20 C19 C24 C23 -5(2) . . . . ?
 C15 C14 C13 N3 5(2) . . . . ?
 C15 C16 C17 N3 1(2) . . . . ?
 N1 C22 C21 C20 176.0(11) . . . . ?
 N1 C22 C23 C24 174.8(17) . . . . ?
 C16 C15 N2 N1 -170.2(14) . . . . ?
 C18 C19 C24 C23 -180.0(14) . . . . ?
 C13 N3 C17 C16 -1.2(19) . . . . ?
 C13 C14 C15 C16 -5(2) . . . . ?
 C13 C14 C15 N2 -176.7(13) . . . . ?
 N2 C15 C16 C17 175.8(12) . . . . ?
 C12 N6 C8 C9 -2.0(17) . . . . ?
 C17 N3 C13 C14 -2(2) . . . . ?
 C19 C24 C23 C22 5(3) . . . . ?
 O2 C1 C2 C7 171.5(13) . . . . ?
 O2 C1 C2 C3 -7(2) . . . . ?
 C9 C10 C11 C12 -1(3) . . . . ?
 C6 C7 C2 C1 -177.4(12) . . . . ?
 C6 C7 C2 C3 1(2) . . . . ?
 C6 C5 N4 C10 14(4) . . . 2_464 ?
 C6 C5 N4 N5 0(3) . . . . ?
 C7 C6 C5 C4 13(3) . . . . ?
 C7 C6 C5 N4 -179.1(14) . . . . ?
 C3 C4 C5 C6 -9(3) . . . . ?
 C3 C4 C5 N4 -179.6(15) . . . . ?
 C4 C3 C2 C1 179.8(16) . . . . ?
 C4 C3 C2 C7 1(3) . . . . ?
 C4 C5 N4 C10 -176(3) . . . 2_464 ?
 C4 C5 N4 N5 170(2) . . . . ?
 C5 C6 C7 C2 -9(3) . . . . ?
 C5 N4 N5 C10 173.0(10) . . . 2_464 ?
 N4 C10 C9 C8 -175.2(11) 2_665 . . . ?
 N4 C10 C11 C12 174.9(14) 2_665 . . . ?
 C2 C3 C4 C5 2(3) . . . . ?
 C23 C22 C21 C20 -11(2) . . . . ?
 C23 C22 N1 N2 -3(3) . . . . ?
 C11 C10 C9 C8 2(3) . . . . ?
 N5 C10 C9 C8 -168.6(19) 2_665 . . . ?
 N5 C10 C11 C12 172.4(14) 2_665 . . . ?

_smtbx_masks_special_details       ?
loop_
  _smtbx_masks_void_nr
  _smtbx_masks_void_average_x
  _smtbx_masks_void_average_y
  _smtbx_masks_void_average_z
  _smtbx_masks_void_volume
  _smtbx_masks_void_count_electrons
  _smtbx_masks_void_content
 1 0.031 0.118 0.002 461.0 15.2 ?
 2 -0.426 -0.118 0.502 461.0 15.2 ?
 3 -0.577 0.382 0.502 461.0 15.2 ?
 4 -0.910 0.618 0.002 461.0 15.2 ?

_smtbx_masks_void_probe_radius     1.2
_smtbx_masks_void_truncation_radius  1.2
_shelx_res_file
;
TITL a_c.res in Cc
REM Old TITL a_a.res in C2
REM SHELXT solution in Cc: R1 0.365, Rweak 0.040, Alpha 0.132
REM <I/s> 0.495 for 49 systematic absences, Orientation as input
REM Flack x = 0.489 ( 0.009 ) from 1126 Parsons' quotients
REM Formula found by SHELXT: C16 N4 O10 I
CELL 1.54178 4.8721 42.4868 18.2266 90 93.537 90
ZERR 4 0.0002 0.0014 0.0007 0 0.003 0
LATT -7
SYMM +X,-Y,0.5+Z
SFAC C H Cu N O
UNIT 96 64 4 24 16
ISOR 0.001 0.002 C10 C17 C9 C7 C5 C6 C20 C21 C11 C4 N2 C15 O2 C3 C16 C12 C13
DELU 0.001 0.001 O2 C3
DFIX 1.305 0.002 C2 C7

L.S. 100
PLAN  5
SIZE 0.1 0.2 0.2
TEMP -163.15
CONF
FREE C3 C1
FREE C3 C7
FREE C7 C5
BOND
LIST 6
MORE -1
BOND $H
fmap 2
acta
ABIN
TWIN -1 0 0 0 -1 0 0 0 -1 2
REM <olex2.extras>
REM <HklSrc "%.\\A.hkl">
REM </olex2.extras>

WGHT    0.148100
BASF   0.48861
FVAR       0.28089
CU00  3    0.897967    0.631281    0.622207    11.00000    0.08647    0.02835 =
         0.08767    0.00204   -0.05209    0.00151
N6    4    1.045106    0.596672    0.687667    11.00000    0.07113    0.05200 =
         0.06582   -0.01745   -0.04093    0.00750
N3    4    0.724819    0.666329    0.561123    11.00000    0.06883    0.04997 =
         0.11257    0.02750   -0.05078   -0.01357
C10   1    1.258390    0.545979    0.761598    11.00000    0.11466    0.11350 =
         0.11454    0.00050    0.00607    0.00023
O4    5   -0.382942    0.837549    0.179467    11.00000    0.09867    0.02749 =
         0.09178   -0.00607   -0.04134   -0.00061
O3    5    0.022423    0.862395    0.191509    11.00000    0.06657    0.04151 =
         0.07238    0.00818   -0.03131   -0.00198
C14   1    0.387814    0.682475    0.462616    11.00000    0.12673    0.08912 =
         0.12121    0.01781   -0.06195   -0.00084
AFIX  43
H14   2    0.228345    0.677456    0.432244    11.00000   -1.20000
AFIX   0
O1    5    0.727698    0.597657    0.560850    11.00000    0.09955    0.03793 =
         0.10479   -0.01920   -0.04312    0.01145
C1    1    0.845400    0.592857    0.500867    11.00000    0.07854    0.04767 =
         0.09999   -0.02187   -0.03465    0.01253
C22   1    0.156149    0.764057    0.344366    11.00000    0.11526    0.07186 =
         0.12809    0.04217   -0.03781    0.03501
C21   1   -0.062927    0.757961    0.293735    11.00000    0.07930    0.07861 =
         0.07880    0.00103    0.00331   -0.00006
AFIX  43
H21   2   -0.135167    0.737327    0.286901    11.00000   -1.20000
AFIX   0
C8    1    1.240585    0.577671    0.665112    11.00000    0.12271    0.03007 =
         0.12559    0.01029   -0.05795    0.00314
AFIX  43
H8    2    1.314837    0.581846    0.619119    11.00000   -1.20000
AFIX   0
C20   1   -0.172888    0.783681    0.253082    11.00000    0.07441    0.07265 =
         0.07453    0.00148    0.00291    0.00103
AFIX  43
H20   2   -0.341145    0.780942    0.224603    11.00000   -1.20000
AFIX   0
C15   1    0.519207    0.712197    0.460979    11.00000    0.08309    0.08139 =
         0.08217    0.00132    0.00404    0.00094
N1    4    0.238280    0.733044    0.388641    11.00000    0.08173    0.10065 =
         0.21552    0.00963   -0.05078   -0.03021
C16   1    0.732803    0.718304    0.509272    11.00000    0.10679    0.10592 =
         0.10744    0.00087    0.00537    0.00008
AFIX  43
H16   2    0.817718    0.738436    0.509644    11.00000   -1.20000
AFIX   0
C18   1   -0.131622    0.840423    0.202728    11.00000    0.05934    0.04224 =
         0.10158    0.00846   -0.04387    0.00442
C13   1    0.511020    0.661425    0.512057    11.00000    0.08710    0.08578 =
         0.08763    0.00053    0.00244   -0.00030
AFIX  43
H13   2    0.435194    0.640819    0.511379    11.00000   -1.20000
AFIX   0
N2    4    0.442152    0.740805    0.418730    11.00000    0.10390    0.10403 =
         0.10383    0.00021    0.00558   -0.00005
C12   1    0.929680    0.591073    0.750840    11.00000    0.09212    0.09229 =
         0.09290    0.00000    0.00333    0.00001
AFIX  43
H12   2    0.785528    0.603789    0.767406    11.00000   -1.20000
AFIX   0
C17   1    0.830360    0.695214    0.558849    11.00000    0.08274    0.08169 =
         0.08337    0.00097    0.00331   -0.00021
AFIX  43
H17   2    0.979685    0.700377    0.592690    11.00000   -1.20000
AFIX   0
C19   1   -0.043222    0.813356    0.252947    11.00000    0.10659    0.04306 =
         0.07499   -0.00862   -0.04508    0.02518
O2    5    1.055494    0.607124    0.485880    11.00000    0.11772    0.11514 =
         0.11879   -0.00611    0.00442   -0.00125
C24   1    0.198100    0.817340    0.297596    11.00000    0.12160    0.10878 =
         0.12354    0.06432   -0.06502   -0.00518
AFIX  43
H24   2    0.300424    0.836335    0.295991    11.00000   -1.20000
AFIX   0
C9    1    1.339984    0.552214    0.705531    11.00000    0.08827    0.08755 =
         0.08875   -0.00005    0.00509    0.00029
AFIX  43
H9    2    1.479499    0.539499    0.686554    11.00000   -1.20000
AFIX   0
C6    1    0.479632    0.523461    0.422013    11.00000    0.09148    0.09103 =
         0.09130   -0.00084    0.00587   -0.00112
AFIX  43
H6    2    0.351875    0.508662    0.439003    11.00000   -1.20000
AFIX   0
C7    1    0.553614    0.548375    0.468463    11.00000    0.09175    0.09023 =
         0.09080   -0.00114    0.00535   -0.00098
AFIX  43
H7    2    0.458682    0.551601    0.511826    11.00000   -1.20000
AFIX   0
C3    1    0.855726    0.559794    0.391395    11.00000    0.15168    0.15135 =
         0.15163   -0.00025    0.00918   -0.00024
AFIX  43
H3    2    1.005091    0.571974    0.375899    11.00000   -1.20000
AFIX   0
C4    1    0.759039    0.534171    0.345031    11.00000    0.14200    0.14160 =
         0.14171   -0.00033    0.00863    0.00009
AFIX  43
H4    2    0.840786    0.528711    0.300783    11.00000   -1.20000
AFIX   0
C5    1    0.554283    0.519465    0.368537    11.00000    0.10587    0.10524 =
         0.10587   -0.00040    0.00558    0.00000
N4    4    0.475270    0.488923    0.302358    11.00000    0.12142    0.18795 =
         0.13017    0.05189    0.03777    0.02832
C2    1    0.752387    0.567389    0.453052    11.00000    0.09040    0.06494 =
         0.10271   -0.04348   -0.05128    0.00017
C23   1    0.286429    0.792781    0.344814    11.00000    0.11339    0.10258 =
         0.12908    0.05908   -0.06115    0.00485
AFIX  43
H23   2    0.441288    0.796103    0.378185    11.00000   -1.20000
AFIX   0
C11   1    1.041024    0.563684    0.793599    11.00000    0.12064    0.12046 =
         0.12048    0.00051    0.00727   -0.00055
AFIX  43
H11   2    0.973363    0.558040    0.839575    11.00000   -1.20000
AFIX   0
N5    4    0.341709    0.478836    0.337081    11.00000    0.21417    0.13359 =
         0.18578   -0.03236    0.04345   -0.03506
HKLF 4

REM  a_c.res in Cc
REM R1 =  0.0856 for    3623 Fo > 4sig(Fo)  and  0.1276 for all    5861 data
REM    317 parameters refined using    105 restraints

END

WGHT      0.1486      0.0000

REM Highest difference peak  0.436,  deepest hole -0.606,  1-sigma level  0.096
Q1    1   0.4425  0.6607  0.5383  11.00000  0.05    0.35
Q2    1   0.6602  0.7207  0.5392  11.00000  0.05    0.31
Q3    1  -0.3952  0.7786  0.2084  11.00000  0.05    0.30
Q4    1   0.6130  0.6591  0.4931  11.00000  0.05    0.29
Q5    1   1.0134  0.6212  0.4516  11.00000  0.05    0.27
;
_shelx_res_checksum                87599
_shelx_hkl_file
;
   2   0   0  893.91   50.99
  -2   0   0  908.21   55.49
   4   0   0    2.40    6.50
  -4   0   0    0.30    5.60
  -4   0   0    1.90    4.80
  -4   0   0    9.00    5.20
  -1  -1   0  204.78   12.20
   1  -1   0  205.68   12.20
   1  -1   0  199.38   14.40
  -1   1   0  200.68   12.30
   1   1   0  191.68   12.00
   1   1   0  197.18   11.80
  -3  -1   0   18.90    5.20
  -3  -1   0   18.00    5.10
   3  -1   0   18.00    5.90
  -3   1   0   18.90    4.50
  -3   1   0   20.60    5.10
   3   1   0   16.70    5.60
  -5  -1   0    8.40    5.80
  -5   1   0   16.40    6.80
  -5   1   0   12.20    6.10
   0  -2   0   11.20    1.10
   0   2   0   11.80    1.20
   2  -2   0   36.60    6.00
   2   2   0   41.80    5.80
   2   2   0   48.80    7.70
  -2   2   0   46.90   10.00
  -4  -2   0   19.00    7.00
  -4  -2   0    9.60    5.20
  -4  -2   0    0.00    6.20
   4  -2   0    5.10    7.40
  -4   2   0   10.40    5.10
  -4   2   0   12.50    7.50
   4   2   0   -4.30    6.90
   1  -3   0  456.25   26.90
  -1  -3   0  484.35   26.10
   1  -3   0  432.06   26.20
   1  -3   0  475.65   26.50
   1   3   0  451.05   25.80
   1   3   0  452.75   25.60
  -1   3   0  492.85   26.70
  -3  -3   0   28.90    6.10
   3  -3   0   36.80    7.30
  -3  -3   0   39.30    7.10
   3   3   0   28.60    7.10
  -3   3   0   32.70    6.60
  -3   3   0   29.90    6.70
  -3   3   0   45.70   10.10
  -5  -3   0    6.50    5.60
  -5   3   0   11.50    6.00
  -5   3   0   10.50    5.50
   0  -4   0 1795.42   89.79
   0  -4   0 1569.54   89.59
   0  -4   0 1651.43   89.79
   0   4   0 1640.74   89.79
   0   4   0 1674.33   89.69
   2  -4   0  154.98   12.10
  -2  -4   0  163.58   11.70
   2   4   0  149.69   11.40
  -4  -4   0   19.30    6.80
   4  -4   0   24.50    8.90
  -4  -4   0    7.60    6.30
  -4   4   0   28.40    9.30
  -4   4   0   13.40    5.60
   4   4   0   12.80    7.90
  -4   4   0    5.50    5.50
  -1  -5   0 2952.10  152.78
   1  -5   0 2742.93  154.78
   1   5   0 2854.51  152.58
   1   5   0 2817.32  152.28
  -1   5   0 2825.92  153.68
  -3  -5   0   56.69    8.60
   3  -5   0   43.80    8.20
  -3  -5   0   52.69    7.80
   3   5   0   64.59    9.30
  -3   5   0   65.89    8.80
  -3   5   0   60.39    8.60
  -3   5   0   42.10    7.10
  -5  -5   0   -2.60    4.60
  -5   5   0   -1.10    3.90
  -5   5   0   -2.20    4.90
   0  -6   0   83.59    6.00
   0  -6   0   85.89    6.10
   0   6   0   85.79    6.20
   2  -6   0   97.79    9.10
  -2  -6   0   95.09    8.40
   2   6   0   85.69    7.90
  -2   6   0   83.39    9.60
  -4  -6   0   10.40    6.20
   4  -6   0    0.30    8.20
  -4  -6   0    6.40    6.00
  -4   6   0   -0.30    5.20
   4   6   0    6.60    8.00
  -4   6   0   11.10    7.10
  -4   6   0    7.60    5.60
   1  -7   0    9.60    2.80
  -1  -7   0   14.40    3.20
   1  -7   0   13.10    3.70
  -1   7   0   10.90    3.40
   1   7   0    8.10    2.60
  -1   7   0   14.50    4.10
   3  -7   0  166.58   14.80
  -3  -7   0  147.29   13.20
  -3  -7   0  134.19   13.20
  -3   7   0  136.99   13.50
   3   7   0  152.58   13.60
  -3   7   0  141.79   13.80
  -5  -7   0   15.50    6.10
  -5   7   0   12.60    6.40
  -5   7   0   13.30    5.20
   0  -8   0    7.30    2.60
   0  -8   0   12.60    2.60
   0   8   0    8.70    2.90
  -2  -8   0  570.24   31.70
   2  -8   0  575.54   32.80
   2   8   0  490.25   38.00
   2   8   0  493.85   31.10
  -2   8   0  490.45   32.60
  -4  -8   0   23.40    6.90
  -4  -8   0   17.20    7.10
   4  -8   0   20.90   10.60
  -4   8   0   27.80    6.60
  -4   8   0   20.20    8.70
  -4   8   0   27.20    7.60
   4   8   0   21.70   10.10
   1  -9   0  246.28   16.70
  -1  -9   0  277.97   15.80
   1  -9   0  261.97   16.30
   1   9   0  261.87   15.60
  -1   9   0  217.38   16.60
  -1   9   0  223.88   16.10
   3  -9   0   34.30    7.80
  -3  -9   0   24.60    6.50
  -3  -9   0   26.30    6.30
  -3   9   0   26.20    6.40
   3   9   0   25.00    8.30
  -3   9   0   35.40    6.80
  -3   9   0   23.40    6.80
  -5  -9   0   -3.00    4.50
  -5   9   0    7.90    5.40
  -5   9   0   -3.80    4.10
   0 -10   0  124.09    9.30
   0 -10   0  120.69    9.30
   0  10   0  142.49    9.90
  -2 -10   0   17.20    4.20
   2 -10   0   21.30    5.70
   2  10   0    8.40    9.30
   2  10   0   20.10    4.60
  -2  10   0   10.20    4.20
   4 -10   0   12.10   18.40
  -4 -10   0   15.10    6.20
  -4 -10   0   19.20    8.30
  -4  10   0    9.70   10.00
  -4  10   0    7.90    5.70
  -4  10   0   13.20    6.20
  -1 -11   0    5.60    2.80
   1 -11   0    2.90    3.20
   1 -11   0    4.80    3.10
   1  11   0   11.80    3.40
  -1  11   0    7.10    3.50
  -1  11   0   10.70    4.00
  -3 -11   0  194.78   17.20
   3 -11   0  216.48   20.80
  -3 -11   0  181.68   17.20
  -3  11   0  207.78   16.10
   3  11   0  218.38   17.40
  -3  11   0  196.88   18.90
  -3  11   0  188.58   16.50
  -5 -11   0   11.90    4.90
  -5  11   0    8.40    4.70
  -5  11   0    5.80    5.00
   0 -12   0   62.59    6.40
   0 -12   0   66.39    6.60
   0  12   0   79.99    7.40
  -2 -12   0  286.47   19.30
   2 -12   0  260.37   20.40
   2  12   0  301.37   19.20
   2  12   0  271.47   21.60
  -2  12   0  287.87   21.20
   4 -12   0   10.60   13.00
  -4 -12   0   12.10    6.20
  -4  12   0   14.50    6.80
  -4  12   0   18.60   11.00
  -4  12   0   21.60    7.00
   1 -13   0  176.08   14.10
  -1 -13   0  172.48   13.10
   1 -13   0  195.68   14.90
  -1  13   0  190.38   14.30
  -1  13   0  207.08   14.70
  -3 -13   0   -4.80    6.80
  -3 -13   0    2.00    4.80
   3 -13   0    4.90    7.50
  -3  13   0   18.40    6.10
   3  13   0    5.00    5.70
  -3  13   0    4.90    5.50
  -3  13   0    5.20    4.60
  -3  13   0    8.20    4.60
  -5 -13   0   -1.00    4.40
  -5  13   0   -4.80    3.80
  -5  13   0    2.40    4.50
   0 -14   0    3.80    2.80
   0 -14   0    2.10    2.40
   0  14   0    0.00    3.10
  -2 -14   0   78.59    8.80
   2 -14   0   61.49    9.70
  -2  14   0   62.09   10.00
   2  14   0   91.69    9.20
  -4 -14   0   -8.30    4.90
   4 -14   0    3.80   12.30
  -4 -14   0   -1.20    6.20
  -4  14   0    4.90    4.70
  -4  14   0  -10.90   12.20
  -4  14   0    1.60    5.00
  -4  14   0  -19.90   10.20
   1 -15   0  329.57   23.00
   1 -15   0  323.17   21.90
  -1 -15   0  329.87   21.50
  -1  15   0  345.57   22.80
   3 -15   0  258.27   22.10
  -3 -15   0  236.68   19.30
  -3 -15   0  233.08   19.20
  -3  15   0  253.67   18.40
   3  15   0  227.68   19.50
  -3  15   0  205.68   17.60
  -3  15   0  229.28   23.70
  -3  15   0  241.88   19.00
  -5 -15   0   -1.90    4.30
  -5  15   0    5.60    4.50
  -5  15   0    2.70    4.50
   0 -16   0    9.60    3.40
   0 -16   0    4.80    3.20
   0  16   0    4.40    3.60
   2 -16   0  332.07   25.40
  -2  16   0  380.06   26.40
   2  16   0  345.27   23.70
   4 -16   0   13.80   14.60
  -4 -16   0   19.20    7.90
  -4 -16   0   11.00    7.50
  -4  16   0   -2.00   12.80
  -4  16   0   30.60    7.10
  -4  16   0    0.20    7.20
   4  16   0    1.40   10.60
  -1 -17   0   41.50    7.10
   1 -17   0   33.50    7.30
   1 -17   0   33.30    7.60
   1  17   0   37.30    6.30
  -1  17   0   45.30    6.80
  -3 -17   0    4.50    5.50
   3 -17   0    2.40    7.50
  -3 -17   0  -11.00    7.00
  -3 -17   0    7.40    6.10
  -3  17   0    3.70    4.30
  -3  17   0    7.10    5.30
  -3  17   0    9.30    7.50
   3  17   0    4.00    5.90
  -5 -17   0   -0.40    5.90
  -5  17   0   -1.10    4.70
  -5  17   0   -5.60    3.60
   0 -18   0   41.10    7.10
   0  18   0   36.20    7.40
  -2 -18   0  331.97   23.50
   2 -18   0  313.67   25.30
  -2  18   0  351.06   25.80
   2  18   0  341.27   23.40
  -4 -18   0   24.70    8.30
  -4 -18   0    9.10    7.70
   4 -18   0   38.30   19.10
   4  18   0   27.30   11.70
  -4  18   0   29.70   13.00
   1 -19   0   70.89    8.80
  -1 -19   0   63.09    8.50
   1 -19   0   57.89   10.10
   1  19   0   83.59    9.00
  -1  19   0   73.19    9.30
  -3 -19   0  190.18   19.40
   3 -19   0  171.28   20.90
  -3 -19   0  158.18   16.90
  -3  19   0  177.58   20.20
  -3  19   0  178.18   14.70
  -3  19   0  185.48   14.90
  -3  19   0  181.28   16.40
   3  19   0  189.18   18.30
  -5  19   0    7.50    5.20
  -5  19   0    1.50    4.00
   0 -20   0   72.69    8.70
  -2 -20   0   24.80    8.60
  -2 -20   0   38.80    7.50
   2 -20   0   44.80    9.70
  -2  20   0   38.30    6.40
   2  20   0   41.20    7.90
  -2  20   0   56.29    9.70
  -2  20   0   30.80    6.80
  -4 -20   0   -1.30    8.70
  -4 -20   0    4.00    7.80
   4 -20   0  -61.39   33.80
  -4  20   0   17.60    8.90
  -4  20   0    8.20    6.10
   4  20   0   -9.60   11.20
  -4  20   0   16.80    7.80
  -4  20   0   -6.70   17.30
  -1 -21   0   18.90    5.50
   1 -21   0   26.00    7.20
  -1  21   0   24.50    6.60
   1  21   0   34.10    6.80
  -3 -21   0   15.60    7.00
   3 -21   0   -5.30   11.10
  -3 -21   0   10.00   10.50
  -3  21   0   15.60    8.90
  -3  21   0   18.00    5.30
  -3  21   0    1.90    5.30
   3  21   0    9.90    7.70
  -5  21   0    3.50    4.00
  -5  21   0    7.00    4.10
   0 -22   0  261.47   19.50
   0  22   0  251.97   19.50
  -2 -22   0   75.99   12.20
   2 -22   0   82.09   14.30
  -2 -22   0   95.59   10.90
  -2  22   0   83.99   10.60
  -2  22   0   82.09   12.90
  -4 -22   0    8.80    8.50
  -4  22   0   14.30    5.80
  -4  22   0   -1.10    4.60
  -4  22   0    5.70   21.30
  -4  22   0    7.30    5.60
   4  22   0   14.80   16.40
   1 -23   0  232.88   18.80
  -1 -23   0  218.38   17.70
   1 -23   0  199.48   20.30
   1  23   0  229.38   18.00
  -1  23   0  218.08   20.00
   3 -23   0   84.19   19.70
  -3 -23   0  115.69   14.30
  -3 -23   0   72.59   14.90
  -3  23   0  109.59   17.90
   3  23   0   97.99   15.30
  -3  23   0  113.79   12.70
  -3  23   0  113.09   11.80
  -5  23   0   10.30    4.30
  -5  23   0   10.70    5.00
   0 -24   0   35.10    8.20
   0  24   0   34.10    7.90
   2 -24   0   31.20   12.90
  -2 -24   0   25.60    7.20
  -2 -24   0   19.80    8.10
  -2  24   0   28.00    6.10
   2  24   0   26.00    7.50
  -2  24   0   17.80    5.30
  -4 -24   0   -1.30    9.30
  -4  24   0   12.50    5.60
  -4  24   0    6.00    5.10
  -4  24   0    6.70    4.60
  -1 -25   0   68.69    9.70
   1 -25   0   90.09   17.40
  -1 -25   0   76.99   11.70
  -1 -25   0   62.09    9.00
   1  25   0   62.89   10.20
  -1  25   0   72.49   12.20
  -3 -25   0    2.60    6.80
  -3  25   0   10.40    5.90
  -3  25   0   26.80   14.60
  -3  25   0   15.30    5.30
  -3  25   0    8.90    5.10
  -5  25   0    5.00    3.60
   0 -26   0  759.12   45.10
   0 -26   0  622.44   42.00
   0  26   0  728.33   45.30
  -2 -26   0  122.29   16.10
  -2 -26   0  129.09   14.90
   2  26   0  114.99   14.60
  -2  26   0  126.99   12.20
  -2  26   0  116.09   12.30
  -4  26   0   -0.80    3.90
  -4  26   0    1.60    4.50
  -4  26   0    6.70    5.40
   1 -27   0  236.68   19.90
  -1 -27   0  218.88   16.70
  -1 -27   0  212.38   19.00
  -1 -27   0  236.58   20.70
  -1  27   0  199.48   16.40
  -1  27   0  188.98   21.20
   1  27   0  204.78   22.10
  -3 -27   0   19.40    9.30
  -3  27   0   34.80    8.20
  -3  27   0   32.70    7.30
  -3  27   0   37.90    7.20
   3  27   0   30.30   10.70
  -5  27   0    4.50    3.20
   0 -28   0  219.18   18.20
   0 -28   0  261.97   21.60
   0 -28   0  263.57   21.20
   0  28   0  242.48   21.20
  -2 -28   0   30.70   11.20
  -2 -28   0   40.40    9.40
  -2  28   0   30.00    9.10
  -2  28   0   37.80    6.70
   2  28   0   34.00    9.70
  -4  28   0   12.00    5.60
  -4  28   0    3.00    4.30
  -4  28   0   12.00    4.20
  -1 -29   0   94.79   13.40
  -1 -29   0   92.99   13.00
  -1 -29   0   88.79   11.10
  -1  29   0   93.59   11.00
   1  29   0   81.99   13.10
  -3 -29   0   17.50    9.80
  -3 -29   0    3.20    5.80
  -3  29   0   -3.40    4.40
  -3  29   0    4.90    4.90
   3  29   0   -9.70   10.10
   0 -30   0  323.47   25.20
   0  30   0  311.67   25.60
   0  30   0  285.67   20.90
  -2 -30   0   18.40    8.20
  -2 -30   0   22.80    8.80
  -2  30   0   25.40    6.40
   2  30   0    8.50    8.10
  -2  30   0   25.50    6.50
  -4  30   0    8.50    4.40
  -4  30   0   13.80    4.30
   1 -31   0  460.05   37.00
  -1 -31   0  494.75   35.50
  -1 -31   0  486.65   36.50
   1  31   0  475.45   35.40
   3  31   0   23.40   12.20
  -3  31   0   -4.40    5.10
   3  31   0    8.30    6.80
   0 -32   0   44.90   10.50
   0 -32   0   39.60   10.00
   0  32   0   51.89   11.10
   0  32   0   44.10    8.00
  -2 -32   0   39.80   10.70
  -2 -32   0   52.99   12.30
  -2  32   0   51.09    8.30
  -4  32   0    2.50    3.40
  -1 -33   0   14.40    6.80
  -1 -33   0    5.20    8.10
  -1  33   0   22.20    5.70
   1  33   0    8.60    8.50
  -3 -33   0   31.10   13.10
  -3 -33   0   22.80    8.70
  -3  33   0   15.30    4.90
   3  33   0   12.70   17.30
  -3  33   0   17.60    5.90
   3  33   0    9.40    6.10
   0 -34   0  511.25   38.50
   0 -34   0  454.65   36.60
   0  34   0  446.96   36.00
  -2 -34   0   28.50   11.40
  -2 -34   0    8.20    7.20
  -2  34   0   12.30    5.70
   2  34   0    5.20   10.90
  -2  34   0   17.90    7.60
  -4  34   0    3.70    3.40
  -4  34   0    6.30    3.70
  -1 -35   0   28.40   11.60
  -1 -35   0   15.60    7.50
  -1  35   0   21.40    6.00
   1  35   0   20.80   10.30
  -3 -35   0    4.50    6.30
   3  35   0    6.10    6.40
  -3  35   0   14.70    4.30
  -3  35   0    4.40    4.90
   0 -36   0    4.30   10.60
   0 -36   0   10.00    6.70
   0  36   0   -9.70   13.20
   0  36   0   15.60    4.10
  -2 -36   0   -3.90    6.20
  -2 -36   0   12.10   10.90
  -2  36   0    9.20    4.80
   2  36   0   -5.20   11.90
  -2  36   0    5.60    8.90
  -4  36   0    2.40    2.90
  -4  36   0    2.10    2.90
  -1 -37   0    3.30    5.00
  -1 -37   0   -3.30   10.60
   1  37   0   22.40   12.10
  -1  37   0   11.20    4.30
  -3  37   0    5.20    3.40
  -3  37   0    0.30    3.80
   0 -38   0  175.88   17.70
   0 -38   0  161.68   24.50
   0  38   0  181.78   30.30
   0  38   0  181.08   14.30
  -2 -38   0   53.19   15.30
  -2  38   0   66.69    9.30
   2  38   0   45.90   22.50
  -2  38   0   79.49   13.60
  -2  38   0   48.90    8.40
  -4  38   0    8.40    2.70
  -4  38   0   16.20    3.30
  -1 -39   0   13.10    7.30
  -1 -39   0    4.40   13.00
   1  39   0    5.10   16.50
  -1  39   0   23.40    5.90
  -3  39   0    7.40    4.10
   0 -40   0   17.40    8.20
   0  40   0   24.90    6.30
  -2 -40   0    3.30    5.60
  -2  40   0   10.60    4.80
  -2  40   0   18.40    5.20
  -1 -41   0    8.60    7.00
  -1 -41   0  -38.60   19.10
  -1  41   0    7.80    4.70
  -3  41   0   12.70    3.60
   0 -42   0   -2.60    4.30
   0  42   0    4.30    3.80
  -2 -42   0   22.00    8.10
  -2  42   0   24.20    6.10
  -2  42   0   25.30    5.50
  -1 -43   0   13.70    7.00
  -1  43   0   33.30    5.90
  -1  43   0   22.90    5.70
  -3  43   0    3.00    3.00
   0  44   0    1.90    4.10
  -2  44   0    5.90    3.60
   2  44   0   13.60    4.50
  -2  44   0   -0.50    4.40
  -1  45   0   23.30    5.10
  -1  45   0   25.10    5.90
   0  46   0   19.30    5.00
  -2  46   0   22.20    4.50
  -2  46   0   20.70    6.90
   2  46   0   20.80    4.90
  -1  47   0   14.20    3.80
   1  47   0   15.80    6.10
  -1  47   0   11.10    4.10
   0  48   0    7.80    5.30
  -2  48   0    7.50    3.00
   2  48   0    9.30    3.30
  -1  49   0   24.90    4.30
  -1  49   0   17.20    3.70
   1  49   0   26.80    4.90
   0  50   0    4.60    2.90
  -1  51   0    4.20    4.30
   1  51   0   -1.40    2.40
  -1  51   0    1.40    2.30
   4   0  -1   -7.00    6.00
  -4   0   1   -2.40    4.70
  -4   0   1   10.60    5.30
  -4   0   1   10.90    5.10
   2   0  -1    2.40    3.40
   2   0  -1   -0.70    2.70
   0   0  -1    0.00    0.30
   0   0  -1    0.40    0.30
   0   0  -1   -0.10    0.40
   2   0   1    3.90    3.30
  -2   0  -1    0.00    2.80
   4   0   1    7.80    7.30
  -4   0  -1    9.30    6.50
  -4   0  -1    7.80    5.40
  -5  -1   1    8.90    7.10
  -5  -1   1    4.60    6.10
  -5   1   1   13.60    6.20
  -5   1   1    5.30    6.00
  -3  -1   1   26.10    5.50
   3  -1  -1   33.80    6.80
  -3  -1   1   20.40    5.50
   3   1  -1   32.90    6.50
  -3   1   1   29.70    6.10
  -1  -1   1  238.18   13.70
   1  -1  -1  235.18   13.60
  -1   1   1  252.07   14.10
  -1  -1  -1  267.97   15.70
   1  -1   1  259.67   15.80
  -1   1  -1  252.97   15.70
   1   1   1  256.97   16.50
   1   1   1  249.68   15.50
   3  -1   1   27.60    6.90
  -3  -1  -1   26.90    6.20
  -3   1  -1   27.60    6.30
   3   1   1   36.60    7.90
  -3   1  -1   28.80    6.30
  -5  -1  -1   -4.80    9.60
  -5  -1  -1   16.10    7.10
  -5   1  -1    4.40    6.10
  -5   1  -1   13.20    6.00
   4  -2  -1    8.90    7.80
  -4  -2   1   13.50    5.90
  -4  -2   1   10.60    5.80
  -4  -2   1   12.80    6.20
  -4   2   1   14.90    6.50
  -4   2   1    2.20    5.00
   2  -2  -1  478.85   30.00
   2  -2  -1  510.85   29.30
   2   2  -1  489.95   29.00
   0  -2  -1 2477.65  141.49
   0  -2  -1 2656.23  141.69
   0  -2  -1 2591.44  141.59
   0  -2   1 2846.22  141.19
   0   2  -1 2480.85  141.29
   0   2   1 2690.53  141.59
   0   2  -1 2698.23  141.29
   0   2  -1 2699.43  141.29
   2  -2   1  270.37   17.50
   2   2   1  263.17   17.20
  -2   2  -1  224.88   17.80
   4  -2   1    3.90    9.00
  -4  -2  -1    9.60    5.80
  -4  -2  -1   12.90    6.20
  -4  -2  -1    1.70    6.20
   4   2   1   19.40    9.20
  -4   2  -1   -1.50    5.20
  -4   2  -1    4.20    5.10
  -4   2  -1    5.80    7.40
  -5  -3   1    6.60    5.40
  -5   3   1    6.10    5.20
  -5   3   1   -3.50    5.00
  -3  -3   1   49.10    8.20
  -3  -3   1   56.19    7.80
   3  -3  -1   62.09    8.80
  -3   3   1   59.59   12.10
  -3   3   1   65.09    8.40
   3   3  -1   67.49    9.10
  -3   3   1   76.89    9.10
   1  -3  -1 2813.52  153.78
   1  -3  -1 2814.82  153.98
  -1   3   1 2958.10  154.18
  -1  -3  -1  101.89    7.40
   1   3   1   94.19    7.20
  -1   3  -1  101.89    7.30
  -1   3  -1   91.89    7.60
  -3  -3  -1   48.20    8.00
   3  -3   1   48.10    8.30
  -3  -3  -1   44.40    8.20
  -3   3  -1   34.80    7.10
  -3   3  -1   32.60    6.40
   3   3   1   47.10    8.40
  -3   3  -1   43.50    8.20
  -5  -3  -1    8.20    5.50
  -5   3  -1    3.30    5.00
  -5   3  -1    9.30    5.00
  -4  -4   1  -10.30    5.00
   4  -4  -1   -3.30    7.20
  -4  -4   1   -5.90    6.10
  -4   4   1   16.60    8.50
  -4   4   1   -8.10    4.60
  -4   4   1    0.60    4.60
  -2  -4   1   15.50    3.60
   2  -4  -1   15.90    4.30
   2   4  -1   14.30    3.70
   2   4  -1   19.70    5.30
  -2   4   1   15.90    4.00
   0  -4  -1   99.59    6.40
   0  -4  -1  100.99    6.50
   0   4   1   97.89    6.30
   0   4  -1   92.59    5.90
   0   4  -1   97.09    6.10
   2  -4   1   73.09    8.20
  -2  -4  -1   63.19    7.30
  -2   4  -1   60.79    8.40
   2   4   1   81.59    7.80
  -4  -4  -1   17.00    8.60
  -4  -4  -1    0.30    6.40
   4  -4   1    6.60    8.50
  -4  -4  -1    8.30    5.10
  -4   4  -1    9.80    5.70
   4   4   1   11.10    8.00
  -4   4  -1    7.30    5.20
  -4   4  -1    0.60    5.80
  -5  -5   1   13.10    5.90
  -5   5   1   11.80    5.80
  -5   5   1   20.80    6.10
  -3  -5   1   25.00    6.00
   3  -5  -1   27.00    6.30
  -3  -5   1   29.70    6.30
  -3   5   1   32.70    6.90
  -3   5   1   22.30    6.20
   3   5  -1   27.70    6.30
  -3   5   1   28.20    6.30
   1  -5  -1  202.58   13.50
  -1  -5   1  226.88   12.50
   1  -5  -1  237.98   14.80
  -1   5   1  196.88   13.70
   1  -5   1 1962.30  105.09
  -1  -5  -1 1934.31  104.69
   1   5   1 1864.31  104.39
  -1   5  -1 1949.20  105.09
   1   5   1 1971.40  105.29
  -1   5  -1 1882.31  105.29
   3  -5   1  177.88   15.60
  -3  -5  -1  166.38   14.50
  -3  -5  -1  175.18   15.10
  -3   5  -1  170.88   15.80
   3   5   1  196.08   16.20
  -3   5  -1  165.68   14.30
  -5  -5  -1   15.80    6.50
  -5   5  -1   11.30    5.50
  -5   5  -1    7.20    5.70
  -4  -6   1   28.70    7.90
   4  -6  -1   23.30    9.60
  -4  -6   1  -13.80   17.20
  -4  -6   1   28.10    7.60
  -4   6   1   14.60    8.10
  -4   6   1   16.00    6.40
   4   6  -1   19.40    8.30
  -4   6   1   16.90    6.50
  -2  -6   1  342.27   19.60
   2  -6  -1  319.57   20.30
   2   6  -1  299.97   18.80
  -2   6   1  282.37   20.40
   2   6  -1  313.27   19.10
   0  -6  -1  580.34   33.50
   0  -6  -1  602.44   33.70
   0   6  -1  611.24   33.40
   0   6   1  603.34   33.50
  -2  -6  -1  161.68   11.90
   2  -6   1  147.69   12.10
   2   6   1  138.99   11.80
  -4  -6  -1   21.00    6.10
   4  -6   1   30.00   10.20
  -4  -6  -1   36.00    9.70
   4   6   1    9.50    8.70
  -4   6  -1   30.10    9.90
  -4   6  -1   34.10    7.80
  -4   6  -1   21.00    6.50
  -5  -7   1    1.40    5.00
  -5   7   1   -0.80    4.80
  -5   7   1   11.90    5.90
   3  -7  -1   28.50    6.50
  -3  -7   1   19.30    6.00
  -3  -7   1   17.10    5.00
   3   7  -1   23.80    5.80
  -3   7   1   18.70    6.10
  -3   7   1   25.70    6.50
   1  -7  -1  111.49    9.30
   1  -7  -1  142.49   10.10
  -1  -7   1  139.29    8.50
  -1   7   1  132.69   10.30
  -1  -7  -1 3180.18  177.38
   1  -7   1 3390.06  178.18
   1   7   1 3262.57  178.28
  -1   7  -1 3082.79  178.18
   1   7   1 3464.75  177.28
  -1   7  -1 3345.67  178.08
  -3  -7  -1   40.60    7.00
  -3  -7  -1   50.09    7.80
   3  -7   1   48.30    9.30
  -3   7  -1   37.70    8.10
  -3   7  -1   54.29   10.20
  -3   7  -1   44.60    8.50
  -5  -7  -1    3.00    5.30
  -5   7  -1    7.20    5.40
  -5   7  -1    4.10    4.60
  -4  -8   1   11.20    6.70
   4  -8  -1   -1.90    8.10
  -4  -8   1    8.00    5.70
   4   8  -1    9.10    9.00
  -4   8   1   18.40    6.60
  -4   8   1    9.90    5.90
  -2  -8   1   13.10    3.50
   2  -8  -1   16.10    4.50
   2   8  -1   23.70    4.30
   2   8  -1   16.30    3.50
  -2   8   1   10.90    4.50
   0  -8  -1   79.39    6.70
   0  -8  -1   75.09    6.80
   0   8   1   90.29    6.90
   0   8  -1   78.39    6.40
   2  -8   1  106.99   10.90
  -2  -8  -1  132.39   10.60
   2   8   1  115.99   10.50
   4  -8   1   24.80   10.50
  -4  -8  -1   20.10    8.10
  -4   8  -1   11.40    9.50
  -4   8  -1   21.50    6.50
  -4   8  -1   13.20    5.50
   4   8   1   17.50   13.00
  -5  -9   1   10.10    4.80
  -5   9   1   13.10    5.10
  -5   9   1   19.20    6.40
  -3  -9   1   88.99   11.00
  -3  -9   1   99.59   10.30
   3  -9  -1  110.59   12.30
  -3   9   1  109.89   11.30
  -3   9   1   91.59   11.80
  -3   9   1   86.39   10.30
   3   9  -1  105.39   11.20
  -1  -9   1   19.00    3.10
   1  -9  -1   16.90    4.20
   1  -9  -1   18.00    3.40
   1   9  -1   17.90    2.70
  -1   9   1   18.20    4.60
  -1   9   1   14.70    3.30
   1   9  -1   12.90    2.20
   1  -9   1  203.48   13.90
  -1  -9  -1  190.58   13.00
  -1   9  -1  169.48   13.60
   1   9   1  199.08   12.90
   3  -9   1  196.98   17.30
  -3  -9  -1  177.98   15.30
  -3   9  -1  202.38   15.20
  -3   9  -1  142.89   14.10
  -3   9  -1  163.18   16.70
  -5  -9  -1   14.90    5.40
  -5   9  -1    3.10    4.30
  -5   9  -1   10.40    5.10
  -4 -10   1   12.30    6.40
   4 -10  -1   24.60   17.10
  -4 -10   1    0.00    6.10
  -4  10   1   14.40    6.70
  -4  10   1   12.20    5.80
  -4  10   1    6.30    8.20
  -2 -10   1   94.49    8.30
   2 -10  -1   99.69   10.20
  -2  10   1   88.19   10.00
   2  10  -1   82.09    7.80
   0 -10  -1   98.49    8.10
   0 -10  -1   87.49    7.70
   0  10  -1  107.89    7.80
   0  10   1   87.39    7.80
   2 -10   1  751.82   48.30
  -2 -10  -1  882.81   47.80
   2 -10   1  811.22   48.50
   2  10   1  845.12   47.60
  -2  10  -1  766.62   48.80
  -4 -10  -1   18.60    8.80
  -4 -10  -1   17.50    6.70
  -4  10  -1   21.80    6.90
   4  10   1   23.10   11.30
  -4  10  -1   29.60    7.10
  -4  10  -1   23.30    8.20
  -5 -11   1   -3.80    4.50
  -5  11   1    3.00    4.70
  -5  11   1    2.60    4.40
  -3 -11   1    8.70    4.30
  -3  11   1    2.30    4.10
   3  11  -1    6.80    5.50
  -3  11   1    7.20    4.90
  -3  11   1    8.50    5.30
   1 -11  -1  140.19   11.20
  -1 -11   1  113.79    8.60
   1 -11  -1  126.89    9.60
  -1  11   1  117.59   10.20
   1  11  -1  103.69    8.20
   1  11  -1  120.79    8.80
  -1  11   1  121.59    9.60
   1 -11   1  460.75   28.50
  -1 -11  -1  419.26   27.20
   1  11   1  477.15   27.40
  -1  11  -1  465.05   28.60
  -1  11  -1  458.05   28.10
   3 -11   1   33.60    8.10
  -3 -11  -1   32.50    9.20
  -3 -11  -1   12.30    8.50
  -3  11  -1   30.90    7.30
  -3  11  -1   34.40    6.40
   3  11   1   30.30    7.50
  -3  11  -1   28.70    5.70
  -5 -11  -1   -2.10    4.00
  -5  11  -1    0.10    4.40
  -5  11  -1    2.90    4.60
   4 -12  -1   -8.90   11.40
  -4 -12   1   -4.30    5.60
   4  12  -1    7.00    8.70
  -4  12   1   -0.20    4.70
  -4  12   1    8.40    5.50
  -4  12   1    2.10    8.80
   2 -12  -1  151.48   12.80
  -2 -12   1  132.99   10.60
  -2  12   1  103.89   12.10
   2  12  -1  122.89   11.50
   2  12  -1  121.29   10.20
   0 -12  -1  195.18   14.10
   0 -12  -1  193.08   13.80
   0 -12   1  194.08   13.50
   0  12  -1  221.78   14.10
   0  12   1  224.38   14.30
  -2 -12  -1    4.30    3.50
   2 -12   1   -1.60    3.70
   2 -12   1  -14.70   12.40
  -2  12  -1   -0.30    4.40
   2  12   1    1.10    3.80
   4 -12   1   28.70   13.60
  -4 -12  -1   33.60    9.40
  -4 -12  -1   30.80    7.40
  -4  12  -1   32.40    8.00
  -4  12  -1   27.90   26.60
   4  12   1   32.60   10.10
  -4  12  -1   28.00    7.80
  -5 -13   1    2.30    4.80
  -5  13   1    3.30    4.60
  -5  13   1    4.20    4.60
  -3 -13   1  189.38   15.90
   3 -13  -1  177.58   17.80
  -3 -13   1  213.78   17.30
  -3  13   1  158.78   15.50
   3  13  -1  185.18   16.10
  -3  13   1  171.98   15.90
  -3  13   1  227.38   19.30
  -3  13   1  186.68   18.40
   1 -13  -1  186.68   13.70
  -1 -13   1  200.38   13.10
   1 -13  -1  196.58   15.20
   1  13  -1  162.78   13.60
   1  13  -1  199.98   12.80
  -1  13   1  185.08   13.70
  -1  13   1  196.38   14.70
   1 -13   1  110.29   10.20
   1 -13   1  100.09    9.00
  -1 -13  -1  101.39    9.00
  -1  13  -1   89.19    9.40
  -1  13  -1   93.89    9.50
   1  13   1   84.89    8.60
  -3 -13  -1  313.97   22.10
  -3 -13  -1  290.97   22.90
  -3  13  -1  285.27   21.90
  -3  13  -1  353.46   22.40
  -3  13  -1  300.37   21.70
  -3  13  -1  298.47   24.10
   3  13   1  294.57   23.00
  -5 -13  -1    2.10    4.40
  -5  13  -1    8.70    5.00
  -5  13  -1    0.50    3.80
   4 -14  -1   33.80   12.20
  -4  14   1    5.20   11.30
  -4  14   1   14.00    6.00
  -4  14   1   30.00    7.50
   4  14  -1   26.50   10.60
   2 -14  -1  243.28   19.80
  -2 -14   1  267.67   18.00
   2  14  -1  260.47   19.60
  -2  14   1  268.07   20.30
   2  14  -1  255.37   17.70
   0 -14  -1    6.90    3.50
   0 -14   1    9.00    3.30
   0 -14  -1    8.60    3.50
   0  14   1   13.60    4.00
   0  14  -1   11.60    4.00
  -2 -14  -1  564.54   36.40
   2 -14   1  608.14   37.80
   2 -14   1  530.35   37.60
  -2  14  -1  582.94   38.30
   2  14   1  671.43   37.20
   4 -14   1   25.10   15.00
  -4 -14  -1   16.00    7.90
  -4 -14  -1   20.60    7.00
  -4  14  -1   15.70    6.90
  -4  14  -1   11.40   10.10
  -4  14  -1   14.20    6.30
   4  14   1   12.60    9.20
  -5 -15   1    1.80    5.30
  -5  15   1    0.70    3.90
  -5  15   1    1.70    4.10
   3 -15  -1   -1.10    5.70
  -3 -15   1   -0.80    5.60
  -3 -15   1    0.10    4.60
  -3  15   1   -3.10    4.70
  -3  15   1    6.90    4.60
  -3  15   1    6.40    9.00
   1 -15  -1   70.19    9.00
   1 -15  -1   52.99    7.40
  -1 -15   1   58.89   10.30
   1  15  -1   62.19    6.80
  -1  15   1   46.00    7.20
  -1  15   1   49.00    7.30
   1 -15   1  240.28   18.50
  -1 -15  -1  237.08   17.40
   1 -15   1  249.68   17.80
  -1  15  -1  254.27   18.30
  -1  15  -1  265.57   18.60
   1  15   1  274.17   17.90
  -3 -15  -1    9.40    5.90
  -3 -15  -1    1.30    6.10
  -3 -15  -1   13.30    8.10
   3 -15   1    9.80    7.70
  -3  15  -1   28.00    8.90
  -3  15  -1   16.90    5.40
  -3  15  -1    3.60    6.00
  -3  15  -1    4.00    4.60
   3  15   1    6.70    6.50
  -5 -15  -1   12.00    4.50
  -5  15  -1   -2.90    3.90
  -5  15  -1    2.50    4.20
  -4 -16   1   -0.40    6.80
   4 -16  -1   -5.00   13.00
  -4 -16   1    7.00    7.00
  -4  16   1   -4.90    9.80
   4  16  -1   25.30   10.80
  -4  16   1    4.30    6.80
  -4  16   1    5.20    5.80
  -4  16   1    7.20    5.60
   2 -16  -1  152.08   15.50
  -2 -16   1  194.28   14.30
  -2  16   1  177.08   15.80
   2  16  -1  146.19   13.10
   0 -16  -1  106.29   10.20
   0 -16   1  107.09    9.50
   0 -16  -1  106.79    9.90
   0  16   1  115.99   10.40
   0  16  -1  125.59   10.60
   2 -16   1  223.78   19.00
   2 -16   1  194.28   19.00
  -2 -16  -1  220.38   17.30
   2  16   1  239.78   17.80
  -2  16  -1  242.78   18.90
   4 -16   1   40.80   17.60
  -4 -16  -1    7.10    6.90
  -4 -16  -1   10.20    5.90
  -4  16  -1    9.50    5.50
   4  16   1   -9.80    8.50
  -4  16  -1    1.70   13.30
  -4  16  -1    4.80    5.00
  -5 -17   1   10.00    6.60
  -5  17   1    8.90    4.60
   3 -17  -1  192.88   19.00
  -3 -17   1  127.29   18.40
  -3 -17   1  162.88   15.30
  -3  17   1  159.88   18.50
  -3  17   1  167.98   15.40
  -3  17   1  145.69   13.90
  -3  17   1  146.89   13.90
   3  17  -1  156.78   15.60
   1 -17  -1   49.50    7.90
   1 -17  -1   43.20    7.10
  -1 -17   1   51.69    6.80
  -1  17   1   47.00    7.50
  -1  17   1   39.60    7.30
   1  17  -1   44.80    6.50
  -1 -17  -1  411.56   28.20
   1 -17   1  449.76   28.90
   1 -17   1  450.95   29.70
   1  17   1  491.45   28.90
  -1  17  -1  448.16   29.20
  -1  17  -1  434.06   29.30
   3 -17   1  283.27   25.20
  -3 -17  -1  268.67   21.60
  -3 -17  -1  225.48   20.40
  -3  17  -1  292.17   19.90
  -3  17  -1  258.87   26.50
  -3  17  -1  246.38   19.70
   3  17   1  271.57   22.70
  -3  17  -1  285.37   20.90
  -5 -17  -1    7.70    5.40
  -5  17  -1    5.70    4.30
   4 -18  -1  -22.20   15.70
  -4 -18   1    7.30    8.10
  -4 -18   1   15.20    7.70
  -4  18   1   -0.20    9.10
   4  18  -1  -12.30    9.90
  -4  18   1   15.40    6.30
  -4  18   1   19.20    7.10
  -4  18   1   22.30    6.50
   2 -18  -1  276.47   22.20
  -2 -18   1  258.87   19.50
  -2  18   1  280.17   22.10
   2  18  -1  258.17   19.40
   0 -18   1    3.10    3.40
   0 -18  -1    5.30    4.40
   0 -18  -1    8.00    3.60
   0  18  -1    5.30    3.60
   0  18   1    4.60    4.10
   2 -18   1   30.90   15.30
  -2 -18  -1   36.10    7.50
   2 -18   1   48.10    9.70
   2  18   1   41.60    7.70
  -2  18  -1   34.00    8.60
  -4 -18  -1   21.60    8.40
   4 -18   1   36.20   22.90
  -4 -18  -1   15.50    7.10
   4  18   1   30.30   11.20
  -4  18  -1   17.50    6.00
  -4  18  -1   24.00   14.80
  -4  18  -1   22.00    6.40
  -4  18  -1   11.70    6.70
  -5  19   1   10.80    4.60
  -5  19   1    1.30    4.00
  -3 -19   1    7.70    7.00
  -3 -19   1    3.90    5.50
   3 -19  -1    4.50    8.70
  -3  19   1   11.70    4.90
  -3  19   1   10.20    5.20
  -3  19   1   20.20    8.90
  -3  19   1    3.60    5.20
   3  19  -1    5.00    6.00
   1 -19  -1   13.80    5.90
   1 -19  -1   18.40    4.90
  -1 -19   1   20.70    5.70
  -1  19   1   20.80    5.90
   1  19  -1   25.00    5.40
   1 -19   1   41.00    8.20
   1 -19   1   52.19    8.40
  -1 -19  -1   57.49    9.10
  -1  19  -1   47.00    7.70
   1  19   1   52.49    8.30
  -1  19  -1   44.70    8.40
  -3 -19  -1    1.90    6.20
   3 -19   1   -2.10    8.90
  -3 -19  -1   -8.00    9.00
  -3 -19  -1    9.10    5.50
  -3  19  -1    3.30    4.40
  -3  19  -1    9.20    8.50
   3  19   1   -0.30    7.00
  -3  19  -1    4.60    5.50
  -5  19  -1    3.10    4.60
  -5  19  -1    3.70    4.10
  -4 -20   1   -9.90    9.50
   4 -20  -1   -2.00   20.60
  -4 -20   1    6.80    8.10
  -4  20   1   33.30   10.20
   4  20  -1   11.80   11.20
  -4  20   1   13.10    6.20
  -4  20   1   36.30   10.10
  -4  20   1  -17.70   15.60
  -2 -20   1  407.46   33.60
   2 -20  -1  476.75   32.90
  -2 -20   1  464.05   30.20
   2  20  -1  469.45   30.20
  -2  20   1  409.16   28.90
  -2  20   1  458.95   29.00
  -2  20   1  467.95   32.50
   0 -20   1  117.49   10.80
   0 -20  -1  113.89   11.20
   0 -20  -1  117.09   12.30
   0  20   1  115.79   11.90
   2 -20   1   49.70   10.60
  -2 -20  -1   52.29    8.50
  -2 -20  -1   54.09   10.10
   2  20   1   51.69    8.80
  -2  20  -1   41.00    6.50
  -2  20  -1   42.40    8.60
  -2  20  -1   54.79    8.60
  -4 -20  -1   16.70    7.60
  -4 -20  -1   15.30    8.90
  -4  20  -1   -4.20    7.50
  -4  20  -1    7.20    5.50
  -4  20  -1    8.40    6.90
   4  20   1   13.50   11.70
  -5  21   1    4.70    3.40
  -5  21   1    4.20    4.00
  -3 -21   1  101.19   13.10
  -3 -21   1   62.59   19.00
   3 -21  -1   92.99   16.10
  -3  21   1   98.99   11.70
   3  21  -1  119.79   14.00
  -3  21   1  105.99   12.20
  -3  21   1   74.49   13.90
   1 -21  -1  127.29   12.40
   1 -21  -1  124.59   13.40
  -1 -21   1   99.19   10.80
  -1  21   1  107.69   12.80
  -1 -21  -1  369.76   26.30
   1 -21   1  386.96   28.00
   1 -21   1  412.96   27.10
   1  21   1  392.06   26.80
   3 -21   1  182.08   24.00
  -3 -21  -1  148.89   19.00
  -3 -21  -1  166.08   17.30
  -3  21  -1  128.39   19.60
   3  21   1  205.98   19.40
  -3  21  -1  169.08   14.50
  -3  21  -1  178.48   21.30
  -3  21  -1  194.98   16.70
  -5  21  -1    1.20    4.10
  -5  21  -1   12.60    4.00
  -4 -22   1    3.90    7.20
   4 -22  -1    1.80   43.30
  -4  22   1    4.10    4.90
  -4  22   1   -7.50   21.70
  -4  22   1   -3.10    4.60
  -4  22   1    4.20    4.60
   4  22  -1   -9.10   20.60
   2 -22  -1   10.90    8.30
  -2 -22   1   15.00    6.00
  -2 -22   1    6.40    7.30
  -2 -22   1    7.30    6.40
   2  22  -1   11.60    6.80
  -2  22   1   19.10    7.60
  -2  22   1   10.00    4.60
   0 -22   1   36.60    7.00
   0 -22  -1   31.50    6.90
   0  22   1   34.60    8.10
   0  22  -1   37.80    7.70
   2 -22   1   56.49   12.10
  -2 -22  -1   51.19   11.00
  -2 -22  -1   65.19    9.90
   2  22   1   70.19   11.60
  -2  22  -1   62.39    9.50
  -2  22  -1   43.60   10.30
  -2  22  -1   63.19    9.40
  -4 -22  -1   21.40   12.00
  -4 -22  -1   -5.10   16.30
  -4  22  -1   12.20    5.90
   4  22   1   22.10   14.60
  -4  22  -1    3.30    4.80
  -4  22  -1   10.50    4.30
  -5  23   1    0.80    4.00
  -5  23   1    1.60    4.00
  -3 -23   1    1.10    6.10
  -3 -23   1    2.70    5.90
   3 -23  -1    6.40   13.20
  -3  23   1   15.70    6.90
  -3  23   1    1.70    4.20
   3  23  -1   -1.30    6.40
  -3  23   1   -2.00    4.60
  -1 -23   1   10.60    4.50
   1 -23  -1   13.30    7.10
   1 -23  -1   19.40    6.10
  -1  23   1   21.90    7.50
   1  23  -1   14.10    5.20
   1 -23   1  160.08   20.40
   1 -23   1  182.88   20.40
  -1 -23  -1  140.19   14.10
   1  23   1  155.88   14.80
   3 -23   1  -13.30   18.90
  -3 -23  -1    0.50    6.00
  -3 -23  -1    9.20    6.60
  -3  23  -1   15.70   13.70
  -3  23  -1    0.20    4.20
  -3  23  -1    5.70    7.00
   3  23   1   -5.00    6.70
  -3  23  -1    0.00    5.10
  -5  23  -1    1.80    3.30
  -5  23  -1    4.40    4.60
  -4 -24   1   -4.30    8.50
   4  24  -1   17.90   19.60
  -4  24   1    4.00    4.90
  -4  24   1    5.50    5.00
  -4  24   1    7.00    4.90
  -2 -24   1   98.89   12.30
  -2 -24   1   81.69   11.30
   2 -24  -1   81.89   15.50
  -2 -24   1   80.69   14.80
  -2  24   1   99.19   10.60
   2  24  -1   98.29   12.30
  -2  24   1   92.79   10.90
   0 -24   1  520.75   33.40
   0 -24  -1  506.65   33.40
   0  24   1  476.05   33.40
  -2 -24  -1   98.59   14.00
  -2 -24  -1  112.59   13.70
  -2  24  -1  108.99   15.50
  -2  24  -1  113.09   12.00
  -2  24  -1   93.19   10.80
   2  24   1  111.49   13.60
  -4 -24  -1    7.60   10.30
  -4  24  -1    2.90    4.30
  -4  24  -1    0.10    4.90
  -4  24  -1    0.30    4.20
  -5  25   1   10.40    5.00
  -3 -25   1   29.00    9.40
   3 -25  -1   42.40   20.00
  -3 -25   1   26.90   10.90
  -3  25   1   34.10    7.20
  -3  25   1   37.80    7.70
  -3  25   1   33.60    7.30
  -1 -25   1  396.76   29.90
  -1 -25   1  384.16   26.80
   1 -25  -1  376.16   30.70
   1 -25  -1  401.16   28.00
  -1 -25   1  331.37   25.10
  -1  25   1  363.86   28.60
   1  25  -1  385.56   26.80
  -1  25   1  356.46   25.00
   1 -25   1   85.29   14.00
  -1 -25  -1   58.09    9.20
  -1 -25  -1   64.29    9.80
   1 -25   1   50.69   10.10
  -1 -25  -1   62.89    9.50
   1  25   1   63.99   10.30
  -1  25  -1   62.59   11.50
  -3 -25  -1   61.89   12.20
  -3  25  -1   55.39   18.70
  -3  25  -1   56.89    9.20
  -3  25  -1   77.59   10.50
  -3  25  -1   51.59    9.00
   3  25   1   76.29   19.50
  -5  25  -1    3.80    3.30
  -4  26   1   -0.20    4.40
  -4  26   1    6.40    4.50
  -4  26   1    7.00    4.80
  -2 -26   1   23.70    7.70
   2 -26  -1   12.10   13.20
  -2 -26   1    6.00    7.10
  -2 -26   1    5.40    6.00
  -2  26   1   18.30    5.10
  -2  26   1   18.00    5.20
   2  26  -1   13.60    7.40
   0 -26   1  224.88   18.70
   0 -26   1  282.67   21.30
   0 -26  -1  256.37   20.50
   0  26   1  259.27   21.40
  -2 -26  -1   81.49   12.40
  -2 -26  -1   57.59   11.50
  -2  26  -1   83.59   10.30
   2  26   1   71.39   12.80
  -2  26  -1   79.39   10.00
  -4  26  -1   12.60    6.00
  -4  26  -1   20.90    5.10
  -4  26  -1   16.70    6.20
  -5  27   1    3.10    2.90
  -3 -27   1   -1.30    5.90
  -3 -27   1   -2.80    7.80
  -3  27   1    8.20    5.30
   3  27  -1   -5.00    8.00
  -3  27   1    7.50    4.80
  -3  27   1   -6.00    6.00
  -1 -27   1   86.19   11.40
  -1 -27   1   89.49   12.90
  -1 -27   1   81.59   10.60
   1 -27  -1   88.89   13.90
  -1  27   1   75.39   14.30
  -1  27   1   88.39   10.30
   1 -27   1   28.50    6.80
   1 -27   1   22.50    7.30
  -1 -27  -1   46.20    8.60
  -1 -27  -1   29.90    8.30
  -1  27  -1   40.10    9.90
   1  27   1   37.70    8.70
  -3 -27  -1  -11.00    7.00
  -3 -27  -1    4.80    6.90
  -3  27  -1    9.60    4.80
   3  27   1    1.60    9.20
  -3  27  -1   10.00    4.80
  -5  27  -1    2.20    3.00
  -4  28   1    5.10    4.00
  -4  28   1    4.30    6.70
  -4  28   1    6.80    4.50
  -2 -28   1  137.89   15.80
  -2 -28   1  126.29   23.70
  -2  28   1  143.09   13.40
  -2  28   1  120.09   17.90
   2  28  -1  125.69   15.60
   0 -28   1  328.97   24.60
   0 -28  -1  386.36   27.30
   0 -28   1  339.17   26.90
   0 -28   1  385.56   28.10
   0 -28  -1  397.46   28.00
   0  28  -1  361.66   27.10
   0  28   1  328.27   23.40
   0  28   1  361.96   27.90
  -2 -28  -1   18.10    7.00
  -2 -28  -1    8.00    6.60
  -2  28  -1    5.80    5.30
   2  28   1   16.90    8.70
  -2  28  -1    8.50    5.70
  -4  28  -1   13.30    4.30
  -4  28  -1   14.80    5.00
  -3 -29   1   30.40   10.30
   3  29  -1   46.70   11.60
  -3  29   1   25.10    6.40
  -3  29   1   28.30    7.10
  -1 -29   1  440.56   31.20
   1 -29  -1  478.05   35.10
  -1 -29   1  503.15   36.70
  -1 -29   1  497.45   34.50
   1  29  -1  520.25   35.10
  -1  29   1  454.45   30.70
   1 -29   1  344.47   28.50
  -1 -29  -1  344.27   27.40
  -1 -29  -1  383.36   31.20
   1  29   1  345.27   26.90
  -1  29  -1  292.77   27.80
  -3 -29  -1   11.10    7.90
  -3 -29  -1   -4.70    8.90
  -3  29  -1   13.10    5.60
   3  29   1   -3.10   10.70
  -3  29  -1   24.80    6.60
  -4  30   1    1.90    4.60
  -4  30   1   -1.60    3.60
  -2 -30   1   38.90   10.50
   2  30  -1   39.60    9.80
  -2  30   1   36.00    6.80
  -2  30   1   41.00   12.80
  -2  30   1   57.89    8.70
   0 -30   1   97.49   10.60
   0 -30   1  100.19   12.80
   0 -30  -1   91.99   11.90
   0 -30   1   73.59   12.20
   0  30   1   80.09   14.10
   0  30   1   91.49    9.70
  -2 -30  -1   19.30    8.30
  -2 -30  -1   27.30    9.90
   2  30   1   27.80   10.50
  -2  30  -1   11.70    5.30
  -2  30  -1   18.80    5.30
  -4  30  -1    9.30    4.00
  -4  30  -1   -1.20    4.30
  -3 -31   1    8.70   10.20
   3  31  -1   34.40   11.30
  -3  31   1   13.00    6.10
   1 -31  -1    1.20   13.80
  -1 -31   1   14.80    6.00
  -1 -31   1    8.10    6.00
  -1 -31   1   15.20    7.70
  -1  31   1   13.40    5.30
   1  31  -1   11.10    6.60
   1  31  -1   11.60    7.40
   1 -31   1  115.09   17.40
  -1 -31  -1   71.89   12.80
  -1 -31  -1   90.39   12.50
   1  31   1   72.69   13.00
  -1  31  -1   79.09   10.40
  -3 -31  -1   13.90    9.10
  -3 -31  -1    6.80   10.40
  -3  31  -1   26.00    7.60
   3  31   1  -14.00   19.50
  -3  31  -1   20.60    6.50
  -4  32   1    1.20    3.70
  -2 -32   1   92.69   15.80
  -2 -32   1   93.49   17.00
  -2  32   1   99.69   12.00
  -2  32   1   89.19   11.30
   2  32  -1   87.99   23.00
  -2  32   1   76.89   10.90
   0 -32   1  383.56   30.10
   0 -32   1  434.56   30.70
   0 -32  -1  415.06   29.80
   0 -32   1  354.86   26.50
   0  32   1  407.86   25.40
   0  32  -1  368.26   30.50
   0  32   1  338.77   30.00
   0  32  -1  383.26   25.60
  -2 -32  -1  -11.10    7.50
  -2 -32  -1   -1.30    5.10
  -2  32  -1   -4.10    4.30
  -2  32  -1    5.30    4.10
  -4  32  -1    2.70    3.30
  -4  32  -1    4.90    4.20
  -3 -33   1    3.40    6.10
  -3 -33   1    8.50   11.60
   3  33  -1   31.80   14.80
  -3  33   1    0.50    4.20
  -3  33   1    6.30    4.60
  -1 -33   1  256.27   24.30
  -1  33   1  261.67   19.50
   1  33  -1  254.87   19.40
   1  33  -1  259.47   23.90
  -1 -33  -1   63.39   12.30
  -1 -33  -1   74.59   14.30
   1 -33   1   61.59   15.60
  -1  33  -1   59.49    8.90
   1  33   1   66.69   13.70
  -3 -33  -1    0.10    5.80
  -3 -33  -1   -0.10   10.20
  -4  34   1   -1.40    3.00
  -4  34   1    1.90    3.00
  -2 -34   1   44.70   12.60
  -2 -34   1   26.40    9.80
  -2  34   1   33.70    6.90
  -2  34   1   44.30    7.70
  -2  34   1   30.10    7.50
   2  34  -1   17.60   11.20
   0 -34  -1   19.70   10.60
   0 -34   1   27.10   11.50
   0 -34  -1   12.00    8.00
   0  34   1   23.50    8.10
   0  34  -1   18.70    9.70
   0  34  -1   22.50    8.50
   0  34   1   16.90   11.20
  -2 -34  -1   -1.80    4.50
  -2 -34  -1  -18.90    8.70
  -2  34  -1    1.60    4.40
   2  34   1   -0.40    9.80
  -4  34  -1    8.90    3.30
  -4  34  -1    4.20    3.30
  -3 -35   1    7.80    7.20
  -3  35   1   21.10    5.60
   3  35  -1    0.10    5.90
  -3  35   1   12.80    5.10
  -1 -35   1   23.80   11.00
  -1  35   1   36.20    7.30
   1  35  -1   48.80    7.70
   1  35  -1   36.80   11.80
  -1 -35  -1   -6.30    8.40
  -1 -35  -1    2.70    5.10
  -1  35  -1    8.20    4.40
   1  35   1   14.20   10.20
  -3  35  -1    6.40    3.80
  -3  35  -1   15.40    4.80
  -4  36   1    4.00    2.90
  -4  36   1    3.10    2.80
  -2 -36   1    7.90    7.50
  -2 -36   1   17.40   11.20
  -2  36   1    3.20    4.60
   2  36  -1    3.50   13.50
  -2  36   1   -4.00    8.10
   0 -36   1  354.76   30.30
   0 -36   1  342.77   28.50
   0 -36  -1  359.26   33.20
   0 -36  -1  379.46   28.80
   0  36  -1  332.67   32.30
   0  36   1  349.87   23.70
   0  36  -1  316.97   23.60
  -2 -36  -1   93.19   17.80
   2  36   1  121.69   21.00
  -2  36  -1  145.89   18.50
  -2  36  -1  149.69   13.80
  -4  36  -1   12.80    3.90
  -4  36  -1    8.80    3.70
  -3 -37   1    9.50    6.00
  -3  37   1   16.00    5.00
  -3  37   1   15.80    5.00
  -1 -37   1   23.80   11.30
  -1 -37   1    7.80    6.70
  -1  37   1    5.60    4.10
   1  37  -1   -7.70    9.90
  -1 -37  -1    6.20    6.60
  -1 -37  -1   -6.50   11.20
   1  37   1   10.00   13.20
  -1  37  -1   10.60    5.10
  -3  37  -1   -2.80    3.70
  -3  37  -1    7.20    4.00
  -4  38   1    4.10    3.30
  -4  38   1    4.10    2.60
  -2 -38   1   -5.40   14.00
  -2 -38   1    1.00    5.40
  -2  38   1    1.10    4.90
  -2  38   1    2.60    4.20
   2  38  -1   12.90   15.30
   0 -38   1   14.30    6.20
   0 -38  -1   33.90   18.00
   0 -38  -1    3.60    5.60
   0  38  -1    7.60    4.40
   0  38   1    7.80    4.40
   0  38  -1   13.80   18.60
  -2 -38  -1    0.40   15.70
  -2 -38  -1    0.10    5.60
  -2  38  -1    1.00    6.40
  -2  38  -1    1.80    4.50
  -2  38  -1    8.60    5.60
  -4  38  -1    2.00    3.70
  -4  38  -1    4.10    2.60
  -3  39   1    7.60    4.30
  -3  39   1    8.40    4.00
  -1 -39   1   23.50   13.20
  -1 -39   1   10.70    7.60
  -1  39   1   13.00    5.20
   1  39  -1    9.90   15.70
  -1 -39  -1  -11.20   14.20
  -1 -39  -1    9.00    6.70
   1  39   1   25.90   20.20
  -1  39  -1   11.80    5.10
  -3  39  -1    7.50    4.10
  -3  39  -1   13.00    4.30
  -2 -40   1   14.00    7.50
  -2  40   1   31.10    5.90
  -2  40   1   31.50    6.20
   0 -40   1   31.70   19.60
   0 -40  -1   15.00    8.40
   0  40   1   32.80    8.70
   0  40  -1   32.30    6.90
  -2  40  -1   55.89    8.60
  -2  40  -1   55.99    7.80
   2  40   1   58.59    9.00
  -3  41   1    9.80    3.80
  -1 -41   1    5.90    5.90
  -1 -41   1   41.90   17.80
  -1  41   1    8.40    4.50
  -1 -41  -1   45.90   10.00
  -1  41  -1   46.70    7.30
  -3  41  -1   12.20    4.10
  -2 -42   1   15.40    6.70
  -2  42   1    4.40    3.60
  -2  42   1    4.70    5.50
   0 -42   1    0.90    4.80
   0  42  -1    2.80    3.80
   0  42   1    8.50    4.50
  -2  42  -1   22.30    5.40
  -2  42  -1   12.20    4.10
   2  42   1    7.50    4.90
  -3  43   1    6.40    3.10
  -1 -43   1   11.90    6.70
  -1  43   1   19.70    5.20
  -1  43   1   19.00    5.70
  -1 -43  -1   17.00    7.30
  -1  43  -1   25.40    5.20
  -3  43  -1   22.00    4.30
  -2 -44   1   15.10    5.90
  -2  44   1   21.60    5.00
   2  44  -1   28.90    6.00
  -2  44   1   19.60    4.80
   0 -44   1    8.80    5.20
   0  44  -1   14.80    4.00
   0  44   1   12.50    4.30
  -2  44  -1   34.30    5.70
  -2  44  -1   37.30    6.50
   2  44   1   47.10    7.00
  -1 -45   1    4.10    5.00
  -1  45   1   10.10    4.00
  -1  45   1   20.30    5.10
  -1  45  -1   21.80    4.70
   1  45   1   21.40    5.70
  -1  45  -1   13.40    4.60
  -2  46   1    8.90    4.70
  -2  46   1   11.50    3.40
   2  46  -1   12.70    3.90
   0  46   1   10.20    4.90
   0  46  -1   13.80    4.30
   0  46   1   10.00    4.40
   2  46   1    3.40    3.30
  -2  46  -1    3.10    2.70
  -1  47   1   13.60    4.40
  -1  47   1   23.40    4.40
   1  47   1   25.40    6.80
  -1  47  -1   24.90    4.80
  -1  47  -1   18.90    4.70
  -2  48   1   17.50    3.70
   0  48  -1   -0.30    5.00
   0  48  -1    4.20    4.40
   0  48   1    5.60    4.20
   2  48   1   22.70    4.00
  -2  48  -1   21.10    3.70
  -1  49   1   10.00    3.40
   1  49  -1   -1.40    3.20
  -1  49   1    1.80    3.00
  -1  49  -1   11.60    3.30
   1  49   1    7.90    3.60
  -1  49  -1    6.50    3.40
   0  50   1    6.50    3.40
   0  50  -1    6.90    3.70
  -1  51   1   15.50    3.20
   1  51  -1   18.10    4.20
  -1  51  -1   25.00    4.50
  -4   0   2   28.30    6.30
   4   0  -2   31.10    8.10
  -2   0   2  185.88   14.80
   2   0  -2  176.98   12.00
   0   0  -2  709.83   38.70
   0   0  -2  700.93   38.80
   0   0  -2  727.43   39.40
   2   0   2   28.50    5.60
  -2   0  -2   25.70    6.90
  -4   0  -2   24.00    8.90
   4   0   2   41.10   11.00
  -4   0  -2   34.40    8.00
  -4   0  -2   49.50    9.10
  -5  -1   2    0.70    5.30
  -5  -1   2   16.10    6.80
  -5   1   2   17.50    6.20
  -5   1   2    4.30    5.80
  -3  -1   2   65.09    9.20
  -3  -1   2   73.69    8.40
   3  -1  -2   72.99    8.90
  -3   1   2   60.89    8.00
   3   1  -2   54.29    8.20
  -1   1   2 3149.88  157.18
  -1   1   2 2718.53  157.18
  -1  -1  -2    1.30    2.30
  -1  -1  -2    1.90    2.00
   1  -1   2    0.60    2.70
  -1   1  -2    3.50    2.30
  -1   1  -2    4.10    2.20
   1   1   2    4.20    2.70
   3  -1   2   10.30    5.10
  -3  -1  -2    6.80    4.80
  -3  -1  -2   12.80    5.60
   3   1   2    9.60    5.40
  -3   1  -2    6.70    4.00
  -5  -1  -2  -20.80    9.30
  -5  -1  -2   12.50    5.80
  -5   1  -2   -6.20    5.40
  -5   1  -2    5.40    5.50
  -4  -2   2    3.30    5.10
  -4  -2   2   11.10    6.10
  -4  -2   2   -3.50    5.50
   4  -2  -2   -1.00    7.40
   4   2  -2   10.30    7.90
  -4   2   2    3.50    5.50
  -4   2   2    1.20    6.30
  -4   2   2    7.90    6.00
   2  -2  -2   89.49    7.90
   2  -2  -2   70.69    7.00
   2   2  -2   79.39    6.20
  -2   2   2   89.09    7.70
   0  -2  -2   13.00    2.20
   0  -2  -2   15.00    2.20
   0  -2  -2   12.30    1.90
   0   2   2   16.50    2.10
   0   2  -2   14.90    2.00
   0   2  -2   14.20    1.70
   0   2   2   14.50    1.90
   0   2  -2   14.10    1.70
   2  -2   2    3.80    3.70
  -2  -2  -2    4.00    3.60
  -2   2  -2    7.00    3.50
   2   2   2    5.00    3.90
  -4  -2  -2    8.20    5.30
   4  -2   2   14.80    9.20
  -4  -2  -2   -3.40    5.70
  -4  -2  -2    6.80    7.00
  -4   2  -2   -2.00    4.80
  -4   2  -2   14.30    7.80
   4   2   2    6.20    8.60
  -5  -3   2    9.50    6.00
  -5   3   2    5.70    5.60
  -5   3   2    9.30    5.70
  -3  -3   2   58.19    9.10
   3  -3  -2   68.59    8.60
  -3  -3   2   53.59    7.20
   3   3  -2   56.79    8.40
  -3   3   2   56.29    8.40
  -3   3   2   46.40    7.70
  -3   3   2   65.89   10.10
   1  -3  -2  194.48   11.50
   1  -3  -2  189.38   11.50
  -1   3   2  201.98   12.10
  -1   3   2  198.58   12.20
   1  -3   2  244.58   14.90
  -1  -3  -2  216.38   14.50
   1   3   2  242.08   14.70
  -1   3  -2  226.28   14.70
  -1   3  -2  209.88   14.60
   3  -3   2  111.79   12.50
  -3  -3  -2  114.69   11.90
   3   3   2  114.99   12.30
  -3   3  -2   95.59   11.90
  -5  -3  -2    2.60    5.50
  -5   3  -2    7.80    5.40
  -5   3  -2    4.40    5.40
  -4  -4   2   21.80    7.90
   4  -4  -2   13.00    8.10
  -4  -4   2    9.80    6.20
  -4  -4   2    4.90    5.60
  -4   4   2   15.50    6.40
  -4   4   2   11.70    5.50
  -4   4   2   21.60    6.80
   4   4  -2   18.80    8.10
   2  -4  -2  381.06   27.00
  -2  -4   2  474.35   25.80
   2  -4  -2  412.26   25.30
   2   4  -2  407.16   23.70
  -2   4   2  419.76   25.80
   2   4  -2  429.86   23.70
   0  -4  -2 4421.66  240.18
   0  -4  -2 4223.08  239.98
   0   4   2 4420.06  239.98
   0   4  -2 4865.11  239.78
   0   4  -2 4561.44  239.68
   0   4  -2 4370.56  239.58
  -2  -4  -2   85.09    9.00
   2  -4   2  103.29    9.90
  -2   4  -2   85.19    9.10
   2   4   2  110.19    9.70
  -4  -4  -2   14.70    6.00
  -4  -4  -2   14.70    8.20
   4  -4   2   10.50    8.70
  -4  -4  -2   14.60    7.70
   4   4   2   13.20    8.80
  -4   4  -2   12.60    5.70
  -4   4  -2   25.10    6.10
  -4   4  -2    9.60    7.10
  -5  -5   2    1.30    5.50
  -5   5   2   -2.50    4.40
  -5   5   2    3.20    5.00
   3  -5  -2   64.29    8.80
  -3  -5   2   46.80    6.70
  -3  -5   2   52.49    8.60
   3   5  -2   51.19    7.90
  -3   5   2   57.99   11.50
  -3   5   2   47.90    8.70
  -3   5   2   56.19    7.70
   1  -5  -2  189.98   12.20
  -1   5   2  199.98   12.80
  -1  -5  -2   70.69    6.90
   1  -5   2   87.19    7.60
  -1   5  -2   76.89    7.10
  -1   5  -2   86.69    7.50
   1   5   2   83.29    7.20
   3  -5   2   39.10    8.30
  -3  -5  -2   31.90    6.70
   3   5   2   45.60    8.80
  -3   5  -2   44.20    9.60
  -3   5  -2   30.50    5.80
  -3   5  -2   48.90    9.10
  -5  -5  -2    7.10    5.30
  -5   5  -2    1.20    5.40
  -5   5  -2    6.60    4.70
   4  -6  -2   -4.90    7.70
  -4  -6   2    4.30    5.60
  -4  -6   2    1.70    5.00
  -4   6   2    4.90    5.70
  -4   6   2    7.00    5.90
   4   6  -2   -4.20    6.90
  -4   6   2   16.90    7.20
  -2  -6   2   31.70    4.70
   2  -6  -2   36.40    5.90
   2   6  -2   38.10    3.60
   2   6  -2   30.20    3.40
  -2   6   2   23.80    4.70
   0  -6  -2  491.95   27.40
   0  -6  -2  505.25   28.20
   0   6   2  492.95   27.30
   0   6  -2  475.35   26.80
   0   6  -2  420.96   27.80
  -2  -6  -2   70.29    8.00
   2  -6   2   76.09    8.70
   2   6   2   80.19    8.50
  -2   6  -2   71.39    8.60
   4  -6   2   -5.80    9.30
  -4  -6  -2   17.20    6.10
  -4  -6  -2   12.60    7.90
  -4   6  -2   10.80    5.40
  -4   6  -2   30.90    7.70
   4   6   2   19.40   10.90
  -4   6  -2   29.10   11.60
  -5  -7   2    3.60    5.00
  -5   7   2    5.20    5.40
  -5   7   2    4.70    5.50
  -3  -7   2    7.90    3.90
  -3  -7   2    3.80    5.30
   3  -7  -2    6.40    4.40
   3   7  -2    3.40    3.80
  -3   7   2    7.50    6.40
  -3   7   2   -1.90    3.80
  -3   7   2    6.10    6.60
   1  -7  -2  165.18   11.30
  -1   7   2  149.49   11.50
  -1  -7  -2 2783.52  159.08
   1  -7   2 3001.50  159.68
  -1  -7  -2 2993.50  158.58
  -1   7  -2 2897.81  159.58
   1   7   2 3003.70  159.18
   3  -7   2  221.08   18.70
  -3  -7  -2  223.18   20.00
  -3  -7  -2  221.08   17.70
   3   7   2  227.78   21.30
  -3   7  -2  196.78   17.40
  -3   7  -2  188.18   16.10
  -3   7  -2  203.18   18.10
  -5  -7  -2    4.00    4.40
  -5   7  -2    9.60    5.40
  -5   7  -2   11.80    5.10
   4  -8  -2    7.90    9.50
  -4  -8   2    5.00    5.90
  -4  -8   2   13.40    6.30
  -4   8   2   15.00    8.20
  -4   8   2   20.30    6.80
  -4   8   2   17.10    6.60
   4   8  -2    4.80    8.20
  -2  -8   2  211.68   13.50
   2  -8  -2  226.98   15.40
   2   8  -2  194.98   12.50
  -2   8   2  195.78   15.40
   0  -8   2   28.00    4.00
   0  -8  -2   33.10    5.90
   0  -8  -2   26.20    4.30
   0   8  -2   24.50    3.80
   0   8  -2   25.60    3.80
  -2  -8  -2  323.87   22.40
   2  -8   2  322.17   22.90
   2  -8   2  327.37   28.00
   2   8   2  362.16   22.90
  -2   8  -2  366.96   25.10
  -4  -8  -2   39.20    9.40
   4  -8   2   33.60   19.20
  -4   8  -2   26.70    7.50
  -4   8  -2   42.90   11.90
  -4   8  -2   33.60    8.10
  -5  -9   2   -5.80    4.30
  -5   9   2    6.40    5.40
  -5   9   2    2.30    4.90
   3  -9  -2   12.10    6.30
  -3  -9   2    6.40    5.70
  -3  -9   2    5.40    3.70
  -3   9   2    3.40    4.80
   3   9  -2   13.80    5.00
  -3   9   2    7.00    5.20
  -3   9   2    6.50    4.00
  -1   9   2  405.46   22.10
  -1   9   2  330.57   22.90
  -1  -9  -2 2063.89  118.99
   1   9   2 2337.17  119.19
  -1   9  -2 2245.18  119.69
  -1   9  -2 2062.09  119.69
  -3  -9  -2   23.40    6.30
   3  -9   2   26.50    7.50
  -3  -9  -2   29.90    6.80
  -3   9  -2   29.10    8.80
  -3   9  -2   25.50    6.10
   3   9   2   26.10    8.10
  -3   9  -2   20.00    4.60
  -5  -9  -2   -1.40    4.30
  -5   9  -2   -3.90    4.10
  -5   9  -2   -2.50    3.80
  -4 -10   2   -0.80    5.80
  -4 -10   2   -3.70    5.00
  -4  10   2    1.30    5.40
  -4  10   2    9.20    5.30
  -4  10   2   -8.90    8.60
  -2 -10   2   72.99    6.60
   2 -10  -2   75.69    8.90
   2  10  -2   61.89    6.20
  -2  10   2   58.69    8.70
   0 -10  -2  253.37   21.20
   0 -10  -2  277.07   18.70
   0  10   2  321.87   18.70
   0  10  -2  313.77   18.20
   2 -10   2  176.88   14.80
  -2 -10  -2  191.78   14.30
   2 -10   2  165.28   14.60
   2  10   2  171.58   14.40
  -4 -10  -2   36.60    8.00
  -4 -10  -2    5.60   10.30
   4 -10   2   30.40   18.50
  -4  10  -2   21.90    6.70
   4  10   2   32.00   10.50
  -4  10  -2   25.00   10.10
  -4  10  -2   25.70    6.90
  -5 -11   2   11.50    5.60
  -5  11   2   11.50    5.50
  -5  11   2    3.30    5.00
   3 -11  -2   95.19   13.30
  -3 -11   2   93.89   11.10
  -3 -11   2   60.39   10.30
  -3  11   2   76.29   10.40
  -3  11   2   82.99   11.30
  -3  11   2   77.29   10.10
   1 -11  -2  125.99    9.40
  -1 -11   2  126.69    8.30
  -1  11   2  109.09   10.00
   1  11  -2  112.49    8.30
   1  11  -2  107.49    7.30
   1 -11   2  219.18   16.20
  -1 -11  -2  220.18   15.60
   1  11   2  243.78   15.70
  -1  11  -2  223.68   16.30
  -1  11  -2  230.18   16.10
   3 -11   2  157.18   16.10
  -3 -11  -2  149.69   13.50
  -3  11  -2  137.89   13.20
  -3  11  -2  125.49   15.00
   3  11   2  154.18   15.10
  -3  11  -2  152.08   13.90
  -5 -11  -2   11.50    5.50
  -5  11  -2    6.50    4.50
  -5  11  -2    5.30    4.10
   4 -12  -2   27.60   11.10
  -4 -12   2   26.00    7.60
  -4  12   2   17.30    6.90
  -4  12   2    1.90   10.50
  -4  12   2   27.00    7.00
   4  12  -2   14.20    8.70
   2 -12  -2   33.00    6.70
  -2 -12   2   45.10    5.90
   2  12  -2   34.40    7.50
  -2  12   2   32.70    7.00
   0 -12  -2  193.78   14.40
   0 -12  -2  217.08   15.10
   0  12  -2  222.68   14.40
   0  12   2  226.38   14.90
   2 -12   2 1040.70   62.09
   2 -12   2 1113.29   61.99
  -2 -12  -2  994.70   60.79
   2  12   2 1174.38   61.59
  -2  12  -2  897.81   69.89
  -2  12  -2 1043.50   66.29
   4 -12   2   47.40   16.40
  -4 -12  -2   22.90    8.10
  -4 -12  -2   38.80    8.00
  -4  12  -2   44.80   18.60
   4  12   2    9.50   10.50
  -4  12  -2   31.90    8.00
  -4  12  -2   25.20    7.00
  -5 -13   2    6.20    6.30
  -5  13   2   -0.10    4.90
  -5  13   2   -1.90    4.20
   3 -13  -2    9.40    6.30
  -3 -13   2    7.10    4.60
  -3 -13   2   15.20    6.90
  -3 -13   2    1.60    7.60
  -3  13   2    7.80    5.00
  -3  13   2    2.10    6.00
  -3  13   2   10.20    8.90
  -3  13   2    8.40    4.40
   3  13  -2    5.80    4.80
   1 -13  -2   41.10    7.40
  -1 -13   2   31.90    4.60
   1 -13  -2   34.60    5.60
   1  13  -2   46.80    5.30
   1  13  -2   33.20    4.10
  -1  13   2   33.80    5.80
  -1  13   2   39.70    6.20
   1 -13   2  399.86   27.00
  -1 -13  -2  385.66   26.30
  -1  13  -2  472.15   27.30
   1  13   2  437.46   26.50
  -1  13  -2  422.26   27.30
  -3 -13  -2   22.20    6.30
  -3 -13  -2   31.10    8.20
   3 -13   2   28.30   11.50
   3  13   2   35.50    8.50
  -3  13  -2   27.60    7.90
  -3  13  -2   19.90    5.10
  -3  13  -2   17.90    8.00
  -3  13  -2   30.30    6.50
  -5 -13  -2    4.40    4.30
  -5  13  -2    2.30    3.60
  -5  13  -2   -1.60    3.60
  -4 -14   2    5.20    6.20
   4 -14  -2   11.80   11.50
  -4 -14   2   -4.70    6.10
  -4  14   2   15.70    7.10
  -4  14   2    1.10    4.70
  -4  14   2    9.50    5.60
   4  14  -2  -14.10    9.00
  -4  14   2   -6.20    7.80
  -2 -14   2  185.38   13.00
   2 -14  -2  160.48   14.90
  -2  14   2  147.39   14.50
   2  14  -2  163.08   13.20
   0 -14  -2  298.37   20.90
   0 -14  -2  325.17   20.60
   0  14  -2  322.27   20.30
   0  14   2  325.67   20.90
  -2 -14  -2   61.99    8.90
   2 -14   2   67.99   11.00
   2 -14   2   74.59   10.30
  -2  14  -2   67.59   10.70
   4 -14   2   37.60   18.10
  -4 -14  -2   33.80    8.10
  -4  14  -2   22.80   10.60
   4  14   2   39.20   11.70
  -4  14  -2   33.70    8.50
  -4  14  -2   39.70    8.80
  -5 -15   2    7.90    5.30
  -5  15   2    1.40    4.60
  -5  15   2    5.20    4.50
   3 -15  -2  144.49   16.50
  -3 -15   2  150.78   20.00
  -3 -15   2  149.79   14.00
  -3  15   2  149.99   14.20
  -3  15   2  154.78   13.80
  -3  15   2  152.48   17.30
  -3  15   2  141.49   14.30
   3  15  -2  155.58   14.00
   1 -15  -2   17.70    4.70
   1 -15  -2   25.10    6.20
  -1 -15   2   25.90    4.70
   1  15  -2   11.90    4.50
  -1  15   2   19.90    4.80
   1  15  -2   15.50    3.60
  -1  15   2   18.50    5.40
   1 -15   2  257.27   17.70
   1 -15   2  253.17   18.40
  -1 -15  -2  226.88   17.30
  -1  15  -2  241.28   18.00
  -1  15  -2  236.58   17.90
   1  15   2  260.57   17.70
  -3 -15  -2  380.86   28.50
   3 -15   2  445.96   38.60
  -3  15  -2  377.96   26.90
  -3  15  -2  381.56   26.10
  -3  15  -2  385.66   30.80
  -3  15  -2  389.06   26.10
   3  15   2  402.16   29.20
  -5 -15  -2   -0.60    4.50
  -5  15  -2    3.60    4.40
  -5  15  -2    6.50    3.80
   4 -16  -2   29.50   13.40
  -4 -16   2    9.50    6.50
  -4 -16   2   16.10    7.10
  -4  16   2   21.60    6.70
   4  16  -2   17.10    9.90
  -4  16   2   19.40    6.90
  -4  16   2    0.00   10.60
  -4  16   2   19.80    6.60
   2 -16  -2  285.27   22.40
  -2 -16   2  309.77   19.80
   2  16  -2  268.07   21.50
   2  16  -2  275.77   18.90
  -2  16   2  283.27   25.00
   0 -16  -2   33.70    7.00
   0 -16  -2   37.50    6.80
   0 -16   2   25.80    5.00
   0  16  -2   39.00    6.50
   0  16   2   42.20    7.00
  -2 -16  -2  216.38   17.40
   2 -16   2  214.38   19.00
   2 -16   2  250.77   20.10
  -2  16  -2  199.08   18.30
   2  16   2  213.08   17.70
   4 -16   2   -5.10   21.40
  -4 -16  -2    6.80    7.90
  -4 -16  -2   16.40    6.90
  -4  16  -2   38.60   17.00
   4  16   2    4.50   10.10
  -4  16  -2   21.20    7.10
  -4  16  -2   18.40    6.30
  -5 -17   2  -19.80    8.70
  -5  17   2   -1.90    3.80
  -5  17   2    1.00    4.10
  -3 -17   2   -2.80    6.00
   3 -17  -2   -5.80    6.80
  -3 -17   2   11.10    5.20
  -3  17   2    1.10    5.30
   3  17  -2   -8.70    4.60
  -3  17   2   -1.60    4.80
  -3  17   2    1.10    6.70
   1 -17  -2   13.80    4.60
  -1 -17   2   20.10    4.60
   1 -17  -2   22.80    6.20
   1  17  -2   23.20    4.80
   1  17  -2   22.30    6.70
  -1 -17  -2  136.79   12.50
   1 -17   2  153.38   13.80
   1 -17   2  149.88   13.00
  -1  17  -2  152.58   13.30
   1  17   2  168.28   13.40
  -1  17  -2  142.29   13.30
  -3 -17  -2   12.50    7.10
   3 -17   2   -8.10    9.20
  -3 -17  -2   -0.10    4.90
  -3 -17  -2    8.20    6.80
  -3  17  -2   -0.70    3.90
   3  17   2    7.60    6.70
  -3  17  -2    6.70    4.90
  -3  17  -2    0.60    5.60
  -5 -17  -2    7.80    5.20
  -5  17  -2    5.30    4.20
  -5  17  -2   -0.80    3.70
  -4 -18   2    7.60    8.10
   4 -18  -2   44.30   15.70
   4  18  -2   43.40   11.00
  -4  18   2   23.80   12.60
   2 -18  -2  258.37   21.90
  -2 -18   2  249.38   18.80
  -2  18   2  282.77   22.20
   2  18  -2  270.97   18.70
   0 -18  -2  114.39   11.10
   0 -18   2  117.99   11.10
   0  18   2  125.29   11.70
   0  18  -2  138.49   11.60
   2 -18   2   21.10    8.90
  -2 -18  -2   13.50    5.30
  -2 -18  -2   24.00    8.10
   2 -18   2   12.40    6.60
   2  18   2   16.90    6.10
  -2  18  -2   20.70    6.70
  -2  18  -2   19.70    5.40
  -4 -18  -2    4.80    7.20
   4 -18   2   13.30   35.90
  -4 -18  -2  -11.30    7.40
  -4  18  -2   16.30    5.80
   4  18   2   20.50   11.60
  -4  18  -2   12.80    5.70
  -4  18  -2   -0.60   15.90
  -5  19   2    3.40    5.60
  -5  19   2    7.10    4.50
  -3 -19   2  103.29   12.50
   3  19  -2  107.19   13.20
  -3  19   2  107.69   11.50
  -3  19   2  126.49   12.50
  -3  19   2  118.99   13.00
  -3  19   2   90.59   14.20
   1 -19  -2   53.29   10.00
  -1 -19   2  105.19   19.50
   1 -19  -2   50.59    8.50
  -1 -19   2   70.99    8.10
   1  19  -2   69.09    7.90
  -1  19   2   54.89    8.90
   1 -19   2 1676.43   93.69
   1 -19   2 1612.04   94.69
  -1 -19  -2 1499.65   92.79
  -1  19  -2 1656.03   96.09
   1  19   2 1774.42   93.59
  -1  19  -2 1654.03   94.69
  -3 -19  -2  243.88   25.60
  -3 -19  -2  295.07   23.70
  -3 -19  -2  274.87   22.60
   3 -19   2  266.07   27.50
  -3  19  -2  289.87   20.90
  -3  19  -2  314.87   28.50
   3  19   2  299.87   24.60
  -3  19  -2  293.27   20.40
  -5 -19  -2   -5.10    8.00
  -5  19  -2    6.20    3.70
  -5  19  -2    9.80    4.20
   4 -20  -2   30.40   19.80
  -4 -20   2    2.80    6.90
  -4  20   2    4.00    6.80
  -4  20   2   19.90    9.50
  -4  20   2   15.70   14.80
  -4  20   2    4.70    5.20
   4  20  -2    8.70    9.80
  -2 -20   2   63.49    8.70
   2 -20  -2   51.79   10.60
  -2 -20   2   41.90   10.60
  -2  20   2   76.29   10.10
  -2  20   2   66.59   11.50
  -2  20   2   55.79    7.90
   2  20  -2   64.09    8.50
   0 -20  -2   32.10    6.30
   0 -20  -2   27.70    6.60
   0 -20   2   29.60    5.80
   0  20  -2   34.00    7.30
   2 -20   2   81.09   12.80
   2 -20   2   67.39   12.40
  -2 -20  -2   81.49   10.50
   2  20   2   88.29   11.50
  -2  20  -2   61.09    8.80
  -2  20  -2   61.29   11.80
  -4 -20  -2   24.30    9.30
  -4 -20  -2   23.10    7.30
  -4  20  -2   28.10   11.60
   4  20   2   15.00   17.30
  -4  20  -2   32.90    7.10
  -4  20  -2   15.40    6.70
  -5  21   2    4.50    3.50
  -5  21   2    4.50    4.20
   3 -21  -2    0.40    9.80
  -3 -21   2   -0.70    5.30
  -3 -21   2    1.80    8.80
  -3  21   2    8.80    4.90
  -3  21   2   -0.70    8.20
  -3  21   2    0.10    5.40
   1 -21  -2   11.60    4.90
   1 -21  -2   10.50    5.40
  -1  21   2    7.40    6.10
   1  21  -2    9.70    4.40
  -1 -21  -2  208.18   17.70
   1 -21   2  239.88   21.60
   1 -21   2  229.38   18.30
  -1  21  -2  212.98   18.50
   1  21   2  248.38   18.50
  -3 -21  -2   -7.50    9.80
  -3 -21  -2   -2.70    5.50
   3 -21   2  -13.70   15.50
  -3 -21  -2    2.50    6.40
  -3  21  -2   15.60   12.00
  -3  21  -2   10.30    5.40
  -3  21  -2  -11.60    5.70
  -3  21  -2   -0.60    4.70
   3  21   2   -2.20    6.30
  -5  21  -2   -2.00    3.40
  -5  21  -2   -0.10    3.50
  -4 -22   2    9.20    8.10
   4 -22  -2   -1.90   31.80
  -4  22   2   16.20    6.10
  -4  22   2    5.90    5.00
  -4  22   2   11.10    5.20
   4  22  -2   -6.00   14.80
  -4  22   2   52.29   23.70
  -2 -22   2  309.57   22.70
   2 -22  -2  320.77   26.50
  -2 -22   2  253.37   25.80
  -2  22   2  253.17   24.50
   2  22  -2  334.57   23.70
  -2  22   2  307.47   21.50
   0 -22   2  400.66   28.40
   0 -22  -2  441.06   30.80
   0  22  -2  435.56   29.00
   0  22   2  455.95   29.70
  -2 -22  -2   61.89   11.30
   2 -22   2   40.80   12.50
  -2 -22  -2   65.79   10.20
  -2  22  -2   55.89    8.30
   2  22   2   67.29   12.20
  -2  22  -2   49.00   11.00
  -4 -22  -2    2.00    8.80
  -4 -22  -2   24.60   12.30
  -4  22  -2   15.20    5.40
  -4  22  -2   21.20    6.40
   4  22   2    8.20   12.80
  -4  22  -2    7.40    5.80
  -5  23   2   -1.70    3.30
  -5  23   2    6.00    3.70
  -3 -23   2   35.80    8.90
  -3  23   2   49.20    8.00
  -3  23   2   40.30   10.80
   3  23  -2   31.40    8.90
  -3  23   2   33.40    7.10
  -3  23   2   34.30    8.10
   1 -23  -2  239.78   19.80
   1 -23  -2  214.08   21.00
  -1 -23   2  245.08   18.50
   1  23  -2  241.28   18.50
  -1  23   2  225.98   20.10
  -1 -23  -2   63.89    9.50
   1 -23   2   61.89    9.80
  -1  23  -2   69.69   11.20
   1  23   2   59.79   10.50
  -3 -23  -2   61.49   13.80
  -3 -23  -2   71.79   12.50
  -3  23  -2   65.19   18.80
  -3  23  -2   91.39   10.60
  -3  23  -2   86.29   11.10
   3  23   2   81.69   13.70
  -3  23  -2   75.89   10.10
  -5  23  -2    4.20    3.80
  -5  23  -2   13.00    3.90
  -4 -24   2  -12.90    8.10
  -4  24   2   -1.50    4.70
  -4  24   2    4.30    4.90
  -4  24   2    1.90    4.10
  -2 -24   2    4.10    6.20
  -2 -24   2    4.10    5.00
  -2 -24   2   19.00    6.40
   2 -24  -2   -7.80    8.00
   2  24  -2    2.80    5.10
  -2  24   2   -0.80    4.60
  -2  24   2   -3.80    7.40
   0 -24  -2  418.16   28.40
   0 -24   2  394.16   28.00
   0  24  -2  408.86   28.60
   0  24   2  418.26   28.90
  -2 -24  -2   95.99   13.10
  -2 -24  -2   89.59   13.00
   2  24   2  101.59   13.50
  -2  24  -2   80.89   11.10
  -2  24  -2   86.59   15.50
  -2  24  -2   94.09   10.50
  -4 -24  -2    7.30   14.00
  -4  24  -2   15.10    5.90
  -4  24  -2   17.40    6.00
  -4  24  -2    8.90    5.20
  -5  25   2   -0.50    3.70
  -5  25   2   -0.80    3.30
  -3 -25   2    4.00    6.40
   3 -25  -2   22.30   18.10
  -3 -25   2   -1.00    5.80
  -3  25   2   -0.70    4.20
  -3  25   2    2.30    5.00
  -3  25   2    2.70    4.60
   1 -25  -2   20.90    6.60
  -1 -25   2   15.60    6.70
  -1 -25   2   13.80    5.80
   1 -25  -2   23.30   10.10
  -1 -25   2   23.10    6.60
  -1  25   2   22.00    9.90
   1 -25   2   57.89    7.90
   1 -25   2   52.99   10.20
  -1 -25  -2   63.39   11.40
  -1 -25  -2   69.49   12.00
   1  25   2   51.19    9.80
  -3 -25  -2    2.50    6.90
  -3 -25  -2   -6.20    4.50
  -3  25  -2    3.20    4.60
  -3  25  -2    0.80    4.50
  -3  25  -2   11.10    6.10
   3  25   2   15.30    9.90
  -5  25  -2   -4.30    2.80
  -4  26   2   -0.40    4.00
  -4  26   2    6.20    4.40
  -4  26   2    0.80    4.80
  -2 -26   2   58.69    9.90
  -2 -26   2   90.99   13.70
   2 -26  -2   61.79   15.40
   2  26  -2   93.89   12.90
  -2  26   2   95.29   10.90
  -2  26   2   77.89   11.00
  -2  26   2   64.29    9.90
   0 -26   2  177.58   16.10
   0 -26  -2  175.48   16.20
   0  26   2  167.08   16.70
   0  26  -2  171.58   16.50
  -2 -26  -2    5.70    6.00
  -2 -26  -2    8.40    6.70
  -2  26  -2   12.30    4.70
  -2  26  -2    7.60    4.60
   2  26   2   -0.80    6.50
  -4  26  -2   13.50    5.50
  -4  26  -2    4.00    4.10
  -4  26  -2   25.20    6.40
  -5  27   2    8.30    3.30
   3 -27  -2  -57.79   31.30
  -3 -27   2   11.90    8.20
  -3 -27   2    7.90    6.90
  -3  27   2   22.40    6.60
  -3  27   2    7.30    6.60
  -3  27   2   17.10    6.20
   3  27  -2    9.20    8.70
  -1 -27   2  552.84   38.60
  -1 -27   2  642.54   44.00
   1 -27  -2  682.53   42.50
  -1 -27   2  632.44   41.00
   1  27  -2  640.94   40.90
  -1  27   2  584.44   38.00
  -1 -27  -2  135.59   15.60
   1 -27   2  132.79   12.90
  -1 -27  -2  170.88   16.90
   1 -27   2  178.28   16.60
   1  27   2  154.58   16.30
  -3 -27  -2   12.60    7.80
  -3 -27  -2    9.30    8.20
  -3  27  -2    8.20    4.90
   3  27   2    0.80    9.50
  -3  27  -2    8.30    5.30
  -5  27  -2    0.00    2.80
  -4  28   2   16.10    5.40
  -4  28   2    0.20    4.00
  -2 -28   2   30.20    6.40
  -2 -28   2   25.00    9.20
   2 -28  -2    7.50   19.00
  -2 -28   2    9.40    8.10
   2  28  -2   21.30    8.80
  -2  28   2   27.40    6.20
  -2  28   2   25.80    7.00
  -2  28   2   25.20    7.40
   0 -28   2   92.59   11.60
   0 -28  -2  111.59   13.00
   0 -28   2  102.69   13.30
   0 -28   2   82.39   12.00
   0 -28  -2   97.09   12.60
   0  28   2  102.79   14.00
   0  28   2   78.49    9.80
  -2 -28  -2   35.50   10.20
  -2 -28  -2   47.40   11.60
   2  28   2   32.10   10.10
  -2  28  -2   40.10    7.60
  -2  28  -2   38.40    6.70
  -4  28  -2    8.50    3.90
  -4  28  -2    6.40    5.00
  -3 -29   2   -2.20    5.90
  -3 -29   2    1.70    8.40
  -3  29   2   14.30    6.20
   3  29  -2    9.10   10.40
  -3  29   2    5.00    7.00
  -3  29   2    7.80    5.10
  -1 -29   2    1.30    5.50
   1 -29  -2   16.80   13.70
  -1 -29   2   -4.00    4.70
  -1 -29   2    9.50    6.10
   1  29  -2   -0.20    4.90
  -1  29   2   -4.50    3.30
   1 -29   2   56.79   12.30
  -1 -29  -2   41.30    9.50
  -1 -29  -2   29.70   12.80
  -1  29  -2   42.20   10.00
   1  29   2   37.50   10.30
  -1  29  -2   44.40    7.80
  -3 -29  -2   50.59   12.00
  -3  29  -2   40.20    7.40
  -3  29  -2   46.00    7.90
  -4  30   2    2.10    3.30
  -4  30   2   -1.10    3.60
  -2 -30   2  185.48   20.10
  -2 -30   2  169.48   21.50
  -2 -30   2  195.08   17.70
  -2  30   2  186.48   16.40
  -2  30   2  200.68   16.40
   2  30  -2  180.58   19.40
  -2  30   2  189.18   17.00
   0 -30   2  307.97   27.40
   0 -30  -2  338.87   27.00
   0 -30   2  326.27   23.50
   0  30   2  314.47   22.00
   0  30  -2  356.86   26.70
   0  30   2  316.87   26.70
  -2 -30  -2   -2.30    8.00
  -2 -30  -2    4.30    5.60
  -2  30  -2    9.10    4.60
  -2  30  -2   12.40    4.50
   2  30   2  -11.70    7.20
  -4  30  -2    8.00    4.10
  -4  30  -2    3.60    3.70
  -3 -31   2    8.30   10.20
  -3 -31   2    2.60    8.20
  -3  31   2   19.10    9.10
  -3  31   2    4.20    5.30
   3  31  -2   20.30   11.30
  -1 -31   2  223.38   23.10
  -1 -31   2  230.58   21.70
  -1 -31   2  238.58   18.80
  -1  31   2  207.18   17.50
   1  31  -2  238.88   21.60
   1 -31   2   27.50   15.60
   1 -31   2   26.00   11.60
  -1 -31  -2   24.20    7.70
  -1 -31  -2   28.40    8.50
   1  31   2   27.80    8.80
  -1  31  -2   47.60   13.80
  -3 -31  -2   27.30   11.10
   3  31   2   -2.60   17.30
  -3  31  -2   24.70    6.00
  -3  31  -2   18.30    6.00
  -4  32   2    7.50    3.60
  -4  32   2    3.20    5.10
  -2 -32   2    1.60    8.20
  -2 -32   2    4.30    7.10
  -2  32   2   18.00    6.10
  -2  32   2    8.60    6.40
  -2  32   2   12.70    5.80
   2  32  -2   21.40    9.20
   0 -32  -2   32.80   11.50
   0 -32   2   43.90    9.90
   0 -32   2   42.70    7.70
   0 -32   2   44.80   10.40
   0 -32  -2   33.40    9.30
   0  32  -2   41.10   10.30
   0  32   2   40.30    7.10
  -2 -32  -2   12.40    7.40
  -2 -32  -2   22.50   11.70
   2  32   2    0.70   10.70
  -2  32  -2   15.60    5.50
  -2  32  -2   18.30    5.10
  -4  32  -2    7.20    3.30
  -4  32  -2    2.80    3.50
  -3 -33   2    5.20    6.90
  -3 -33   2    1.70   12.30
  -3  33   2    7.30    5.00
  -3  33   2    5.40    4.60
   3  33  -2  -26.40   15.60
  -1 -33   2   50.09    9.30
  -1 -33   2   34.80    9.30
  -1 -33   2   38.50   10.90
   1  33  -2   19.60    7.10
   1  33  -2   51.59   11.50
  -1  33   2   32.30    6.70
   1 -33   2   36.00   12.20
  -1 -33  -2   25.20    9.10
  -1 -33  -2   12.70    7.20
  -1  33  -2   27.50    7.20
  -1  33  -2  -20.60   16.00
   1  33   2   16.10   10.00
  -3 -33  -2   31.70   21.50
  -3  33  -2   10.00    4.80
  -3  33  -2   18.00    5.30
  -4  34   2    8.20    3.80
  -4  34   2    9.10    3.80
  -2 -34   2   34.60   11.40
  -2 -34   2   51.59   12.20
  -2  34   2   26.70    7.80
   2  34  -2   34.00   11.30
  -2  34   2   41.00    8.30
  -2  34   2   31.20    8.10
   0 -34  -2  425.56   34.00
   0 -34   2  413.16   32.30
   0 -34   2  363.46   30.70
   0  34   2  377.46   34.90
   0  34  -2  381.06   31.80
  -2 -34  -2   86.49   15.40
  -2 -34  -2   48.10   12.20
  -2  34  -2   84.69   10.30
   2  34   2   45.30   14.90
  -2  34  -2   67.89    9.50
  -4  34  -2    9.50    4.00
  -4  34  -2   11.60    3.60
  -3 -35   2    5.90    7.00
  -3  35   2   18.70    5.10
  -3  35   2   17.30    5.60
  -1 -35   2  205.08   18.30
  -1 -35   2  233.48   23.30
   1  35  -2  211.98   31.70
  -1  35   2  172.78   16.10
   1  35  -2  217.18   16.80
  -1 -35  -2   30.30   12.30
  -1 -35  -2   27.20    8.70
  -1  35  -2   26.90    6.80
   1  35   2   23.30   13.10
  -3  35  -2   10.40    4.20
  -3  35  -2    1.50    4.30
  -4  36   2   -3.20    2.40
  -4  36   2    0.60    3.10
  -2 -36   2   -1.10   10.70
  -2 -36   2    8.40    7.60
  -2  36   2   13.70    5.90
   2  36  -2   18.20   11.70
  -2  36   2   16.40    9.90
  -2  36   2    0.50   10.40
   0 -36  -2   21.30    8.00
   0 -36   2   13.00    6.90
   0 -36   2   12.50   10.60
   0 -36  -2    2.50   13.80
   0  36   2   25.50    5.20
   0  36  -2   33.90    6.90
   0  36  -2   21.00   12.70
  -2 -36  -2    3.80    6.50
  -2 -36  -2   14.00   12.30
  -2  36  -2    6.20    5.10
  -2  36  -2   -1.00    4.40
   2  36   2   11.20   14.10
  -4  36  -2    2.60    3.30
  -4  36  -2   -2.60    2.80
  -3 -37   2    2.40    5.70
   3  37  -2    2.60    5.10
  -3  37   2    6.20    4.00
  -3  37   2    1.20    5.30
  -1 -37   2   49.90   12.20
   1  37  -2   35.50    7.20
   1  37  -2   29.90   11.50
  -1 -37  -2   35.60   14.00
  -1 -37  -2   28.30    8.60
  -1  37  -2   32.20    7.10
   1  37   2   14.50   16.50
  -3  37  -2    7.90    4.50
  -3  37  -2   11.80    5.80
  -4  38   2    2.20    4.20
  -4  38   2   -0.10    2.30
  -2 -38   2    9.80   13.50
  -2 -38   2    3.70    5.70
   2  38  -2   -1.50   17.80
  -2  38   2    9.00    4.70
  -2  38   2   12.40    5.70
   0 -38   2   84.19   12.50
   0 -38   2   76.79   14.80
   0 -38  -2   67.39   12.20
   0  38   2   74.09    9.30
   0  38  -2   77.39    9.50
   0  38  -2   75.79   21.70
  -2 -38  -2   72.39   14.20
  -2 -38  -2   75.89   21.10
  -2  38  -2   79.69   10.60
   2  38   2  104.39   11.10
  -2  38  -2  113.39   12.20
  -3 -39   2    0.90    4.10
  -3  39   2    6.20    3.80
  -3  39   2    6.70    4.60
  -1 -39   2    3.20    6.10
  -1 -39   2    3.20   11.70
  -1  39   2   11.30    5.90
  -1  39   2   10.40    5.70
   1  39  -2   19.50   14.70
  -1 -39  -2   64.69   13.70
  -1 -39  -2   21.20   18.60
  -1  39  -2   54.79    9.40
  -3  39  -2    7.50    4.40
  -3  39  -2   11.80    4.10
  -2 -40   2    0.90    5.40
  -2  40   2   -6.40    4.50
  -2  40   2    1.10    3.60
   0 -40   2    2.20   19.20
   0  40  -2   22.90    8.80
   0  40   2   23.20    7.70
  -2  40  -2    5.10    4.20
   2  40   2   10.80    4.90
  -2  40  -2    2.70    5.20
  -3  41   2    2.70    3.10
  -1 -41   2   -3.90   15.10
  -1 -41   2   -3.90    4.30
  -1  41   2    2.40    4.00
  -1  41   2   -1.50    4.30
  -1 -41  -2   39.80    9.90
  -1  41  -2   47.20    7.50
  -3  41  -2   19.70    4.20
  -2 -42   2   11.50    7.30
  -2  42   2   15.90    8.00
  -2  42   2   20.40    5.30
   0 -42   2   27.50    8.10
   0  42  -2   40.40    6.30
   0  42   2   40.70    6.70
   2  42   2   47.60    7.60
  -2  42  -2   54.29    7.10
  -2  42  -2   58.09    7.70
  -3  43   2    7.30    3.40
  -1 -43   2    0.80    5.30
  -1  43   2    4.20    4.40
  -1  43   2   -0.90    4.00
  -1  43  -2   20.80    5.10
   1  43   2   32.10    7.00
  -3  43  -2    5.20    3.00
  -2 -44   2    4.40    4.90
  -2  44   2    6.30    3.50
  -2  44   2    6.00    4.10
   0 -44   2   -0.60    4.60
   0  44   2    3.70    4.40
   0  44   2    2.50    3.90
   0  44  -2   -2.50    3.40
  -2  44  -2   10.10    8.00
  -2  44  -2   -0.20    3.50
   2  44   2   -4.10    3.30
  -1 -45   2    9.80    5.60
  -1  45   2   20.60    5.00
  -1  45   2   14.60    4.30
  -1  45  -2   20.20    4.90
   1  45   2   31.30    6.40
  -2  46   2   16.60    4.10
  -2  46   2   11.80    4.60
   2  46  -2   18.30    4.70
   0  46   2    4.60    4.90
   0  46   2    6.60    4.40
   0  46  -2    2.10    4.60
   2  46   2   58.89    7.00
  -2  46  -2   42.20    6.20
  -1 -47   2    2.50    3.40
  -1  47   2    0.80    2.90
  -1  47   2    8.00    3.20
  -1  47  -2   18.20    4.70
   1  47   2   14.60    5.00
  -1  47  -2   18.60    4.40
   2  48  -2   -1.80    3.00
  -2  48   2    0.80    2.60
   0  48   2    9.10    3.90
  -2  48  -2    3.40    2.50
   2  48   2    1.00    2.80
   1  49  -2   17.80    4.60
  -1  49   2   13.00    3.40
  -1  49   2   14.80    4.50
   1  49   2   19.20    4.20
  -1  49  -2   24.90    4.10
  -1  49  -2   27.50    4.20
   0  50   2   11.90    3.40
   0  50  -2    4.30    3.60
  -4   0   3   12.50    5.80
  -4   0   3    2.10    5.60
   4   0  -3    7.20    7.20
  -4   0   3   -6.00    5.60
   2   0  -3   -0.10    1.70
  -2   0   3    2.40    2.20
   0   0   3   -0.80    0.90
   0   0  -3    0.40    1.80
   0   0  -3   -0.90    1.30
   0   0  -3    0.90    1.10
   2   0   3   -4.30    3.00
  -2   0  -3   -2.80    4.20
   4   0   3    9.80    9.00
  -4   0  -3   -4.80    7.80
  -4   0  -3   -1.60    3.70
  -5  -1   3    1.50    5.90
  -5  -1   3   -3.00    4.60
  -5   1   3    7.20    6.00
  -5   1   3    2.80    4.90
   3  -1  -3  100.19    9.90
  -3  -1   3   74.09   10.70
  -3  -1   3   85.59    9.10
   3   1  -3  108.69   10.00
  -3   1   3   83.79    9.30
  -3   1   3   97.39   11.20
  -3   1   3  125.09   13.20
  -1   1   3 3724.53  203.78
  -1   1   3 3897.01  203.88
   1  -1   3  283.77   17.80
  -1  -1  -3  259.87   17.50
  -1  -1  -3  314.17   18.10
  -1   1  -3  240.68   17.30
  -1   1  -3  283.17   18.20
   1   1   3  298.17   18.00
  -3  -1  -3  131.39   13.50
  -3  -1  -3  119.69   12.20
   3  -1   3  138.69   14.50
  -3   1  -3  133.59   12.30
  -3   1  -3  134.39   13.70
   3   1   3  136.79   14.20
  -5  -1  -3   10.90    5.40
  -5   1  -3   28.40    9.40
  -5   1  -3    8.00    5.50
  -4  -2   3   13.20    6.60
   4  -2  -3    5.50    7.30
  -4  -2   3    3.30    6.30
  -4  -2   3   19.00    6.50
  -4   2   3    2.00    5.90
   4   2  -3   25.20    8.70
  -4   2   3   10.10    6.50
  -4   2   3   11.30    5.60
   2  -2  -3  354.46   20.20
  -2  -2   3  330.07   20.50
   2  -2  -3  304.27   19.60
  -2   2   3  324.87   20.20
   0  -2  -3  231.98   14.70
   0   2  -3  256.87   14.50
   0   2  -3  241.48   14.20
   2  -2   3    9.80    4.80
  -2  -2  -3    9.60    4.20
   2   2   3   17.20    5.10
  -2   2  -3   13.60    4.40
  -4  -2  -3   39.30   10.50
   4  -2   3   70.29   15.50
  -4  -2  -3   52.69    8.80
  -4   2  -3   61.19    9.70
  -4   2  -3   83.09   11.10
   4   2   3   58.49   13.40
  -4   2  -3   63.99   12.70
  -5  -3   3   -3.20    4.30
  -5   3   3    4.20    5.60
  -5   3   3    5.70    5.30
  -3  -3   3   10.00    3.60
  -3  -3   3   22.40    6.50
   3   3  -3   17.50    5.10
  -3   3   3   11.70    4.20
  -3   3   3    9.10    5.30
   1  -3  -3  732.23   40.60
   1  -3  -3  735.63   40.60
  -1   3   3  774.62   41.50
   1  -3   3   38.60    5.80
  -1  -3  -3   44.30    5.60
  -1  -3  -3   51.59    5.70
   1   3   3   48.60    6.00
  -1   3  -3   47.60    5.60
  -1   3  -3   46.70    5.70
  -3  -3  -3    4.90    4.00
  -3  -3  -3    6.00    4.80
   3  -3   3   12.40    6.00
  -3   3  -3   10.90    4.40
   3   3   3   13.00    6.00
  -3   3  -3    6.10    4.70
  -3   3  -3   10.70    4.20
  -5  -3  -3    1.10    4.60
  -5   3  -3   10.80    5.20
  -5   3  -3   -2.20    4.50
  -4  -4   3   -4.90    5.00
  -4  -4   3    3.10    6.20
  -4  -4   3   -0.20    6.70
   4  -4  -3    0.30    7.00
   4   4  -3    8.10    7.50
  -4   4   3   11.60    5.30
  -4   4   3    5.60    6.30
  -4   4   3    3.70    5.60
  -2  -4   3   59.19    6.20
   2  -4  -3   66.59    7.30
   2  -4  -3   49.99    6.10
  -2   4   3   56.09    6.40
   0  -4  -3  729.43   42.50
   0  -4  -3  768.12   42.80
   0   4  -3  771.52   42.10
   0   4  -3  785.02   42.20
   0   4   3  765.62   42.40
  -2  -4  -3   34.40    6.70
   2  -4   3   42.40    7.30
  -2   4  -3   33.00    6.10
   2   4   3   31.00    6.50
  -4  -4  -3   11.90    8.20
  -4  -4  -3    4.40    4.80
   4  -4   3    4.70   10.60
  -4   4  -3   12.70    7.80
  -4   4  -3   12.00    5.10
   4   4   3   25.00   13.10
  -4   4  -3    6.10    5.30
  -5  -5   3   17.40    5.90
  -5   5   3    3.50    5.00
  -5   5   3    4.20    4.90
  -3  -5   3   10.20    3.60
   3  -5  -3   17.70    5.50
  -3  -5   3   17.40    6.40
  -3   5   3   21.50    5.40
  -3   5   3   25.20    8.80
   3   5  -3   14.40    4.60
  -3   5   3   15.80    4.10
   1  -5  -3   29.50    4.10
   1  -5  -3   36.70    4.50
  -1   5   3   37.20    4.50
  -1  -5  -3  161.38   12.10
  -1  -5  -3  160.48   12.10
   1  -5   3  193.18   12.70
  -1   5  -3  159.18   12.20
   1   5   3  180.08   12.40
  -1   5  -3  178.28   12.60
   3  -5   3   92.49   12.80
  -3  -5  -3  113.09   11.60
  -3  -5  -3  101.09   11.00
  -3   5  -3   92.89   10.10
  -3   5  -3  107.19   12.70
  -5  -5  -3    0.30    4.70
  -5   5  -3   10.10    4.60
  -5   5  -3   12.10    5.70
   4  -6  -3   15.70    8.10
  -4  -6   3    0.80    5.80
  -4  -6   3   -1.10    8.20
  -4  -6   3    2.90    5.00
   4   6  -3    2.80    7.20
  -4   6   3   14.10    6.70
  -4   6   3    9.10    5.70
  -4   6   3   18.40    7.80
   2  -6  -3  445.66   28.40
  -2  -6   3  414.06   25.00
   2  -6  -3  454.55   26.90
  -2   6   3  447.96   27.40
   0  -6  -3 9999.00  496.55
   0  -6  -3 8787.32  495.95
   0   6  -3 9798.82  495.65
   0   6   3 9382.56  495.95
   0   6  -3 8366.56  496.65
  -2  -6  -3  196.28   15.50
   2  -6   3  198.18   15.90
   2   6   3  221.18   16.10
  -2   6  -3  221.28   16.50
  -4  -6  -3   22.30    9.00
   4  -6   3   26.50   21.50
  -4  -6  -3   24.30    7.10
  -4   6  -3   30.60    6.60
  -4   6  -3   27.10   10.40
  -4   6  -3   34.00    8.00
  -5  -7   3   -2.40    4.50
  -5   7   3    4.20    5.30
  -5   7   3   -2.70    4.80
   3  -7  -3   21.40    7.00
  -3  -7   3   26.90    6.80
  -3  -7   3   18.90    4.30
  -3   7   3   25.10    6.40
  -3   7   3   14.30    4.90
  -3   7   3   37.30    7.20
   1  -7  -3   12.30    3.50
  -1   7   3   14.80    4.70
  -1   7   3   20.10    4.10
  -1  -7  -3  146.09   11.60
   1  -7   3  179.38   12.40
  -1  -7  -3  164.98   11.80
   1   7   3  163.48   12.20
  -1   7  -3  148.09   12.00
  -3  -7  -3   41.20    7.90
  -3  -7  -3   29.20    6.80
   3  -7   3   34.40    8.30
  -3   7  -3   37.80    7.20
  -3   7  -3   29.20    5.40
  -3   7  -3   30.60    7.90
  -5  -7  -3   12.10    5.20
  -5   7  -3    4.50    5.10
  -5   7  -3    2.20    4.20
  -4  -8   3   -0.90    5.30
   4  -8  -3    0.80   10.70
  -4  -8   3   10.00    6.00
  -4   8   3    8.70    6.00
  -4   8   3    4.20    5.30
  -4   8   3   10.00    7.40
   2  -8  -3    7.60    3.80
  -2  -8   3   10.90    2.60
  -2   8   3   13.90    4.70
   0  -8  -3 1006.60   59.59
   0  -8  -3 1139.89   60.29
   0   8   3 1139.09   59.89
   0   8  -3 1068.89   59.09
   0   8  -3 1014.40   59.19
   2  -8   3   88.69    9.70
  -2  -8  -3   71.79    8.80
  -2   8  -3   76.99   11.40
  -2   8  -3   70.59    8.90
   2   8   3   80.59    9.40
   4  -8   3   50.39   20.60
  -4  -8  -3   15.10   14.70
  -4  -8  -3   37.20    7.40
  -4   8  -3   37.30    8.40
  -4   8  -3   47.20   14.70
  -4   8  -3   28.20    8.20
   4   8   3   41.70   11.50
  -5  -9   3    4.40    5.40
  -5   9   3   14.20    6.40
  -5   9   3   10.50    5.20
  -3  -9   3    9.30    5.80
   3  -9  -3    9.30    5.40
  -3  -9   3    9.60    3.60
  -3   9   3   10.20    4.20
  -3   9   3   29.20    9.70
  -3   9   3    3.60    4.80
   3   9  -3    4.30    4.30
  -3   9   3    5.40    4.10
   1  -9  -3  583.94   33.00
  -1   9   3  513.35   32.50
  -1  -9  -3 2317.67  129.49
  -1  -9  -3 2229.28  129.49
   1  -9   3 2560.54  130.39
  -1   9  -3 2481.05  130.29
  -1   9  -3 2085.09  133.79
   1   9   3 2523.75  129.89
  -3  -9  -3  223.68   18.10
  -3  -9  -3  192.08   16.30
   3  -9   3  206.88   18.80
  -3   9  -3  177.08   15.40
   3   9   3  205.98   18.60
  -3   9  -3  198.48   16.40
  -5  -9  -3   12.10    5.20
  -5   9  -3    4.80    3.90
  -5   9  -3   -0.10    4.60
  -4 -10   3   17.30    6.90
   4 -10  -3   35.50   11.90
  -4 -10   3   26.30    7.20
  -4  10   3   19.30    5.90
  -4  10   3   29.20    7.60
   4  10  -3   44.30   12.30
   2 -10  -3  299.47   20.60
  -2 -10   3  279.27   17.90
  -2  10   3  316.07   21.30
   0 -10  -3   42.50    5.80
   0 -10  -3   45.30    6.30
   0 -10   3   55.79    5.50
   0  10   3   52.59    6.00
   0  10  -3   49.40    5.40
  -2 -10  -3  246.88   19.00
   2 -10   3  253.27   19.80
  -2  10  -3  276.87   20.40
   2  10   3  284.37   19.90
  -2  10  -3  263.77   20.30
  -4 -10  -3   42.40   12.80
   4 -10   3   25.50   15.40
  -4 -10  -3   47.90    9.30
  -4  10  -3   32.80    7.90
  -4  10  -3   42.80    8.80
   4  10   3   41.00   11.40
  -4  10  -3   57.89   21.50
  -5 -11   3    7.10    5.00
  -5  11   3    0.70    4.30
  -5  11   3    8.60    5.40
  -3 -11   3   15.90    7.30
  -3  11   3   18.80    5.00
  -3  11   3    4.40    5.90
  -3  11   3   13.70    6.60
  -3  11   3   11.70    6.00
   1 -11  -3   38.10    5.30
   1 -11  -3   47.40    7.40
  -1  11   3   38.90    6.10
  -1 -11  -3  755.22   48.10
   1 -11   3  795.82   48.60
  -1  11  -3  934.91   49.20
   1  11   3  855.01   48.40
  -3 -11  -3    7.20    4.60
  -3 -11  -3    6.40    5.40
   3 -11   3   18.20    7.00
  -3  11  -3   12.30    4.40
  -3  11  -3    8.90    4.30
  -3  11  -3    8.70    7.20
   3  11   3   13.00    6.40
  -5 -11  -3   -3.00    3.60
  -5  11  -3    0.20    3.70
  -5  11  -3    2.90    3.40
   4 -12  -3   20.80   10.80
  -4 -12   3    2.40    6.40
  -4 -12   3   -2.80    6.10
  -4  12   3    7.90    7.40
   4  12  -3   12.50    8.70
  -4  12   3   -9.80   11.30
  -4  12   3    6.10    6.00
  -4  12   3    1.50    5.30
  -2 -12   3    6.70    2.90
   2 -12  -3    2.50    4.00
  -2  12   3    5.20    4.00
   2  12  -3    2.90    1.80
   2  12  -3   -1.20    2.30
   0 -12  -3  545.25   34.10
   0  12  -3  595.94   33.70
   0  12   3  594.34   34.30
   2 -12   3  540.85   36.80
  -2 -12  -3  540.35   36.00
   2  12   3  601.04   36.70
  -2  12  -3  590.34   37.10
  -2  12  -3  614.74   38.20
   4 -12   3   28.50   18.60
  -4 -12  -3   24.00    8.40
  -4 -12  -3   27.40    7.70
  -4  12  -3   31.30    7.20
  -4  12  -3   16.20   11.50
  -4  12  -3   35.80    8.50
   4  12   3   26.60   11.00
  -5  13   3   12.20    5.40
  -5  13   3    7.20    5.40
  -3 -13   3   74.19   12.10
  -3 -13   3   86.69    9.60
   3 -13  -3   98.09   12.90
   3  13  -3   85.39   10.10
  -3  13   3   66.39    9.30
  -3  13   3   94.19   12.70
  -3  13   3   83.69   10.20
  -3  13   3   78.99   10.70
   1 -13  -3   16.60    5.40
   1 -13  -3   10.40    3.80
   1  13  -3   16.60    2.90
   1  13  -3   17.20    3.50
  -1  13   3    8.30    3.70
   1 -13   3  543.15   35.60
  -1  13  -3  619.04   36.00
  -1  13  -3  623.94   39.90
   1  13   3  562.34   35.40
  -3 -13  -3  122.99   14.10
  -3 -13  -3  136.89   13.20
   3 -13   3  146.09   18.30
  -3  13  -3  137.59   13.30
  -3  13  -3  160.68   12.80
  -3  13  -3  146.29   17.80
   3  13   3  131.89   15.10
  -5 -13  -3    0.50    6.20
  -5  13  -3    6.80    4.20
  -5  13  -3    2.40    3.70
  -4 -14   3   31.80    7.10
   4 -14  -3   42.90   12.60
  -4 -14   3   19.30    7.60
  -4  14   3   30.80    8.10
  -4  14   3   18.80    7.10
   4  14  -3   49.99   11.90
  -4  14   3   30.60    6.90
  -4  14   3   29.00   10.70
   2 -14  -3  218.38   17.60
   2  14  -3  196.88   13.40
  -2  14   3  179.98   16.70
   2  14  -3  225.08   14.20
   0 -14  -3  401.56   25.60
   0 -14  -3  402.56   24.90
   0  14  -3  387.76   24.40
   0  14   3  380.26   24.70
  -2 -14  -3  742.43   48.00
   2 -14   3  825.62   49.99
   2 -14   3  737.63   49.10
  -2  14  -3  781.52   52.79
   2  14   3  882.51   49.10
  -4 -14  -3   21.90    6.70
  -4 -14  -3    4.80    8.50
   4 -14   3   13.20   21.40
  -4  14  -3   16.90    5.90
   4  14   3    8.80    9.50
  -4  14  -3   11.00   15.90
  -4  14  -3   22.40    6.30
  -5 -15   3   -5.10    5.90
  -5  15   3    5.00    4.50
  -5  15   3    3.40    4.80
  -3 -15   3    0.60    4.20
   3 -15  -3    7.40    6.50
  -3 -15   3   -0.50    6.30
  -3  15   3    6.70    5.60
  -3  15   3   15.50    5.30
  -3  15   3    5.40    4.70
  -3  15   3    6.90    4.60
   3  15  -3   -2.50    5.00
   1 -15  -3   18.70    4.90
  -1 -15   3   15.80    3.50
   1 -15  -3   28.00    6.80
   1  15  -3   18.10    4.00
  -1  15   3   14.80    4.50
   1  15  -3   19.20    3.60
   1 -15   3  246.58   23.50
  -1 -15  -3  268.77   19.60
   1  15   3  319.97   20.10
  -1  15  -3  257.97   19.50
  -1  15  -3  283.87   20.30
  -3 -15  -3   25.20    7.30
  -3 -15  -3   36.20    9.70
   3  15   3   24.60    8.80
  -3  15  -3   39.30    7.60
  -3  15  -3   35.80    6.60
  -3  15  -3   20.30    7.50
  -3  15  -3   24.80    8.90
  -5 -15  -3    1.80    4.10
  -5  15  -3    4.70    3.90
   4 -16  -3    4.50   12.80
  -4 -16   3   14.60    7.90
  -4 -16   3    2.80    6.40
  -4  16   3   13.10    6.00
  -4  16   3   -1.70    9.90
  -4  16   3    7.20    5.40
   4  16  -3   21.00   10.60
  -4  16   3   11.70    6.10
   2 -16  -3  165.18   16.10
  -2 -16   3  160.58   12.50
   2  16  -3  155.48   11.80
  -2  16   3  155.58   15.20
   0 -16  -3  374.96   24.20
   0 -16  -3  373.96   25.00
   0  16   3  347.97   24.10
   0  16  -3  394.06   24.00
  -2 -16  -3   51.89    9.20
   2 -16   3   57.89   10.20
   2 -16   3   66.19   10.50
   2  16   3   46.60    9.40
  -2  16  -3   48.30   11.50
   4 -16   3  -15.40   31.80
  -4 -16  -3    9.70    8.80
  -4 -16  -3    8.30    5.60
  -4  16  -3   -7.10    4.70
  -4  16  -3    9.80    5.90
  -4  16  -3   -7.50   14.50
   4  16   3   10.60   10.60
  -5  17   3    4.20    4.40
  -5  17   3    7.80    4.20
   3 -17  -3  108.89   15.60
  -3 -17   3   89.39   10.60
  -3  17   3  104.99   11.60
  -3  17   3  103.69   14.20
  -3  17   3   74.59   11.70
   3  17  -3   84.19   11.40
  -3  17   3   94.19   11.60
   1 -17  -3   21.00    7.90
  -1 -17   3   19.50    4.40
   1 -17  -3   19.30    4.90
  -1 -17   3   10.70    6.30
   1  17  -3   24.40    6.00
   1  17  -3   15.10    3.70
  -1  17   3   15.10    5.40
  -1 -17  -3 2199.88  112.69
   1 -17   3 1997.40  112.89
  -1  17  -3 1782.62  115.39
   1  17   3 1993.20  112.09
  -1  17  -3 2026.80  112.69
  -3 -17  -3  431.96   30.50
  -3 -17  -3  428.46   32.90
   3 -17   3  512.95   37.70
  -3  17  -3  482.95   29.80
   3  17   3  494.75   34.40
  -3  17  -3  440.96   30.80
  -3  17  -3  451.35   30.10
  -5 -17  -3   11.60    4.70
  -5  17  -3    8.00    4.20
  -5  17  -3    4.90    4.10
   4 -18  -3   22.70   15.90
  -4 -18   3    4.60    8.70
  -4 -18   3    9.20    6.30
  -4  18   3   10.90    6.50
  -4  18   3   30.00   11.50
   4  18  -3   38.20   10.50
  -4  18   3    6.00    5.60
  -4  18   3   20.90    7.20
  -2 -18   3   20.20   10.80
   2 -18  -3   27.10    8.20
  -2 -18   3   27.30    5.80
  -2  18   3   33.90    6.50
  -2  18   3   31.30    7.40
   0 -18  -3   18.70    6.00
   0 -18  -3   27.50    6.60
   0  18  -3   25.80    5.70
   0  18   3   32.80    6.50
  -2 -18  -3  239.28   21.40
   2 -18   3  251.07   20.80
  -2 -18  -3  233.28   19.30
   2 -18   3  241.38   21.10
  -2  18  -3  233.68   17.80
   2  18   3  229.68   19.60
  -4 -18  -3   34.80   10.50
  -4  18  -3   15.20    6.80
  -4  18  -3   12.80   37.60
  -4  18  -3   12.30    8.70
  -4  18  -3   -5.40    8.50
   4  18   3   11.90   11.50
  -5  19   3    1.40    3.70
  -3 -19   3    2.60    6.80
  -3 -19   3    3.80    4.80
   3 -19  -3    7.30    8.30
  -3  19   3    8.40    7.40
   3  19  -3   12.00    5.70
  -3  19   3   -4.50    5.00
  -3  19   3    2.20    4.50
  -3  19   3    6.80    6.90
  -1 -19   3    3.40    3.20
   1 -19  -3   -0.80    4.30
   1 -19  -3    1.80    4.30
  -1 -19   3    6.90    8.30
   1  19  -3    2.90    3.10
  -1  19   3   -4.60    5.40
   1 -19   3   97.29   10.30
  -1 -19  -3   88.39   10.10
   1  19   3   79.09   10.20
  -1  19  -3   91.39   10.50
  -1  19  -3   73.49   10.80
  -3 -19  -3   21.10    8.70
   3 -19   3   43.10   14.60
  -3 -19  -3   16.00    7.80
  -3  19  -3   10.00   11.60
   3  19   3   14.40    8.60
  -3  19  -3   26.90    6.60
  -3  19  -3   22.20    6.00
  -3  19  -3   16.70    6.30
  -5 -19  -3    6.00    6.40
  -5  19  -3    2.60    3.50
  -5  19  -3    3.50    3.70
  -4 -20   3    3.30    6.60
   4 -20  -3   20.50   20.10
  -4  20   3   17.70    6.20
   4  20  -3   29.80   10.70
  -4  20   3   15.80    9.20
  -2 -20   3   96.29   14.90
   2 -20  -3  111.09   14.90
  -2 -20   3  114.29   11.20
  -2  20   3  124.99   13.80
  -2  20   3  107.09   11.50
   0 -20  -3  449.06   31.30
   0 -20   3  430.36   29.70
   0 -20  -3  470.65   30.50
   0  20   3  460.15   30.60
   0  20  -3  524.15   30.70
   2 -20   3   48.10   14.70
  -2 -20  -3   38.20    8.70
   2 -20   3   36.30   11.40
  -2 -20  -3   42.30   10.10
  -2  20  -3   26.20    5.90
   2  20   3   40.90    8.80
  -2  20  -3   34.90   15.80
  -4 -20  -3   55.19    8.90
  -4 -20  -3   50.09   12.20
  -4  20  -3   46.50    8.10
   4  20   3   47.40   17.50
  -4  20  -3   75.39   11.30
  -5  21   3    0.80    3.60
  -5  21   3    7.10    4.40
   3 -21  -3   37.80   12.10
  -3 -21   3    8.30    9.00
  -3 -21   3   22.90    7.10
   3  21  -3   28.80    8.10
  -3  21   3   50.29   11.30
  -3  21   3   28.00    6.70
  -3  21   3   41.70    7.80
   1 -21  -3  146.49   15.90
   1 -21  -3  154.18   15.30
  -1 -21   3  188.78   14.20
   1  21  -3  148.49   13.20
  -1  21   3  180.78   25.30
   1 -21   3  294.87   20.90
   1 -21   3  223.38   34.70
  -1 -21  -3  285.57   20.80
   1  21   3  263.87   20.70
  -1  21  -3  243.78   20.40
  -3 -21  -3  124.29   15.10
  -3  21  -3  119.59   18.80
  -3  21  -3  153.48   13.60
   3  21   3  119.09   17.20
  -3  21  -3  133.09   13.80
  -5  21  -3    9.00    4.40
  -5  21  -3   14.20    4.70
   4 -22  -3  -58.79   29.80
  -4 -22   3   -0.50    9.00
  -4  22   3   -0.80    4.80
  -4  22   3   14.60    6.30
  -4  22   3    1.50    5.10
   4  22  -3   15.10   12.80
   2 -22  -3   35.30   10.00
  -2 -22   3   35.00    7.80
  -2 -22   3   13.20    7.70
  -2  22   3   32.70    5.50
  -2  22   3   22.00    5.60
   2  22  -3   17.10    5.70
   0 -22   3  421.36   28.60
   0 -22  -3  375.76   35.70
   0 -22  -3  453.05   29.30
   0  22   3  441.36   29.50
   0  22  -3  440.16   28.90
  -2 -22  -3  154.98   17.00
  -2 -22  -3  146.59   15.90
   2 -22   3  167.08   28.40
  -2  22  -3  130.39   13.10
   2  22   3  157.88   16.40
  -2  22  -3  169.88   22.10
  -4  22  -3   33.20    7.00
  -4  22  -3   41.10    7.10
  -4  22  -3   42.30    8.40
  -5  23   3   -4.30    3.20
  -5  23   3   -2.60    3.20
  -3 -23   3   -1.70    6.00
   3 -23  -3   11.80   12.10
  -3 -23   3   -1.10    5.60
   3  23  -3    3.00    6.80
  -3  23   3   -5.90    4.10
  -3  23   3   -2.40    4.50
  -1 -23   3   -1.90    3.60
   1 -23  -3   -5.50    6.30
  -1 -23   3    5.60    6.00
   1 -23  -3   -6.00    6.30
  -1  23   3   -9.30    8.70
   1  23  -3    4.80    4.10
  -1 -23  -3   63.89   10.30
   1 -23   3   59.89   10.70
  -1 -23  -3   42.40    8.50
   1  23   3   53.39    9.50
  -1  23  -3   48.10    9.30
  -3 -23  -3   19.80    6.80
  -3 -23  -3   -8.60   12.00
  -3  23  -3   15.00    5.30
  -3  23  -3   12.90    5.20
   3  23   3   17.80    9.80
  -3  23  -3   20.10    6.10
  -5  23  -3   -0.10    3.00
  -4 -24   3   10.40    8.30
  -4  24   3    6.40    5.30
  -4  24   3   10.50    4.90
  -4  24   3    6.40    4.50
  -2 -24   3  145.99   15.50
  -2 -24   3  173.98   16.10
   2 -24  -3  178.88   20.30
  -2 -24   3  147.69   19.00
   2  24  -3  167.88   15.90
  -2  24   3  156.88   22.10
  -2  24   3  175.98   14.60
  -2  24   3  190.08   16.40
  -2  24   3  190.98   15.00
   0 -24  -3   69.79   15.20
   0 -24   3   63.69   10.70
   0 -24  -3   65.59    9.60
   0  24  -3   56.59    9.40
   0  24   3   56.29   10.50
  -2 -24  -3   28.50    8.40
  -2 -24  -3   31.50    9.30
   2  24   3   22.40    8.60
  -2  24  -3   21.70    5.60
  -4  24  -3   38.30    8.10
  -4  24  -3   31.00    6.00
  -4  24  -3   29.90    6.60
  -5  25   3    4.90    3.50
  -5  25   3   -0.20    3.80
  -3 -25   3    6.00    6.90
   3 -25  -3   25.00   17.10
  -3  25   3   15.80    6.00
   3  25  -3   27.30   10.70
  -3  25   3    5.70    5.20
  -3  25   3   18.00    6.50
   1 -25  -3  501.05   33.50
  -1 -25   3  434.56   39.60
  -1 -25   3  462.05   31.50
   1 -25  -3  436.06   34.70
   1  25  -3  477.55   31.70
  -1 -25  -3  146.49   15.20
   1 -25   3  155.08   15.60
  -1 -25  -3  145.19   14.60
   1 -25   3  130.39   12.70
   1  25   3  144.79   14.90
  -1  25  -3  142.29   15.30
  -3 -25  -3   -0.40   10.10
  -3  25  -3   10.00    4.40
  -3  25  -3   -0.70    4.20
  -3  25  -3   10.20    7.00
   3  25   3   -2.00    8.60
  -5  25  -3    3.40    3.20
  -4  26   3    3.00    3.60
  -4  26   3    3.20    4.80
  -4  26   3    1.70    4.10
  -2 -26   3    0.90    5.30
  -2 -26   3    2.80    5.20
   2 -26  -3    4.90   11.50
   2  26  -3    9.80    6.60
  -2  26   3    4.70    6.20
  -2  26   3    4.70    4.90
  -2  26   3  -20.30   10.40
  -2  26   3    6.00    4.60
   0 -26   3  129.79   14.60
   0 -26  -3  131.49   14.10
   0 -26   3  152.58   14.90
   0 -26   3  121.59   13.50
   0  26   3  127.09   14.90
   0  26  -3  126.09   14.00
  -2 -26  -3   37.20    9.30
  -2 -26  -3   40.70   10.60
   2  26   3   28.50    9.00
  -2  26  -3   33.40    6.40
  -4  26  -3   -6.10    4.00
  -4  26  -3    4.90    7.80
  -4  26  -3    0.70    4.00
  -5  27   3    2.60    2.90
  -3 -27   3    5.70    7.10
  -3 -27   3   17.70    7.80
   3 -27  -3  -29.10   25.60
  -3  27   3    5.10    4.90
   3  27  -3    4.30    8.90
  -3  27   3    5.40    5.40
   1 -27  -3    0.50   13.10
  -1 -27   3    9.30    6.50
  -1 -27   3   18.30    5.80
  -1  27   3   12.40    5.00
   1 -27   3   79.99   12.00
  -1 -27  -3   69.59   11.10
   1 -27   3   60.79    9.40
  -1 -27  -3   60.99   11.80
  -1  27  -3   83.99   13.40
  -1  27  -3   66.69    8.60
   1  27   3   79.89   12.20
  -3 -27  -3   73.49   14.30
  -3  27  -3   39.10    7.90
  -3  27  -3   50.89    8.40
   3  27   3   31.00   12.80
  -4  28   3    9.50    5.10
  -4  28   3    3.00    4.10
  -2 -28   3  137.29   15.60
  -2 -28   3  112.99   15.50
  -2 -28   3  109.79   17.50
  -2  28   3  124.29   13.00
   2  28  -3  147.29   16.40
  -2  28   3  145.19   13.40
  -2  28   3  138.89   13.80
   0 -28  -3  239.28   19.50
   0 -28   3  201.38   16.90
   0 -28   3  258.07   21.60
   0 -28  -3  227.68   20.00
   0 -28   3  203.98   19.10
   0  28   3  178.88   20.20
   0  28   3  212.68   15.80
   0  28  -3  222.48   27.30
  -2 -28  -3    4.90    7.60
  -2 -28  -3    8.40    6.50
  -2  28  -3    6.20    4.80
  -4  28  -3    6.90    4.50
  -4  28  -3    6.70    5.40
  -3 -29   3    3.40    6.90
  -3 -29   3   24.50    8.60
  -3  29   3   11.40    5.20
  -3  29   3   18.80    5.60
  -3  29   3   16.20    6.20
   3  29  -3   -0.40    9.50
  -1 -29   3  188.78   17.40
  -1 -29   3  250.97   23.10
  -1 -29   3  231.68   19.90
  -1  29   3  208.48   16.70
   1 -29   3   11.30    8.50
   1 -29   3   18.80    9.80
   1 -29   3   26.60    6.30
  -1 -29  -3    8.60    6.90
  -1  29  -3   20.60   12.40
   1  29   3   26.60    8.80
  -3 -29  -3    4.80   12.70
  -3  29  -3   23.90    6.30
  -3  29  -3   26.90    6.80
   3  29   3   28.80   14.10
  -4  30   3    2.30    4.10
  -4  30   3   -6.60    6.50
  -4  30   3   -2.00    3.60
  -2 -30   3   10.50    7.00
  -2 -30   3   19.20    8.20
  -2 -30   3   10.70    8.00
  -2  30   3   26.70    6.60
  -2  30   3   10.70    6.30
   2  30  -3   20.10    9.10
  -2  30   3   14.30    5.20
   0 -30  -3   45.60   11.50
   0 -30   3   53.79    9.10
   0 -30   3   72.29   12.60
   0 -30   3   58.39   11.10
   0 -30  -3   59.69   10.80
   0  30   3   51.19   11.60
   0  30   3   52.19    7.00
  -2 -30  -3   10.90    7.30
  -2 -30  -3   -0.20    5.50
   2  30   3    2.60    8.70
  -2  30  -3    8.20    4.30
  -2  30  -3    5.70    4.60
  -4  30  -3    7.20    4.10
  -4  30  -3    5.40    3.30
  -3 -31   3   14.50    9.70
  -3 -31   3   -2.70    5.90
  -3  31   3   -1.50    4.30
  -3  31   3    6.10    5.30
  -1 -31   3   41.00   12.50
  -1 -31   3   14.80    8.60
  -1 -31   3    8.40    7.00
  -1  31   3   14.30    4.60
   1  31  -3   28.40    8.30
  -1 -31  -3   14.20    7.90
  -1 -31  -3   21.20    7.70
   1 -31   3   20.30    5.70
   1 -31   3   15.50    9.80
  -1  31  -3   20.60    7.10
  -1  31  -3    1.70    9.80
   1  31   3   15.40    9.30
  -3 -31  -3   14.70    9.70
  -3  31  -3   23.40    6.20
   3  31   3   43.40   16.40
  -3  31  -3   20.20    5.50
  -4  32   3    2.00    3.90
  -4  32   3    2.30    3.50
  -2 -32   3  111.99   17.30
  -2 -32   3  112.69   13.10
  -2  32   3   99.99   11.80
  -2  32   3   77.49   10.70
  -2  32   3   82.19   12.00
   2  32  -3  107.39   15.80
   0 -32   3  426.26   32.60
   0 -32  -3  431.86   33.80
   0 -32  -3  431.26   31.10
   0 -32   3  399.86   31.40
   0 -32   3  416.36   32.90
   0  32   3  353.76   25.50
   0  32  -3  379.06   30.70
  -2 -32  -3   66.39   12.60
  -2 -32  -3   33.50   17.20
   2  32   3   65.89   15.00
  -2  32  -3   91.19   10.70
  -2  32  -3   70.49    9.60
  -4  32  -3   30.60    4.70
  -4  32  -3   21.00    4.80
  -3 -33   3    9.40    7.70
  -3 -33   3   22.60   12.10
  -3  33   3   22.00    6.20
  -3  33   3   28.40    7.10
  -1 -33   3  237.48   21.40
  -1 -33   3  200.18   21.50
  -1 -33   3  196.78   17.80
   1  33  -3  177.68   20.40
  -1  33   3  194.48   16.30
  -1 -33  -3   41.60   12.60
   1 -33   3   33.80   13.40
   1 -33   3   26.70    8.60
  -1 -33  -3   31.00    9.50
  -1  33  -3   28.10   16.70
   1  33   3   33.70   11.40
  -3  33  -3   12.10    4.60
  -3  33  -3   12.90    5.10
  -4  34   3    2.20    3.40
  -4  34   3   -0.70    3.00
  -2 -34   3    2.50    8.80
  -2 -34   3    1.10    6.80
  -2  34   3    1.10    5.30
  -2  34   3   -4.00    3.60
   2  34  -3   -9.90    9.20
  -2  34   3   -9.70    5.20
   0 -34   3   29.50    9.30
   0 -34   3   16.70    6.40
   0 -34  -3   19.10    8.10
   0 -34  -3   33.50   14.20
   0 -34   3   13.40    7.40
   0  34  -3   14.20    9.90
   0  34   3   12.50    5.60
   0  34   3   12.80   23.60
  -2 -34  -3   12.70   11.20
  -2 -34  -3    1.40    4.80
  -2  34  -3   -4.30    3.20
   2  34   3   -4.70    4.40
   2  34   3  -23.80   11.90
  -2  34  -3    6.70    4.20
  -4  34  -3   -1.20    2.70
  -4  34  -3    3.10    3.10
  -3 -35   3    1.20    6.00
  -3  35   3    9.00    4.70
  -3  35   3   10.40    4.30
  -1 -35   3   49.80   12.30
  -1 -35   3   69.39   10.80
   1  35  -3   71.29    8.90
  -1  35   3   53.39    8.20
   1  35  -3   50.39   16.70
  -1 -35  -3   59.09   16.10
  -1 -35  -3   69.99   13.40
   1 -35   3   46.00   17.50
   1 -35   3   37.30   11.00
   1  35   3   49.10   17.40
  -1  35  -3   74.49    9.70
  -3  35  -3   11.50    4.50
  -3  35  -3    6.90    4.20
  -4  36   3    6.60    3.70
  -4  36   3    1.90    2.80
  -2 -36   3    6.10   12.10
  -2 -36   3   13.00    9.70
  -2  36   3   28.70    9.20
   2  36  -3   26.90   13.60
  -2  36   3   39.20    8.10
  -2  36   3   23.70    7.30
   0 -36  -3   48.40   10.60
   0 -36   3   47.10    9.10
   0 -36   3   43.90   10.10
   0 -36   3   85.69   16.90
   0  36  -3   19.30   19.40
   0  36   3   54.59    7.90
  -2 -36  -3   27.80   17.50
   2  36   3   57.49    8.80
  -2  36  -3   70.29   11.70
  -2  36  -3   51.69    7.90
   2  36   3  101.49   31.00
  -4  36  -3   11.20    3.20
  -4  36  -3   11.50    3.70
  -3 -37   3    5.20    5.90
  -3  37   3    7.60    4.30
  -3  37   3   11.80    5.90
  -1 -37   3   99.29   17.10
  -1 -37   3   73.79   15.50
  -1 -37   3  133.19   14.30
   1  37  -3   93.99   11.40
  -1  37   3  116.79   13.30
  -1  37   3  115.29   11.80
   1  37  -3   89.09   17.60
  -1 -37  -3   66.19   17.10
  -1 -37  -3   60.49   12.50
  -1  37  -3   74.79   10.10
   1  37   3   68.79   24.00
  -3  37  -3   21.30    4.80
  -3  37  -3   25.90    6.10
  -4  38   3   -0.30    2.30
  -2 -38   3  -12.70   13.10
  -2 -38   3    3.50    6.70
  -2  38   3    6.80    4.50
  -2  38   3   12.70    4.90
   0 -38   3  -11.00   13.90
   0 -38   3    3.90    5.70
   0  38   3   17.60    4.80
   0  38  -3    6.30    4.50
   0  38  -3   -4.50   15.50
  -2  38  -3    9.60    4.60
   2  38   3   -0.20    4.50
  -2  38  -3    1.50    4.10
  -3 -39   3    5.40    4.80
  -3  39   3    7.20    3.90
   3  39  -3    2.80    6.80
  -3  39   3   13.40    4.70
  -1 -39   3   33.40   11.50
  -1 -39   3   46.10   15.00
   1  39  -3   44.90   16.10
  -1  39   3   38.00   11.70
  -1  39  -3   44.30   10.40
  -3  39  -3   32.40    5.50
  -3  39  -3   18.80    6.10
  -2 -40   3    7.10    7.50
  -2  40   3   16.90    4.90
  -2  40   3   17.40    5.50
   0 -40   3   64.09   12.40
   0  40   3   85.29   10.20
   0  40  -3  101.79   12.10
  -2  40  -3  101.89   12.30
   2  40   3  112.69   11.30
  -2  40  -3  141.49   12.40
  -3 -41   3    3.00    4.30
  -3  41   3    3.90    3.50
  -1 -41   3    6.50    5.30
  -1  41   3    7.00    4.70
  -1  41   3   17.10    5.70
   1  41   3   35.20    7.50
  -1  41  -3   41.60    7.30
  -3  41  -3    4.70    3.40
  -2 -42   3   -0.30    4.60
  -2  42   3    6.10    3.60
  -2  42   3   -5.30    4.20
   0 -42   3    7.60    4.70
   0  42   3   10.80    4.50
   0  42   3   11.90    5.80
   2  42   3   -2.40    4.00
  -2  42  -3   12.80    5.40
  -2  42  -3    2.30    3.30
  -3  43   3    7.30    3.20
  -1 -43   3    4.10    5.10
  -1  43   3    5.20    4.10
  -1  43   3    7.10    4.10
   1  43   3   56.59    8.80
  -1  43  -3   54.39    7.90
  -3  43  -3   16.10    3.30
  -2  44   3   19.90    5.80
  -2  44   3   18.10    4.60
   0  44   3   46.60    8.00
   0  44   3   27.90    8.70
   0  44  -3   44.60    6.80
   2  44   3   50.29    7.60
  -2  44  -3   54.49   10.20
  -2  44  -3   54.29    7.90
  -1 -45   3    2.10    4.60
  -1  45   3    1.70    3.60
  -1  45   3   -4.30    3.60
   1  45   3   39.30    6.90
  -1  45  -3   26.70    5.40
  -2 -46   3    0.40    3.20
  -2  46   3    0.10    2.80
  -2  46   3    1.30    3.50
   2  46  -3   -3.80    2.90
   0 -46   3   -4.30    3.80
   0  46  -3    6.10    3.50
   0  46   3    1.80    3.50
   2  46   3    6.30    3.30
  -2  46  -3    0.70    2.40
  -1 -47   3    4.10    4.40
  -1  47   3   14.80    4.00
  -1  47   3   11.50    4.10
   1  47   3   34.10    5.90
  -1  47  -3   34.60    5.10
  -1  47  -3   41.20    5.80
   2  48  -3    9.30    3.30
  -2  48   3    9.50    3.70
   0  48   3    5.10    3.50
   0  48  -3    8.50    4.70
  -2  48  -3   33.10    4.70
   2  48   3   40.40    6.50
  -1  49   3    4.40    2.90
  -1  49   3   -4.00    2.40
   1  49   3   19.30    4.40
  -1  49  -3   11.60    3.30
  -1  49  -3   11.40    3.10
   0  50   3   13.30    3.60
   0  50  -3    7.80    3.60
   4   0  -4   14.40    7.70
  -4   0   4   10.30    6.40
  -4   0   4    4.00    5.60
  -2   0   4  676.13   38.10
   0   0  -4  158.68   10.80
   0   0  -4  180.48   11.40
  -2   0  -4  198.38   17.60
   2   0   4  155.28   14.00
  -4   0  -4  110.39   19.00
  -4   0  -4  100.89   12.30
  -5  -1   4    9.60    5.70
  -5   1   4    0.40    5.00
  -5   1   4    9.70    5.10
   3  -1  -4   33.40    6.10
  -3  -1   4   29.70    6.80
  -3  -1   4   25.40    5.20
   3   1  -4   23.50    5.00
  -3   1   4   25.10    5.80
  -3   1   4   25.40    5.20
  -1   1   4  989.10   54.79
  -1   1   4 1031.40   54.89
  -1  -1  -4  233.78   16.00
  -1  -1  -4  247.08   16.70
  -1   1  -4  227.68   15.90
   1   1   4  261.57   16.50
   3  -1   4  132.59   13.90
  -3  -1  -4  135.69   13.10
  -3  -1  -4  113.29   13.40
  -3  -1  -4  132.39   12.10
  -3   1  -4  119.39   12.10
  -3   1  -4  114.79   13.20
  -3   1  -4  115.89   12.30
   3   1   4  130.99   14.10
  -5  -1  -4    1.20    4.50
  -5   1  -4   -6.60    6.00
  -5   1  -4    7.10    5.30
   4  -2  -4   -0.50    7.10
  -4  -2   4   -3.00    5.40
  -4  -2   4    6.70    5.30
  -4  -2   4  -11.50    5.80
  -4   2   4    4.30    5.20
   4   2  -4  -13.10    6.10
  -4   2   4    6.30    5.80
   2  -2  -4   39.70    4.50
  -2  -2   4   41.60    4.10
  -2   2   4   51.59    5.50
   0  -2  -4  101.99    7.70
   0  -2  -4  108.79    8.50
   0   2   4  109.69    7.30
   0   2  -4  127.79    8.30
   0   2  -4  111.29    9.50
   2  -2   4  147.49   13.60
  -2  -2  -4  171.68   13.90
   2   2   4  162.48   13.90
  -2   2  -4  179.18   14.20
  -4  -2  -4   25.50    9.90
  -4  -2  -4    0.50    6.00
   4   2   4   13.20   14.10
  -4   2  -4   16.00   11.10
  -5  -3   4    3.00    5.40
  -5  -3   4  -17.10    8.40
  -5   3   4    4.80    4.80
  -5   3   4    4.10    5.20
  -3  -3   4   22.20    9.10
  -3  -3   4   25.50    5.00
   3  -3  -4   29.10    5.60
   3   3  -4   28.70    5.70
  -3   3   4   24.80    5.80
  -3   3   4   32.80    7.10
   1  -3  -4 3085.89  155.88
   1  -3  -4 2687.93  155.78
  -1   3   4 2810.02  156.58
  -1   3   4 3044.70  156.78
  -1  -3  -4  146.79   11.40
   1  -3   4  152.88   11.50
  -1  -3  -4  151.38   11.90
  -1   3  -4  173.48   12.20
  -1   3  -4  129.49   11.80
   1   3   4  176.08   12.10
   3  -3   4  169.78   15.90
  -3  -3  -4  151.88   14.00
  -3  -3  -4  168.68   15.50
  -3   3  -4  165.08   16.30
  -3   3  -4  140.59   16.30
  -3   3  -4  128.79   13.60
   3   3   4  196.68   17.20
  -5  -3  -4    0.70    4.90
  -5   3  -4   20.00    6.70
  -5   3  -4    0.00    4.60
  -4  -4   4   11.10    6.20
  -4  -4   4    1.00    6.40
   4  -4  -4   16.00    8.60
  -4   4   4   16.50    5.90
  -4   4   4   15.80    7.70
  -4   4   4   12.30    6.20
   4   4  -4   17.00    8.20
   2  -4  -4  393.16   24.90
  -2   4   4  457.55   26.10
   0  -4  -4  877.11   44.70
   0  -4  -4  704.83   43.90
   0   4  -4  778.42   43.70
   2  -4   4   80.09    9.50
  -2  -4  -4   79.29    9.10
   2   4   4   81.29    9.70
  -2   4  -4   78.49    9.20
  -2   4  -4   85.19   11.10
   4  -4   4  102.19   23.60
  -4  -4  -4  112.79   20.40
  -4  -4  -4  111.79   13.20
  -4  -4  -4   97.59   14.30
  -4   4  -4   84.79   16.80
  -4   4  -4  108.29   12.80
  -4   4  -4  107.39   12.80
  -5  -5   4    2.50    4.70
  -5   5   4   -6.10    4.40
  -5   5   4    3.10    4.70
  -3  -5   4   19.60    7.00
  -3  -5   4    8.00    3.20
   3  -5  -4    6.40    5.00
   3   5  -4    8.20    4.10
  -3   5   4    7.50    6.10
  -3   5   4    6.20    4.60
  -3   5   4    8.70    5.10
   1  -5  -4  470.25   26.20
   1  -5  -4  425.26   26.20
  -1   5   4  494.95   26.80
  -1   5   4  425.56   26.60
   1  -5   4   33.50    5.30
  -1  -5  -4   37.90    6.00
  -1   5  -4   37.80    6.10
  -1   5  -4   45.20    8.20
   1   5   4   39.30    6.30
   3  -5   4   26.90    7.90
  -3  -5  -4   26.10    7.00
  -3  -5  -4   13.10    5.30
  -3   5  -4   19.30    6.50
  -3   5  -4   16.50    5.60
  -3   5  -4   15.60    5.60
  -5  -5  -4   13.30    6.00
  -5   5  -4    4.70    4.70
   4  -6  -4   11.00   14.10
  -4  -6   4   11.40    8.20
  -4  -6   4   17.90    6.70
  -4   6   4   10.00    6.00
   4   6  -4   -4.40   12.70
  -4   6   4   12.00    7.40
  -4   6   4   12.70    5.90
   2  -6  -4   46.90    6.40
  -2   6   4   60.49    7.60
   0  -6  -4  295.87   18.00
   0  -6  -4  284.77   18.30
   0   6   4  271.37   17.60
   0   6  -4  300.97   17.60
   2  -6   4    2.30    3.80
  -2  -6  -4    2.20    3.10
   2   6   4    2.00    3.90
  -2   6  -4    3.00    5.90
  -2   6  -4   -0.20    3.00
  -4  -6  -4   23.30    6.80
  -4  -6  -4   19.60   21.10
   4  -6   4    6.20   14.20
  -4   6  -4   25.50    6.90
   4   6   4   20.40   10.80
  -4   6  -4   29.80   20.50
  -4   6  -4   28.80    7.80
  -5  -7   4    6.40    4.50
  -5   7   4    1.80    4.80
  -5   7   4   11.40    5.60
  -3  -7   4   19.40    7.40
   3  -7  -4   26.70    9.30
  -3  -7   4   12.80    3.70
   3   7  -4   21.30    4.80
  -3   7   4   12.80    4.80
  -3   7   4   24.50    6.50
   3   7  -4   20.50   10.40
  -3   7   4   22.20    6.10
   1  -7  -4  376.56   23.50
  -1   7   4  390.46   25.60
  -1  -7  -4  363.56   23.60
  -1  -7  -4  377.36   24.20
   1  -7   4  377.46   23.70
  -1   7  -4  372.06   23.90
   1   7   4  373.26   23.50
  -1   7  -4  389.36   24.00
  -3  -7  -4  107.49   12.60
   3  -7   4   96.89   13.50
  -3  -7  -4  102.29   11.50
   3   7   4  104.99   13.50
  -3   7  -4   95.09   11.20
  -3   7  -4  106.79   10.80
  -3   7  -4  113.79   13.20
  -5  -7  -4    5.70    4.80
  -5   7  -4    6.80    4.00
  -5   7  -4   12.10    4.80
  -4  -8   4   18.20    5.80
   4  -8  -4   20.90   11.30
  -4  -8   4   14.60    6.50
  -4   8   4   19.60    7.90
  -4   8   4   16.70    7.00
   4   8  -4   28.80   13.50
  -4   8   4   17.10    7.10
   2  -8  -4  348.97   23.40
  -2   8   4  378.86   24.30
   0  -8  -4 1630.74   86.99
   0  -8  -4 1734.83   86.69
   0   8  -4 1519.75   85.79
   0   8  -4 1423.46   85.79
   0   8   4 1537.15   86.29
   2  -8   4  207.68   16.70
  -2  -8  -4  203.58   16.20
  -2   8  -4  229.68   17.20
  -2   8  -4  198.98   17.30
   2   8   4  208.38   16.60
   4  -8   4   53.99   17.00
  -4  -8  -4   51.59    9.80
  -4  -8  -4   52.39   11.30
  -4   8  -4   59.49   21.20
  -4   8  -4   39.50    8.90
   4   8   4   45.30   12.10
  -4   8  -4   53.69    8.70
  -5  -9   4   -6.40    4.50
  -5   9   4    1.70    4.80
  -5   9   4   -4.40    4.20
   3  -9  -4   26.20    6.90
  -3  -9   4   25.50    9.80
  -3  -9   4   34.00    5.60
  -3   9   4   32.70    6.70
   3   9  -4   39.00    6.50
  -3   9   4   27.30    6.20
  -3   9   4   23.60    9.70
  -3   9   4   20.70    7.30
   1  -9  -4  228.48   15.40
  -1   9   4  191.68   14.60
   1  -9   4   71.89    9.70
  -1  -9  -4   80.39    8.00
  -1  -9  -4   64.39    8.20
   1   9   4   73.29    8.20
  -1   9  -4   63.29    7.80
  -1   9  -4   75.49    7.50
   3  -9   4   20.70    8.50
  -3  -9  -4   27.00    5.80
  -3   9  -4   22.70    5.20
   3   9   4   25.10    7.90
  -3   9  -4   11.10    7.10
  -3   9  -4   34.30    7.20
  -5  -9  -4    6.80    5.00
  -5   9  -4    0.50    3.60
  -5   9  -4    6.40    4.80
  -4 -10   4    2.60    6.00
   4 -10  -4    6.40    8.60
   4  10  -4    5.30    8.40
  -4  10   4    4.80    5.40
  -4  10   4   -6.20    6.50
  -4  10   4   -2.20    5.80
   2 -10  -4   15.50    4.60
  -2  10   4    7.40    4.60
   0 -10  -4  505.15   31.30
   0 -10  -4  538.65   30.90
   0  10  -4  539.15   32.50
   0  10   4  540.95   35.20
   0  10  -4  462.55   29.80
  -2 -10  -4  295.77   22.10
   2 -10   4  320.17   23.40
   2  10   4  309.67   22.40
  -2  10  -4  336.37   23.40
   4 -10   4  -19.40   22.80
  -4 -10  -4   27.90    8.30
  -4 -10  -4   39.50    8.20
   4  10   4    6.70    9.50
  -4  10  -4   16.70    7.20
  -4  10  -4   39.00    8.90
  -4  10  -4   49.00   16.50
  -5 -11   4    4.20    4.90
  -5  11   4    8.70    5.30
  -5  11   4   11.70    5.50
  -3 -11   4   -3.20   10.80
  -3 -11   4   22.80    7.10
   3 -11  -4   17.80    6.30
  -3  11   4   23.10    5.60
  -3  11   4   15.50    5.80
  -3  11   4   29.00    5.70
  -3  11   4   15.20    4.70
   1 -11  -4   94.39    9.90
   1 -11   4 1980.00  120.09
  -1 -11  -4 2073.39  117.79
  -1 -11  -4 2096.49  118.09
  -1  11  -4 2337.87  118.59
  -1  11  -4 2184.68  118.49
   1  11   4 2109.29  117.79
  -3 -11  -4  165.08   14.80
   3 -11   4  187.28   19.10
  -3 -11  -4  180.28   17.10
  -3  11  -4  156.78   18.30
   3  11   4  165.48   17.80
  -3  11  -4  188.08   15.40
  -3  11  -4  161.48   14.30
  -3  11  -4  184.18   21.70
  -5 -11  -4    4.10    4.40
  -5  11  -4    7.40    4.40
  -5  11  -4    2.30    4.40
  -4 -12   4   38.50    8.50
  -4 -12   4   27.80    6.90
   4 -12  -4   31.50   12.00
  -4  12   4   23.90    8.70
  -4  12   4   34.00    8.30
  -4  12   4   34.90    8.20
   4  12  -4   15.60    9.30
  -4  12   4   24.50    7.00
   2 -12  -4  566.24   33.10
  -2 -12   4  476.25   28.90
  -2  12   4  472.95   32.40
   0 -12  -4  349.47   23.50
   0  12  -4  373.66   22.20
   0  12   4  352.56   22.80
  -2 -12  -4  243.78   19.20
   2 -12   4  272.47   22.90
   2  12   4  271.47   19.80
  -2  12  -4  212.48   20.00
  -2  12  -4  271.47   20.30
  -4 -12  -4   16.40    6.20
   4 -12   4   28.60   26.10
  -4 -12  -4   29.60   10.70
  -4  12  -4   11.20    5.70
   4  12   4    0.40   10.80
  -4  12  -4   -5.50   13.10
  -4  12  -4   26.70    6.70
   4  12   4    4.80    5.20
  -5 -13   4   -5.90    5.40
  -5  13   4    0.70    4.90
  -5  13   4    0.00    4.40
  -3 -13   4   15.70   14.20
   3 -13  -4    4.00    6.00
  -3 -13   4   16.10    4.60
  -3  13   4    9.20    4.80
  -3  13   4    0.70    5.50
  -3  13   4    9.70    6.60
  -3  13   4   11.80    5.40
   3  13  -4    8.80    4.90
   1 -13  -4   53.39    7.20
   1 -13  -4   45.00    7.60
   1  13  -4   40.40    4.40
   1  13  -4   47.90    4.10
  -1 -13  -4  343.17   24.10
   1 -13   4  347.17   24.00
  -1 -13  -4  388.26   24.30
  -1  13  -4  357.36   24.20
  -1  13  -4  385.16   24.50
  -3 -13  -4    2.20    5.40
   3 -13   4   17.50    8.20
  -3 -13  -4   -3.90    4.80
  -3  13  -4   11.20   11.40
   3  13   4   13.90    6.90
  -3  13  -4    6.30    4.90
  -3  13  -4   14.30    4.60
  -5 -13  -4   -2.90    3.80
  -5  13  -4    8.40    5.20
  -5  13  -4   -5.10    3.40
   4 -14  -4   13.90   11.20
  -4 -14   4   13.30    6.80
   4  14  -4   -8.20    9.60
  -4  14   4   10.90    5.70
  -4  14   4    7.00    7.90
  -4  14   4   12.50    6.60
  -4  14   4    6.20    6.30
   2 -14  -4   31.00    7.20
  -2 -14   4   26.10    4.70
  -2  14   4   27.90    6.80
   0 -14  -4  426.86   28.30
   0 -14  -4  442.26   27.70
   0  14  -4  458.95   28.20
   0  14   4  428.66   27.50
  -2 -14  -4  323.37   23.70
   2  14   4  308.77   23.60
  -2  14  -4  321.17   24.70
  -2  14  -4  338.37   24.60
  -4 -14  -4    4.10    4.80
  -4 -14  -4   14.90    8.70
  -4  14  -4    6.40    5.50
  -4  14  -4  -36.30   18.80
  -4  14  -4    0.30    5.10
   4  14   4    5.10   12.20
   4  14   4   -4.90    4.00
  -5 -15   4   14.70    7.20
  -5  15   4   11.70    5.00
  -5  15   4    5.90    4.70
  -3 -15   4   50.49    8.00
   3 -15  -4   47.40   10.60
   3  15  -4   53.09    8.80
  -3  15   4   41.30    8.00
  -3  15   4   56.69    8.70
  -3  15   4   68.99   10.00
   1 -15  -4    7.40    6.20
   1 -15  -4   21.60    5.80
  -1 -15   4   12.70    4.20
   1  15  -4   12.60    3.00
  -1 -15  -4 3168.38  163.88
   1 -15   4 2868.01  163.28
   1  15   4 2873.81  163.28
  -1  15  -4 2963.10  163.78
   3 -15   4  105.69   26.00
  -3 -15  -4  126.79   13.00
  -3 -15  -4  130.29   15.80
  -3  15  -4  142.59   14.80
   3  15   4  144.99   16.90
  -3  15  -4  147.89   12.90
  -3  15  -4  134.59   13.30
  -3  15  -4  150.48   19.00
  -5 -15  -4   -0.20    4.20
  -5  15  -4   -0.70    3.20
  -5  15  -4    5.80    3.90
   4 -16  -4   12.00   13.10
  -4 -16   4   30.80    8.20
  -4  16   4   14.50    6.30
  -4  16   4   21.00    6.40
  -4  16   4   27.70    7.40
   4  16  -4   24.80    9.70
  -4  16   4   45.70   11.90
   2 -16  -4    7.10    5.60
  -2 -16   4    4.60    3.00
   2  16  -4    4.50    2.70
  -2  16   4    7.90    4.60
   0 -16  -4  462.35   29.50
   0 -16  -4  451.95   30.40
   0  16   4  453.95   29.50
   0  16  -4  489.65   29.10
  -2 -16  -4  639.34   42.40
   2 -16   4  707.73   43.40
   2 -16   4  581.94   46.80
  -2  16  -4  646.14   43.30
  -2  16  -4  724.93   41.20
   2  16   4  680.93   42.90
  -2  16  -4  661.83   43.60
  -4 -16  -4   10.80    6.80
  -4 -16  -4    0.70    9.70
  -4  16  -4   10.90    5.30
   4  16   4    7.10   13.10
  -4  16  -4   13.60    6.50
  -5  17   4    4.20    4.50
  -5  17   4   -4.90    4.00
  -3 -17   4    5.30    4.50
  -3 -17   4    8.90    7.40
   3 -17  -4   -3.80    7.60
  -3  17   4   19.50    5.60
  -3  17   4   16.10    5.30
   3  17  -4   19.00    6.10
  -3  17   4    5.00    7.00
   1 -17  -4   78.29   10.10
   1 -17  -4   70.09    9.70
  -1 -17   4   59.59    9.30
   1  17  -4   62.99    9.00
   1  17  -4   56.99    6.60
  -1 -17  -4   24.20    6.10
  -1 -17  -4   29.80   10.20
   1 -17   4   44.30    8.80
   1  17   4   29.50    6.90
  -1  17  -4   28.60    6.70
  -1  17  -4   18.60    6.10
  -3 -17  -4   37.10    7.90
  -3 -17  -4   38.10    9.50
   3 -17   4   44.70   20.20
   3  17   4   33.20    8.80
  -3  17  -4   20.90    6.10
  -5 -17  -4   -8.20    4.00
  -5  17  -4    1.40    3.40
  -5  17  -4    6.40    3.50
   4 -18  -4    1.00   14.30
  -4  18   4   18.20    7.00
   4  18  -4   22.30   10.40
  -4  18   4   19.70    6.50
  -4  18   4   25.90   12.40
  -4  18   4    9.90    6.10
   2 -18  -4   46.00    9.70
  -2 -18   4   52.19    7.00
  -2  18   4   46.70    7.00
   2  18  -4   43.20    6.30
   2  18  -4   55.89   10.60
  -2  18   4   38.00    8.20
  -2  18   4   41.50    6.80
   0 -18  -4  703.33   41.20
   0 -18  -4  639.24   41.90
   0  18   4  639.04   41.00
   0  18  -4  693.73   40.50
   2 -18   4   40.10   10.20
  -2 -18  -4   42.10    9.00
   2 -18   4   36.10   10.80
  -2 -18  -4   41.70   14.90
  -2  18  -4   48.90   10.20
   2  18   4   48.00    9.90
  -2  18  -4   48.70    9.50
  -4 -18  -4   36.90    7.70
  -4  18  -4   41.00    7.60
  -4  18  -4   40.00    9.40
  -5  19   4    5.60    4.30
  -5  19   4    7.70    4.10
  -3 -19   4   29.20    6.30
  -3  19   4   30.00    6.70
  -3  19   4   22.70    7.50
  -3  19   4   25.00    8.30
   1 -19  -4   18.00    6.20
  -1 -19   4   26.30    9.20
  -1 -19   4   28.20    5.40
   1 -19  -4   17.50    6.50
  -1  19   4   14.10    9.30
   1  19  -4   18.80    4.50
  -1 -19  -4  323.67   23.40
  -1  19  -4  302.57   23.00
  -1  19  -4  349.67   24.20
   1  19   4  313.47   23.40
  -3 -19  -4  218.98   20.70
  -3 -19  -4  199.08   17.90
   3  19   4  204.98   21.20
  -3  19  -4  205.48   17.50
  -3  19  -4  191.98   27.40
  -3  19  -4  182.48   16.30
  -5 -19  -4    9.10    6.60
  -5  19  -4    8.20    3.50
  -5  19  -4   13.00    3.70
  -4 -20   4    7.00    7.20
  -4 -20   4    5.60    6.70
  -4  20   4   10.30    7.30
  -4  20   4   10.70    6.10
   4  20  -4   21.10   16.40
  -4  20   4   -1.60    4.20
  -2 -20   4    9.90    7.50
  -2 -20   4   16.20    5.00
   2 -20  -4   12.80    6.70
  -2 -20   4   15.60    6.50
  -2  20   4   19.50    5.30
  -2  20   4   18.10    6.80
   2  20  -4    8.30    4.10
  -2  20   4   10.50    6.50
   0 -20  -4  697.63   45.10
   0 -20  -4  713.43   44.00
   0  20   4  675.23   43.90
   0  20  -4  764.52   43.70
  -2 -20  -4  221.38   19.70
   2 -20   4  237.38   21.80
  -2 -20  -4  238.28   21.00
   2  20   4  235.28   20.70
  -2  20  -4  231.48   22.10
  -2  20  -4  213.88   17.40
  -4 -20  -4   12.90   11.70
  -4 -20  -4   10.50    6.40
   4  20   4   24.20   15.50
  -4  20  -4    1.60    4.60
  -4  20  -4    8.60    5.10
  -5  21   4   -2.20    3.40
  -5  21   4   -1.80    3.50
  -3 -21   4   -2.40    5.10
   3 -21  -4  -19.10    9.50
  -3 -21   4   -2.40    5.10
   3  21  -4    1.10    5.50
  -3  21   4    2.30    4.90
  -3  21   4    8.10    5.00
  -3  21   4    4.90    4.90
  -1 -21   4    2.90    3.70
   1 -21  -4    5.20    5.40
   1 -21  -4   14.50    7.00
   1  21  -4    3.30    3.20
  -1  21   4    6.50   16.00
  -1 -21  -4    8.50    5.00
   1 -21   4    6.40    4.80
   1  21   4    0.30    4.60
  -1  21  -4    5.60    5.00
  -3 -21  -4   10.30    7.10
  -3 -21  -4    7.20    7.40
  -3  21  -4    6.10    5.40
   3  21   4   -6.20    8.00
  -3  21  -4   20.20    6.10
  -3  21  -4    5.00    4.60
  -5  21  -4   -0.40    3.00
  -5  21  -4    1.80    3.60
  -4 -22   4    1.80    5.50
  -4 -22   4   -1.30    8.70
  -4  22   4    5.60    6.20
  -4  22   4   -1.60    4.10
  -4  22   4   13.60    5.80
   2 -22  -4   63.99   12.80
  -2 -22   4   78.19    9.80
  -2 -22   4   82.79   11.00
  -2 -22   4   61.89   12.90
  -2  22   4   78.69   10.00
  -2  22   4   77.19   11.50
  -2  22   4   64.79    9.40
  -2  22   4   63.59    9.40
   0 -22   4    2.80    3.20
   0 -22  -4    5.80    4.80
   0 -22  -4   -0.60    6.40
   0  22   4    0.10    4.80
   0  22  -4    7.30    4.00
  -2 -22  -4   23.00    8.80
   2 -22   4   32.40   12.00
  -2 -22  -4   33.90    9.30
   2  22   4   29.90    8.90
   2  22   4   23.50    6.60
  -4 -22  -4   28.80    7.60
  -4  22  -4   25.80    5.60
  -4  22  -4   26.40    7.20
  -5  23   4   -1.10    3.40
  -5  23   4   -5.50    2.90
  -3 -23   4    9.80    6.30
  -3 -23   4    2.40   17.00
   3 -23  -4   12.30   11.40
  -3 -23   4   13.40    7.70
   3  23  -4    9.30    7.30
  -3  23   4   17.10    6.00
  -3  23   4   13.30    5.80
  -1 -23   4  298.87   26.40
  -1 -23   4  294.27   22.00
   1 -23  -4  296.57   25.60
  -1  23   4  327.27   21.00
   1  23  -4  297.97   21.70
   1 -23   4  255.97   20.50
  -1 -23  -4  282.47   22.40
  -1 -23  -4  258.87   21.10
  -1  23  -4  233.18   20.40
   1  23   4  259.07   21.40
  -3 -23  -4   24.90    9.70
  -3  23  -4    3.10    4.80
  -3  23  -4    0.30    5.00
  -3  23  -4    4.00    6.70
  -5  23  -4    8.80    3.40
  -4 -24   4    6.40    5.50
  -4  24   4    1.90    4.50
  -4  24   4    1.10    3.90
  -4  24   4   -0.60    4.50
   2 -24  -4   29.30   18.30
  -2 -24   4   25.60    9.20
  -2 -24   4   30.60    7.50
  -2 -24   4   34.80    7.20
  -2  24   4   23.80    6.10
  -2  24   4   25.80    7.90
  -2  24   4   47.00    7.50
  -2  24   4   40.80    7.40
   0 -24   4   46.00    8.90
   0 -24   4   45.70    7.20
   0 -24  -4   44.70   13.00
   0  24  -4   49.50    9.00
   0  24   4   37.50    8.70
  -2 -24  -4   68.29   11.90
  -2 -24  -4   38.10   10.00
   2  24   4   42.00    7.20
   2  24   4   62.49   11.90
  -4  24  -4   15.50    5.90
  -4  24  -4   21.00    6.50
  -5  25   4   -1.50    2.80
  -5  25   4   -6.80    3.50
  -3 -25   4    3.30    6.20
  -3 -25   4   -2.80   10.00
  -3  25   4    3.20    5.40
  -3  25   4   -3.40    4.90
  -3  25   4    2.30    4.50
  -1 -25   4   15.10    5.00
  -1 -25   4   24.90    6.30
  -1 -25   4   14.00    6.70
   1 -25  -4    8.60    9.50
  -1  25   4   14.60    4.40
  -1 -25  -4   95.79   12.60
  -1 -25  -4   78.79   11.40
   1 -25   4   78.89   11.20
   1 -25   4   77.89   11.90
  -1  25  -4   98.89   15.20
  -1  25  -4   68.79   11.80
   1  25   4   68.79   12.70
  -3 -25  -4   32.20   11.10
  -3  25  -4   27.30    6.30
   3  25   4   29.90   12.50
  -3  25  -4   33.00    7.20
  -5  25  -4    4.40    3.00
  -4 -26   4    7.00    5.00
  -4  26   4    5.50    4.50
  -4  26   4    1.00    4.60
  -4  26   4   -2.30    3.60
  -2 -26   4  147.99   20.30
   2 -26  -4  149.19   23.50
  -2 -26   4  202.48   18.10
  -2 -26   4  186.88   17.20
   2  26  -4  184.58   17.50
  -2  26   4  208.28   17.30
  -2  26   4  180.38   16.40
  -2  26   4  193.68   16.00
  -2  26   4  187.88   16.40
   0 -26   4   62.09    9.20
   0 -26  -4   64.19   11.50
   0 -26   4   85.89   13.80
   0 -26  -4  100.69   11.30
   0 -26   4   89.39   11.30
   0  26   4   70.49   12.40
   0  26  -4   76.39   11.30
  -2 -26  -4   20.90    8.90
  -2 -26  -4   30.90   11.90
  -2  26  -4   30.70    6.70
   2  26   4   36.70    6.60
   2  26   4   31.80   10.00
  -4  26  -4   26.60    6.40
  -4  26  -4   19.10    8.30
  -5  27   4   -3.00    2.60
  -3 -27   4   14.70    7.70
  -3 -27   4    9.90    8.40
   3 -27  -4   26.90   24.80
  -3  27   4    8.90    5.30
  -3  27   4    9.80    5.70
   3  27  -4    6.80    8.20
  -3  27   4    1.20    5.50
  -1 -27   4  200.18   17.40
  -1 -27   4  156.08   15.30
  -1 -27   4  181.48   19.80
  -1  27   4  192.28   15.10
   1  27  -4  190.68   17.60
  -1 -27  -4   41.50    9.90
  -1 -27  -4   31.30    8.60
   1 -27   4   40.30   11.00
   1 -27   4   62.29    9.30
   1 -27   4   42.00   10.10
  -1  27  -4   40.90    8.90
  -1  27  -4   50.39    8.80
   1  27   4   49.40   11.50
  -3 -27  -4   81.29   15.90
  -3  27  -4   46.00    7.90
   3  27   4   68.89   16.10
  -3  27  -4   46.40    8.50
  -4  28   4   -0.40    6.50
  -4  28   4    0.30    3.50
  -4  28   4   -1.90    4.00
  -2 -28   4   -1.40    6.80
  -2 -28   4    3.80    6.50
   2 -28  -4    2.30   16.60
  -2 -28   4    4.70    6.30
  -2  28   4   -0.50    7.00
  -2  28   4    3.00    6.30
  -2  28   4    0.50    4.50
   2  28  -4   11.10    6.80
   0 -28   4   86.69   12.90
   0 -28  -4   95.99   12.40
   0 -28   4   83.09   10.40
   0 -28  -4   90.99   14.00
   0 -28   4  119.19   13.50
   0  28   4   76.49   14.60
   0  28  -4   99.69   13.20
  -2 -28  -4    2.00    4.70
  -2 -28  -4    9.60    7.00
  -2  28  -4    3.10    3.90
   2  28   4   11.40    5.30
   2  28   4    1.00    8.20
  -4  28  -4    7.80    4.40
  -4  28  -4    4.70    3.90
  -3 -29   4   20.90    9.00
  -3 -29   4    5.40    6.50
   3  29  -4    8.40   10.90
  -3  29   4    3.00    5.40
  -3  29   4    0.30    5.10
  -3  29   4   13.50    8.40
  -1 -29   4    7.40    6.70
  -1 -29   4   14.40    5.70
  -1 -29   4    8.20    6.80
  -1  29   4   10.10    3.90
   1 -29   4   30.30    8.70
  -1 -29  -4    5.00    8.30
   1 -29   4   16.10    5.70
  -1 -29  -4   19.20    6.80
   1 -29   4    7.70    7.60
  -1  29  -4    8.80    9.50
   1  29   4   27.30    8.90
  -1  29  -4   23.90    5.20
  -3 -29  -4   37.20   10.70
   3  29   4  -13.10   16.10
  -3  29  -4   22.40    9.10
  -4  30   4   -3.30    3.40
  -4  30   4    5.70    5.60
  -4  30   4   11.40    4.60
  -2 -30   4   75.39   16.30
  -2 -30   4   99.39   14.60
   2  30  -4   81.99   14.30
  -2  30   4   60.99   10.50
  -2  30   4   89.39   12.10
  -2  30   4   86.09   11.50
   0 -30   4  308.47   24.00
   0 -30  -4  313.37   28.00
   0 -30  -4  380.76   27.70
   0 -30   4  366.56   27.80
   0  30  -4  338.07   27.40
   0  30   4  334.07   22.50
  -2 -30  -4   67.69   13.50
  -2 -30  -4   79.89   16.30
   2  30   4   77.89   15.40
  -2  30  -4   70.89   10.60
  -2  30  -4   71.89    9.50
   2  30   4   71.59   10.00
  -4  30  -4   15.00    4.00
  -4  30  -4   23.10    5.80
  -3 -31   4    0.40    9.90
  -3 -31   4   16.50    8.50
  -3  31   4   20.10    6.10
   3  31  -4   16.80   15.10
  -1 -31   4  137.79   20.00
  -1 -31   4  174.68   18.10
  -1  31   4  161.58   21.80
   1 -31   4    5.50    6.50
   1 -31   4   10.50   10.10
  -1 -31  -4    6.60    8.20
  -1 -31  -4   16.80    7.90
   1  31   4    6.50    9.50
  -1  31  -4   15.90    6.80
  -3 -31  -4   46.50   16.10
  -3  31  -4   18.30    5.70
  -3  31  -4   16.70    5.80
  -4  32   4    0.10    3.90
  -4  32   4    0.90    3.20
  -2 -32   4    7.30    8.10
  -2 -32   4    1.40    6.00
  -2 -32   4    4.70    6.40
  -2  32   4    5.30    5.70
   2  32  -4   -8.20    8.00
  -2  32   4   -0.40    5.00
   0 -32   4   12.30    5.60
   0 -32   4   17.00    8.30
   0 -32  -4    9.10    6.80
   0 -32  -4   32.10   12.50
   0 -32   4   19.60    7.20
   0  32   4   14.50    4.70
  -2 -32  -4  -18.00   11.60
   2  32   4    1.10    4.50
   2  32   4  -20.80   12.20
  -2  32  -4    2.50    4.40
  -2  32  -4    8.00    4.00
   4  32   4    1.40    3.10
  -4  32  -4   -3.90    3.20
  -4  32  -4   -3.60    2.80
  -3 -33   4    0.10    5.70
  -3 -33   4   -9.50   12.80
  -3  33   4    4.10    4.70
  -3  33   4    8.40    5.20
  -1 -33   4   26.20    7.30
  -1 -33   4   29.70    9.80
  -1 -33   4   32.20   10.20
   1  33  -4   38.20   10.70
  -1  33   4   21.70    6.80
  -1  33   4   35.50    8.20
   1 -33   4   17.80    5.80
  -1 -33  -4   13.90   11.00
   1 -33   4   12.20    8.40
   1 -33   4    3.00   12.30
  -1 -33  -4   23.70    8.20
   1  33   4   25.70   13.00
  -1  33  -4   37.90   16.50
  -3  33  -4   13.80    4.90
  -3  33  -4   11.00    4.40
  -4  34   4    5.50    3.50
  -4  34   4    3.50    3.00
  -2 -34   4   44.30   13.40
  -2 -34   4   77.89   11.90
  -2 -34   4   71.79   15.80
  -2  34   4   69.39   10.00
  -2  34   4   67.79   10.60
   2  34  -4   73.39   15.30
   0 -34   4   19.60    6.50
   0 -34   4   20.60    9.60
   0 -34   4   27.10    8.50
   0  34   4   37.80    6.30
   0  34  -4   29.90   10.50
  -2 -34  -4   41.50   14.20
  -2  34  -4   50.39    8.80
   2  34   4   75.39   20.20
  -2  34  -4   30.70    6.90
   2  34   4   43.50    8.00
  -4  34  -4   27.20    4.70
   4  34   4    8.30    4.10
  -4  34  -4   16.40    3.60
  -3 -35   4    1.50    5.30
  -3  35   4    6.10    4.60
  -3  35   4   14.30    4.60
  -1 -35   4  148.39   27.50
  -1 -35   4  164.18   16.50
   1  35  -4  146.79   19.90
  -1  35   4  177.08   15.60
  -1  35   4  132.49   14.30
   1 -35   4   96.79   17.60
   1 -35   4   68.29   11.80
  -1 -35  -4   93.99   20.10
  -3  35  -4   38.50    6.50
  -3  35  -4   32.00    5.70
  -4  36   4   -2.30    2.50
  -4  36   4    4.20    2.50
  -2 -36   4   13.00   12.30
  -2 -36   4   -1.50    6.70
  -2  36   4   -3.40    4.30
  -2  36   4    5.90    5.40
  -2  36   4    9.10    6.60
   2  36  -4  -21.10   18.40
   0 -36   4   -0.80    5.70
   0 -36   4    1.70   14.10
   0 -36   4   12.80    5.70
   0  36  -4   22.80   12.00
   0  36   4    4.60    4.50
  -2 -36  -4   20.80   20.10
   2  36   4    2.00    4.30
  -2  36  -4    0.30    4.00
  -2  36  -4    2.60    4.00
   2  36   4  -18.90   36.30
  -4  36  -4   -2.10    2.70
  -4  36  -4   10.50    4.00
   4  36   4    0.10    2.30
  -3 -37   4    2.80    5.60
  -3  37   4    4.60    4.30
  -3  37   4    9.40    4.40
  -1 -37   4  101.09   16.60
  -1 -37   4   84.49   16.60
   1  37  -4  101.49   11.80
  -1  37   4  131.19   12.60
   1  37  -4   98.39   16.70
  -1  37   4  110.09   13.00
   1 -37   4   43.40   10.40
  -1 -37  -4   84.09   21.70
  -1  37  -4   63.89    9.10
   1  37   4   62.49   10.00
  -3  37  -4   31.20    6.00
  -3  37  -4   30.90    5.30
  -2 -38   4   17.10    8.60
  -2  38   4   17.40    6.00
   0 -38   4   86.19   18.60
   0 -38   4   76.49   11.70
   0 -38   4   60.29   11.40
   0  38  -4   86.39   19.10
   0  38   4   62.29   10.10
   0  38  -4   84.39   10.20
   0  38   4   70.79    9.30
  -2  38  -4   53.19    8.10
  -2  38  -4   60.69    8.70
   2  38   4   47.70    8.00
  -3 -39   4    3.60    6.00
  -3  39   4    7.50    5.10
  -3  39   4    6.20    4.50
  -1 -39   4   22.80    9.70
  -1 -39   4   42.50   14.30
  -1  39   4   46.60    8.90
   1  39  -4   32.80    6.80
  -1  39   4   32.50    7.40
   1  39   4   32.00    7.70
  -1  39  -4   35.30    7.60
  -3  39  -4    8.60    3.70
  -3  39  -4    1.30    3.60
  -2 -40   4    1.10    5.60
  -2  40   4    4.00    4.00
  -2  40   4    2.40    3.60
   0 -40   4   -7.70   25.40
   0 -40   4   10.40    5.50
   0  40  -4   39.50   24.00
   0  40  -4    1.50    4.60
   0  40   4   20.70    5.40
   0  40   4    9.50    5.20
  -2  40  -4   14.50    6.80
  -2  40  -4    9.80    4.70
   2  40   4    8.30    3.80
  -3 -41   4   -1.70    3.60
  -3  41   4    6.50    3.30
  -1  41   4   20.10    5.80
  -1  41   4   20.90    5.90
   1  41  -4   20.50    6.00
  -1  41  -4   49.20    7.70
   1  41   4   53.49    8.80
  -3  41  -4   14.80    3.80
  -2 -42   4    7.90    5.40
  -2  42   4   18.10    4.90
  -2  42   4   18.70    4.20
   0 -42   4   67.69   11.50
   0  42   4  105.69   11.90
   0  42   4   77.59   10.10
   0  42  -4   88.69    9.60
  -2  42  -4  107.29   10.30
   2  42   4  110.79   10.40
  -3  43   4    4.90    2.80
  -1 -43   4    3.60    5.30
  -1  43   4    2.20    3.40
  -1  43   4    2.50    3.90
  -1  43  -4   12.50    4.10
   1  43   4   20.60    5.50
  -3  43  -4    6.70    2.50
  -2 -44   4    0.60    3.80
  -2  44   4   -5.20    3.00
  -2  44   4    1.60    3.40
   0 -44   4   -1.10    4.20
   0  44   4    4.90    5.10
   0  44   4    4.80    4.30
   0  44  -4    5.50    3.80
   2  44   4    7.30    3.40
  -2  44  -4   -1.50    2.60
  -1 -45   4    2.00    3.90
  -1  45   4    7.00    4.10
  -1  45   4    1.20    3.50
   1  45   4   50.29    7.40
  -1  45  -4   53.19    6.90
  -2 -46   4    5.00    4.60
  -2  46   4   10.10    3.60
  -2  46   4    5.90    3.10
   0  46   4   33.10    6.50
   0  46  -4   32.40    5.50
   2  46   4   37.70    5.60
  -2  46  -4   40.30    5.50
  -1 -47   4    1.30    3.60
  -1  47   4   -0.50    2.80
  -1  47   4    4.20    3.10
  -1  47  -4   21.80    4.30
   1  47   4   16.40    4.60
  -1  47  -4   18.70    4.00
  -2  48   4   -2.50    2.10
   2  48  -4    6.10    2.90
   0  48   4    2.30    3.10
  -1  49   4    2.50    3.20
  -1  49   4    3.60    2.80
  -1  49  -4   28.30    4.40
   1  49   4   29.70    4.80
  -1  49  -4   25.20    4.20
   0  50   4   15.90    3.60
   0  50  -4   11.20    3.30
  -4   0   5    6.70    5.20
   4   0  -5  -17.20   10.90
  -4   0   5    5.70    6.00
  -4   0   5   -1.40    5.30
  -2   0   5   -6.80    2.90
  -2   0   5   -0.60    1.90
   0   0  -5    2.80    2.80
   0   0   5    1.50    2.30
  -2   0  -5    1.10    3.40
   2   0   5    6.40    4.10
  -2   0  -5    4.60    6.30
   4   0   5    3.30   13.20
  -4   0  -5   -0.20   12.80
  -4   0  -5   -0.80    5.00
  -4   0  -5    8.40    5.90
  -5  -1   5   -6.60    6.20
  -5  -1   5   -1.60    4.90
  -5   1   5    3.30    5.10
  -5   1   5   -9.30    4.20
  -3  -1   5   14.30    3.80
  -3  -1   5   17.40    4.90
   3  -1  -5   13.60    4.60
  -3   1   5   11.70    4.40
   3   1  -5   15.90    4.50
  -3   1   5   17.10    6.10
  -1   1   5  214.58   13.80
  -1   1   5  252.37   14.20
  -1  -1  -5  100.19    8.90
   1  -1   5  103.79    9.20
  -1  -1  -5  109.89   10.00
  -1   1  -5  106.69    9.80
   1   1   5   92.59    9.00
  -1   1  -5   97.89   10.30
  -3  -1  -5  130.89   15.10
  -3  -1  -5  164.98   13.70
   3  -1   5  149.88   15.20
   3   1   5  160.88   16.00
  -3   1  -5  133.09   13.20
  -3   1  -5  148.39   13.20
  -3   1  -5  117.09   13.90
  -5  -1  -5    3.90    4.70
  -5   1  -5    4.20    7.10
  -5   1  -5    3.40    4.30
  -4  -2   5   -6.00    5.60
  -4  -2   5    8.30    5.90
  -4  -2   5    1.50    6.10
  -4   2   5   13.20    6.60
  -4   2   5   -3.40    5.00
  -4   2   5   -4.90    5.40
   2  -2  -5  373.96   22.10
   2  -2  -5  400.66   22.40
  -2   2   5  355.76   23.60
  -2   2   5  407.66   23.40
   0  -2  -5  222.88   14.10
   0  -2  -5  224.18   14.80
   0   2  -5  227.28   14.50
   0   2  -5  208.28   14.00
   2  -2   5   45.40    8.00
  -2  -2  -5   38.90    7.00
   2   2   5   51.39    8.60
  -2   2  -5   45.00    8.40
  -2   2  -5   57.19    8.40
   4  -2   5  103.09   20.40
  -4  -2  -5  157.78   22.00
  -4  -2  -5  147.79   15.00
  -4   2  -5  117.69   14.20
  -4   2  -5  170.38   24.50
  -4   2  -5  169.08   15.70
   4   2   5  146.69   22.90
  -5  -3   5    1.10    4.60
  -5  -3   5  -15.00    6.70
  -5   3   5   -3.30    4.50
  -3  -3   5   19.60    6.40
  -3  -3   5   11.20    3.60
   3  -3  -5   12.30    8.10
  -3  -3   5   17.70    4.80
  -3   3   5    8.10    4.70
   3   3  -5    9.40    9.40
  -3   3   5   21.60    5.70
  -3   3   5    5.70    4.80
   1  -3  -5 1088.09   58.89
   1  -3  -5 1026.60   58.99
  -1   3   5 1068.49   59.79
  -1   3   5 1141.59   59.79
   1  -3   5   85.09    8.10
  -1  -3  -5   92.79    9.20
  -1  -3  -5   85.79    8.40
  -1   3  -5   79.99    8.80
   1   3   5   92.89    8.80
  -1   3  -5   91.89    8.50
  -3  -3  -5   82.19   10.90
   3  -3   5   86.99   12.50
  -3  -3  -5   80.19   12.00
  -3  -3  -5   89.39   10.10
  -3   3  -5   77.69   11.60
  -3   3  -5   93.79   10.90
   3   3   5   87.49   20.10
  -3   3  -5   79.79   10.00
  -5  -3  -5   15.70    5.50
  -5   3  -5   11.40    5.00
  -5   3  -5    9.80    5.00
  -4  -4   5    0.60    6.00
  -4  -4   5    8.70    5.50
  -4  -4   5   11.60    6.40
  -4   4   5    8.80    6.20
  -4   4   5   -5.50    5.10
  -4   4   5   -1.20    4.90
   2  -4  -5   19.00    4.60
   2  -4  -5    9.80    3.30
  -2   4   5   15.60    4.30
  -2   4   5   15.50    5.20
   0  -4  -5   77.09    6.70
   0  -4  -5   91.09    8.10
   0   4  -5   74.29    6.70
   0   4   5   84.19    6.60
   0   4  -5   89.09    7.30
  -2  -4  -5   44.20    7.80
   2  -4   5   33.50    7.00
   2   4   5   37.40    7.60
  -2   4  -5   24.50    6.10
  -2   4  -5   24.20    7.10
  -4  -4  -5   15.40   11.20
   4  -4   5   23.80   16.00
  -4  -4  -5    2.00    5.30
  -4  -4  -5    8.00    7.40
  -4   4  -5    3.50    4.90
  -4   4  -5    4.80   10.10
  -4   4  -5   15.10    6.00
   4   4   5    7.30   10.10
  -5  -5   5   -0.70    4.50
  -5   5   5    2.80    4.60
  -5   5   5    8.90    5.20
  -3  -5   5   28.20    6.70
   3  -5  -5   17.10    6.10
  -3  -5   5   14.30    4.00
  -3  -5   5   25.70    6.50
  -3   5   5   29.80    6.70
  -3   5   5   23.50    6.10
  -3   5   5   25.00    7.70
   3   5  -5   23.90    4.90
   3   5  -5   20.30    7.00
  -3   5   5   21.40    5.40
   1  -5  -5 1958.60  104.39
  -1   5   5 1787.72  104.69
  -1   5   5 1995.40  104.79
  -1  -5  -5  315.17   21.00
   1  -5   5  300.57   22.40
  -1  -5  -5  307.97   20.10
  -1   5  -5  313.17   20.20
   1   5   5  294.17   20.10
  -1   5  -5  287.47   20.20
   3  -5   5  224.38   20.50
  -3  -5  -5  236.78   18.90
  -3  -5  -5  229.38   19.90
  -3  -5  -5  215.08   17.40
  -3   5  -5  208.88   17.80
  -3   5  -5  241.48   21.20
  -3   5  -5  219.58   17.60
   3   5   5  239.88   21.30
  -5  -5  -5    7.00    4.70
  -5   5  -5    0.10    3.70
  -5   5  -5    6.70    4.80
   4  -6  -5   18.50    9.00
  -4  -6   5    3.90    5.40
  -4  -6   5   16.20    7.30
  -4  -6   5    4.70    4.90
  -4   6   5    7.10    6.30
  -4   6   5    8.40    7.40
   4   6  -5   17.20   10.00
  -4   6   5    8.30    6.00
   2  -6  -5  236.88   16.50
  -2   6   5  223.28   19.00
  -2   6   5  272.47   17.60
   0   6  -5  163.28   11.50
   0   6  -5  178.68   11.90
  -2  -6  -5  117.09   11.50
   2  -6   5   95.19   11.90
  -2   6  -5  120.79   11.60
   2   6   5  117.39   11.80
  -4  -6  -5  103.69   18.10
  -4  -6  -5  100.19   12.30
   4   6   5   79.19   16.20
  -4   6  -5   83.89   11.80
  -4   6  -5   89.99   12.00
  -4   6  -5   69.89   14.30
  -5  -7   5   -3.80    4.40
  -5   7   5    3.70    5.10
  -5   7   5   -5.70    4.20
  -3  -7   5    9.20    3.30
   3  -7  -5   14.90    5.00
  -3  -7   5    7.30    5.10
  -3   7   5    9.60    5.20
   3   7  -5   16.00    4.00
  -3   7   5    5.00    6.10
  -3   7   5   11.00    5.60
  -3   7   5    8.70    5.90
   1  -7  -5  294.17   19.10
  -1  -7  -5   77.79    9.20
   1  -7   5   76.59    8.10
  -1  -7  -5   74.69    8.10
  -1   7  -5   79.49    8.60
  -1   7  -5   77.49    8.00
   3  -7   5   28.30    8.90
  -3  -7  -5   18.30    7.60
  -3  -7  -5   25.30    5.60
  -3   7  -5   21.40    5.50
   3   7   5   32.60    9.20
   3   7   5   21.80    6.90
  -3   7  -5   25.90    8.60
  -3   7  -5   16.20    5.00
  -5  -7  -5   11.20    5.30
  -5   7  -5    3.10    4.10
  -5   7  -5    9.70    4.40
  -4  -8   5   10.20    6.00
   4  -8  -5    6.20    9.20
  -4   8   5    9.90    5.90
   4   8  -5    0.10    7.70
  -4   8   5    7.20    7.30
  -4   8   5  -12.70   14.90
  -4   8   5   11.40    5.80
  -2   8   5   46.50    7.50
  -2   8   5   56.39   11.50
   0  -8  -5   83.19    7.60
   0  -8  -5   82.09    8.60
   0   8  -5   83.19    7.10
   0   8   5   83.09    7.40
   0   8  -5   69.39    7.30
  -2  -8  -5   68.29    9.30
  -2   8  -5   55.19   10.00
  -2   8  -5   52.89    8.60
   2   8   5   69.99    9.40
  -4  -8  -5   20.90   11.10
   4  -8   5   26.60   21.90
  -4  -8  -5   16.30    5.90
  -4   8  -5   16.80    6.50
  -4   8  -5    8.90    5.90
  -4   8  -5   10.90   13.10
   4   8   5    7.90   11.80
  -5   9   5   15.70    5.80
  -5   9   5   10.50    6.20
  -3  -9   5   29.90    6.10
   3  -9  -5   24.90    7.00
   3   9  -5   12.40    6.90
   3   9  -5   26.00    5.10
  -3   9   5   20.40    6.70
  -3   9   5   28.00    6.30
  -3   9   5   32.30    7.20
   1  -9   5  762.52   44.70
  -1  -9  -5  760.92   45.30
  -1  -9  -5  752.02   44.70
   1   9   5  708.53   44.20
  -1   9  -5  764.42   44.80
  -1   9  -5  777.82   44.90
   3  -9   5   77.39   13.20
  -3  -9  -5   94.29   10.40
  -3  -9  -5  109.19   13.20
   3   9   5   92.29   13.40
  -3   9  -5   89.89   14.10
  -3   9  -5   90.09   10.20
  -3   9  -5   91.39   11.00
  -5  -9  -5   -0.60    3.80
  -5   9  -5    2.20    3.90
  -5   9  -5    2.60    3.90
  -4 -10   5   20.00    6.20
   4 -10  -5   34.10   10.00
  -4 -10   5   14.40    5.50
  -4  10   5   17.00    6.80
  -4  10   5   23.20    7.00
   4  10  -5   17.80    9.00
  -4  10   5   14.50    7.30
  -4  10   5    7.80    7.90
   2 -10  -5  530.15   33.10
  -2  10   5  514.95   33.20
   0 -10  -5  283.37   19.00
   0 -10  -5  300.67   20.00
   0 -10   5  288.07   21.20
   0  10  -5  314.07   18.70
   0  10   5  264.87   18.50
  -2 -10  -5  282.97   19.70
   2 -10   5  231.18   20.90
  -2  10  -5  247.18   19.40
   2  10   5  237.18   19.00
  -2  10  -5  220.98   19.60
  -4 -10  -5   21.60   11.30
  -4 -10  -5   36.70    8.30
  -4  10  -5   20.90    7.10
  -4  10  -5   30.60    8.00
   4  10   5   15.70    6.50
   4  10   5    1.00   12.40
  -4  10  -5   13.60   16.80
  -5 -11   5   -5.50    7.10
  -5  11   5    2.30    4.50
  -5  11   5   -0.40    3.90
  -3 -11   5   34.70   11.90
   3 -11  -5    0.20    5.70
  -3 -11   5   11.40    3.70
  -3  11   5    0.70    4.30
  -3  11   5   10.10    5.40
   3  11  -5   23.90    7.20
   3  11  -5   18.70    8.20
  -3  11   5   23.90    6.00
  -3  11   5    1.30    5.80
   1 -11  -5   43.80    7.10
  -1 -11   5   41.80    4.50
  -1 -11  -5   32.70    6.60
  -1 -11  -5   29.00    6.90
   1 -11   5   27.30    6.10
  -1  11  -5   39.20    6.90
  -1  11  -5   30.90    6.60
   1  11   5   39.00    6.70
  -3 -11  -5   16.50    5.80
  -3 -11  -5   13.30    5.40
   3 -11   5   14.10    9.80
  -3  11  -5   18.60    5.50
  -3  11  -5   18.80    5.50
  -3  11  -5    7.50    8.50
   3  11   5   15.00    7.20
  -5 -11  -5    6.10    6.00
  -5  11  -5    3.10    4.20
  -5  11  -5    8.00    4.60
  -4 -12   5   -8.80    5.90
   4 -12  -5  -13.20    9.30
  -4 -12   5    1.70    5.60
  -4  12   5   -4.10    5.50
  -4  12   5    8.90    9.00
  -4  12   5    3.50    5.70
   4  12  -5   13.00    9.30
  -4  12   5    2.10    5.60
   2 -12  -5   30.90    7.10
  -2  12   5   18.80    5.60
   0 -12  -5  152.98   12.70
   0 -12  -5  126.99   11.00
   0  12  -5  136.59   14.20
  -2 -12  -5   69.19    9.30
   2 -12   5   55.79   10.50
  -2  12  -5   62.29   11.00
   2  12   5   60.99    9.50
  -2  12  -5   55.99   10.60
  -4 -12  -5   11.90    9.80
  -4 -12  -5    0.30    5.30
   4  12   5    2.50    4.80
  -4  12  -5    6.50    4.80
   4  12   5   26.20   13.00
  -4  12  -5    0.30    5.40
  -4  12  -5  -24.70   22.90
  -5 -13   5    8.80    5.70
  -5  13   5    6.10    4.40
  -5  13   5    0.30    4.80
   3 -13  -5   27.50    7.90
  -3 -13   5   16.60    4.60
  -3  13   5   31.60    8.20
  -3  13   5   28.20    7.00
   3  13  -5   26.90    4.80
  -3  13   5   13.70    5.10
  -1 -13   5  197.58   13.70
   1 -13  -5  217.18   16.80
   1  13  -5  210.68   14.10
  -1 -13  -5 5646.94  300.17
  -1 -13  -5 5517.05  304.37
   1 -13   5 5477.35  299.77
   1  13   5 5355.26  299.87
  -1  13  -5 5427.86  300.37
  -1  13  -5 5773.72  300.67
   3 -13   5  183.18   22.90
  -3 -13  -5  170.28   17.80
  -3 -13  -5  173.28   15.30
  -3  13  -5  180.68   14.60
  -3  13  -5  183.28   15.70
   3  13   5  166.18   19.10
  -3  13  -5  186.48   18.20
  -3  13  -5  167.28   21.40
  -5 -13  -5    5.20    4.20
  -5  13  -5    0.30    3.50
  -5  13  -5   -1.40    3.60
   4 -14  -5    2.40   11.60
  -4 -14   5    6.60    7.00
  -4 -14   5   13.20    5.90
  -4  14   5   26.30    8.10
  -4  14   5   11.90    6.70
  -4  14   5   12.10    5.80
   4  14  -5   27.90   10.70
  -4  14   5   25.50    9.60
   2 -14  -5   43.80    8.90
  -2 -14   5   46.10    5.40
  -2  14   5   52.99    8.40
   0 -14  -5  358.06   24.60
   0 -14  -5  379.66   24.30
   0  14  -5  359.36   22.60
   0  14   5  326.97   23.10
  -2 -14  -5  223.08   17.50
   2 -14   5  196.28   18.80
  -2  14  -5  177.08   15.90
   2  14   5  189.58   17.20
  -2  14  -5  197.28   19.10
  -2  14  -5  189.38   18.10
  -4 -14  -5    0.70    9.60
  -4 -14  -5   -0.10    5.60
  -4  14  -5   10.40    5.30
   4  14   5    6.70    5.60
  -4  14  -5    7.90    5.30
   4  14   5   23.00   14.30
  -5 -15   5   -8.60   12.10
  -5  15   5   -1.00    4.40
  -5  15   5   -0.30    3.70
   3 -15  -5   16.30    7.50
  -3 -15   5   -2.90    7.20
  -3 -15   5   20.90    9.00
  -3 -15   5    9.40    4.80
  -3  15   5   12.00    5.70
  -3  15   5   14.60    5.30
   3  15  -5   11.80    5.30
  -3  15   5   14.00    5.90
  -3  15   5   13.60    6.00
   1 -15  -5   40.80    8.20
   1  15  -5   27.30    7.70
   1  15  -5   30.20    4.10
  -1 -15  -5  150.58   13.80
  -1 -15  -5  121.69   14.00
   1  15   5  138.79   13.60
  -1  15  -5  166.08   13.30
  -1  15  -5  158.98   13.60
   3 -15   5   10.00   14.10
  -3 -15  -5   14.30    6.10
  -3  15  -5   15.10   11.30
   3  15   5   20.60    8.80
  -5 -15  -5    6.60    3.90
  -5  15  -5   -5.20    2.80
  -5  15  -5   -5.80    3.60
   4 -16  -5   19.00   12.60
  -4 -16   5   -8.00    7.80
  -4 -16   5    8.10    6.30
  -4  16   5    5.00    5.10
  -4  16   5    6.70    9.70
  -4  16   5   19.80    6.50
  -4  16   5   17.90    6.70
  -2 -16   5    3.70    2.90
   2 -16  -5   -2.20    4.40
  -2  16   5    2.80    4.50
  -2  16   5   -1.80    3.70
   2  16  -5    4.20    4.00
   2  16  -5   -1.00    2.20
   0 -16  -5  227.58   17.00
   0 -16  -5  217.28   18.20
   0  16  -5  241.58   16.40
   0  16   5  214.88   16.90
  -2 -16  -5  413.76   28.10
   2 -16   5  349.96   28.50
  -2  16  -5  373.86   27.50
  -2  16  -5  366.66   28.40
   2  16   5  363.96   27.20
  -2  16  -5  388.56   28.50
  -4 -16  -5   31.60   12.30
  -4 -16  -5   27.40    7.20
  -4  16  -5   32.40    8.20
  -4  16  -5   31.20    9.00
  -5  17   5    4.40    5.40
  -5  17   5    0.70    5.30
  -3 -17   5    5.90    7.00
   3 -17  -5   19.70    8.30
  -3 -17   5   13.90    5.10
  -3  17   5   15.40    8.90
  -3  17   5   14.00    7.00
  -3  17   5    7.30    5.60
   3  17  -5   19.10    5.90
  -3  17   5   13.80    5.70
   1 -17  -5   51.99    8.80
   1 -17  -5   50.39    8.60
   1  17  -5   53.79    7.60
   1  17  -5   40.40    5.50
  -1 -17  -5  254.57   23.20
  -1  17  -5  258.47   20.20
  -1  17  -5  289.77   21.40
   1  17   5  290.57   21.00
  -3 -17  -5   11.50    7.60
  -3 -17  -5    6.20    8.60
  -3  17  -5   21.80    7.10
  -3  17  -5   15.10   14.70
  -3  17  -5   13.80    5.80
  -3  17  -5   25.70    5.80
   3  17   5    4.10    8.90
  -5 -17  -5    6.30    4.40
  -5  17  -5    3.00    3.60
   4 -18  -5   34.80   15.20
  -4 -18   5    1.40    7.00
  -4 -18   5   13.50    6.40
  -4  18   5   12.00    6.80
   4  18  -5   26.70   10.70
  -4  18   5    4.20    8.80
  -4  18   5   18.70    8.00
  -2 -18   5    0.70    3.30
  -2 -18   5    4.90    5.70
   2 -18  -5   -2.70    5.40
   2  18  -5    0.60    2.70
  -2  18   5   -0.50    4.50
  -2  18   5    9.60    4.90
   2  18  -5   -6.30    6.70
  -2  18   5   -3.20    4.40
   0 -18  -5 1611.84   93.29
   0 -18  -5 1617.54   91.89
   0  18   5 1532.25   91.49
   0  18  -5 1699.73   91.29
   2 -18   5  503.95   34.40
  -2 -18  -5  453.45   32.50
  -2  18  -5  441.56   29.90
   2  18   5  487.75   32.90
  -2  18  -5  418.06   33.30
  -4 -18  -5    1.50    5.20
  -4 -18  -5   -1.30   11.80
   4  18   5    1.60   18.20
   4  18   5    1.10    3.90
  -4  18  -5   10.70    6.00
  -4  18  -5    2.80    4.80
  -5  19   5   -3.80    3.00
  -5  19   5   -2.80    3.60
  -3 -19   5   -5.60    4.50
  -3 -19   5    2.30    8.00
   3  19  -5    9.30    5.60
  -3  19   5   -9.90    5.80
  -3  19   5    1.40    4.80
  -3  19   5    2.30    5.30
   1 -19  -5   39.50    9.00
  -1 -19   5   40.00    8.60
   1  19  -5   52.29    6.40
  -1 -19  -5   27.10    7.30
   1  19   5   23.40    6.60
  -1  19  -5   13.30    5.50
  -3 -19  -5   24.20    6.60
   3  19   5   22.70    9.60
  -3  19  -5   21.80    6.60
  -3  19  -5   17.70    5.90
  -5 -19  -5    5.20    5.90
  -5  19  -5   -1.00    2.80
  -5  19  -5   -2.20    4.60
   4 -20  -5    5.00   18.80
  -4 -20   5    0.90    6.10
  -4 -20   5    6.60    7.80
  -4  20   5   10.60    6.20
  -4  20   5    7.70    5.10
  -4  20   5    8.20    6.40
   2 -20  -5   34.60    9.40
  -2 -20   5   43.90   12.10
  -2 -20   5   37.70   11.70
  -2 -20   5   35.70    6.90
  -2 -20   5   30.30    8.00
  -2  20   5   40.50    7.50
  -2  20   5   43.70    7.60
  -2  20   5   43.10    7.40
  -2  20   5   42.30    8.90
   0 -20  -5  147.59   16.20
   0 -20  -5  174.18   14.70
   0  20   5  139.89   14.70
   0  20  -5  190.28   14.50
   2 -20   5   49.10   11.50
  -2 -20  -5   40.80    9.90
   2  20   5   31.90    9.30
   2  20   5   47.60    8.70
  -2  20  -5   33.10    6.30
  -4 -20  -5   48.50    8.80
  -4  20  -5   73.69   10.80
  -4  20  -5   49.10    7.90
  -5  21   5    0.80    3.70
  -5  21   5    0.80    3.30
  -3 -21   5    3.50   12.20
  -3 -21   5   24.90    6.20
   3 -21  -5   31.30   11.50
   3  21  -5   22.50    6.90
  -3  21   5   32.70    7.30
  -3  21   5   22.70    6.90
   1 -21  -5   82.59   13.10
  -1 -21   5  115.79   10.70
  -1 -21   5   88.39   14.20
   1  21  -5   91.49    9.50
   1 -21   5  330.77   23.30
  -1 -21  -5  392.46   26.60
  -1  21  -5  336.97   25.70
   1  21   5  374.26   26.50
  -3 -21  -5   67.19   13.30
  -3 -21  -5   79.69   11.80
  -3  21  -5   89.69   11.50
  -3  21  -5   80.09   10.00
   3  21   5   62.19   13.60
  -3  21  -5   72.19   10.50
  -5  21  -5    6.90    3.40
  -5  21  -5   -0.40    5.90
  -4 -22   5    0.30    5.10
  -4 -22   5   23.90    7.70
  -4  22   5   -0.40    5.00
  -4  22   5    7.10    5.40
  -4  22   5   10.20    4.70
  -2 -22   5   15.80    8.70
  -2 -22   5   26.80    6.60
   2 -22  -5    8.20   10.60
  -2 -22   5   14.10    6.40
   2  22  -5   19.00    5.90
  -2  22   5   21.60    5.80
  -2  22   5   25.40    6.90
  -2  22   5   36.00    7.80
  -2  22   5   23.40    5.90
   0 -22  -5   66.79    9.80
   0 -22  -5   63.49   11.60
   0  22  -5   57.99    8.30
   0  22   5   60.29   10.70
   2 -22   5  111.29   16.60
  -2  22  -5  119.49   12.00
   2  22   5  111.19   11.80
   2  22   5  124.79   15.40
  -4 -22  -5   -3.70    5.30
   4  22   5   -1.10    3.50
  -4  22  -5    1.80    4.30
  -4  22  -5   -4.40    4.70
  -4  22  -5   -2.80    6.00
  -5  23   5   -3.40    3.20
  -5  23   5    3.80    3.40
  -3 -23   5   -1.50    5.50
   3 -23  -5   -3.20   12.10
  -3 -23   5   -2.00    5.50
  -3  23   5    7.00    6.40
  -3  23   5    2.50    4.80
  -3  23   5    9.50    5.20
  -1 -23   5   10.10    5.80
  -1 -23   5   23.40    6.00
   1 -23  -5   -2.30    6.60
  -1  23   5   14.40    5.90
   1  23  -5   10.50    4.50
  -1  23   5    1.60    4.20
  -1 -23  -5    1.10    5.30
  -1 -23  -5    3.50    6.30
   1 -23   5    3.30    4.70
   1 -23   5    4.10    3.50
  -1  23  -5    4.40    4.90
  -1  23  -5   22.30    7.90
   1  23   5    6.00    6.00
  -3 -23  -5    7.00    7.80
  -3 -23  -5    8.40   14.90
  -3  23  -5  -13.20    6.20
  -3  23  -5   12.10    5.50
   3  23   5   -3.00    9.70
  -3  23  -5    1.80    4.60
  -5  23  -5    0.50    2.70
  -4 -24   5   -0.60    4.70
  -4  24   5    2.90    4.30
  -4  24   5   -3.10    4.10
  -4  24   5    1.10    4.50
  -2 -24   5  109.19   12.60
   2 -24  -5   85.39   15.50
  -2 -24   5   88.99   11.80
  -2  24   5  105.19   11.00
   2  24  -5   93.79   12.10
  -2  24   5   74.99   11.60
  -2  24   5   87.09   12.20
  -2  24   5  108.19   12.00
   0 -24   5   17.40    5.80
   0 -24  -5   15.10    6.60
   0 -24  -5   13.60   10.50
   0 -24   5    1.00    5.60
   0 -24   5    8.60    4.40
   0 -24   5    5.70    4.20
   0  24  -5    2.70    4.30
   0  24   5   13.80    8.50
  -2 -24  -5   47.70   10.60
   2 -24   5   60.99   20.60
   2  24   5   36.70    7.50
   2  24   5   46.50   11.00
  -4  24  -5   39.30   12.50
   4  24   5   10.60    5.50
  -5  25   5   -0.60    2.60
  -5  25   5    5.80    3.30
   3 -25  -5  -17.00   16.10
  -3 -25   5   29.20    7.80
  -3 -25   5   23.90    9.80
  -3  25   5   31.20    7.00
  -3  25   5    6.50    5.70
   3  25  -5   15.30    8.80
  -3  25   5   18.60    7.30
  -1 -25   5   88.89   11.40
  -1 -25   5   97.29   10.60
  -1 -25   5   86.29   14.50
   1 -25  -5   79.39   14.50
   1  25  -5   95.79   11.10
  -1  25   5  105.39   10.20
  -1  25   5   78.69   10.90
   1 -25   5  211.78   15.80
   1 -25   5  216.78   19.30
  -1 -25  -5  232.18   20.10
  -1 -25  -5  189.58   18.50
  -1  25  -5  209.68   16.00
  -1  25  -5  167.08   18.00
   1  25   5  188.38   19.40
  -3 -25  -5  149.79   19.90
   3  25   5  138.09   22.10
  -3  25  -5  143.89   14.20
  -3  25  -5  128.79   13.90
  -4 -26   5    1.20    4.40
  -4  26   5    3.00    3.80
  -4  26   5    6.60    4.10
  -4  26   5   -4.30    3.90
  -2 -26   5   28.90    8.00
   2 -26  -5   16.50   11.20
  -2 -26   5   19.90   16.30
  -2 -26   5    5.70    6.30
  -2  26   5   19.10    7.40
  -2  26   5   11.70    7.20
  -2  26   5    7.60    5.90
  -2  26   5   18.50    6.50
   0 -26   5   50.09    8.40
   0 -26  -5   60.89   10.30
   0 -26   5   56.09   11.30
   0 -26   5   59.69   10.20
   0 -26   5   62.89    8.70
   0  26   5   53.09    7.30
   0  26   5   69.79   13.00
  -2 -26  -5    9.50    8.00
   2  26   5   12.60    4.90
   2  26   5    8.90    8.30
  -4  26  -5    4.10    4.50
   4  26   5    6.50    4.20
  -4  26  -5   19.40    5.60
  -3 -27   5   15.30    8.90
  -3 -27   5    0.20    6.50
  -3 -27   5    2.30    6.90
   3 -27  -5   -9.40   23.30
   3  27  -5   11.30    8.70
  -3  27   5    4.60    5.40
  -3  27   5    5.10    5.10
  -3  27   5   -0.60    4.80
  -1 -27   5   -3.30    4.50
  -1 -27   5    6.00    7.40
  -1 -27   5    7.70    5.70
   1 -27  -5   -3.70   11.30
  -1 -27   5    6.00    5.20
   1  27  -5   -1.70    5.00
  -1  27   5    7.40    4.90
  -1  27   5    5.90    4.90
  -1 -27  -5   12.10    6.60
  -1 -27  -5   20.10    7.30
   1 -27   5   20.70    5.90
   1 -27   5   16.50    7.90
  -1  27  -5   16.30    6.00
   1  27   5   23.30    8.80
  -3 -27  -5   25.00   10.80
  -3  27  -5   13.70    5.10
   3  27   5    0.50   15.50
  -3  27  -5   15.20    5.60
  -4 -28   5   -4.60    5.50
  -4  28   5   -3.60    4.10
  -4  28   5    2.40    3.50
  -4  28   5    6.40    4.70
  -2 -28   5  153.28   15.60
  -2 -28   5  148.39   15.40
   2 -28  -5   87.99   21.70
  -2  28   5  123.79   14.50
  -2  28   5  115.79   13.50
   2  28  -5  113.19   15.90
  -2  28   5  133.29   13.00
  -2  28   5  136.49   13.80
   0 -28  -5  172.38   18.80
   0 -28   5  151.48   14.30
   0 -28   5  184.58   18.00
   0  28   5  159.48   13.10
   0  28  -5  171.08   17.40
  -2 -28  -5   81.69   15.20
   2  28   5   42.70   12.80
  -2  28  -5   62.49    9.40
   2  28   5   70.99    9.30
  -4  28  -5   29.00    5.50
  -4  28  -5   28.20    5.70
  -3 -29   5    1.30    9.10
  -3 -29   5    2.90    8.00
  -3  29   5   28.10    9.00
   3  29  -5    8.60   10.30
  -3  29   5   13.20    8.60
  -3  29   5   22.40    7.40
  -1 -29   5  135.39   14.40
  -1 -29   5  149.09   16.10
  -1 -29   5  143.49   18.90
   1  29  -5  168.48   17.00
  -1  29   5  154.58   14.50
  -1  29   5  126.09   13.40
   1 -29   5   33.70    9.50
  -1 -29  -5   26.70   11.10
   1 -29   5   39.30    7.60
   1 -29   5   42.30   11.10
   1  29   5   43.00   11.90
  -1  29  -5   43.20   10.40
  -3 -29  -5   48.80   21.10
   3  29   5   47.00   20.60
  -3  29  -5   49.40    7.70
  -3  29  -5   55.69    8.60
  -4  30   5   -2.70    3.80
  -4  30   5   -7.70    4.90
  -4  30   5    5.10    4.00
  -2 -30   5   -6.60    5.30
  -2 -30   5  -13.80    7.20
  -2 -30   5   -1.00    6.10
  -2  30   5   -3.40    4.80
   0 -30   5   13.90    7.90
   0 -30   5   10.50    7.80
   0 -30  -5   15.20   10.10
   0 -30   5   14.60    5.40
   0  30   5   16.30    4.80
   0  30  -5    6.50    7.90
  -2 -30  -5   20.30   10.40
  -2  30  -5    6.50    4.10
  -4  30  -5    4.10    4.10
   4  30   5    2.60    3.00
  -4  30  -5    3.60    3.10
  -3 -31   5    1.20    5.80
  -3 -31   5  -15.30   15.50
   3  31  -5    5.20   12.30
  -3  31   5    0.10    6.60
  -3  31   5    2.20    4.90
  -3  31   5    0.30    5.10
  -1 -31   5   18.80    6.90
  -1 -31   5   30.90   10.20
  -1 -31   5   21.80    8.70
  -1  31   5   14.00    5.80
  -1  31   5   25.80    7.10
   1 -31   5    8.70    7.10
  -1 -31  -5   13.20   10.10
   1 -31   5   11.40   10.30
   1 -31   5   17.60    5.60
   1  31   5   17.90   12.60
  -1  31  -5   13.70    6.00
   1  31   5    3.70    4.80
  -1  31  -5   15.10   11.00
  -3  31  -5   17.90    5.20
  -4  32   5    4.00    3.00
  -4  32   5   -1.10    3.50
  -2 -32   5   81.09   15.20
  -2 -32   5   51.79   15.30
  -2 -32   5   66.79   11.40
  -2  32   5   88.19   11.50
   2  32  -5   76.59   13.80
  -2  32   5   64.79    9.80
  -2  32   5   91.49   12.30
   0 -32   5   12.70    7.50
   0 -32   5    6.40    5.60
   0 -32   5   22.30    8.90
   0  32  -5    4.00    7.80
   0  32   5    3.30    4.60
  -2 -32  -5   26.00   14.80
  -2  32  -5   31.20    5.90
   2  32   5   31.80    6.30
   2  32   5   25.10   16.60
  -2  32  -5   39.50    7.50
  -4  32  -5   16.90    4.30
  -4  32  -5    9.90    3.90
   4  32   5    4.20    3.60
  -3 -33   5    2.40    6.40
  -3  33   5   11.60    5.40
  -3  33   5    1.10    5.00
  -1 -33   5  162.88   16.80
  -1 -33   5  209.88   20.60
  -1 -33   5  147.59   19.80
  -1  33   5  190.38   15.30
  -1  33   5  165.18   16.20
   1 -33   5   61.59    9.50
   1 -33   5   36.90    9.50
  -1 -33  -5   51.49   13.20
   1 -33   5   49.00   14.30
   1  33   5   50.89    9.00
  -1  33  -5   74.19   10.40
  -3  33  -5   53.09    8.10
  -3  33  -5   43.80    7.70
  -4  34   5    5.90    2.90
  -4  34   5    1.00    2.70
  -2 -34   5   19.00    9.30
  -2 -34   5    4.10    5.90
  -2 -34   5    1.70    6.50
  -2  34   5    7.20    5.30
   2  34  -5   -7.50   10.20
  -2  34   5    0.80    4.50
  -2  34   5   -0.80    5.70
   0 -34   5    7.10    7.10
   0 -34   5   13.00    6.00
   0 -34   5    6.90    8.40
   0  34   5    0.50    4.60
   0  34   5   16.20    6.30
  -2 -34  -5   -9.20   14.80
  -2  34  -5    6.10    5.30
   4  34   5    1.40    2.30
  -4  34  -5    5.50    4.10
  -4  34  -5    0.70    2.40
  -3 -35   5   -2.90    4.50
  -3  35   5    4.60    4.50
  -3  35   5    5.00    4.60
  -1 -35   5   89.89   17.90
  -1 -35   5  154.58   15.60
  -1 -35   5  138.99   19.10
  -1  35   5  123.69   14.40
   1  35  -5  103.99   18.40
  -1  35   5  134.69   13.20
  -1 -35  -5   37.80   24.90
   1 -35   5   18.30    7.40
   1 -35   5   20.60    6.60
   1 -35   5   24.90   14.60
   1  35   5   20.50    6.20
  -1  35  -5    5.00   40.50
  -3  35  -5   22.80    5.10
  -3  35  -5   27.10    5.40
  -4  36   5    6.80    2.60
  -4  36   5    1.60    2.60
  -2 -36   5   53.79    9.90
  -2 -36   5   32.30   12.00
  -2 -36   5   41.10   15.60
  -2  36   5   43.80    7.60
   2  36  -5   45.90   15.40
  -2  36   5   43.80    7.90
  -2  36   5   40.90    7.80
   0 -36   5   44.40    8.70
   0 -36   5   53.19   13.50
   0 -36   5   30.30    9.60
   0  36   5   30.10    8.00
   0  36  -5   32.40   13.80
   0  36   5   49.60    6.70
   2  36   5   32.20    6.80
  -2  36  -5   39.00    6.30
  -2  36  -5   34.20    7.50
  -3 -37   5    1.30    4.70
  -3  37   5    8.90    4.30
  -3  37   5    7.20    4.20
  -1 -37   5   55.19   10.30
  -1 -37   5   64.09   13.50
  -1 -37   5   32.00   10.60
  -1  37   5   45.10    8.40
  -1  37   5   52.29    9.50
   1  37   5   50.29    8.60
  -3  37  -5   18.50    5.20
  -3  37  -5   12.60    3.90
  -2 -38   5    7.20    7.00
  -2  38   5    1.10    4.60
  -2  38   5   10.50    4.60
   0 -38   5    5.20    6.40
   0 -38   5   19.40    6.40
   0  38  -5   18.70   15.90
   0  38   5   34.20    7.60
   0  38   5   17.10    5.90
  -2  38  -5    9.30    4.70
  -2  38  -5   11.00    4.50
   2  38   5   17.00    5.00
  -3 -39   5    1.70    4.00
  -3  39   5   -1.70    6.50
  -3  39   5    5.40    4.50
  -1 -39   5   59.19   23.80
  -1 -39   5   35.60    8.60
  -1 -39   5   20.50    8.30
  -1  39   5   53.49    9.20
   1  39  -5   31.00    6.30
   1  39  -5   42.60   15.40
  -1  39   5   32.00    6.20
   1  39   5   45.80    8.40
  -1  39  -5   69.69    9.10
  -3  39  -5   17.60    4.00
  -3  39  -5   15.60    5.20
  -2 -40   5    1.90    5.70
  -2  40   5   13.40    4.60
  -2  40   5   13.20    4.80
   0 -40   5   80.69   13.30
   0 -40   5  132.99   21.10
   0  40   5   84.59   10.30
   0  40  -5  115.49   10.90
   0  40   5  111.99   12.90
  -2  40  -5   73.69    9.10
   2  40   5   76.19    8.70
  -3 -41   5   -2.10    3.40
  -3  41   5    8.00    3.60
  -1  41   5   25.80    5.80
   1  41  -5   25.80    5.50
  -1  41   5   19.60    6.10
  -1  41  -5   15.40    4.60
   1  41   5   15.20    5.50
   3  41   5    2.60    2.80
  -3  41  -5    6.70    2.80
  -2 -42   5   -1.90    3.50
  -2  42   5    4.40    3.80
  -2  42   5    1.70    3.60
   0 -42   5    3.80    4.90
   0  42   5    5.20    5.00
   0  42  -5    3.40    4.00
   2  42   5    5.40    3.40
  -2  42  -5   -0.20    3.30
  -3 -43   5   -1.50    2.40
  -3  43   5    3.00    2.50
  -1 -43   5    6.80    5.70
  -1  43   5   12.50    4.90
  -1  43   5   15.20    5.00
  -1  43  -5   71.09    8.60
   1  43   5   68.69    8.60
  -2 -44   5    1.00    4.00
  -2  44   5    7.50    3.50
  -2  44   5    6.50    3.90
   0 -44   5   25.30    7.50
  -2  44  -5   62.49    6.80
   2  44   5   49.50    6.80
  -1 -45   5   -2.30    3.30
  -1  45   5   -1.10    3.20
  -1  45   5    5.20    4.40
   1  45   5   13.00    6.80
  -2 -46   5    2.70    3.20
  -2  46   5    3.40    3.50
  -2  46   5    1.20    2.50
   0 -46   5    3.20    4.20
   0  46  -5   12.30    3.80
   0  46   5    8.30    3.80
   2  46   5   -1.30    1.80
  -2  46  -5   -3.30    2.20
  -1 -47   5    0.00    3.40
  -1  47   5   -0.10    3.10
  -1  47   5    1.50    3.40
  -1  47  -5   48.40    5.60
   1  47   5   46.20    6.20
   0  48   5   48.80    6.40
   0  48  -5   53.49    7.00
  -1 -49   5    1.00    3.00
  -1  49   5    6.20    2.60
  -1  49  -5    5.90    3.10
  -1  49  -5    2.00    2.80
   1  49   5   10.80    3.50
   0  50   5   -1.30    2.50
   4   0  -6    5.40    7.70
  -4   0   6  -11.30    9.90
  -4   0   6    0.40    5.80
  -4   0   6    4.90    6.40
  -2   0   6  577.14   36.20
  -2   0   6  698.23   36.50
   0   0  -6  727.53   42.00
  -2   0  -6  205.48   17.40
   2   0   6  160.48   15.40
  -2   0  -6  202.98   17.40
  -4   0  -6  149.39   24.20
  -4   0  -6  144.39   14.80
   4   0   6  138.39   23.50
  -5  -1   6   -0.10    4.70
  -5   1   6    6.50    5.00
  -5   1   6   -4.40    4.40
  -3  -1   6    6.60    5.10
  -3  -1   6   16.40    5.70
  -3  -1   6    4.10    4.70
  -3   1   6   12.10    4.70
   3   1  -6   13.60    6.40
  -3   1   6   10.10    4.70
  -1  -1   6  168.68   11.00
   1  -1  -6  185.78   11.00
   1  -1  -6  172.88   10.60
  -1   1   6  178.58   11.50
  -1  -1  -6   53.39    7.30
  -1  -1  -6   64.69    8.40
   1  -1   6   54.89    7.10
  -1   1  -6   45.00    6.20
  -1   1  -6   69.29    8.30
   1   1   6   49.99    6.70
  -3  -1  -6   85.29   12.30
  -3  -1  -6  114.99   13.90
   3  -1   6  106.99   13.60
  -3  -1  -6  110.89   11.30
   3   1   6   88.29   12.70
  -3   1  -6   89.79   11.70
  -3   1  -6  123.69   11.50
  -5  -1  -6   21.70    6.10
  -5   1  -6   12.20    4.90
  -4  -2   6  -11.20    9.80
  -4  -2   6   10.60    5.90
   4  -2  -6   23.30    8.20
  -4   2   6    1.30    6.10
  -4   2   6   11.50   10.80
   4   2  -6   17.20    7.20
   2  -2  -6   63.69    6.30
   2  -2  -6   71.19    5.80
  -2   2   6   51.69    7.30
   0  -2   6  192.18   13.20
   0  -2  -6  156.68   13.00
   0   2  -6  197.08   13.10
  -2  -2  -6   46.10    9.20
  -2  -2  -6   48.60    9.40
   2  -2   6   39.50    7.60
   2   2   6   43.10    8.30
  -2   2  -6   32.50    6.50
  -4  -2  -6  -16.30   13.10
  -4  -2  -6   -0.50    4.60
  -4  -2  -6    7.90    6.40
   4  -2   6   -5.90   18.50
   4   2   6  -16.50   16.10
  -4   2  -6   -0.20    5.00
  -4   2  -6   -5.60    4.90
  -4   2  -6   11.70   16.70
  -5  -3   6   -9.40    6.90
  -5  -3   6   -0.30    4.70
  -5   3   6    5.00    4.40
  -5   3   6    5.10    5.40
  -3  -3   6   13.10    4.20
   3  -3  -6   16.80    5.00
  -3  -3   6   19.60    7.80
  -3  -3   6   13.30    5.20
  -3   3   6    6.10    4.90
   3   3  -6    4.20    7.00
   3   3  -6   11.40    4.30
  -3   3   6   21.20    5.80
  -3   3   6    7.70    6.00
   1  -3  -6  256.17   15.90
   1  -3  -6  263.57   15.60
  -1   3   6  246.58   16.40
  -1  -3  -6  177.08   14.10
  -1  -3  -6  170.68   14.80
   1  -3   6  169.78   14.10
  -1   3  -6  218.48   15.50
   1   3   6  193.98   14.30
  -1   3  -6  199.58   14.30
  -3  -3  -6  188.98   17.80
  -3  -3  -6  158.38   15.40
   3  -3   6  170.98   18.30
  -3  -3  -6  150.68   14.40
  -3   3  -6  176.08   14.80
  -3   3  -6  163.88   15.00
   3   3   6  186.48   20.40
  -3   3  -6  182.48   17.80
  -5  -3  -6    0.50    3.80
  -5   3  -6    3.10    3.80
  -5   3  -6   -2.40    4.80
  -4  -4   6    7.40    6.10
  -4  -4   6    8.20    6.10
   4  -4  -6    8.50    8.30
  -4   4   6    2.20    5.60
  -4   4   6    8.20    6.00
   2  -4  -6  233.68   16.50
   2  -4  -6  219.18   15.60
  -2   4   6  282.87   17.20
  -2   4   6  258.97   23.60
   0  -4  -6  112.29   10.40
   0  -4  -6  109.39    9.90
   0   4  -6  131.59    9.70
  -2  -4  -6   62.19    8.80
  -2  -4  -6   55.39   14.90
   2   4   6   77.39    9.70
  -2   4  -6   68.39   11.40
  -2   4  -6   85.29    9.40
  -4  -4  -6   99.79   17.90
   4  -4   6  101.19   26.20
  -4  -4  -6  123.99   13.80
  -4   4  -6  100.49   12.30
  -4   4  -6  127.79   14.10
  -4   4  -6   77.99   20.00
   4   4   6  122.89   20.30
  -5  -5   6    6.00    5.30
  -5   5   6   -1.60    4.20
  -5   5   6   -0.50    4.30
   3  -5  -6    4.70    4.50
  -3  -5   6   15.90    5.30
  -3  -5   6    8.40    5.50
   3   5  -6   -0.40    5.40
  -3   5   6   14.70    5.50
   3   5  -6    3.20    3.60
  -3   5   6    8.00    4.50
  -3   5   6    6.60    4.10
   1  -5  -6  755.72   42.40
   1  -5  -6  702.63   42.80
  -1   5   6  701.03   41.70
  -1  -5  -6   73.29    9.00
  -1  -5  -6   68.49    7.80
   1  -5   6   71.79    7.90
  -1   5  -6   83.49    9.10
   1   5   6   62.69    8.10
  -1   5  -6   68.19    7.60
  -3  -5  -6  107.69   14.60
  -3  -5  -6   80.69   10.00
   3  -5   6   83.49   12.90
  -3   5  -6   68.29    9.80
  -3   5  -6   78.29   13.00
   3   5   6   94.19   10.90
   3   5   6   94.59   13.40
  -3   5  -6   71.49   10.30
  -5  -5  -6   12.50    5.10
  -5   5  -6   14.30    5.30
  -4  -6   6   10.40    6.70
  -4  -6   6    5.10    5.60
  -4  -6   6   10.20    7.40
   4  -6  -6   21.00    9.90
   4   6  -6   21.40    8.00
  -4   6   6    5.40    6.10
  -4   6   6    9.30    6.00
   2  -6  -6   35.30    5.80
  -2   6   6   40.50    9.40
  -2   6   6   22.90    5.10
   0  -6  -6   11.10    4.40
   0  -6  -6    7.80    3.50
   0   6  -6   15.50    3.70
   0   6   6    4.90    3.80
   0   6  -6   12.50    4.40
   2  -6   6    2.60    5.10
  -2  -6  -6    4.90    3.90
  -2   6  -6    4.10    4.00
   2   6   6   11.60    5.10
  -2   6  -6   -2.10    6.10
  -4  -6  -6    3.80    5.00
   4  -6   6  -40.50   29.30
  -4  -6  -6   -6.40   12.70
   4   6   6   17.80   14.10
  -4   6  -6    3.10    5.50
  -4   6  -6   17.60   14.80
  -4   6  -6    4.30    4.50
  -5  -7   6    0.10    4.60
  -5   7   6    0.90    4.20
  -5   7   6    3.50    5.10
   3  -7  -6   17.90    5.80
  -3  -7   6   16.90    5.40
  -3  -7   6    3.70    6.30
  -3   7   6   23.40    6.20
  -3   7   6   15.00    5.80
  -3   7   6   25.90    6.30
  -3   7   6   28.60    6.00
   1  -7  -6  717.73   42.00
   1  -7   6  739.23   45.00
  -1  -7  -6  797.62   45.60
  -1  -7  -6  754.92   46.20
   1   7   6  745.23   45.30
  -1   7  -6  786.02   45.60
  -3  -7  -6  147.79   16.10
   3  -7   6  152.68   18.30
  -3  -7  -6  133.79   12.90
  -3   7  -6  127.19   13.10
   3   7   6  132.69   13.80
   3   7   6  139.09   16.10
  -3   7  -6  115.59   15.90
  -3   7  -6  132.29   12.60
  -5  -7  -6    3.20    4.00
  -5   7  -6    0.30    3.40
  -5   7  -6    4.60    3.60
   4  -8  -6    4.70    9.10
  -4  -8   6   -5.50    7.90
  -4  -8   6   16.80    5.90
  -4  -8   6   15.20    6.70
  -4   8   6   17.40    7.40
   4   8  -6   10.90    8.70
  -4   8   6    6.10    6.20
  -4   8   6    2.60    6.30
  -4   8   6   10.40    6.30
   2  -8  -6  362.06   25.00
  -2   8   6  403.96   25.80
  -2   8   6  402.46   29.60
   0  -8  -6  355.46   23.20
   0  -8  -6  389.06   24.70
   2  -8   6  407.96   28.90
  -2  -8  -6  448.16   28.70
   2   8   6  419.56   28.30
  -2   8  -6  413.36   28.90
  -2   8  -6  352.26   28.20
  -4  -8  -6   97.09   12.10
  -4  -8  -6   90.99   19.70
   4   8   6   97.29   20.00
  -4   8  -6   70.99   11.20
  -4   8  -6   64.99   20.50
  -4   8  -6  114.69   12.00
  -5  -9   6    7.00    6.20
  -5   9   6   -0.10    4.40
  -5   9   6    1.30    4.40
  -3  -9   6  -10.70    6.60
   3  -9  -6    0.20    4.80
  -3  -9   6   -4.50    5.20
  -3   9   6   -7.50    4.60
  -3   9   6    3.10    4.60
  -3   9   6    2.90    4.70
   1  -9  -6   11.80    4.00
  -1  -9   6   13.80    2.50
  -1  -9  -6  121.89   12.20
   1  -9   6  127.49   11.70
  -1  -9  -6  143.69   11.80
  -1   9  -6  133.19   11.70
   1   9   6  114.99   11.40
  -3  -9  -6   41.00    7.10
   3  -9   6   44.60   11.00
  -3  -9  -6   30.40    8.10
   3   9   6   24.70    7.10
   3   9   6   30.40    9.00
  -3   9  -6   25.20    6.80
  -3   9  -6   17.10    9.20
  -3   9  -6   21.70    5.60
  -5  -9  -6   12.00    7.70
  -5   9  -6    3.00    5.10
  -5   9  -6   10.10    4.20
  -4 -10   6    9.80    5.00
   4 -10  -6   10.50    9.40
  -4  10   6   13.00    6.30
   4  10  -6   15.10    8.50
  -4  10   6   12.30    7.90
   2 -10  -6    3.70    4.40
  -2  10   6    5.90    4.10
   0 -10  -6   58.79    6.80
   0 -10   6   56.39    7.70
   0 -10  -6   51.19    8.30
   0  10  -6   56.09    6.80
   0  10   6   45.30    6.60
   2 -10   6   46.70    9.40
  -2 -10  -6   55.99    9.60
   2  10   6   57.49    9.30
  -2  10  -6   59.79    9.70
  -2  10  -6   54.19   10.50
  -4 -10  -6   -2.10   11.80
  -4 -10  -6   -2.80    4.70
   4  10   6   -7.10    5.50
  -4  10  -6   -3.70    4.30
  -4  10  -6    3.40    4.50
   4  10   6   -7.60   14.20
  -5 -11   6    9.20    4.80
  -5  11   6   -0.40    4.50
  -5  11   6    2.60    5.00
   3 -11  -6   15.00    6.30
  -3 -11   6    6.90    5.60
  -3 -11   6    0.90   15.40
  -3  11   6   10.40    4.90
  -3  11   6    5.00    5.50
  -3  11   6    4.40    5.00
  -3  11   6   12.50    5.60
  -1 -11   6   26.90    4.10
   1 -11  -6   29.40    6.20
  -1 -11  -6 2310.37  129.79
  -1 -11  -6 2414.46  129.19
  -1  11  -6 2263.37  128.99
  -1  11  -6 2397.86  129.39
   1  11   6 2218.88  128.49
  -3 -11  -6  130.99   12.60
  -3 -11  -6  110.29   14.50
   3 -11   6  111.19   18.30
  -3  11  -6  107.89   11.90
  -3  11  -6  125.09   18.40
   3  11   6  115.79   15.40
  -3  11  -6  131.99   12.80
  -5 -11  -6    4.10    3.90
  -5  11  -6    3.00    4.40
  -5  11  -6    3.00    3.70
  -4 -12   6   10.20    6.40
  -4 -12   6   22.20    5.60
   4 -12  -6   13.70   12.00
  -4  12   6   15.30    7.00
  -4  12   6    9.60    6.30
  -4  12   6   13.30    8.90
   4  12  -6   33.50    9.50
  -4  12   6   17.90    6.00
   2 -12  -6    9.30    5.20
  -2  12   6   12.10    4.40
   0 -12  -6  382.86   24.80
   0  12   6  352.96   24.30
   0  12  -6  417.96   24.50
   2 -12   6   93.29   14.60
  -2 -12  -6  104.49   11.50
  -2  12  -6   94.09   12.20
  -2  12  -6   74.29   12.60
   2  12   6   82.49   11.40
  -4 -12  -6   16.90    7.50
  -4 -12  -6   10.30   12.90
   4  12   6   12.80   15.80
   4  12   6    3.30    5.50
  -4  12  -6   15.90    6.90
  -4  12  -6    5.90    4.80
  -5 -13   6   -1.80    6.20
  -5  13   6    1.80    4.50
  -5  13   6   -4.70    4.30
   3 -13  -6    8.80    7.00
  -3  13   6   19.40    6.20
  -3  13   6    7.30    5.80
  -3  13   6   12.70    5.60
  -3  13   6   18.80    5.20
   1 -13  -6    1.30    3.60
  -1 -13   6    5.20    2.90
   1  13  -6   12.80    2.60
   1  13  -6    8.10    2.40
  -1 -13  -6   75.59   10.40
  -1 -13  -6   82.79    9.60
  -1  13  -6   79.39    9.70
   1  13   6   94.59   10.00
  -1  13  -6   82.19   10.30
   3 -13   6  -11.00   15.10
  -3 -13  -6    6.60    6.50
  -3 -13  -6    3.30    4.00
   3  13   6   12.00    7.50
  -3  13  -6    0.80    4.10
  -3  13  -6    6.50    5.90
  -3  13  -6    4.40    9.60
  -3  13  -6    7.40   10.20
  -5 -13  -6    1.70    3.80
  -5  13  -6   -1.90    3.50
  -5  13  -6   -1.40    3.10
   4 -14  -6    4.20   12.00
  -4 -14   6    1.90    6.70
  -4  14   6    4.70    6.50
  -4  14   6   11.90    6.60
  -4  14   6    1.30    5.00
  -4  14   6   24.50    9.80
   2 -14  -6   13.60    5.50
  -2  14   6   12.30    8.60
  -2  14   6   10.80    5.10
  -2  14   6   12.00    5.20
   0 -14  -6  154.48   14.40
   0 -14  -6  150.78   12.70
   0  14  -6  165.08   12.30
   0  14   6  136.19   12.60
   2 -14   6   38.10   12.10
  -2  14  -6   32.70   10.10
   2  14   6   39.20    8.60
  -2  14  -6   49.70   10.00
  -4 -14  -6   11.00   15.40
  -4 -14  -6   14.40    6.00
  -4  14  -6   17.90    6.60
  -4  14  -6    8.20    5.30
   4  14   6   18.30   25.10
   4  14   6    4.40    4.90
  -5  15   6   -1.70    5.10
  -5  15   6    6.80    4.60
  -3 -15   6    1.70    7.50
   3 -15  -6   13.60    8.00
  -3 -15   6   -5.90    9.60
  -3  15   6    2.70    4.40
  -3  15   6    8.20    4.90
   3  15  -6    5.10    4.70
  -3  15   6   -3.50    4.70
  -3  15   6    2.40    5.10
   1 -15  -6  174.78   15.50
  -1 -15   6  162.58   12.70
   1  15  -6  166.48   11.70
  -1 -15  -6  642.74   38.50
  -1 -15  -6  604.84   38.90
  -1  15  -6  560.14   37.90
  -3 -15  -6   17.10    7.50
  -3 -15  -6   14.80    5.50
   3  15   6   17.90    9.10
  -3  15  -6   41.50   22.30
  -3  15  -6   21.30    7.80
  -3  15  -6   15.60    5.20
  -5 -15  -6   12.50    4.40
  -5  15  -6   14.60    3.80
   4 -16  -6   19.50   13.40
  -4 -16   6   16.20   11.70
  -4  16   6    3.30    6.10
  -4  16   6   12.30    9.90
   4  16  -6  -14.60   10.60
  -4  16   6    6.50    5.80
  -2 -16   6    9.00    7.40
  -2 -16   6   16.80    4.00
   2 -16  -6    9.30    6.30
  -2  16   6    9.30    5.00
  -2  16   6   14.90    8.60
  -2  16   6    2.20    4.70
   0 -16  -6 1241.68   67.39
   0 -16  -6 1072.99   67.59
   0  16  -6 1185.68   65.29
   0  16   6 1048.90   65.59
  -2 -16  -6  193.58   15.80
   2  16   6  167.48   16.80
  -2  16  -6  149.59   17.80
  -2  16  -6  177.38   21.70
  -2  16  -6  163.58   14.80
  -4 -16  -6  -13.40   13.10
  -4 -16  -6   14.50    6.00
  -4  16  -6    1.60    4.60
  -4  16  -6    2.50    4.80
   4  16   6    0.00    4.00
   4  16   6  -23.50   29.90
  -5  17   6    1.30    3.30
  -5  17   6    6.40    4.60
  -3 -17   6   11.70    4.60
  -3 -17   6    4.00    6.80
  -3 -17   6    3.60   20.50
   3 -17  -6  -10.00    7.80
  -3  17   6    2.60    5.60
  -3  17   6    5.40    5.10
   3  17  -6   -5.50    5.00
   1 -17  -6   20.00    6.80
   1  17  -6   19.90    4.30
   1  17  -6   29.30    7.20
   1  17   6   40.80    8.30
  -1  17  -6   23.60    6.40
  -3 -17  -6   41.30    8.50
  -3 -17  -6   42.80   11.20
  -3  17  -6   61.49    9.70
  -3  17  -6   54.39    7.60
  -3  17  -6   62.09    9.10
   3  17   6   42.50   13.00
  -5 -17  -6    1.20    6.10
  -5  17  -6   -1.80    2.60
  -5  17  -6    7.90    3.60
  -4 -18   6    6.60    7.60
  -4  18   6    9.10    6.80
  -4  18   6    8.00    4.90
   4  18  -6   23.30   19.00
  -4  18   6    2.30    5.10
  -2 -18   6   19.10    4.80
  -2 -18   6   16.30   10.20
  -2 -18   6    6.70    6.40
   2 -18  -6   18.30    7.60
  -2 -18   6    9.50    8.20
   2  18  -6   17.90    4.00
   2  18  -6   11.30    7.20
  -2  18   6   23.70    5.40
  -2  18   6   12.60    5.90
   0 -18  -6  142.59   12.90
   0 -18  -6  114.09   15.30
   0  18  -6  141.29   12.00
   0  18   6  112.09   13.00
  -2 -18  -6  349.67   26.90
   2  18   6  358.26   27.50
  -2  18  -6  348.37   24.80
  -4  18  -6   44.00    7.70
   4  18   6   24.60    7.10
  -4  18  -6   35.20    7.00
  -5  19   6    1.30    3.20
  -5  19   6    1.00    3.70
  -3 -19   6    3.90    7.10
  -3 -19   6   17.40   11.90
   3 -19  -6   29.20   10.00
  -3 -19   6   32.10    5.90
  -3  19   6   20.20    6.30
  -3  19   6   13.70    6.00
  -3  19   6   23.80    6.80
  -1 -19   6  134.29   15.50
   1 -19  -6  125.29   14.40
   1  19  -6  118.49   10.50
  -1 -19  -6  377.96   25.90
   1 -19   6  385.66   23.60
  -1  19  -6  316.97   24.80
   1  19   6  311.97   25.10
  -3 -19  -6   38.20    8.40
  -3 -19  -6   48.60   12.30
  -3  19  -6   40.60    8.60
  -3  19  -6   30.10    7.30
  -3  19  -6   42.70    7.80
   3  19   6   58.09   15.10
  -5  19  -6    6.70    3.00
  -5  19  -6    4.40    3.50
  -4 -20   6    3.10    6.50
  -4  20   6    4.80    6.30
  -4  20   6   -3.60    4.50
  -4  20   6    8.70    4.80
   4  20  -6    0.90   12.50
  -2 -20   6    6.40    4.40
  -2 -20   6    5.10    5.50
   2 -20  -6    8.20    6.70
  -2 -20   6   -4.80   11.20
  -2 -20   6   13.00    7.40
   2  20  -6    9.30    4.00
  -2  20   6   12.10    5.80
  -2  20   6    4.80    4.80
  -2  20   6   14.60    5.40
   0 -20  -6  229.08   21.50
   0 -20  -6  241.28   18.50
   0  20   6  195.18   18.80
   0  20  -6  221.88   17.40
  -2 -20  -6  296.17   20.80
  -2 -20  -6  283.97   23.90
   2 -20   6  251.77   24.70
  -2  20  -6  267.97   20.20
  -4 -20  -6    0.00    4.80
  -4  20  -6    6.50    5.10
  -4  20  -6   10.00    5.30
   4  20   6    2.50    3.50
  -5  21   6   -2.00    3.30
  -5  21   6    0.00    2.90
  -3 -21   6    1.80    6.60
  -3 -21   6   -2.40    4.80
  -3 -21   6  -22.50    9.60
   3 -21  -6  -12.90    9.70
  -3  21   6    9.20    6.00
  -3  21   6    0.70    5.00
   3  21  -6    6.10    6.20
  -3  21   6    7.50    5.20
   1 -21  -6   49.50   10.70
  -1 -21   6   62.09    8.80
  -1 -21   6   33.30   11.40
  -1 -21   6   74.19    8.40
  -1  21   6   69.29   10.30
   1  21  -6   52.79    7.60
  -1  21   6   49.99    7.20
  -1 -21  -6    5.10    5.40
   1  21   6    1.00    5.60
  -1  21  -6   -1.70    4.20
  -3 -21  -6    2.90    8.50
  -3 -21  -6   -0.40    5.90
  -3  21  -6   -2.40    5.70
  -3  21  -6    5.00    4.60
  -3  21  -6    9.70    5.40
   3  21   6   -2.40   15.90
  -5  21  -6    2.30    2.50
  -4 -22   6    0.70    5.60
  -4  22   6   10.70    5.40
  -4  22   6    4.00    4.40
  -4  22   6   13.40    7.00
  -2 -22   6   46.10    8.00
   2 -22  -6   35.80   10.90
  -2 -22   6   48.50    8.30
  -2 -22   6   45.40   12.60
  -2 -22   6   22.50   10.50
  -2  22   6   47.20    7.70
  -2  22   6   63.29    9.60
   2  22  -6   43.90    7.70
  -2  22   6   31.50    7.10
   0 -22   6  106.79   10.50
   0 -22  -6  128.79   13.70
   0 -22  -6  100.89   15.70
   0 -22   6  136.79   14.80
   0 -22   6  102.39   10.60
   0  22  -6   95.79   11.20
   0  22   6   90.49   10.70
   0  22   6  109.29   15.50
  -2 -22  -6   92.69   14.20
   2 -22   6  108.79   16.50
  -2 -22  -6   95.09   11.70
   2  22   6   76.29   14.30
  -2  22  -6   79.99    9.60
   2  22   6   70.59    9.20
  -4 -22  -6   46.20    7.80
   4  22   6   31.10    7.90
  -4  22  -6   37.60    6.50
  -5  23   6    6.80    4.80
  -5  23   6    0.00    2.80
  -3 -23   6   24.50   10.00
   3 -23  -6   37.40   15.50
   3  23  -6   33.00    8.70
  -3  23   6   12.00    6.60
  -3  23   6   27.00    7.20
  -3  23   6   22.80    6.80
  -1 -23   6   30.20    6.00
  -1 -23   6   25.90    6.70
  -1 -23   6   31.20    5.80
  -1 -23   6   22.40    7.90
  -1  23   6   23.30    6.70
   1 -23   6  309.87   25.90
   1 -23   6  308.57   21.40
   1  23   6  308.17   25.20
   1  23   6  289.07   21.00
  -1  23  -6  322.27   24.30
  -3 -23  -6  301.77   22.60
  -3 -23  -6  339.27   29.10
  -3  23  -6  280.07   22.50
  -3  23  -6  311.27   22.00
  -3  23  -6  272.37   21.10
   3  23   6  274.07   31.30
  -4 -24   6    1.90    5.10
  -4  24   6    6.90    3.90
  -4  24   6    7.90    4.50
  -4  24   6    3.50    5.00
  -2 -24   6   -3.10   15.60
  -2 -24   6   22.70    6.80
  -2 -24   6   13.50    9.00
   2 -24  -6    9.30   10.60
  -2 -24   6   17.40    6.30
   2  24  -6   32.40    7.60
  -2  24   6   27.70    6.60
  -2  24   6   30.80    6.70
  -2  24   6   23.00    6.30
   0 -24   6   53.89    8.00
   0 -24  -6   43.90   14.50
   0 -24  -6   74.39   12.60
   0 -24   6   60.49    8.20
   0 -24   6   58.79   10.00
   0  24  -6   60.79    9.40
   0  24   6   68.49    9.50
  -2 -24  -6   69.59   11.20
   2 -24   6   98.79   20.60
  -2 -24  -6   49.99   11.70
   2  24   6   61.49    8.80
   2  24   6   40.40   12.10
  -4  24  -6    1.10    4.10
   4  24   6   -1.10    3.20
  -4  24  -6    5.70    5.80
  -5  25   6    3.30    2.60
  -5  25   6    9.60    3.30
  -3 -25   6   14.80    8.40
  -3 -25   6    2.70    6.80
   3 -25  -6    6.80   16.40
  -3 -25   6    4.10    6.10
  -3  25   6    2.60    5.20
  -3  25   6    3.00    4.50
   3  25  -6    4.20    7.90
  -3  25   6    2.10    4.80
  -1 -25   6    5.70    5.40
   1 -25  -6   -6.40    9.00
  -1 -25   6    6.90    4.50
  -1 -25   6   -2.70    4.30
  -1  25   6   18.00    8.00
  -1  25   6   16.50    5.50
  -1  25   6    8.70    3.80
   1  25  -6    0.00    4.50
  -1  25   6    7.80    9.50
   1 -25   6   34.20    9.10
   1 -25   6   28.20    8.80
  -1 -25  -6   15.90    9.10
   1 -25   6   14.90    4.50
  -1  25  -6   16.50    8.70
   1  25   6   33.80    9.30
   1  25   6   21.20    5.20
  -1  25  -6   20.10    5.80
  -3 -25  -6  -23.60   10.90
  -3 -25  -6  -10.20    7.40
   3  25   6   26.30   16.70
  -3  25  -6    2.20    4.20
  -3  25  -6    8.40    4.90
  -4 -26   6   -2.50    4.30
  -4  26   6    4.20    4.40
  -4  26   6   -3.40    3.50
  -4  26   6    3.30    4.50
  -2 -26   6   69.59   11.60
   2 -26  -6   46.80   14.50
  -2 -26   6   69.39   12.10
   2  26  -6   55.29   10.90
  -2  26   6   67.19   11.40
  -2  26   6   82.39   16.90
  -2  26   6   68.69   10.10
  -2  26   6   73.89   10.90
   0 -26   6   67.89    8.50
   0 -26   6   53.49    8.60
   0  26   6   61.79    9.70
   0  26  -6   69.29   10.90
   0  26   6   60.79   11.10
  -2 -26  -6  127.59   18.60
   2 -26   6  133.09   13.20
   2  26   6  107.09   13.00
  -2  26  -6   93.39   11.40
   2  26   6  121.19   19.60
   4  26   6   19.20    7.20
  -3 -27   6   18.40    8.70
   3 -27  -6   40.70   23.70
  -3 -27   6    3.70    7.80
  -3 -27   6   10.90    9.00
  -3  27   6   21.70    7.70
   3  27  -6   13.40    9.90
  -3  27   6   26.60    6.20
  -3  27   6   19.30    6.50
   1 -27  -6   91.09   17.70
  -1 -27   6  101.19   11.00
  -1 -27   6  104.49   12.00
  -1 -27   6  131.69   13.90
  -1 -27   6   87.19   17.20
   1  27  -6  107.09   13.40
  -1  27   6   88.99   11.20
  -1  27   6  121.69   17.00
  -1  27   6  105.69   11.40
   1 -27   6   94.49   14.10
  -1 -27  -6   86.19   15.00
   1 -27   6   94.19   12.50
   1 -27   6  104.19   10.90
  -1  27  -6  106.29   10.30
   1  27   6   80.09   15.50
   1  27   6   79.89   11.00
  -3 -27  -6   74.29   17.50
  -3  27  -6  105.79   13.10
  -3  27  -6   76.19   12.60
  -4 -28   6   -7.30    3.80
  -4  28   6   -0.50    4.00
  -4  28   6    2.70    3.30
  -4  28   6    0.00    3.70
   2 -28  -6   11.10   17.40
  -2 -28   6   -2.00    6.10
  -2 -28   6   -4.90    7.00
  -2 -28   6   -6.50    6.50
  -2  28   6   -1.80    6.90
  -2  28   6    1.40    5.60
  -2  28   6    5.30    5.40
  -2  28   6    7.60    5.00
   0 -28   6    6.70    3.90
   0 -28   6   26.10    9.00
   0 -28   6    9.00    5.50
   0 -28   6   21.60    8.30
   0  28  -6    6.30    6.50
   0  28   6   14.80    4.80
   0  28   6   22.90    6.10
  -2 -28  -6   27.50   11.90
  -2  28  -6   14.60    4.70
   2  28   6   -9.60   12.80
   2  28   6   18.30    5.80
  -4  28  -6    8.90    5.80
   4  28   6    4.90    3.30
  -4  28  -6   10.20    5.20
  -3 -29   6    1.00    6.50
  -3 -29   6   -6.80    7.30
  -3 -29   6    1.80    9.00
  -3  29   6    4.50    5.90
  -3  29   6    3.80    5.30
  -3  29   6   -2.80    5.30
  -1 -29   6    3.60    6.50
  -1 -29   6    4.10    7.30
  -1 -29   6    6.30   10.00
   1 -29  -6  -30.20   28.70
   1  29  -6    5.20    6.70
  -1  29   6    2.20    5.30
   1 -29   6   17.40    9.50
   1 -29   6   12.70    7.30
   1 -29   6   15.60    8.60
   1  29   6    2.80   13.00
  -1  29  -6    0.00    9.10
  -1  29  -6   26.70    5.40
   1  29   6   14.20    6.10
  -3  29  -6    1.10    4.00
  -3  29  -6    1.40    4.10
  -4 -30   6    0.20    3.70
  -4  30   6    3.00    3.00
  -4  30   6    4.30    4.80
  -4  30   6   -0.70    4.10
  -2 -30   6   69.99   18.00
  -2 -30   6  121.39   14.60
  -2 -30   6  137.79   23.10
  -2  30   6  123.29   13.70
  -2  30   6  104.99   13.90
  -2  30   6   94.09   12.80
  -2  30   6  103.09   12.20
   2  30  -6   95.59   16.80
   0 -30   6   15.20    7.10
   0 -30   6   -2.00   10.00
   0 -30   6   -0.20    5.70
   0  30  -6    5.50    6.70
   0  30   6   -5.60    6.50
  -2 -30  -6   20.70   12.80
  -2  30  -6   27.60    6.40
   2  30   6   33.10    6.70
   2  30   6   39.80   18.80
  -4  30  -6   43.70    6.50
  -4  30  -6   35.20    5.60
  -3 -31   6    3.70    6.30
  -3 -31   6   36.60   10.70
  -3  31   6   11.50    6.10
  -3  31   6   13.70    5.90
  -3  31   6    6.90    4.90
  -1 -31   6  168.78   16.10
  -1 -31   6  129.49   19.60
  -1 -31   6  193.28   19.50
   1  31  -6  160.98   18.70
  -1  31   6  173.08   15.00
  -1  31   6  138.49   15.10
   1 -31   6   56.29    9.30
  -1 -31  -6   34.10   12.00
   1 -31   6   47.20   10.60
   1 -31   6   25.40   12.00
  -1  31  -6   42.30    7.90
   1  31   6   37.90    7.80
  -1  31  -6   56.89   14.00
  -3  31  -6  117.39   12.00
  -3  31  -6  126.69   12.60
  -4  32   6    2.70    3.10
  -4  32   6   -0.90    2.60
  -2 -32   6    1.40    5.60
  -2 -32   6   -0.40    5.60
  -2 -32   6    1.40    8.60
  -2  32   6   -2.00    4.30
  -2  32   6    7.10    5.60
   2  32  -6    0.60    9.30
  -2  32   6    0.20    4.70
   0 -32   6   23.60    9.30
   0 -32   6   12.80    7.10
   0 -32   6   11.10    6.50
   0  32   6   10.10    6.10
   0  32   6    1.80    5.30
   0  32  -6   15.80    8.90
  -2 -32  -6   15.50   13.40
   2  32   6    9.40    4.90
  -2  32  -6    2.50    4.40
  -4  32  -6   -1.50    7.00
   4  32   6    0.80    2.50
  -4  32  -6   -2.80    2.70
  -3 -33   6    6.50    6.50
  -3  33   6   10.00    4.70
  -3  33   6    0.70    4.60
  -1 -33   6  127.09   20.00
  -1 -33   6  159.38   15.90
  -1 -33   6  118.29   18.90
  -1  33   6  148.59   13.50
  -1  33   6  125.59   14.20
   1 -33   6   36.00    7.20
   1 -33   6   36.20   15.90
   1 -33   6   19.10    8.40
   1  33   6   21.80    6.20
  -1  33  -6   13.30    5.70
  -3  33  -6   22.80    5.70
  -3  33  -6   24.70    5.50
  -4  34   6    3.80    2.80
  -4  34   6    6.60    2.40
  -2 -34   6   61.59   13.90
  -2 -34   6   34.30   12.20
  -2  34   6   58.69    9.00
  -2  34   6   49.20   10.10
   2  34  -6   78.59   14.60
   0 -34   6   24.80    9.20
   0 -34   6   26.90    7.20
   0 -34   6   56.29   13.50
   0  34   6   26.20    6.20
   0  34   6   39.60    8.40
  -2  34  -6   25.80    5.10
  -2  34  -6   24.00    6.10
   2  34   6   30.80    5.90
  -4  34  -6   13.20    4.20
  -3 -35   6    4.90    5.90
  -3  35   6   12.90    5.10
  -3  35   6    2.00    4.40
  -1 -35   6   23.20   10.00
  -1 -35   6   50.19   13.40
  -1 -35   6   47.20    9.60
  -1  35   6   36.40    7.80
  -1  35   6   31.80    6.70
   1  35  -6   41.90   12.50
   1 -35   6   21.90    8.50
   1 -35   6   31.90    6.80
   1 -35   6   40.80   17.00
   1  35   6   24.50    6.90
  -1  35  -6   -6.20   35.20
  -3  35  -6   22.20    6.20
  -3  35  -6   23.50    5.20
  -4  36   6    4.90    3.40
  -4  36   6    4.30    2.80
  -2 -36   6   27.00   11.70
  -2  36   6   15.10   11.80
   2  36  -6   22.30   13.50
   0 -36   6   48.10   12.00
   0 -36   6   28.30    7.10
   0 -36   6   24.20    8.50
   0  36   6   23.70    5.50
   0  36   6   37.80    8.30
  -2  36  -6    3.70    4.60
  -2  36  -6   11.30    4.60
   2  36   6    4.40    4.30
  -3 -37   6   -2.10    4.50
  -3  37   6    2.00    3.50
  -3  37   6    7.40    4.40
  -1 -37   6   32.80   11.90
  -1 -37   6   11.20    8.20
  -1 -37   6   20.30    8.00
  -1  37   6   30.90    9.90
   1  37  -6   18.50   12.90
  -1  37   6   36.80   10.20
   1 -37   6    6.50    6.60
   1  37   6   32.40    8.80
  -3  37  -6   12.10    3.80
  -3  37  -6    7.50    3.40
  -2 -38   6    4.60    6.50
  -2  38   6   10.80    5.10
  -2  38   6    2.60    4.20
   0 -38   6   85.99   16.80
   0 -38   6   79.29   16.70
   0 -38   6   57.79   15.30
   0  38   6   65.39    9.60
   0  38  -6  103.79   28.60
   0  38   6   83.79   14.20
   2  38   6   62.99    8.40
  -2  38  -6   81.69    9.50
  -2  38  -6   79.79   11.50
  -3 -39   6    4.30    5.20
  -3  39   6    7.00    3.70
  -1 -39   6   30.20   15.40
  -1 -39   6   42.80    8.90
   1  39  -6   34.60    6.80
  -1  39   6   40.20    6.90
  -1  39   6   42.20    8.20
   1 -39   6   14.00    7.50
   1  39   6   34.70    7.30
  -1  39  -6   18.80    6.50
  -3  39  -6   12.10    3.40
  -3  39  -6   15.00    3.70
  -2 -40   6    2.50    5.20
  -2  40   6   -1.30    3.30
  -2  40   6   -0.60    3.80
   0 -40   6    7.20    4.70
   0 -40   6   -2.00    4.40
   0  40   6    0.00    4.40
   0  40   6   -1.20    4.20
   2  40   6    3.20    4.90
  -2  40  -6    1.10    3.40
  -2  40  -6  -17.90   11.50
  -3 -41   6    2.00    4.00
  -3  41   6    0.10    2.50
  -1  41   6   32.80    6.10
   1  41  -6   27.00    6.00
  -1  41   6   32.80    6.70
   1  41   6   82.69   10.10
  -1  41  -6   83.99    9.60
   3  41   6   -0.90    1.90
  -3  41  -6    2.20    2.40
  -2 -42   6    1.30    4.70
  -2  42   6    3.90    4.20
  -2  42   6    1.60    3.00
   0 -42   6   26.20    8.20
   2  42   6   37.10    5.40
  -3 -43   6    4.00    3.10
  -3  43   6   -0.80    2.40
  -1 -43   6    0.00    4.20
  -1  43   6   14.60    4.50
  -1  43   6    3.20    3.80
   1  43  -6   -3.80    5.00
   1  43   6   12.00    4.60
  -1  43  -6    9.50    4.00
  -2 -44   6    0.70    3.50
  -2  44   6    1.60    3.00
  -2  44   6    2.20    2.90
   0 -44   6    3.00    5.00
   0  44   6    6.20    4.00
   0  44  -6    2.50    3.40
   2  44   6    3.00    3.10
   2  44   6    0.10    2.60
  -2  44  -6    0.70    2.70
  -1 -45   6    0.90    4.50
  -1  45   6    9.60    4.10
  -1  45   6    9.30    3.60
  -1  45  -6   59.99    7.20
   1  45   6   64.69    7.50
  -2 -46   6    3.40    3.50
  -2  46   6    3.80    2.60
  -2  46   6    8.50    5.00
   0  46  -6   77.29    7.90
   0  46   6   72.79    9.90
   2  46   6    4.30    3.60
  -2  46  -6   16.50    3.30
  -1 -47   6    0.50    3.00
  -1  47   6    0.40    2.60
  -1  47   6    4.70    3.00
   1  47   6   -0.60    2.30
   1  47   6    9.40    3.40
  -1  47  -6    4.10    2.90
   0  48   6   -0.40    2.80
   0  48  -6    0.50    3.00
  -1 -49   6    5.00    3.40
  -1  49   6    9.30    3.30
  -1  49  -6   38.80    4.70
  -4   0   7    6.40    5.90
  -4   0   7    9.00    6.00
  -4   0   7    5.30    5.60
   4   0  -7   -8.90    7.90
  -2   0   7   -3.80    3.60
  -2   0   7   -2.10    2.20
   0   0  -7    3.50    3.40
   2   0   7    6.80    4.80
  -2   0  -7    3.90    4.10
  -2   0  -7    4.80    7.60
  -4   0  -7  -13.10   18.60
  -4   0  -7   -1.70    5.20
  -4   0  -7   -0.60    4.40
  -5  -1   7    6.40    4.80
  -5   1   7   -3.00    5.00
  -5   1   7   -4.50    4.60
  -3  -1   7   16.50    5.90
   3  -1  -7   26.00    5.40
  -3  -1   7    0.70    9.40
  -3  -1   7   11.80    6.30
  -3  -1   7   16.30    5.00
  -3   1   7   18.80    5.90
   3   1  -7   23.20    4.80
  -3   1   7   16.10    5.00
  -3   1   7   14.60    5.10
  -3   1   7   28.50    6.00
   1  -1  -7  112.19    8.10
   1   1  -7  121.99    7.60
  -1   1   7  114.39    8.90
   1   1  -7  103.59    7.20
  -1  -1  -7   49.10    8.40
   1  -1   7   41.00    7.30
  -1  -1  -7   58.09    7.00
  -1   1  -7   55.79    8.40
  -1   1  -7   56.19    7.10
  -3  -1  -7  172.68   18.30
   3  -1   7  185.18   16.60
  -3  -1  -7  185.18   15.60
  -3  -1  -7  174.58   15.60
   3   1   7  182.88   16.80
  -3   1  -7  159.38   15.10
  -3   1  -7  186.48   15.70
  -3   1  -7  187.38   19.80
   3   1   7  193.18   21.20
  -5  -1  -7   12.90    5.00
  -5   1  -7    5.90    4.20
   4  -2  -7   10.30    8.60
  -4  -2   7    7.40    6.30
  -4  -2   7    4.20    5.30
  -4  -2   7   -3.50    6.20
  -4   2   7    2.90    5.50
  -4   2   7    8.50    6.50
   4   2  -7    3.00    8.10
  -4   2   7   17.20    7.20
   2  -2  -7  295.87   17.80
   2  -2  -7  268.87   17.20
  -2   2   7  301.87   18.50
  -2   2   7  258.27   19.00
   0  -2  -7  108.59   10.80
  -2  -2  -7  344.17   36.50
  -2   2  -7  321.97   23.50
   2   2   7  289.97   22.80
  -2   2  -7  297.87   23.80
  -4  -2  -7  115.79   12.70
  -4  -2  -7  132.79   23.00
  -4  -2  -7   76.19   12.10
  -4   2  -7   99.99   12.50
   4   2   7  130.99   29.70
  -4   2  -7   90.99   11.50
  -4   2  -7   49.80   22.40
  -5  -3   7   -2.50    4.80
  -5  -3   7   10.40    7.50
  -5   3   7   -0.80    4.40
  -5   3   7   -0.90    4.20
  -3  -3   7    5.80    3.70
  -3  -3   7   -1.00    4.90
  -3  -3   7    5.50    5.00
   3  -3  -7    7.70    4.70
   3   3  -7   -5.70    6.00
  -3   3   7    5.60    4.60
  -3   3   7   11.20    5.20
  -3   3   7   -6.30    5.00
  -3   3   7   19.00    5.40
   1  -3  -7  415.26   24.10
   1  -3  -7  389.26   24.20
  -1  -3   7  404.16   23.30
  -1   3   7  390.46   24.70
   1  -3   7  178.78   14.30
  -1  -3  -7  189.88   15.20
  -1  -3  -7  184.38   15.70
  -1   3  -7  177.68   16.10
   1   3   7  194.58   14.50
  -1   3  -7  202.18   15.00
  -3  -3  -7  148.09   13.60
   3  -3   7  118.89   21.00
   3  -3   7  174.18   19.10
  -3  -3  -7  150.28   14.50
  -3   3  -7  143.79   14.10
  -3   3  -7  147.59   19.10
  -3   3  -7  140.19   13.80
   3   3   7  143.19   17.50
   3   3   7  158.18   15.20
  -5  -3  -7    9.50    5.70
  -5   3  -7   16.10    6.40
  -4  -4   7    0.90    5.50
  -4  -4   7    4.40    5.80
   4  -4  -7    1.00    9.40
  -4  -4   7   -2.40    5.50
   4   4  -7   -1.90    7.90
  -4   4   7   -2.40    5.80
  -4   4   7    4.00    6.80
  -4   4   7   11.40    6.10
  -4   4   7    3.60    5.20
   2  -4  -7   51.99    7.80
   2  -4  -7   52.89    6.50
  -2   4   7   46.40    8.70
   0  -4   7   44.40    8.30
   0   4  -7   37.30    7.10
  -2  -4  -7  107.89   11.00
   2  -4   7   87.09   12.20
   2   4   7   83.39   11.50
  -2   4  -7  103.89   12.10
  -2   4  -7   91.69   13.30
  -4  -4  -7   21.40   15.70
  -4  -4  -7    4.80   11.30
  -4  -4  -7    3.50    4.90
  -4   4  -7    7.40    4.90
  -4   4  -7    2.10    4.90
   4   4   7   19.70   26.10
  -5  -5   7   -2.20    4.50
  -5   5   7    4.00    4.40
  -5   5   7   -0.60    4.10
  -3  -5   7   20.80    6.10
   3  -5  -7   21.60    5.90
  -3   5   7   35.60    7.10
  -3   5   7    8.40    5.00
  -3   5   7    9.40    5.00
  -1  -5   7   56.89    5.20
   1  -5  -7   56.59    6.80
   1  -5  -7   50.79    7.90
  -1   5   7   53.79    7.60
   1  -5   7  231.08   17.20
  -1  -5  -7  248.58   18.80
  -1  -5  -7  242.98   17.50
  -1   5  -7  226.78   18.20
  -1   5  -7  244.08   17.50
   1   5   7  231.68   17.40
  -3  -5  -7  120.79   12.10
   3  -5   7   97.49   16.80
  -3  -5  -7  125.59   14.90
   3   5   7  122.79   16.30
  -3   5  -7  131.99   12.60
  -3   5  -7  120.99   17.10
   3   5   7   94.69   12.30
  -3   5  -7  112.39   11.90
  -5  -5  -7   -2.20    5.00
  -5   5  -7    1.70    5.20
  -5   5  -7   10.30    4.70
  -4  -6   7    9.30    5.90
  -4  -6   7   12.40    6.20
  -4  -6   7    1.00    6.10
   4  -6  -7   -1.60    8.50
  -4   6   7    3.50    6.50
  -4   6   7   -2.50    6.70
  -4   6   7   10.50    7.20
   2  -6  -7  220.68   17.10
  -2   6   7  294.77   18.50
  -2   6   7  256.37   22.70
   0  -6   7  203.98   15.30
   0   6  -7  199.78   14.60
   2  -6   7  319.67   25.20
  -2  -6  -7  323.77   24.10
   2   6   7  342.67   24.50
  -2   6  -7  341.77   25.80
  -2   6  -7  334.07   25.00
  -4  -6  -7  101.59   22.70
  -4  -6  -7  119.19   13.30
  -4   6  -7  104.89   11.90
  -4   6  -7  100.19   12.90
   4   6   7  112.29   28.70
  -5  -7   7   14.10    5.70
  -5   7   7   -6.00    3.80
  -5   7   7   -1.80    3.90
   3  -7  -7    0.00    4.70
  -3  -7   7    8.50    4.70
  -3  -7   7    1.00    8.60
  -3   7   7    1.40    4.90
  -3   7   7    0.60    4.80
  -3   7   7    5.60    4.30
  -3   7   7    1.40    4.60
   1  -7  -7  290.87   19.80
  -1  -7   7  269.17   17.40
  -1   7   7  328.87   23.90
  -1  -7  -7  165.58   13.40
  -1  -7  -7  166.38   14.40
  -1   7  -7  146.19   13.70
  -1   7  -7  151.88   13.30
   1   7   7  161.98   13.50
  -3  -7  -7   18.70    5.10
   3  -7   7   25.60   12.60
  -3  -7  -7   37.10    9.80
   3   7   7   26.30    7.10
  -3   7  -7   28.40   10.80
   3   7   7   38.60   10.00
  -3   7  -7   33.40    6.90
  -5  -7  -7    5.00    4.40
  -5   7  -7    7.30    4.00
  -5   7  -7    9.80    4.40
   4  -8  -7   19.10   10.20
  -4  -8   7   -5.60    7.20
  -4  -8   7    8.40    6.00
  -4   8   7    6.80    6.20
  -4   8   7    2.80    5.40
  -4   8   7    0.90    5.70
  -4   8   7   -0.80    7.20
   2  -8  -7    4.90    4.00
  -2   8   7    2.70    3.00
   0  -8  -7   16.80    5.60
   0  -8   7   18.70    5.20
   0  -8  -7    9.10    4.30
   0   8  -7   15.30    4.40
   2  -8   7   89.59   13.30
  -2  -8  -7   86.59   10.50
  -2  -8  -7   78.99   11.00
  -2   8  -7  102.19   12.20
   2   8   7   89.89   11.40
  -2   8  -7   84.49   13.60
  -4  -8  -7   -5.70    5.30
   4   8   7   -5.70   31.40
  -4   8  -7    0.80    4.80
  -4   8  -7    0.40    5.00
   4   8   7   -3.90    4.80
  -5  -9   7    6.70    4.30
  -5   9   7    2.50    4.10
  -5   9   7    6.20    4.00
  -3  -9   7    7.80    6.20
   3  -9  -7    6.40    5.70
  -3  -9   7   13.40    6.80
  -3  -9   7    4.70   14.10
  -3   9   7    8.20    5.60
  -3   9   7    9.90    4.80
  -3   9   7   12.10    5.60
  -3   9   7   10.60    4.80
   1  -9  -7  474.95   29.50
  -1  -9   7  440.96   26.60
  -1  -9  -7 1464.25   82.89
  -1  -9  -7 1446.76   83.79
  -1   9  -7 1417.56   83.19
  -1   9  -7 1465.25   83.09
   1   9   7 1455.15   82.79
  -3  -9  -7  154.08   17.40
  -3   9  -7  132.29   21.60
   3   9   7  147.49   14.80
  -3   9  -7  158.08   18.50
  -3   9  -7  140.99   13.70
   3   9   7  105.99   17.00
  -5  -9  -7    6.60    3.90
  -5   9  -7   -0.60    3.60
  -5   9  -7    2.60    3.80
   4 -10  -7   10.10   10.70
  -4 -10   7   10.10    6.40
  -4  10   7    3.90    6.10
  -4  10   7    8.30    4.90
  -4  10   7   10.80    7.90
   4  10  -7   14.30    8.80
  -4  10   7   13.00    6.90
   2 -10  -7    7.00    4.10
  -2  10   7   14.50    7.80
  -2  10   7    9.60    5.30
   0 -10  -7  224.58   17.60
   0 -10   7  218.98   19.80
   0 -10  -7  289.67   19.90
   0  10   7  274.47   18.70
   0  10  -7  255.47   17.70
   2 -10   7  186.38   19.20
  -2 -10  -7  171.18   15.90
  -2 -10  -7  157.68   15.20
  -2  10  -7  161.38   17.60
  -2  10  -7  169.38   15.80
   2  10   7  174.88   16.30
  -4 -10  -7   -1.50   18.40
  -4 -10  -7   32.60    8.80
  -4  10  -7   43.00   10.90
  -4  10  -7   40.30    8.80
   4  10   7   33.10   28.90
  -5 -11   7   -3.10    5.30
  -5  11   7   -2.00    4.00
  -5  11   7    2.10    4.50
   3 -11  -7    5.60    6.60
  -3 -11   7   -6.00    9.00
  -3 -11   7   10.00    6.40
  -3 -11   7    0.10    7.00
  -3  11   7   -4.60    4.00
  -3  11   7    3.40    4.70
  -3  11   7    2.70    4.70
  -3  11   7    6.70    4.50
  -1 -11   7   11.40    3.40
   1 -11  -7   16.00    4.80
   1  11  -7   20.40    3.40
  -1 -11  -7   75.19   10.60
  -1 -11  -7   94.99    9.90
   1  11   7   82.19   10.50
  -1  11  -7   91.19   11.00
  -1  11  -7   91.99   10.40
  -3 -11  -7   10.00    6.70
  -3 -11  -7   -0.50    4.20
  -3  11  -7    5.00    3.80
   3  11   7   -7.30    8.70
  -3  11  -7  -15.70   13.30
   3  11   7   -1.30    4.10
  -5 -11  -7    5.10    3.60
  -5  11  -7    0.50    3.50
  -5  11  -7    2.90    3.70
  -4 -12   7    2.90    6.40
   4 -12  -7   22.70   11.50
  -4  12   7    1.50    6.20
  -4  12   7    7.20    6.20
  -4  12   7    0.30    4.50
   2 -12  -7   24.20    6.30
  -2  12   7   18.60    5.60
  -2  12   7   28.70    6.80
  -2  12   7   27.00    6.60
   0 -12  -7    6.80    4.00
   0 -12  -7    3.00    4.50
   0  12  -7    2.70    3.20
  -2 -12  -7   28.30    6.90
  -2 -12  -7   16.90    6.20
  -2  12  -7   21.20   11.70
   2  12   7   27.50    7.90
  -2  12  -7   21.40    8.70
  -4 -12  -7   -4.70    4.40
  -4 -12  -7    2.70   16.90
   4  12   7   17.10   34.60
  -4  12  -7    1.90    4.90
   4  12   7   -2.60    4.60
  -4  12  -7   -2.80    4.60
  -5 -13   7   21.40   14.10
  -5  13   7   -5.30    5.40
  -5  13   7    2.90    3.90
  -3 -13   7    9.90    8.10
  -3 -13   7    0.70    8.30
   3 -13  -7    7.90    6.90
  -3  13   7    4.70    5.00
  -3  13   7    0.80    6.60
  -3  13   7    2.20    5.40
  -1 -13   7   87.39    8.40
   1 -13  -7  108.29   11.50
   1  13  -7   84.09    7.40
   1  13  -7   96.19    7.80
  -1 -13  -7  131.79   12.80
  -1 -13  -7  134.29   14.20
   1  13   7  134.59   13.30
  -1  13  -7  146.69   13.20
  -3 -13  -7    0.10    4.00
  -3 -13  -7   17.40    9.40
  -3  13  -7   14.50    5.20
  -3  13  -7  -11.10    9.60
   3  13   7    7.40    4.90
  -3  13  -7   -1.40    4.00
   3  13   7   10.60    8.60
  -5 -13  -7   15.90    4.30
  -5  13  -7   15.60    4.10
  -5  13  -7   15.70    4.40
   4  14  -7   -5.50    9.80
  -4  14   7    9.50   10.10
  -4  14   7   -1.80    5.30
  -4  14   7    6.70    6.30
   2 -14  -7    5.10    4.80
  -2 -14   7    9.10    7.40
  -2  14   7    7.80    6.50
   0 -14  -7 1452.95   90.19
   0 -14  -7 1527.75   89.09
   0  14   7 1726.33   88.99
   0  14  -7 1564.44   88.09
  -2 -14  -7   60.89   10.90
  -2 -14  -7   53.69   10.00
   2  14   7   47.40   10.00
  -2  14  -7   42.00    9.90
  -2  14  -7   53.59   12.20
  -4 -14  -7   26.40   20.90
  -4 -14  -7   14.10    5.70
  -4  14  -7   23.60    6.50
  -4  14  -7   23.50    6.60
  -5  15   7   -5.60    3.20
  -5  15   7    1.50    4.00
  -3 -15   7   14.20   12.00
  -3 -15   7   -4.30    6.60
  -3  15   7   -2.60    4.10
  -3  15   7   -3.90    4.60
  -3  15   7   -8.90    4.90
  -1 -15   7    4.10    4.00
   1 -15  -7    3.30    3.90
  -1 -15  -7   19.30    7.90
  -1  15  -7   29.10    6.90
   1  15   7   35.50    8.00
  -3 -15  -7   14.20    5.90
  -3 -15  -7   46.80   11.20
  -3  15  -7   23.20    6.90
  -3  15  -7   28.70    6.50
   3  15   7    6.80   10.60
  -5 -15  -7   -0.50    3.50
  -5  15  -7    2.40    2.80
  -5  15  -7   -3.90    3.00
   4 -16  -7   60.69   29.30
  -4  16   7    5.70    4.70
  -4  16   7   12.80    7.60
  -4  16   7    7.80    7.10
  -2 -16   7   18.00    4.40
  -2 -16   7   17.50    5.10
  -2 -16   7    6.50    8.00
   2 -16  -7   15.90   12.10
  -2  16   7   24.70    6.80
  -2  16   7   32.60    6.10
  -2  16   7   30.90    6.50
  -2  16   7   24.80    6.40
   0 -16  -7   85.59   11.00
   0 -16  -7   81.19   11.70
   0  16  -7   88.49    9.50
   0  16   7   91.89   12.40
  -2 -16  -7   78.09   10.80
  -2  16  -7   69.99    9.60
  -2  16  -7   75.99   13.60
   2  16   7   76.49   13.50
  -4 -16  -7   50.89    8.70
  -4  16  -7   42.60    7.30
  -4  16  -7   51.89    9.30
  -5  17   7   -0.90    3.80
  -5  17   7    3.60    3.30
   3 -17  -7   11.50    8.10
  -3 -17   7   -4.80   10.50
  -3 -17   7    6.60    7.30
  -3  17   7    4.60    5.00
  -3  17   7    1.20    5.00
  -3  17   7   -0.50    4.80
   3  17  -7    6.40    5.30
   1 -17  -7  197.48   17.90
  -1 -17   7  207.38   16.70
   1  17  -7  173.88   13.50
   1  17  -7  175.48   17.60
  -1 -17  -7  389.86   28.60
   1 -17   7  474.25   30.00
  -1 -17  -7  460.25   31.40
  -1  17  -7  367.16   28.10
   1  17   7  365.26   28.40
  -3 -17  -7   24.60    6.60
  -3 -17  -7   41.40   11.70
  -3  17  -7   33.70    7.40
   3  17   7   35.00   12.70
  -3  17  -7   18.20    5.80
  -3  17  -7   33.00    6.30
  -5 -17  -7   11.50    4.30
  -5  17  -7    4.40    3.00
  -5  17  -7   -1.30    2.40
  -4 -18   7    0.40   10.50
  -4  18   7   11.40    4.80
  -4  18   7   -3.40    5.70
   4  18  -7  -26.30   14.20
  -2 -18   7   24.10    6.30
  -2 -18   7   16.70    6.70
  -2 -18   7   31.40    7.20
   2 -18  -7   36.40    9.20
  -2 -18   7   15.70    8.80
  -2  18   7   24.70    5.90
   2  18  -7   16.80    9.20
  -2  18   7   29.80    6.60
  -2  18   7   19.90    5.90
   0 -18  -7  129.49   14.70
   0  18  -7  124.09   11.90
   0  18   7  154.28   17.00
  -2 -18  -7  151.38   14.70
   2  18   7  142.09   17.00
   2  18   7  143.39   13.20
  -2  18  -7  180.28   13.60
  -2  18  -7  148.49   14.60
  -4 -18  -7   14.30    5.60
  -4  18  -7   14.70    4.80
  -4  18  -7   12.70    6.00
  -5  19   7   -3.60    3.10
  -5  19   7    2.90    3.40
   3 -19  -7   -0.30    9.10
  -3 -19   7   14.00    9.40
  -3 -19   7    3.70    5.60
  -3  19   7    2.20    4.50
   3  19  -7    7.80    6.10
  -3  19   7   -3.40    4.60
  -3  19   7    8.50    6.30
  -1 -19   7   -2.10    5.60
   1 -19  -7   -1.70    5.10
  -1 -19   7  -10.90   12.60
  -1 -19   7   -1.50    4.10
  -1  19   7   -3.10    4.90
  -1  19   7   -5.60    3.80
   1  19  -7    1.50    3.00
   1 -19   7   -1.10    3.70
  -1 -19  -7   -0.20    5.70
  -1  19  -7   -5.20    3.70
   1  19   7   -6.90    3.20
   1  19   7   -2.50    5.60
  -3 -19  -7   -1.40    4.80
  -3 -19  -7   17.40   11.30
  -3  19  -7   -0.60    3.50
  -3  19  -7   -0.10    4.90
  -5  19  -7   -2.00    2.30
  -4 -20   7    0.20    6.40
  -4  20   7   10.50    5.30
  -4  20   7   13.60    7.40
   2 -20  -7   40.60   10.30
  -2 -20   7   27.90    6.10
  -2 -20   7   17.20    9.90
  -2 -20   7   29.20    7.40
  -2  20   7   20.40    6.70
  -2  20   7   24.20    6.30
  -2  20   7   40.80    7.30
  -2  20   7   20.50    6.40
   2  20  -7   24.90    5.50
   0 -20   7  121.49   12.40
   0 -20  -7  146.89   16.20
   0 -20   7  140.49   12.00
   0 -20  -7  163.88   15.80
   0  20  -7  142.49   13.20
   0  20   7  127.49   12.70
  -2 -20  -7  329.67   28.60
  -2 -20  -7  325.47   23.30
   2  20   7  280.97   20.70
  -2  20  -7  311.17   22.90
   2  20   7  332.07   27.80
  -4 -20  -7   46.30    8.20
  -4  20  -7   38.70    7.50
  -4  20  -7   37.30    7.60
  -5  21   7    0.40    2.80
  -5  21   7    1.30    3.50
  -3 -21   7    2.80    5.90
  -3 -21   7   10.70    7.60
   3 -21  -7   17.90   16.90
  -3 -21   7   18.80    9.00
  -3  21   7    5.20    6.00
  -3  21   7    6.00    5.70
  -3  21   7    5.00    5.70
  -1 -21   7   78.29    9.20
   1 -21  -7   87.19   13.60
  -1 -21   7   93.79   10.00
  -1  21   7   86.19   12.50
  -1  21   7   94.69   12.10
   1  21  -7   79.89   10.30
  -1  21   7  118.49   16.10
   1 -21   7  252.17   19.30
  -1 -21  -7  314.17   24.30
   1 -21   7  274.67   20.30
   1  21   7  319.27   22.00
   1  21   7  309.67   24.40
  -1  21  -7  283.27   22.70
  -3 -21  -7   73.99   10.50
  -3 -21  -7  100.39   17.00
  -3  21  -7   66.59    9.20
  -3  21  -7   84.49   11.30
  -3  21  -7   71.29   10.60
  -4 -22   7   -6.10    5.60
  -4  22   7    0.70    4.60
  -4  22   7    2.40    3.90
  -4  22   7    5.70    6.00
  -2 -22   7    7.60    8.20
  -2 -22   7   34.30    7.90
  -2 -22   7   24.00    6.50
   2 -22  -7   13.60    8.80
  -2 -22   7   17.10    5.40
   2  22  -7   13.40    6.00
  -2  22   7   14.40    5.40
  -2  22   7    5.20    5.80
  -2  22   7   27.90    6.30
   0 -22  -7  173.58   20.20
   0 -22   7  154.18   17.60
   0 -22   7  198.38   21.00
   0 -22  -7  185.18   18.50
   0 -22   7  168.48   15.90
   0  22   7  183.88   15.20
   0  22  -7  180.78   15.90
  -2 -22  -7  142.99   14.90
   2 -22   7  159.38   23.00
  -2 -22  -7  192.08   20.40
   2  22   7  170.58   19.60
   2  22   7  165.18   13.40
  -2  22  -7  129.69   17.30
  -4 -22  -7    1.20    7.40
  -4  22  -7    5.20    4.20
   4  22   7    1.70    3.60
  -4  22  -7    8.10    5.30
  -5  23   7    4.10    2.70
  -5  23   7   -0.10    3.20
   3 -23  -7   -7.70   12.70
  -3 -23   7   -6.40    5.40
  -3 -23   7    0.00    8.00
  -3 -23   7    4.20    5.90
  -3  23   7   -2.70    4.80
  -3  23   7    0.20    4.80
  -3  23   7    6.80    5.00
   1 -23  -7    7.10    7.70
  -1 -23   7   -1.30    3.20
  -1 -23   7   -1.60    5.80
  -1 -23   7   -4.60    4.50
  -1 -23   7   -2.50    4.70
  -1  23   7   -4.20    4.20
  -1  23   7   -0.70    6.50
  -1  23   7    3.00    3.50
  -1  23   7  -12.90    6.10
   1  23  -7    7.70    4.40
   1 -23   7   55.99    8.20
   1 -23   7   60.59   11.10
   1 -23   7   41.00    7.60
  -1 -23  -7   51.09   11.40
   1  23   7   48.30    7.40
   1  23   7   50.49   11.50
  -1  23  -7   37.30   11.00
  -3 -23  -7  -17.30   14.90
  -3 -23  -7    5.40    6.40
   3  23   7  -23.80   17.70
  -3  23  -7    5.40    9.60
  -3  23  -7    6.10    4.70
  -3  23  -7   -3.40    4.90
  -4 -24   7    5.50    6.10
  -4  24   7    8.20    4.10
  -4  24   7    2.70    4.60
  -4  24   7   11.20    5.60
   2 -24  -7   33.50   12.70
  -2 -24   7   50.69   12.50
  -2 -24   7   42.70    8.70
  -2 -24   7   29.30   11.80
  -2 -24   7   60.19    9.40
  -2  24   7   45.80    7.90
  -2  24   7   52.79    8.60
  -2  24   7   49.10    9.20
   2  24  -7   53.49    9.20
  -2  24   7   57.39    9.30
   0 -24   7  163.78   17.20
   0 -24   7  147.09   12.80
   0 -24   7  132.79   12.50
   0  24  -7  169.38   15.10
   0  24   7  145.09   13.50
   0  24   7  131.29   12.00
  -2 -24  -7   86.49   13.10
  -2 -24  -7  135.69   18.90
   2  24   7  108.29   17.90
  -2  24  -7  121.59   11.80
   2  24   7  114.89   13.50
  -4 -24  -7   38.70    7.50
   4  24   7   23.00    7.30
  -3 -25   7   16.40    7.60
  -3 -25   7   10.50    8.60
  -3 -25   7    4.40    7.70
  -3  25   7   16.90    6.10
   3  25  -7   31.40    9.60
  -3  25   7   25.10    7.60
  -3  25   7   18.50    6.80
  -1 -25   7   27.90   10.40
  -1 -25   7   55.59    9.80
  -1 -25   7   46.90    6.50
  -1 -25   7   49.40    7.60
  -1  25   7   30.70    6.20
  -1  25   7   47.40    8.30
   1  25  -7   42.60    8.40
  -1  25   7   45.40    8.60
   1 -25   7  139.19   17.00
   1 -25   7  170.28   13.50
   1 -25   7  164.08   16.50
   1 -25   7  146.79   12.70
  -1 -25  -7  141.19   20.00
  -1  25  -7  128.19   16.30
   1  25   7  121.79   12.70
  -1  25  -7  136.69   13.20
  -3 -25  -7  198.38   25.70
  -3 -25  -7  212.48   18.10
  -3  25  -7  215.38   22.10
  -4 -26   7    0.80    4.30
  -4  26   7   -1.20    3.30
  -4  26   7    2.20    4.00
  -4  26   7    5.90    3.70
  -2 -26   7    7.30    7.80
   2 -26  -7    3.20   13.30
  -2 -26   7    7.00    7.90
  -2 -26   7   17.70    7.30
  -2 -26   7   23.50    7.50
  -2  26   7   10.00    6.60
  -2  26   7   15.60    6.20
  -2  26   7   17.00    6.40
  -2  26   7    9.70    6.90
   0 -26   7   -1.20    5.60
   0 -26   7   -0.50    3.30
   0 -26   7    9.50    4.80
   0 -26   7    9.50    5.50
   0  26  -7    2.20    4.90
   0  26   7   -1.90    4.00
   0  26   7   -7.40    3.90
  -2 -26  -7   22.70    9.00
  -2 -26  -7   24.80   13.90
   2 -26   7   15.80    8.50
   2  26   7   37.20    6.20
   2  26   7   31.60   15.30
  -2  26  -7   29.20    6.50
  -4  26  -7   -0.10    3.50
   4  26   7    2.50    3.40
  -3 -27   7   -1.20    7.10
  -3 -27   7   12.10    8.50
   3 -27  -7  -11.50   30.70
  -3 -27   7   -7.90    8.10
  -3  27   7   -0.70    5.70
   3  27  -7   14.60   10.70
  -3  27   7   15.30    8.10
  -3  27   7   -1.70    8.80
  -1 -27   7    8.00    7.20
  -1 -27   7   16.50    7.70
   1 -27  -7   19.10   14.70
  -1 -27   7   16.80    5.90
  -1  27   7    8.20    5.50
  -1  27   7   18.40    6.00
  -1  27   7    8.10    7.60
  -1  27   7   23.00    8.10
   1  27  -7   20.30    7.70
   1 -27   7   62.79    9.50
   1 -27   7   89.49   16.00
  -1 -27  -7   52.39   14.70
   1 -27   7   75.89   11.10
   1  27   7   48.20    8.40
  -1  27  -7   48.40   10.80
  -1  27  -7   72.39    8.70
  -3 -27  -7  -24.00   21.60
  -3 -27  -7   -3.20   10.00
  -3  27  -7    1.90    4.10
  -3  27  -7    7.80    4.90
  -4 -28   7    4.60    4.10
  -4  28   7    2.60    3.90
  -4  28   7    1.40    3.80
  -4  28   7    4.80    3.60
  -2 -28   7   94.09   13.30
   2 -28  -7   86.69   21.90
  -2 -28   7   72.79   12.60
  -2 -28   7   48.10   16.60
  -2  28   7   64.99   10.60
  -2  28   7   96.69   12.30
  -2  28   7   74.89   10.60
  -2  28   7  102.79   12.10
   0 -28   7    1.90    4.90
   0 -28   7   -3.50    5.70
   0 -28   7   -1.10    5.10
   0 -28   7   -3.80    3.50
   0  28  -7    2.10    6.00
   0  28   7    7.30    4.60
   0  28   7   -4.40    4.30
   2 -28   7   76.79   10.20
  -2 -28  -7   78.59   20.30
  -2  28  -7   66.59    9.20
   2  28   7   57.89    9.20
  -3 -29   7    4.30   15.70
  -3 -29   7    6.40    7.40
  -3 -29   7    8.10    7.30
  -3  29   7    6.90    5.60
   3  29  -7   29.20   12.40
  -1 -29   7  177.28   18.80
  -1 -29   7  141.89   20.90
  -1 -29   7  184.88   17.00
  -1 -29   7  165.38   19.20
   1  29  -7  201.78   18.90
  -1  29   7  218.98   17.40
  -1  29   7  182.88   15.70
  -1  29   7  160.48   20.50
  -1 -29  -7   72.29   17.30
   1 -29   7   86.09   14.40
   1 -29   7   76.09   10.30
   1 -29   7   68.59   18.10
   1  29   7   64.79    9.70
  -1  29  -7   76.49   14.40
  -1  29  -7   58.39   13.50
  -3  29  -7  147.79   13.20
  -3  29  -7  132.99   14.10
  -4 -30   7   -0.50    3.90
  -4  30   7    0.50    3.30
  -4  30   7    6.10    6.70
  -4  30   7    6.80    4.00
  -2 -30   7    7.20    8.30
  -2 -30   7    6.20    9.20
  -2 -30   7   10.40    6.30
  -2  30   7    3.50    5.70
  -2  30   7    4.60    7.40
  -2  30   7    8.70    5.90
  -2  30   7    1.80    5.80
   0 -30   7    0.60    7.80
   0 -30   7    9.50    5.20
   0 -30   7    1.40    5.40
   0  30   7   -3.20    4.60
   0  30   7    2.80    4.60
   0  30  -7   11.80    6.80
  -2 -30  -7   18.70   15.50
  -2  30  -7   10.20    5.00
   2  30   7   15.50    5.00
   4  30   7    1.30    2.70
  -4  30  -7    3.30    2.90
  -3 -31   7   -2.80    5.10
  -3 -31   7   -7.10    6.40
  -3  31   7   -0.20    4.40
  -3  31   7   -3.90    6.10
  -3  31   7   -4.60    4.00
  -1 -31   7  104.29   19.30
  -1 -31   7  166.18   15.80
  -1  31   7  138.99   15.20
  -1  31   7  135.99   13.70
   1  31  -7  170.98   19.50
   1 -31   7    1.50    5.90
   1 -31   7    0.00   10.10
   1 -31   7    0.40    5.30
  -1  31  -7    1.00    4.90
   1  31   7   -0.60    4.60
  -1  31  -7   23.10   11.70
  -3  31  -7   13.20    5.20
  -3  31  -7   11.10    4.60
  -4  32   7    0.00    2.60
  -4  32   7    1.80    3.20
  -2 -32   7   66.19   10.90
  -2 -32   7   57.69   16.10
  -2 -32   7   59.49   12.90
   2  32  -7   77.09   13.40
  -2  32   7   69.19   10.70
  -2  32   7   64.59    9.10
  -2  32   7   69.09   10.80
   0 -32   7    9.20    5.80
   0 -32   7    4.70    8.30
   0 -32   7   17.30    7.70
   0  32  -7   17.40    8.90
   0  32   7   -0.30    4.70
   0  32   7   17.00    5.10
  -2  32  -7   19.00    8.50
   2  32   7   10.10    7.40
  -4  32  -7   23.90    4.40
  -3 -33   7    3.10    5.60
  -3  33   7   13.10    5.00
  -3  33   7   15.80    5.30
  -1 -33   7    4.70    8.10
  -1 -33   7   14.70   10.90
  -1 -33   7   18.80    6.80
  -1  33   7   18.00    6.00
  -1  33   7   20.10    6.60
   1  33  -7    7.50    9.80
   1 -33   7   21.00    8.70
   1 -33   7   24.20   15.70
   1 -33   7   41.20    8.00
  -1  33  -7   28.90   17.80
  -1  33  -7   23.70    6.20
   1  33   7   29.20    6.80
  -3  33  -7   54.09    7.80
  -3  33  -7   58.59    8.10
  -4  34   7   -1.10    2.40
  -4  34   7    3.40    3.10
  -2 -34   7   25.50    7.70
  -2 -34   7    3.90    8.80
  -2 -34   7    8.50   10.80
  -2  34   7   19.90    6.10
  -2  34   7    7.00    5.60
  -2  34   7   16.70    6.10
   0 -34   7   41.90    9.20
   0 -34   7   33.00   12.10
   0 -34   7   32.00   10.30
   0  34  -7   38.40   12.90
   0  34   7   45.40    7.10
   0  34   7   48.40    8.90
  -2  34  -7   14.50    4.50
  -2  34  -7   15.40    5.90
   2  34   7   24.30    5.00
  -3 -35   7   -3.10    3.90
  -3  35   7   -0.30    3.50
  -3  35   7    3.90    4.00
  -1 -35   7   26.20    7.20
  -1 -35   7    3.40   10.00
  -1 -35   7    9.90    8.50
  -1  35   7   25.50    6.60
  -1  35   7   22.40    6.40
   1 -35   7    7.70    7.10
   1 -35   7   18.40    6.50
   1 -35   7   51.59   17.80
   1  35   7   26.00    7.10
  -3  35  -7    9.00    5.00
  -3  35  -7    3.40    3.50
   3  35   7    3.60    4.10
  -2 -36   7   10.50   14.20
  -2 -36   7   13.00    8.00
  -2 -36   7   33.40    8.40
  -2  36   7   14.90    5.40
  -2  36   7   15.70    5.40
   0 -36   7   40.40   13.90
   0 -36   7   61.49   12.30
   0 -36   7   63.99   11.00
   0  36   7   49.40    7.40
   0  36   7   71.89   11.30
  -2  36  -7   67.69    8.70
   2  36   7   65.69    8.10
  -3  37   7   10.40    4.70
  -3  37   7    7.00    4.40
  -1 -37   7   12.20    7.80
  -1 -37   7   31.80   13.80
  -1 -37   7   25.20    7.30
  -1  37   7   34.30    6.50
  -1  37   7   28.20    6.90
   1  37  -7   48.20   18.80
   1 -37   7    9.80    6.50
   1 -37   7   21.80    6.60
   1  37   7    2.50    4.30
  -3  37  -7   23.20    4.50
  -3  37  -7   17.60    4.00
  -2 -38   7    2.30    5.20
  -2 -38   7    2.60    6.00
  -2  38   7    3.60    4.00
  -2  38   7    4.30    3.70
   0 -38   7   -1.30    4.70
   0 -38   7   12.80   16.40
   0 -38   7    1.60    4.70
   0  38   7    7.90    4.90
   0  38   7    2.30    4.60
   0  38  -7   -6.90   15.50
  -2  38  -7   -1.30    3.00
  -2  38  -7    3.00    4.10
   2  38   7    5.80    3.20
  -3 -39   7    0.00    3.40
  -3  39   7   -0.70    2.60
  -1 -39   7   19.80    6.90
  -1  39   7   25.00    6.40
  -1  39   7   18.10    5.50
   1  39   7   42.70    7.20
  -1  39  -7   58.99    8.50
  -3  39  -7    5.60    3.50
   3  39   7    1.80    2.60
  -3  39  -7    4.30    2.60
  -2 -40   7    1.00    4.80
  -2  40   7    4.10    4.10
   0 -40   7   38.50    8.40
   0 -40   7   30.10    8.30
   0  40   7   41.50    7.90
   0  40   7   23.00    5.50
   0  40   7   20.30    6.10
   2  40   7   29.60    5.20
  -2  40  -7   26.40    5.30
  -3 -41   7   -1.30    2.70
  -3  41   7    5.30    2.80
  -1 -41   7   11.90    6.10
  -1 -41   7    5.40    5.70
   1  41  -7   14.10    7.00
  -1  41   7    9.10    3.90
  -1  41   7   16.30    4.80
  -1  41  -7   26.40    5.90
   1  41   7   28.40    6.00
  -3  41  -7    5.40    2.70
   3  41   7   -0.30    2.10
  -2 -42   7    1.10    3.90
  -2  42   7    1.70    3.20
  -2  42   7    2.70    2.70
   0 -42   7    2.40    4.70
   0  42   7    6.60    4.60
   0  42  -7   -2.10    3.80
   0  42   7    4.20    4.50
   2  42   7    1.50    3.00
   2  42   7    1.60    2.90
  -2  42  -7    3.70    3.10
  -1 -43   7    8.80    5.80
  -1  43   7   12.40    3.90
   1  43  -7   15.80    5.10
  -1  43   7   21.60    5.10
  -1  43  -7   54.79    7.20
   1  43   7   51.19    7.10
  -2 -44   7    2.20    3.50
  -2  44   7   -3.90    3.70
  -2  44   7    1.60    2.70
   0  44  -7   83.89    8.60
   0  44   7   77.39    8.90
  -2  44  -7   10.30    3.00
   2  44   7    4.80    2.90
   2  44   7    6.40    3.00
  -1 -45   7   -0.70    3.40
  -1  45   7    4.20    3.40
  -1  45   7   -0.40    3.30
   1  45   7    0.90    2.90
   1  45   7   -3.60    2.30
  -1  45  -7    6.10    2.80
  -2 -46   7   -1.40    2.60
  -2  46   7   -0.40    2.00
   0  46  -7    2.30    2.80
   0  46   7   -0.50    2.60
  -1 -47   7    4.00    3.60
  -1  47  -7   45.20    5.20
   1  47   7   38.80    5.10
   0  48   7   38.70    5.40
   0  48  -7   38.10    4.80
   4   0  -8    7.50   10.50
  -4   0   8   21.00    7.30
  -4   0   8   25.60    8.10
  -2   0   8  106.79   10.40
   2   0  -8  108.19    7.90
   2   0  -8  109.29    8.40
   0   0  -8   -1.40    3.10
  -2   0  -8  586.94   37.60
  -2   0  -8  575.04   36.30
  -2   0  -8  517.15   34.20
   2   0   8  465.65   36.50
  -4   0  -8   27.20    6.10
  -5  -1   8   -2.10    4.00
  -5  -1   8    1.60    4.80
  -5   1   8   -2.50    4.20
  -5   1   8   -4.90    3.60
   3  -1  -8   20.90    5.80
  -3  -1   8   22.50    5.50
  -3  -1   8   15.80    4.40
  -3  -1   8   20.40    5.60
  -3  -1   8   20.30    6.20
  -3   1   8    6.90    5.10
   3   1  -8   10.10    5.00
  -3   1   8   13.20    4.40
  -3   1   8   18.70    5.20
  -1  -1   8  299.17   19.50
   1  -1  -8  287.17   19.20
   1   1  -8  280.77   18.60
  -1   1   8  312.27   20.00
   1   1  -8  336.27   19.00
  -1  -1  -8  144.19   12.90
  -1  -1  -8  140.69   13.90
  -1   1  -8  152.28   13.90
  -1   1  -8  150.38   13.20
   3  -1   8  275.97   22.10
  -3  -1  -8  257.97   23.20
  -3  -1  -8  269.37   19.90
  -3  -1  -8  263.07   29.00
  -3   1  -8  241.58   19.80
   3   1   8  270.57   22.00
   3   1   8  263.57   26.70
  -5  -1  -8   12.10    4.20
  -5   1  -8   10.30    4.10
  -4  -2   8   12.30    6.20
  -4  -2   8   19.90    6.00
  -4  -2   8   15.20    6.90
   4  -2  -8   19.50   10.00
  -4   2   8   -2.50    6.90
  -4   2   8    5.30    6.30
  -4   2   8    8.30    5.70
  -4   2   8    7.30    6.00
  -2  -2   8    5.50    3.80
   2  -2  -8    3.30    5.40
   2  -2  -8    0.90    2.70
  -2   2   8    5.20    6.30
   0  -2  -8   22.70    5.60
   0   2  -8   27.10    5.50
  -2  -2  -8    2.40    4.10
  -2  -2  -8   -3.90    9.20
  -2  -2  -8    3.30   10.80
   2  -2   8    5.00    7.40
  -2   2  -8    7.70    4.80
  -2   2  -8    4.40    8.60
  -2   2  -8   11.70    5.70
   2   2   8   13.40    6.20
  -4  -2  -8   17.20    5.80
  -4   2  -8   12.50    5.20
  -5  -3   8    0.70    7.30
  -5  -3   8   -3.60    3.80
  -5   3   8   -1.90    4.00
   3  -3  -8   23.80    6.00
  -3  -3   8   12.60    4.00
  -3  -3   8   16.60    5.20
  -3  -3   8    4.50    5.20
  -3  -3   8    4.90    5.20
  -3   3   8   10.40    5.70
  -3   3   8   16.20    5.20
  -3   3   8   16.40    5.50
  -3   3   8   20.90    6.00
   3   3  -8   20.00    4.30
   1  -3  -8   16.00    3.80
  -1  -3   8   14.70    3.70
   1  -3  -8   12.80    5.00
   1   3  -8   11.30    3.00
   1   3  -8   13.40    2.80
  -1   3   8    9.50    5.10
  -1  -3  -8  155.58   12.80
  -1  -3  -8  129.29   14.10
  -1   3  -8  154.88   13.90
  -1   3  -8  151.78   13.20
  -3  -3  -8  125.29   13.00
  -3  -3  -8  145.09   13.30
   3  -3   8  109.69   13.90
  -3  -3  -8  128.79   17.60
   3   3   8  101.79   16.20
  -3   3  -8  112.29   15.60
  -3   3  -8  115.19   12.70
  -3   3  -8  168.38   22.80
   3   3   8  134.69   14.50
  -5  -3  -8   11.30    4.60
  -5   3  -8    8.40    3.90
   4  -4  -8   20.30   10.40
  -4  -4   8    5.00    6.30
  -4  -4   8   -1.20    5.20
   4   4  -8    2.80    9.10
  -4   4   8    9.90    6.10
  -4   4   8    2.40    6.20
   2  -4  -8  210.98   18.00
   2  -4  -8  202.38   15.10
  -2   4   8  232.18   20.30
   0  -4  -8   55.89    8.20
   0   4  -8   55.79    7.40
  -2  -4  -8  712.33   43.30
   2  -4   8  663.23   43.90
  -2  -4  -8  666.33   43.30
   2   4   8  682.93   43.30
  -2   4  -8  751.62   44.60
  -2   4  -8  648.54   44.10
   2   4   8  631.74   43.00
  -2   4  -8  634.44   41.00
  -4  -4  -8  118.19   17.20
  -4   4  -8   96.09   11.70
  -4   4  -8  116.49   20.80
  -5  -5   8   -6.50    6.70
  -5   5   8   -3.60    4.20
  -5   5   8   -2.80    5.40
   3  -5  -8   13.10    6.30
  -3  -5   8   22.20    6.00
  -3  -5   8    8.00    4.40
  -3  -5   8   -1.20    5.20
  -3   5   8   10.60    4.20
  -3   5   8   10.80    5.40
  -3   5   8    3.20    4.60
  -3   5   8   21.30    6.00
  -1  -5   8  127.09   10.30
   1  -5  -8  147.99   11.80
  -1   5   8  133.59   14.50
   1   5  -8  152.48    9.20
   1   5  -8  137.89    9.40
  -1  -5  -8  255.97   24.20
  -1   5  -8  258.47   19.90
  -1   5  -8  253.97   19.70
   3  -5   8   52.99   10.60
  -3  -5  -8   72.89   10.20
  -3  -5  -8   51.29   14.00
  -3  -5  -8   73.69    9.50
   3   5   8   64.29   11.30
   3   5   8   40.30   12.30
  -3   5  -8   62.89    9.50
  -3   5  -8   89.69   17.30
  -5  -5  -8    2.20    3.70
  -5   5  -8   11.80    5.70
  -5   5  -8   10.70    4.30
  -4  -6   8   10.70    6.20
   4  -6  -8  -12.60    9.80
   4   6  -8   -3.50    8.80
  -4   6   8   -0.50    6.00
  -4   6   8   -9.60    5.20
  -4   6   8   -1.90    5.40
   2  -6  -8   66.29    8.10
  -2   6   8   49.50    8.20
  -2   6   8   47.70    7.80
   0  -6  -8   43.00    7.40
   0   6  -8   37.60    6.40
   2  -6   8    0.10    9.30
  -2  -6  -8   -4.30    4.70
  -2   6  -8    2.40    7.80
   2   6   8    3.80    4.30
   2   6   8    2.40    6.00
  -2   6  -8   -1.50    6.40
  -2   6  -8    1.30    3.30
  -4  -6  -8    2.20    5.10
   4   6   8   -2.70    6.00
  -4   6  -8   -1.40    3.80
  -4   6  -8   -2.60    4.70
  -5  -7   8    2.70    4.40
  -5   7   8    0.40    3.90
  -5   7   8   14.20    5.80
  -3  -7   8   -1.30    4.80
  -3  -7   8    3.30    4.80
   3  -7  -8    8.70    6.00
  -3   7   8    5.00    4.90
  -3   7   8   -3.70    3.80
  -3   7   8    0.90    4.80
  -3   7   8    1.50    4.90
   1  -7  -8   87.79    9.20
  -1   7   8   49.80   19.10
   1   7  -8   81.69    6.30
   1   7  -8   86.99    6.60
  -1  -7  -8  810.82   53.29
  -1  -7  -8  934.31   51.59
  -1   7  -8  820.32   51.39
   1   7   8  812.52   50.69
  -1   7  -8  875.01   53.39
  -3  -7  -8  132.69   17.60
  -3  -7  -8  156.18   13.60
  -3   7  -8  124.19   12.80
   3   7   8  122.99   14.70
  -3   7  -8  128.89   13.20
  -3   7  -8   98.29   19.00
   3   7   8  136.49   19.50
  -5  -7  -8    6.40    3.60
  -5   7  -8    1.30    4.10
  -5   7  -8    1.50    3.60
  -4  -8   8    2.40    6.40
  -4  -8   8    5.70    5.70
  -4   8   8   -4.30    4.70
  -4   8   8   -4.80    5.50
  -4   8   8    6.70    5.00
   2  -8  -8   73.59    9.00
  -2   8   8   53.59    8.90
  -2   8   8   56.09    8.60
   0  -8  -8  213.28   16.50
   0   8  -8  177.18   14.80
  -2  -8  -8  111.29   11.60
  -2  -8  -8  113.19   12.20
   2   8   8   77.39   12.50
  -2   8  -8   93.69   15.70
  -2   8  -8   74.39    9.10
  -2   8  -8   97.89   14.50
  -4  -8  -8   63.69    9.60
  -4  -8  -8   33.40   36.60
  -4   8  -8   46.90    9.40
  -4   8  -8   47.30    8.10
  -5  -9   8   -7.30    4.30
  -5   9   8   -5.60    3.30
  -5   9   8    4.40    4.80
  -3  -9   8  -14.40   11.40
  -3  -9   8    9.40    6.00
  -3  -9   8    0.20    6.90
   3  -9  -8    5.30    6.10
  -3  -9   8  -10.20    5.30
  -3   9   8    0.20    4.80
  -3   9   8   10.10    4.60
   1  -9  -8  149.79   13.60
  -1  -9   8  145.19   11.30
   1   9  -8  155.68   10.20
   1   9  -8  158.98   10.60
  -1  -9  -8  276.07   19.50
  -1  -9  -8  248.68   20.20
  -1   9  -8  245.38   19.40
   1   9   8  245.98   19.30
  -3  -9  -8    7.70    4.60
  -3  -9  -8    7.50    8.50
   3   9   8    2.30    4.30
  -3   9  -8    5.10    3.90
  -3   9  -8   10.60    4.90
   3   9   8  -15.10   10.10
  -5  -9  -8    4.20    3.60
  -5   9  -8   10.40    3.60
  -4 -10   8    0.60    6.80
  -4  10   8   -9.50    4.70
  -4  10   8   -5.40    5.60
  -4  10   8   -3.80    4.80
   2 -10  -8    4.50    4.30
  -2  10   8    6.30    3.80
  -2  10   8    6.70    5.00
  -2  10   8    6.50    4.40
   0 -10  -8   45.90    8.80
   0 -10  -8   34.80    9.50
   0  10  -8   49.40    7.60
  -2 -10  -8   10.00    5.80
  -2 -10  -8   19.50    6.10
  -2  10  -8    1.60    8.50
   2  10   8    5.20    4.30
  -2  10  -8    6.70    4.20
   2  10   8   12.00    6.80
  -4 -10  -8    0.00    4.50
  -4  10  -8    1.30    3.70
   4  10   8    1.10    4.10
  -4  10  -8   -7.50    3.60
  -5 -11   8    3.50    6.30
  -5  11   8   -0.80    5.30
  -5  11   8    0.90    4.10
  -3 -11   8    0.50    8.80
  -3 -11   8   12.60    6.80
   3 -11  -8    1.80    6.60
  -3 -11   8    3.40   10.60
  -3 -11   8   24.00    7.10
  -3  11   8    9.90    5.60
  -3  11   8   10.30    7.50
  -3  11   8    0.30    5.10
  -1 -11   8  451.05   29.00
   1 -11  -8  545.85   32.60
   1  11  -8  503.65   28.20
   1  11  -8  429.46   27.90
  -1 -11  -8  137.39   14.30
  -1 -11  -8  147.29   13.80
   1  11   8  121.59   13.40
  -1  11  -8  143.89   13.50
  -3 -11  -8   30.40   12.10
  -3  11  -8   36.10    6.50
  -3  11  -8   33.40    7.20
   3  11   8   33.70   13.50
  -5 -11  -8   15.90    4.30
  -5  11  -8   12.80    3.60
  -5  11  -8   20.00    4.90
   4 -12  -8   12.70   12.90
  -4 -12   8   13.20    6.60
  -4  12   8    5.70    7.40
  -4  12   8    8.80    7.00
  -4  12   8    9.30    5.20
   4  12  -8  -12.90   11.80
  -2 -12   8   -1.20    5.50
   2 -12  -8    7.70    5.00
  -2 -12   8   -8.20    6.60
  -2  12   8    1.60    4.00
  -2  12   8    7.00    4.70
  -2  12   8    3.00    4.90
   0 -12  -8  678.13   44.70
   0 -12  -8  680.83   44.30
   0  12  -8  749.33   42.80
   2 -12   8  119.09   11.20
  -2 -12  -8  123.79   14.20
   2 -12   8  117.79   13.80
  -2  12  -8  113.79   11.10
   2  12   8   99.99   15.30
  -2  12  -8  120.59   16.80
  -4 -12  -8   31.20    7.10
  -4  12  -8   33.80    7.10
   4  12   8   29.30    7.30
  -5  13   8   -2.00    3.80
  -5  13   8    2.80    4.00
  -3 -13   8   15.10    7.90
  -3 -13   8   -3.00    7.40
   3 -13  -8   -1.30    7.20
  -3 -13   8   -8.20   10.30
  -3 -13   8   19.60   12.80
  -3  13   8   -7.70    4.90
  -3  13   8   -1.30    4.30
  -3  13   8   -4.10    4.40
   1 -13  -8   11.10    5.20
   1  13  -8   12.10    3.60
   1  13  -8   18.90    5.30
  -1 -13  -8   18.30    5.30
  -1 -13  -8   23.00    7.80
  -1  13  -8   22.20    6.50
   1  13   8   20.70    7.10
  -3 -13  -8   20.20    6.40
  -3 -13  -8   19.70   11.20
  -3  13  -8   20.80    5.40
  -3  13  -8   17.50    6.10
   3  13   8    0.00   12.80
   3  13   8   10.30    6.50
  -5 -13  -8   -7.10    3.00
  -5  13  -8    5.40    3.30
  -5  13  -8   -1.20    2.80
  -4 -14   8    0.00    7.40
   4 -14  -8   -1.50   23.50
  -4  14   8    2.50    5.40
   4  14  -8   -1.30   14.50
  -4  14   8    8.60    4.20
  -4  14   8   -6.60    5.00
   2 -14  -8    5.60    5.90
  -2 -14   8    4.00    8.80
  -2 -14   8   15.50    5.60
  -2  14   8   14.30    5.00
  -2  14   8    9.80    5.80
  -2  14   8   23.00    5.80
  -2  14   8   10.10    4.60
   0 -14  -8   81.79   12.80
   0 -14  -8   57.39   10.30
   0  14  -8   89.19    9.70
   2 -14   8  115.29   14.20
  -2 -14  -8  112.09   12.60
  -2 -14  -8  112.89   14.50
   2 -14   8  117.49   11.10
   2  14   8   94.99   15.00
  -2  14  -8   99.49   16.40
  -4 -14  -8   45.30    8.40
  -4  14  -8   43.20    7.80
  -4  14  -8   46.50    8.50
  -5  15   8    5.10    3.40
  -5  15   8   -4.60    3.10
  -3 -15   8    8.20    9.10
  -3 -15   8   12.70   16.80
   3 -15  -8   12.50    8.50
  -3  15   8   11.30    5.10
  -3  15   8    3.80    5.70
  -3  15   8    8.70    5.00
   1 -15  -8  164.58   16.20
  -1 -15   8  169.98   15.10
   1  15  -8  162.98   12.50
  -1 -15  -8  186.18   16.30
  -1 -15  -8  167.68   18.10
   1  15   8  174.28   17.20
  -1  15  -8  185.48   16.40
  -3 -15  -8   21.00   12.10
  -3 -15  -8   20.70    6.30
  -3  15  -8   18.70    5.20
  -3  15  -8    9.10    5.00
   3  15   8   40.60   17.20
   3  15   8   17.50    7.10
  -5 -15  -8   12.30    4.50
  -5  15  -8   17.30    4.10
   4 -16  -8   18.00   15.90
  -4  16   8    5.30    4.10
  -4  16   8    3.60    5.20
  -4  16   8   12.10    5.70
  -2 -16   8   19.80    9.00
  -2 -16   8   28.00    5.70
  -2 -16   8    9.10    5.60
   2 -16  -8   14.40    5.90
  -2  16   8   20.10    5.50
  -2  16   8   25.30    6.50
  -2  16   8   16.80    5.30
  -2  16   8   16.50    5.00
   0 -16  -8   29.60    7.80
   0  16  -8   23.60    5.80
   2 -16   8   48.90   11.80
  -2 -16  -8   49.80    9.60
  -2  16  -8   64.19   11.50
   2  16   8   32.20    5.90
  -2  16  -8   33.90   12.30
   2  16   8   54.49   10.80
  -4 -16  -8   17.00    6.00
  -4  16  -8   32.40    7.20
  -5  17   8    1.60    3.80
  -5  17   8    0.50    3.40
  -3 -17   8   21.10    9.20
  -3 -17   8    4.80    6.40
   3 -17  -8    6.40    8.60
  -3  17   8   -5.60    4.70
  -3  17   8    1.90    4.70
  -1 -17   8   12.50    8.90
  -1 -17   8    9.20    7.60
  -1 -17   8   -0.40    4.10
  -1 -17   8    4.00    4.40
   1 -17  -8    7.90    5.70
  -1  17   8    6.10    5.80
  -1  17   8    2.20    4.10
   1  17  -8    5.20    3.70
  -1  17   8   -4.60    3.80
  -1 -17  -8    9.30    8.00
  -1 -17  -8   -1.90    9.40
   1 -17   8   12.60    5.80
   1 -17   8   15.80    5.10
  -1  17  -8   11.90    5.50
   1  17   8    7.10    7.70
   1  17   8   16.30    4.10
  -3 -17  -8   24.80   13.80
  -3 -17  -8   37.80    7.00
  -3  17  -8   27.20    6.60
  -5 -17  -8   -2.90    3.90
  -5  17  -8   -4.10    3.10
  -4  18   8    5.00    4.50
  -4  18   8    0.70    5.00
  -4  18   8   -1.70    4.90
  -2 -18   8   17.70    5.90
  -2 -18   8   28.80    5.50
  -2 -18   8   26.00    5.90
   2 -18  -8   25.10    7.90
  -2  18   8   23.00    6.40
  -2  18   8   36.60    6.40
  -2  18   8   16.00    6.20
  -2  18   8   27.70    6.80
   2  18  -8   36.30    5.90
   0 -18   8   52.99    7.60
   0 -18  -8   52.49   11.20
   0 -18   8   68.19   13.10
   0 -18   8   58.69    8.00
   0  18   8   52.29    7.90
   0  18  -8   47.30    7.60
  -2 -18  -8   55.19    9.10
  -2 -18  -8   36.50    9.20
   2 -18   8   46.20   11.00
   2  18   8   56.79   12.90
  -2  18  -8   63.99    9.40
  -2  18  -8   68.79   10.00
   2  18   8   42.60    6.20
  -4 -18  -8   32.90    6.80
  -4  18  -8   40.50    7.10
  -4  18  -8   22.30    5.50
   4  18   8   23.30    6.20
  -5  19   8    0.80    2.80
  -5  19   8    5.90    3.80
  -3 -19   8   18.30    8.80
   3 -19  -8   19.80   14.80
  -3 -19   8   -5.10    6.00
  -3  19   8    2.30    5.60
  -3  19   8    7.80    5.60
  -3  19   8    3.30    5.10
   1 -19  -8  176.28   18.10
  -1 -19   8  153.58   13.70
  -1 -19   8  130.99   19.40
  -1 -19   8  157.38   13.90
  -1  19   8  169.88   14.90
  -1  19   8  184.08   16.70
  -1  19   8  175.88   14.80
   1  19  -8  172.88   13.80
  -1  19   8  169.28   13.80
   1 -19   8  241.98   18.00
   1 -19   8  251.47   17.30
  -1 -19  -8  282.97   21.90
   1  19   8  213.78   26.10
  -1  19  -8  259.37   21.20
   1  19   8  238.08   19.50
  -3 -19  -8   56.09    9.20
  -3 -19  -8   96.09   17.50
  -3  19  -8   56.09    8.70
   3  19   8   52.49   21.60
   3  19   8   47.80   10.10
  -3  19  -8   70.29    9.20
  -3  19  -8   56.79    9.70
  -4 -20   8    9.10    7.30
  -4  20   8    2.60    5.70
  -4  20   8    6.50    4.50
  -4  20   8    3.70    4.20
  -2 -20   8    9.70    9.50
  -2 -20   8   28.20    6.10
  -2 -20   8   26.10    6.50
   2 -20  -8   10.70    8.30
  -2 -20   8   17.50    6.00
  -2 -20   8    9.10   11.50
  -2  20   8   21.80    7.30
  -2  20   8   18.60    6.20
  -2  20   8   26.70    6.50
   2  20  -8   29.10    6.00
  -2  20   8   16.60    6.70
   0 -20  -8  120.59   16.70
   0 -20   8  125.79   13.40
   0  20   8  137.79   13.50
   0  20  -8  142.79   13.40
   2 -20   8   90.59   12.80
  -2 -20  -8   84.29   11.80
   2  20   8   83.59   15.80
   2  20   8   67.59    8.90
  -4 -20  -8   18.60    5.90
  -4  20  -8   14.40    5.30
  -4  20  -8    7.60    6.50
   4  20   8    7.60    4.60
  -5  21   8    2.30    3.40
  -5  21   8    0.10    3.00
   3 -21  -8    7.20   11.40
  -3 -21   8    8.10    6.60
  -3  21   8    5.70    5.80
  -3  21   8    5.70    4.80
  -3  21   8   -4.60    5.10
   1 -21  -8   21.20    9.30
  -1 -21   8   29.70    5.70
  -1 -21   8   11.20    7.50
  -1 -21   8   12.80    5.60
  -1  21   8   28.00    6.50
  -1  21   8   21.40    6.50
  -1  21   8   38.50    8.80
   1  21  -8   23.20    6.00
  -1  21   8   20.80    4.70
   1 -21   8   74.69   10.70
   1 -21   8   66.09    9.30
  -1 -21  -8   42.20   11.10
   1 -21   8   48.90    7.20
   1  21   8   54.29    7.90
  -3 -21  -8    1.20    4.60
  -3 -21  -8  -19.20   15.90
   3  21   8  -28.00   37.50
  -3  21  -8    3.40    5.10
  -3  21  -8  -10.90    6.00
  -3  21  -8    1.20    3.90
   3  21   8   -1.20    4.50
  -4  22   8    2.90    3.50
  -4  22   8    1.10    4.90
  -4  22   8    4.10    5.30
  -2 -22   8   13.20    6.00
  -2 -22   8   19.90    7.10
   2 -22  -8   29.70   10.60
   2  22  -8   20.10    6.50
  -2  22   8    7.70    6.00
  -2  22   8   21.60    6.90
  -2  22   8   15.90    6.90
  -2  22   8   25.10    7.20
   0 -22   8  137.89   12.90
   0 -22   8  134.59   12.30
   0 -22  -8  132.39   19.10
   0 -22   8  160.48   17.80
   0  22   8  147.49   13.00
   0  22  -8  142.89   14.40
   0  22   8  159.48   13.90
   0  22   8  138.49   12.60
   2 -22   8  289.57   29.10
   2 -22   8  238.58   30.60
  -2 -22  -8  286.27   26.50
  -2  22  -8  211.68   18.70
   2  22   8  234.98   17.00
   2  22   8  228.58   28.10
  -4 -22  -8   42.50    6.40
  -4  22  -8   36.00    6.80
  -4  22  -8   55.89    8.30
  -3 -23   8    4.00    7.50
   3 -23  -8   17.40   14.40
  -3 -23   8    7.40    7.10
  -3  23   8   10.20    6.40
  -3  23   8    3.70    5.60
  -3  23   8   17.70    6.70
   3  23  -8   21.40    8.90
  -1 -23   8   84.79   10.50
  -1 -23   8  102.59   15.80
  -1 -23   8  104.19   11.00
   1 -23  -8   94.79   17.30
   1  23  -8   98.69   11.60
  -1  23   8  102.19   10.90
  -1  23   8  101.59   12.70
  -1  23   8   95.09   11.30
  -1  23   8  128.59   12.60
   1 -23   8  148.49   12.80
   1 -23   8  132.39   12.20
  -1 -23  -8  122.39   19.50
   1 -23   8  158.28   17.00
   1  23   8  148.39   12.90
  -1  23  -8  111.79   15.10
  -3 -23  -8   60.09   21.90
  -3  23  -8   34.50   10.40
  -3  23  -8   36.00    8.20
  -4 -24   8    1.90    5.20
  -4  24   8    4.50    3.40
  -4  24   8   -4.00    3.40
  -4  24   8   -1.30    3.80
  -2 -24   8   12.10    6.50
   2 -24  -8   -9.30   10.80
  -2 -24   8   13.30    8.90
  -2 -24   8   25.60    6.60
  -2 -24   8    0.00    6.50
  -2  24   8   10.40    5.40
   2  24  -8    6.40    6.80
  -2  24   8   14.40    6.50
  -2  24   8   11.10    6.10
  -2  24   8   22.30    6.30
   0 -24   8   17.80    8.10
   0 -24   8   22.50    5.90
   0 -24  -8    3.10   12.50
   0 -24   8   23.60    5.30
   0  24  -8   31.10    8.20
   0  24   8   14.10    5.10
  -2 -24  -8   56.69    8.90
  -2 -24  -8   62.39   16.60
   2  24   8   51.19    8.00
  -2  24  -8   56.79    8.20
   2  24   8   41.90   20.00
  -4 -24  -8    4.60    5.70
   4  24   8    2.60    3.40
  -4  24  -8    4.10    4.20
   3 -25  -8   -9.70   18.40
  -3 -25   8   -5.30    4.40
  -3 -25   8   -7.50   11.50
  -3  25   8    3.90    5.00
  -3  25   8   -0.40    4.90
   3  25  -8    4.50    9.00
  -3  25   8    3.80    5.90
  -1 -25   8   11.00    7.20
  -1 -25   8   13.20    5.20
  -1 -25   8    2.50    6.10
  -1 -25   8    8.20    4.60
   1 -25  -8    0.60   10.90
   1  25  -8    4.80    5.20
  -1  25   8   11.20    5.40
  -1  25   8   11.80    5.10
  -1  25   8    3.90    6.40
  -1  25   8   23.60    6.30
  -1 -25  -8   44.90   14.10
   1 -25   8   87.49   12.50
   1 -25   8   90.69   10.10
   1 -25   8   85.49   12.50
   1  25   8   71.89    9.80
  -1  25  -8   77.49   13.40
  -1  25  -8   61.59    9.60
  -3 -25  -8   11.40    6.60
   3  25   8    6.40    5.30
  -3  25  -8   21.60    6.30
  -3  25  -8   15.80    5.30
  -4 -26   8   -3.00    4.60
  -4  26   8    3.30    3.40
  -4  26   8    7.50    4.30
  -4  26   8    6.50    5.60
  -2 -26   8   40.80    8.70
  -2 -26   8   26.30   12.00
   2 -26  -8    7.80   15.00
  -2 -26   8   29.20    8.80
  -2 -26   8   24.10    7.50
  -2  26   8   38.90    7.10
  -2  26   8   47.00    7.90
  -2  26   8   44.00    9.60
   2  26  -8   18.50   10.90
  -2  26   8   49.99    8.60
   0 -26   8   27.80   10.10
   0 -26   8   32.70    8.20
   0 -26   8   41.20    7.40
   0 -26   8   32.60    6.70
   0  26  -8   35.10    8.60
   0  26   8   32.40    7.70
  -2 -26  -8  126.79   23.70
   2 -26   8  132.39   13.60
  -2 -26  -8   92.89   13.50
  -2  26  -8  114.99   12.20
   2  26   8   97.39   10.50
  -4  26  -8   51.09    7.60
  -3 -27   8   14.00    8.50
  -3 -27   8    8.40    8.20
   3 -27  -8   11.20   28.40
  -3 -27   8    8.60   11.70
  -3  27   8   21.70    7.00
  -3  27   8   15.00    6.20
  -3  27   8   17.60    6.30
  -1 -27   8  144.59   14.30
   1 -27  -8  105.49   23.60
  -1 -27   8  104.49   20.70
  -1 -27   8  141.79   16.40
  -1  27   8  152.28   14.90
  -1  27   8  123.39   15.50
  -1  27   8  151.48   14.20
  -1  27   8  152.58   15.30
   1  27  -8  150.88   15.80
   1 -27   8  155.08   13.90
   1 -27   8  145.09   18.20
   1 -27   8  142.19   22.10
  -1  27  -8  164.18   18.10
   1  27   8  121.99   13.20
  -3  27  -8  209.58   16.90
   3  27   8  167.78   18.70
  -3  27  -8  204.08   16.00
  -4 -28   8   -0.80    4.50
  -4  28   8    1.70    3.20
  -4  28   8    1.70    3.70
  -4  28   8    1.30    3.60
  -2 -28   8    2.90    7.70
  -2 -28   8    1.60    7.10
  -2 -28   8    7.70    8.20
   2 -28  -8   25.60   22.10
  -2 -28   8   18.20    7.10
  -2  28   8   22.70    6.80
   2  28  -8   29.60    9.50
  -2  28   8   15.50    6.00
  -2  28   8   14.60    5.50
   0 -28   8    1.80    4.10
   0 -28   8    7.80    6.40
   0 -28   8    7.90    7.10
   0 -28   8   15.90    5.40
   0  28   8    8.50    5.30
   0  28  -8    9.40    8.10
   0  28   8   10.60    4.40
   2 -28   8   18.90    6.40
  -2 -28  -8   12.60    9.00
  -2  28  -8   10.20    4.70
   2  28   8   13.00    4.90
  -4  28  -8    0.70    2.90
   4  28   8    0.50    2.60
  -3 -29   8   -0.10   15.50
  -3 -29   8    8.60    7.40
  -3 -29   8    4.20    6.80
  -3  29   8    5.50    5.30
  -3  29   8    6.60    4.80
  -3  29   8    6.10    4.50
  -1 -29   8   94.09   15.10
  -1 -29   8   97.09   18.60
  -1 -29   8   96.69   11.40
  -1  29   8  124.49   13.10
  -1  29   8  116.89   12.60
   1  29  -8  125.89   16.00
   1 -29   8    5.40    4.90
   1 -29   8   13.10    6.00
   1 -29   8   15.10   10.50
   1  29   8   16.20    5.90
  -1  29  -8  -12.80    9.70
  -3  29  -8   -2.70    3.40
   3  29   8    0.10    3.70
  -3  29  -8    2.70    4.20
  -4 -30   8   -2.50    4.40
  -4  30   8    1.20    3.30
  -4  30   8    1.30    4.30
  -4  30   8    5.40    3.40
  -2 -30   8   17.90   12.00
  -2 -30   8   35.90    8.60
  -2 -30   8   36.10   10.30
  -2  30   8   43.50    7.80
  -2  30   8   41.50    8.20
  -2  30   8   23.70    7.20
   0 -30   8    4.70    7.30
   0 -30   8   -2.40    3.00
   0 -30   8    4.00    4.70
   0 -30   8    3.70    5.90
   0  30  -8   17.50    8.60
   0  30   8   10.40    4.40
   0  30   8    3.70    4.80
   2  30   8   33.00    6.80
  -2  30  -8   43.50    7.30
  -3 -31   8   24.00    7.70
  -3 -31   8   -0.30    5.40
  -3  31   8   12.10    5.20
  -3  31   8    8.00    5.70
  -3  31   8   21.30    5.70
  -1 -31   8    8.20    8.20
  -1 -31   8    9.40    6.50
  -1 -31   8   16.90   18.50
  -1  31   8   19.60    6.40
  -1  31   8   12.50    5.60
   1 -31   8   27.30   20.50
   1 -31   8   55.89    9.00
   1 -31   8   44.70   11.20
   1  31   8   51.89    8.70
  -1  31  -8   46.90   15.40
  -1  31  -8   59.19    8.70
  -3  31  -8   89.59    9.30
  -3  31  -8   69.59    8.70
  -4  32   8   -4.10    2.60
  -4  32   8   -3.80    2.60
  -2 -32   8   13.90   10.30
  -2 -32   8   13.40   11.10
  -2  32   8   27.90    6.50
  -2  32   8   20.30    7.60
   2  32  -8   27.40   11.60
  -2  32   8   24.50    9.20
  -2  32   8   16.70    8.80
   0 -32   8   16.80   12.80
   0 -32   8   15.40    6.20
   0 -32   8   24.20    9.70
   0  32   8   13.70    5.90
   0  32   8   21.80    5.30
   0  32  -8   33.30   12.50
   2  32   8   11.20    4.50
  -2  32  -8   17.60    5.00
   4  32   8   -0.70    2.00
  -4  32  -8    1.80    3.20
  -3 -33   8   -1.40    4.40
  -3  33   8   -4.90    8.10
  -3  33   8    3.70    3.90
  -3  33   8   -2.60    4.00
  -1 -33   8   29.20   11.20
  -1 -33   8    6.10    5.80
  -1 -33   8    5.10    7.40
  -1  33   8   11.50    5.70
   1  33  -8   -3.60    9.60
  -1  33   8   -0.40    4.90
   1 -33   8   -8.70   13.10
   1 -33   8    1.90    6.10
   1 -33   8    1.80    5.50
  -1  33  -8    5.00    4.80
   1  33   8   -1.20    4.00
  -1  33  -8  -29.40   18.50
  -3  33  -8    1.90    4.70
   3  33   8    0.90    3.10
  -3  33  -8    3.00    4.10
  -4  34   8    1.40    2.40
  -4  34   8    2.80    2.40
  -2 -34   8    3.80    6.60
  -2 -34   8   27.10   12.00
  -2 -34   8   10.90    6.20
  -2  34   8   10.80    4.80
  -2  34   8   15.60    5.90
   2  34  -8    4.10   13.60
  -2  34   8    3.90    5.70
   0 -34   8   27.70    7.10
   0 -34   8    1.70   11.60
   0 -34   8   21.70    9.20
   0  34   8   33.70    7.30
   0  34  -8   25.20   12.40
   0  34   8   26.80    6.30
  -2  34  -8  128.09   10.90
   2  34   8  101.89   10.50
  -3  35   8   14.80    4.20
  -3  35   8    9.20    4.10
  -1 -35   8    5.80    8.60
  -1 -35   8    5.30   12.40
  -1 -35   8   20.70    8.20
  -1  35   8   17.60    7.70
   1 -35   8    2.70    6.30
   1 -35   8   57.59   28.80
   1 -35   8    5.00    5.50
  -1  35  -8    3.60    5.30
   1  35   8    6.60    5.40
  -3  35  -8   43.00    6.40
  -3  35  -8   50.59    6.70
  -2 -36   8    1.40    5.60
  -2 -36   8   -5.00    5.20
  -2  36   8    3.40    3.70
  -2  36   8    5.10    3.90
   0 -36   8   -4.10    5.80
   0 -36   8    1.20    6.30
   0 -36   8    7.50   10.60
   0  36   8   14.40    4.60
   0  36   8    6.50    5.30
   0  36   8    4.70    6.50
  -2  36  -8   -3.70    3.70
   2  36   8   -2.50    2.70
  -2  36  -8    3.70    3.90
  -3 -37   8   -2.30    3.10
  -3  37   8    1.60    3.30
  -1 -37   8   20.20    7.20
  -1 -37   8    6.90    8.20
  -1  37   8   12.80    5.20
   1  37  -8   29.90   16.40
  -1  37   8    9.50    4.50
   1 -37   8   38.40    9.60
   1  37   8   42.80    7.50
  -3  37  -8    6.30    2.80
   3  37   8    1.90    2.40
  -3  37  -8    2.80    3.60
  -2 -38   8    5.60    5.70
  -2 -38   8   16.70    6.30
  -2  38   8    4.60    4.10
  -2  38   8    5.00    3.70
   0 -38   8   35.30    9.80
   0 -38   8   85.19   24.80
   0 -38   8   37.40    7.90
   0  38   8   33.40    7.60
   0  38   8   32.30    6.10
  -2  38  -8   43.20    6.20
   2  38   8   32.80    5.00
  -2  38  -8   43.20    7.10
  -3 -39   8    3.10    3.60
  -3  39   8    3.20    2.80
  -1 -39   8   20.80    6.60
  -1 -39   8   14.20    7.70
  -1  39   8   16.20    5.60
  -1  39   8   20.10    5.10
   1 -39   8   16.00    7.20
   1  39   8   23.20    6.00
  -3  39  -8    8.60    3.20
  -2 -40   8   -1.60    3.70
  -2  40   8    1.50    3.20
  -2  40   8    4.50    3.40
   0 -40   8   -2.30    4.30
   0 -40   8   -0.80    4.10
   0  40   8    2.10    4.30
   0  40   8    4.20    4.40
   2  40   8    8.30    2.80
  -3 -41   8   -1.10    2.80
  -3  41   8    0.10    2.20
  -1 -41   8   16.20    6.10
  -1 -41   8   11.20    6.40
  -1  41   8   11.10    4.10
   1  41  -8   23.70    5.60
  -1  41  -8   33.30    5.90
   1  41   8   28.00    5.50
  -2 -42   8    2.70    4.00
  -2  42   8    2.60    3.20
  -2  42   8    7.80    3.40
   0 -42   8   40.30    9.30
  -2  42  -8    6.00    3.50
   2  42   8    6.00    3.40
   2  42   8    4.60    3.30
  -1 -43   8    2.60    4.60
   1  43  -8    8.80    4.50
  -1  43   8    3.30    3.30
  -1  43   8    4.10    4.10
  -1  43  -8   18.30    5.00
   1  43   8   23.30    5.20
  -2 -44   8    4.80    3.40
  -2  44   8    1.80    2.80
  -2  44   8    6.00    2.50
   0 -44   8   -1.00    3.20
   0  44  -8    0.10    3.00
   0  44   8   -2.00    3.20
  -2  44  -8    1.60    2.20
   2  44   8    0.00    2.00
  -1 -45   8    5.10    5.10
  -1  45   8   15.30    3.80
  -1  45   8   15.80    3.70
   1  45   8   38.90    5.40
  -1  45  -8   55.39    6.20
   0  46   8   54.69    6.70
   0  46  -8   59.39    6.40
  -1 -47   8   -2.20    2.90
  -1  47   8    1.70    2.20
  -1  47  -8   -4.90    3.80
   1  47   8    1.90    2.60
  -1  47  -8   -0.60    2.90
   0  48   8   -0.50    2.20
   0  48  -8    2.30    2.90
  -4   0   9   -2.00    4.80
   4   0  -9  -21.20    9.80
  -4   0   9    1.30    6.70
  -4   0   9    7.60    9.00
  -2   0   9   -4.80    4.70
  -2   0   9   -1.60    3.40
  -2   0   9   -9.80    3.70
   2   0  -9    3.10    2.80
   0   0  -9    2.20    3.70
  -2   0  -9    5.50   10.30
  -2   0  -9   -9.00    8.10
   2   0   9    6.70   10.40
   2   0   9    0.80    4.20
  -4   0  -9   -0.70    4.30
  -4   0  -9    6.50    4.70
  -5  -1   9   -7.70    5.00
  -5  -1   9    5.60    5.00
  -5   1   9    1.90    6.10
  -3  -1   9    7.90    5.00
  -3  -1   9   19.20    5.30
   3  -1  -9   27.40    6.60
  -3  -1   9   21.00    6.40
  -3   1   9   17.40    5.40
  -3   1   9   13.40    6.00
  -3   1   9   13.30    5.00
   3   1  -9   24.70    6.10
  -1  -1   9   19.80    5.60
   1  -1  -9   21.20    4.80
  -1   1   9   34.20    6.80
   1   1  -9   35.60    5.50
   1   1  -9   31.70    5.60
  -1  -1  -9  166.58   15.60
  -1  -1  -9  189.88   16.00
  -1   1  -9  164.48   15.40
  -3  -1  -9  193.58   22.80
  -3  -1  -9  176.48   15.50
   3  -1   9  185.88   19.70
  -3  -1  -9  153.48   14.90
  -3   1  -9  178.38   15.60
  -3   1  -9  163.58   15.30
  -5  -1  -9    5.80    3.40
  -5   1  -9    4.40    3.40
  -4  -2   9    5.80    6.00
  -4  -2   9   14.70    7.00
  -4   2   9    3.00    6.40
  -4   2   9   19.00    7.80
   4   2  -9   -0.50    9.80
  -4   2   9    6.30    5.60
  -2  -2   9   62.29    8.90
  -2  -2   9   48.20    7.70
   2  -2  -9   45.80   10.00
  -2  -2   9   46.70    7.20
   2  -2  -9   50.69    6.90
   2   2  -9   64.09    5.20
  -2   2   9   55.29    8.20
   0   2  -9   39.60    7.10
  -2   2  -9  291.47   32.90
  -4  -2  -9   36.50    7.70
  -4  -2  -9   25.30    6.70
  -4   2  -9   27.50    6.00
  -4   2  -9   29.80    7.30
  -5  -3   9  -13.80   11.30
  -5  -3   9    6.00    3.80
  -5   3   9   -2.60    3.70
  -5   3   9    5.90    6.20
  -3  -3   9  -12.70   15.00
  -3  -3   9    8.40    4.80
   3  -3  -9   12.00    5.90
  -3  -3   9   15.50    6.30
   3   3  -9    9.70    5.00
  -3   3   9   14.20    7.30
  -3   3   9   13.80    6.00
  -3   3   9   17.10    5.20
   1  -3  -9    8.30    4.20
  -1  -3   9   26.00    5.60
   1   3  -9   14.30    4.50
  -1   3   9   18.50    8.00
   1   3  -9   17.60    3.70
  -1  -3  -9   62.79   10.00
  -1  -3  -9   73.79   10.30
  -1   3  -9   74.99    9.90
   3  -3   9   98.29   12.50
  -3  -3  -9  103.99   12.10
  -3  -3  -9   66.49   17.60
  -3  -3  -9   88.09   10.70
  -3   3  -9  117.49   12.10
   3   3   9   90.79   12.30
  -3   3  -9   94.89   11.30
  -5  -3  -9   -0.50    3.30
  -5   3  -9    4.40    3.40
  -4  -4   9    2.30    5.20
  -4  -4   9    0.70    5.70
   4  -4  -9  -17.60    9.60
  -4   4   9    3.10    6.40
   4   4  -9  -12.60   10.40
  -4   4   9    2.20    5.30
  -4   4   9    1.40    6.70
   2  -4  -9    3.10    3.50
  -2  -4   9    1.20    5.60
  -2  -4   9    7.40    4.30
  -2   4   9    5.20    4.40
  -2   4   9    1.00    5.80
  -2   4   9   -1.60    4.30
   0  -4  -9   33.20    7.20
   0   4  -9   34.00    6.60
   2  -4   9    8.40    5.70
  -2  -4  -9   10.80    6.10
  -2  -4  -9   10.40    8.80
  -2   4  -9   19.70   10.30
   2   4   9   10.00    5.80
  -2   4  -9   25.50   11.70
  -4  -4  -9   -4.30    3.70
  -4   4  -9   -1.80    3.90
  -4   4  -9   -2.00    3.70
  -5   5   9   -1.90    6.90
  -3  -5   9   19.90    5.50
  -3  -5   9    0.40    5.00
  -3  -5   9   -0.20    5.70
  -3  -5   9   -4.80   11.70
  -3   5   9    6.20    5.30
   1  -5  -9   91.99    9.60
  -1  -5   9   73.99    9.00
   1   5  -9   87.29   11.50
   1   5  -9   64.79    7.00
  -1  -5  -9  151.28   14.80
  -1  -5  -9  155.78   15.60
   1   5   9  182.38   17.50
  -1   5  -9  155.08   15.00
  -3  -5  -9   90.99   17.40
  -3  -5  -9  100.29   17.30
  -3  -5  -9  115.29   11.50
   3  -5   9   81.69   12.80
  -3   5  -9  101.69   11.20
   3   5   9   95.99   13.10
  -3   5  -9  107.09   12.20
  -5  -5  -9   10.60    4.10
  -5   5  -9    4.80    3.20
   4  -6  -9    0.40   10.50
  -4  -6   9    9.20    7.90
  -4   6   9   11.10    6.10
  -4   6   9    7.80    7.30
   4   6  -9  -22.70   10.40
   2  -6  -9   23.10    5.50
  -2  -6   9    9.50    6.50
  -2  -6   9   36.00    5.90
  -2   6   9   17.30    6.40
  -2   6   9   12.00    8.40
   0  -6  -9  171.38   15.70
   0   6  -9  184.28   14.80
  -2  -6  -9  248.38   20.00
  -2  -6  -9  280.37   21.60
   2   6   9  263.57   21.40
  -2   6  -9  243.18   18.70
  -4   6  -9   47.20    8.20
  -5  -7   9    3.70    4.30
  -5   7   9    4.00    3.30
  -3  -7   9    6.10    5.40
  -3  -7   9   20.40    5.60
  -3  -7   9   10.80    5.70
   3  -7  -9    0.40    6.40
  -3  -7   9   17.70   10.50
  -3   7   9   13.70    5.80
  -3   7   9    8.90    6.20
  -3   7   9    6.30    5.40
  -1  -7   9   18.60    5.10
   1  -7  -9   17.40    5.10
   1   7  -9   19.60    4.10
  -1  -7  -9  234.48   19.60
  -1  -7  -9  273.47   22.10
  -1   7  -9  205.68   18.60
  -3  -7  -9   38.40   16.20
  -3  -7  -9    7.40    5.10
   3  -7   9   10.20    7.80
  -3   7  -9    8.70    5.50
   3   7   9  -30.80   21.10
   3   7   9   10.10    5.50
  -3   7  -9    5.20    4.80
  -5  -7  -9   -0.70    2.50
  -5   7  -9   -3.00    4.00
  -5   7  -9   -2.10    2.50
   4  -8  -9    4.10   11.60
  -4  -8   9    3.90    8.70
  -4  -8   9    1.80    6.00
  -4   8   9   -3.70    7.30
  -4   8   9   -1.50    5.00
  -4   8   9    6.60    9.20
  -2  -8   9   32.40    5.80
  -2  -8   9   31.90    6.80
  -2  -8   9   27.70    5.50
   2  -8  -9   24.30    7.10
  -2  -8   9   19.80   11.70
  -2   8   9   34.40    5.90
  -2   8   9   20.20    5.30
  -2   8   9   17.80    5.20
   0  -8  -9   23.30    6.80
   0   8  -9   32.70    6.70
  -2  -8  -9   18.80    7.50
  -2  -8  -9   12.70    6.30
   2  -8   9   13.30    5.20
   2  -8   9   11.30    9.60
   2   8   9   17.50    9.20
   2   8   9   13.80    5.40
  -2   8  -9   36.40   10.50
  -4  -8  -9    0.40    4.60
   4   8   9   -8.10    4.50
  -4   8  -9   -3.00    3.60
  -4   8  -9   -3.60    3.90
  -5  -9   9    9.30    5.60
  -5   9   9   -3.60    3.40
  -5   9   9    0.50    4.20
  -3  -9   9    9.70    6.10
  -3  -9   9    8.20   13.20
  -3  -9   9   15.60    5.90
  -3  -9   9   22.40    6.60
   3  -9  -9   19.50    7.00
  -3  -9   9   39.70   10.90
  -3   9   9   13.50    6.10
  -3   9   9   19.90    7.30
  -3   9   9   11.10    5.40
   1  -9  -9  132.89   12.90
   1   9  -9  118.59    9.80
  -1  -9  -9  156.28   14.80
  -1  -9  -9  128.29   14.30
   1   9   9  162.08   19.90
  -1   9  -9  137.89   14.00
  -3  -9  -9   29.70    7.20
  -3  -9  -9   36.00   14.00
   3   9   9   -5.50   25.70
   3   9   9   21.70    7.30
  -3   9  -9   46.10    8.80
  -3   9  -9   35.90    6.40
  -5  -9  -9   10.30    3.40
  -5   9  -9   11.30    3.50
  -5   9  -9   14.50    4.10
   4 -10  -9   15.00   17.60
  -4 -10   9  -12.80    7.90
  -4 -10   9   -5.80    5.50
  -4  10   9    1.80    5.00
  -4  10   9   12.10    4.60
  -4  10   9   10.90    7.40
  -2 -10   9   27.70    5.70
  -2 -10   9   31.50    9.00
  -2 -10   9   19.80   10.00
   2 -10  -9   39.50    8.80
  -2  10   9   32.70    6.60
  -2  10   9   22.90    6.10
  -2  10   9   30.20    6.70
   0 -10  -9  611.54   41.40
   0  10  -9  678.03   40.30
  -2 -10  -9  151.88   14.70
  -2 -10  -9  176.08   17.40
   2 -10   9  150.48   16.80
   2  10   9  153.48   15.30
  -2  10  -9  136.19   20.00
  -2  10  -9  148.09   13.00
  -4 -10  -9   78.59   10.40
  -4  10  -9   65.99    9.50
  -4  10  -9   68.59    9.70
  -5 -11   9    4.70   10.00
  -5  11   9   -1.20    4.20
  -5  11   9    1.60    3.10
  -3 -11   9   -5.20    5.30
  -3 -11   9    3.20    9.10
  -3 -11   9    7.00    6.40
  -3 -11   9    7.00    9.30
   3 -11  -9   -7.60    6.50
  -3  11   9    6.70    5.10
  -3  11   9   -3.90    4.70
  -3  11   9   -3.30    4.20
  -1 -11   9   32.70    6.70
   1 -11  -9   24.60    7.00
   1  11  -9   38.10    5.60
   1  11  -9   39.80    6.10
   1 -11   9   42.10    6.70
  -1 -11  -9   54.79    9.20
  -1 -11  -9   43.10    9.10
   1  11   9   37.40   10.60
  -1  11  -9   39.30    8.30
   1  11   9   57.89   10.00
  -3 -11  -9    7.20    4.50
  -3 -11  -9   25.00   13.30
  -3  11  -9   21.00    6.30
  -3  11  -9    9.70    4.70
   3  11   9  -25.90   34.80
   3  11   9   12.40    5.90
  -5 -11  -9   -3.10    2.70
  -5  11  -9   -0.20    2.60
  -5  11  -9    1.90    3.20
   4 -12  -9   23.10   14.10
  -4 -12   9    0.40    6.00
  -4  12   9    1.40    4.80
  -4  12   9    8.80    5.90
  -2 -12   9    4.40    7.50
   2 -12  -9    8.00    5.40
  -2 -12   9   15.80    5.40
  -2 -12   9    7.00    4.80
  -2 -12   9    9.30    5.10
  -2  12   9   15.90    5.10
  -2  12   9    1.50    6.90
  -2  12   9    9.20    5.20
  -2  12   9    8.70    4.10
   0 -12  -9  116.19   14.00
   0  12  -9  134.39   12.40
  -2 -12  -9   67.89    9.40
  -2 -12  -9   90.69   13.00
   2 -12   9   81.89    8.90
   2 -12   9   69.19   12.60
  -2  12  -9   51.79   13.20
  -2  12  -9   53.29    8.50
   2  12   9   61.39   10.30
  -4 -12  -9   11.60    5.60
  -4  12  -9   21.30    5.60
  -4  12  -9   17.50    6.00
   4  12   9    6.10    5.40
  -5  13   9    1.40    3.70
  -5  13   9   -1.10    3.80
  -3 -13   9   -1.50    8.10
   3 -13  -9   -1.20    7.00
  -3 -13   9   -1.10    7.80
  -3 -13   9   -4.90    7.40
  -3  13   9    2.90    5.30
  -3  13   9    6.00    5.90
  -3  13   9    8.90    5.00
  -3  13   9  -11.60   18.00
  -1 -13   9  326.77   22.40
  -1 -13   9  301.97   21.20
  -1 -13   9  288.57   28.90
   1 -13  -9  289.87   24.20
  -1  13   9  322.07   22.70
  -1  13   9  372.46   22.20
   1  13  -9  307.67   20.90
   1 -13   9  253.07   21.00
   1 -13   9  188.18   15.50
  -1 -13  -9  197.98   18.10
  -1 -13  -9  191.68   19.00
  -1  13  -9  196.68   17.80
   1  13   9  238.88   19.00
  -3 -13  -9    1.20   14.20
  -3 -13  -9   10.10    4.90
  -3  13  -9    5.10    4.90
  -3  13  -9    2.40    4.20
   3  13   9    1.70    4.80
  -5 -13  -9   13.30    4.70
  -5  13  -9   18.80    3.60
  -5  13  -9   12.10    2.90
   4 -14  -9  -28.70   16.10
  -4 -14   9   -2.60    8.00
  -4  14   9   -6.20    4.90
  -4  14   9   -1.10    3.90
  -4  14   9    0.00    4.40
  -2 -14   9   -5.10    6.30
   2 -14  -9    4.30    5.50
  -2 -14   9    2.60    5.10
  -2 -14   9   14.00    4.40
  -2 -14   9    2.80    5.10
  -2  14   9    7.80    5.10
  -2  14   9    9.90    4.00
  -2  14   9   -5.10    4.90
  -2  14   9   14.20    5.30
   0 -14  -9   80.69   12.10
   0 -14   9   85.99   17.20
   0 -14   9   92.49   11.30
   0  14  -9   75.49    9.60
   0  14   9   76.89   12.40
  -2 -14  -9   69.19   12.70
  -2 -14  -9   66.59   10.10
   2 -14   9   60.19    8.60
   2 -14   9   61.09   11.50
   2  14   9   57.49   10.30
  -2  14  -9   44.90    8.40
  -4 -14  -9   50.99    8.30
   4  14   9   37.00    8.00
  -4  14  -9   57.29    8.60
  -5  15   9    0.00    3.50
  -5  15   9   -3.40    3.20
  -3 -15   9   -3.00    7.80
  -3 -15   9   -4.20    6.90
   3 -15  -9   10.40    8.40
  -3  15   9   -2.20    4.70
  -3  15   9  -16.50   13.70
  -3  15   9   -1.20    4.00
  -3  15   9    8.40    6.10
   1 -15  -9    9.90    6.10
  -1 -15   9    7.20    6.50
  -1 -15   9   17.70    4.60
  -1 -15   9    4.40    5.90
  -1 -15   9    3.90    9.40
  -1  15   9    3.00    4.60
  -1  15   9   -2.20    4.60
  -1  15   9   11.40    4.90
   1  15  -9    3.30    3.40
  -1  15   9    9.30    3.40
   1 -15   9   22.60    7.90
  -1 -15  -9   33.70   10.90
  -1 -15  -9   19.30   11.40
   1 -15   9   19.10    7.20
   1 -15   9   30.20    5.60
   1  15   9   27.90    5.10
  -1  15  -9   20.50    7.20
  -3 -15  -9   44.00   29.80
  -3 -15  -9   74.59   10.00
  -3  15  -9   69.79   10.70
  -3  15  -9   73.19    9.60
   3  15   9   50.49   10.20
  -4  16   9    1.90    3.60
  -4  16   9    5.60    5.20
  -4  16   9    1.60    4.40
  -2 -16   9   12.60    5.00
  -2 -16   9   30.60    9.30
  -2 -16   9   11.30    8.00
  -2 -16   9    9.80    5.60
   2 -16  -9   21.70    7.10
  -2  16   9   13.40    5.00
  -2  16   9    9.40    4.80
  -2  16   9    4.90    5.50
   2  16  -9   14.00    6.60
  -2  16   9    6.00    5.00
   2  16  -9    5.10    3.70
   0 -16   9   50.29    7.60
   0 -16  -9   78.89   12.00
   0 -16   9   56.49    7.30
   0  16   9   45.00    7.90
   0  16  -9   50.39    8.40
   0  16   9   59.69    8.20
  -2 -16  -9   81.49   14.00
   2 -16   9   74.99   13.60
  -2 -16  -9   88.49   11.60
   2  16   9   89.39   11.30
   2  16   9   71.29    8.80
  -4 -16  -9   31.10    6.90
  -4  16  -9   19.90    5.30
  -4  16  -9   23.60    6.00
  -5  17   9   -2.50    2.90
  -5  17   9    0.60    2.90
   3 -17  -9   10.60    9.70
  -3 -17   9    3.10    6.90
  -3  17   9    1.60    5.00
  -3  17   9    4.20    5.60
  -3  17   9    1.30    5.30
  -1 -17   9  212.68   22.10
  -1 -17   9  213.08   16.40
   1 -17  -9  220.48   20.30
  -1 -17   9  195.68   16.20
  -1  17   9  229.38   16.80
  -1  17   9  207.28   16.80
  -1  17   9  185.88   19.20
   1  17  -9  217.98   17.60
  -1  17   9  205.08   16.00
  -1 -17  -9  133.59   16.30
   1 -17   9  138.29   13.70
   1 -17   9  128.39   12.20
  -1  17  -9  130.29   15.00
   1  17   9  132.29   11.50
  -3 -17  -9   46.10    8.00
  -3 -17  -9   26.30   22.60
   3  17   9   52.39   10.80
  -3  17  -9   51.79    8.80
  -3  17  -9   69.59    9.40
  -4  18   9   -3.30    4.30
  -4  18   9    5.80    3.70
  -4  18   9   -1.70    4.30
  -2 -18   9   19.80    8.40
  -2 -18   9   10.30    5.50
  -2 -18   9   25.00    6.20
   2 -18  -9   12.10    7.30
  -2 -18   9    8.40    8.80
  -2  18   9    7.60    5.40
  -2  18   9   15.90    5.50
   2  18  -9   17.60    4.50
  -2  18   9   10.60    5.60
  -2  18   9    9.60    5.80
   0 -18   9   83.89   10.20
   0 -18   9   68.59    8.70
   0 -18   9   68.59   13.40
   0 -18   9   50.19    8.30
   0 -18  -9   74.49   12.90
   0  18   9   78.89   11.20
   0  18   9   67.89    8.10
   0  18   9   59.79    8.60
   0  18  -9   72.39   11.30
   2 -18   9    4.90    6.20
  -2 -18  -9   25.40   12.40
  -2 -18  -9   -2.50    5.90
   2  18   9    3.80    3.80
   2  18   9    4.60   15.60
  -2  18  -9    2.40    6.20
  -4 -18  -9   29.00    6.00
  -4  18  -9   36.00    7.30
  -4  18  -9   27.80    9.00
  -5  19   9   -2.00    3.00
  -5  19   9    3.60    3.00
  -3 -19   9    7.70    6.40
  -3 -19   9  -11.20    7.30
  -3  19   9    2.50    5.00
  -3  19   9    5.70    4.70
  -3  19   9   -0.70    5.40
  -1 -19   9   -4.40    7.20
  -1 -19   9   -2.30    3.80
   1 -19  -9    1.70    7.40
  -1 -19   9   12.40    4.40
  -1 -19   9    5.50    7.30
  -1  19   9    8.80    5.20
  -1  19   9   -4.00    3.60
   1 -19   9    6.60    3.40
   1 -19   9    2.90    6.20
   1 -19   9   10.70    4.10
   1  19   9    7.30    4.10
  -1  19  -9    4.50    5.70
  -3 -19  -9    1.40    4.00
   3  19   9    0.20    3.80
  -3  19  -9   -4.10    5.50
  -3  19  -9   -6.70    5.50
  -3  19  -9    0.80    4.40
  -4  20   9    1.80    4.70
  -4  20   9   -1.30    4.70
  -4  20   9    1.40    3.40
   2 -20  -9   23.40    9.00
  -2 -20   9   -2.80   10.40
  -2 -20   9   10.10    6.10
  -2 -20   9   12.60    6.10
  -2  20   9   20.70    5.10
  -2  20   9    8.30    6.70
   2  20  -9   13.60    5.90
  -2  20   9   18.90    8.00
  -2  20   9   13.10    5.90
   0 -20   9  103.29   10.80
   0 -20  -9   81.19   14.10
   0 -20   9   91.19   10.10
   0 -20   9   87.79   14.50
   0  20   9   94.89    9.60
   0  20  -9  100.99   11.70
   0  20   9  100.89   10.10
   0  20   9  102.59   10.80
   0  20   9   95.69   12.20
   2 -20   9   18.70    8.40
  -2 -20  -9   34.10   14.30
  -2 -20  -9   38.60    8.00
  -2  20  -9   30.60    7.80
  -2  20  -9  -22.50   32.60
   2  20   9   19.10    5.60
  -4 -20  -9   34.70    7.90
  -4  20  -9   29.50    6.00
  -4  20  -9   26.00    5.60
  -5  21   9    3.30    3.20
  -5  21   9    5.10    2.80
  -3 -21   9   -1.00    6.50
   3 -21  -9    4.30   12.10
  -3 -21   9   13.30    7.40
  -3  21   9   11.40    5.20
  -3  21   9    1.00    5.90
  -3  21   9   16.00    6.40
  -3  21   9  -12.50    8.30
  -1 -21   9  154.58   16.90
  -1 -21   9  147.99   13.20
   1 -21  -9  110.39   18.10
   1  21  -9  120.09   13.10
  -1  21   9  157.18   14.60
  -1  21   9  143.49   12.80
  -1  21   9  149.19   13.60
  -1  21   9  154.18   14.00
   1 -21   9  111.69   11.00
   1 -21   9   95.59   11.10
   1  21   9  114.59   10.60
  -1  21  -9   94.49   13.70
  -3 -21  -9   25.70   10.10
  -3  21  -9   18.70    7.20
  -3  21  -9   29.60    7.70
   3  21   9   13.40    7.80
  -3  21  -9   23.80    6.80
  -4 -22   9   -7.00    6.30
  -4  22   9   -4.30    4.00
  -4  22   9   -3.30    3.00
  -4  22   9    8.50    4.30
  -2 -22   9   13.00    6.40
  -2 -22   9   20.20    6.40
  -2 -22   9   -6.60    8.90
  -2 -22   9    8.00    9.70
   2  22  -9   14.50    6.70
  -2  22   9   31.00    7.30
  -2  22   9   28.50    6.00
  -2  22   9   30.40    6.70
  -2  22   9   19.10    5.80
   0 -22   9   58.59    8.40
   0 -22   9   56.49    8.20
   0 -22   9   56.09   12.10
   0 -22  -9   41.70   13.00
   0  22   9   64.39   10.10
   0  22  -9   70.49   10.80
   0  22   9   60.69    8.30
   0  22   9   46.20   10.10
   0  22   9   75.09    8.90
  -2 -22  -9   79.79   12.00
   2 -22   9  124.89   20.50
   2 -22   9   92.99   14.40
  -2  22  -9   87.39   11.10
   2  22   9   92.09    9.10
  -4 -22  -9   10.80    4.70
   4  22   9    7.30    4.20
  -4  22  -9    9.50    4.10
  -3 -23   9   11.30    9.70
   3 -23  -9  -11.50   15.30
  -3 -23   9   -0.40    6.10
  -3  23   9    1.10    4.90
  -3  23   9   -3.80    5.00
  -3  23   9   -4.10    5.30
   3  23  -9   -8.10    9.60
  -1 -23   9   -5.50    4.10
   1 -23  -9    9.80   11.60
  -1 -23   9    0.90    6.50
  -1 -23   9    5.10    4.30
  -1  23   9    2.80    4.40
   1  23  -9    6.10    5.30
  -1  23   9    6.70    4.60
  -1  23   9    0.60    5.80
  -1  23   9   13.50    6.30
   1 -23   9   82.39   11.30
   1 -23   9  110.59   13.60
   1 -23   9   84.69   10.00
  -1  23  -9   78.39   13.10
   1  23   9   92.69   10.20
  -3 -23  -9   15.20    6.00
  -3  23  -9   12.10    5.10
  -3  23  -9    7.20    4.80
   3  23   9    1.70    4.40
  -4 -24   9   -2.60    5.80
  -4  24   9    2.60    4.00
  -4  24   9    0.60    3.30
  -4  24   9    3.60    3.90
  -2 -24   9   22.30    6.40
  -2 -24   9   13.70   10.80
  -2 -24   9   15.00    6.80
  -2 -24   9   10.00    5.90
  -2  24   9   23.20    6.30
  -2  24   9   19.30    6.40
  -2  24   9   32.10    7.40
  -2  24   9   25.30    5.80
   2  24  -9   20.40    7.50
   0 -24   9   45.60    7.60
   0 -24   9   67.29    9.20
   0 -24   9   58.99   13.70
   0  24   9   75.99    9.90
   0  24   9   43.70    7.40
   0  24  -9   61.69   10.60
   0  24   9   42.00    9.50
   0  24   9   66.99    9.00
  -2 -24  -9  185.68   16.10
   2 -24   9  192.08   19.70
   2  24   9  157.28   13.60
  -2  24  -9  196.48   16.10
  -4 -24  -9   34.50    8.80
  -4  24  -9   31.30    6.40
  -3 -25   9  -11.50    6.30
  -3 -25   9    1.80    6.80
   3 -25  -9  -36.50   23.00
  -3  25   9    7.70    5.80
  -3  25   9    9.20    7.70
  -3  25   9   12.30    5.50
  -3  25   9   17.20    6.40
   3  25  -9   20.70   15.70
  -1 -25   9  246.58   20.90
   1 -25  -9  214.38   28.10
  -1 -25   9  190.88   22.70
  -1 -25   9  215.48   18.40
  -1  25   9  239.08   18.70
  -1  25   9  212.88   18.60
   1  25  -9  230.98   19.90
  -1  25   9  238.98   18.30
  -1  25   9  200.08   22.60
   1 -25   9  151.98   16.40
   1 -25   9  104.29   22.80
   1 -25   9  117.49   12.50
  -1  25  -9  120.59   16.90
   1  25   9  114.49   11.90
  -3 -25  -9   48.50    8.20
   3  25   9   41.70    9.10
  -3  25  -9   45.30    7.00
  -3  25  -9   41.20    7.40
  -4 -26   9    8.30    5.30
  -4  26   9    1.90    4.50
  -4  26   9   -2.90    3.30
  -4  26   9   -4.00    3.10
  -2 -26   9    7.30    6.30
  -2 -26   9   26.00    9.20
  -2 -26   9   11.50    9.80
   2 -26  -9   50.39   21.80
  -2 -26   9    7.10    5.60
   2  26  -9   -7.70    8.10
  -2  26   9   16.20    6.40
  -2  26   9    9.30    5.90
  -2  26   9    8.40    5.70
   0 -26   9    7.40    8.10
   0 -26   9   14.50    4.90
   0 -26   9   10.20    5.30
   0  26   9   11.90    6.10
   0  26  -9    8.90    6.80
   0  26   9   20.70    6.10
   2 -26   9   14.90    7.30
  -2 -26  -9   29.40    7.20
  -2  26  -9   14.40    5.30
   2  26   9   17.60    4.80
   4  26   9    1.20    2.50
  -4  26  -9   -2.40    2.70
  -3 -27   9    1.90    5.00
  -3 -27   9    0.30    6.50
  -3  27   9    8.80    4.50
  -3  27   9    5.40    5.00
  -3  27   9    6.70    5.20
   1 -27  -9   25.90   19.90
  -1 -27   9   72.39   10.80
  -1 -27   9   56.09   11.80
  -1 -27   9   49.20    7.80
   1  27  -9   38.40   10.20
  -1  27   9   56.49   10.90
  -1  27   9   65.09    9.80
  -1  27   9   55.79    9.10
  -1  27   9   63.89    9.30
   1 -27   9   16.10    6.30
   1  27   9   21.80    6.00
  -1  27  -9   26.80   10.60
  -1  27  -9   23.80    6.10
  -3 -27  -9   -3.60    6.70
  -3  27  -9    4.40    3.80
   3  27   9    3.50    4.00
  -3  27  -9    4.20    3.60
  -4 -28   9   -1.40    4.70
  -4  28   9    1.10    3.60
  -4  28   9    5.10    4.40
  -4  28   9    2.20    3.10
  -2 -28   9   14.40    6.40
   2 -28  -9   17.60   23.90
  -2 -28   9    5.50    8.70
  -2 -28   9   15.90   11.60
  -2  28   9   12.20    6.20
   2  28  -9   39.00   10.40
  -2  28   9   23.80    6.10
  -2  28   9   29.70    7.70
  -2  28   9   27.30    6.70
   0 -28   9   15.50    8.90
   0 -28   9   35.60   10.90
   0 -28   9   25.30    5.60
   0 -28   9   24.90    6.70
   0  28   9   22.80    6.00
   0  28   9   12.60    6.90
   0  28   9   11.50    5.60
   0  28  -9   23.10    8.90
  -2  28  -9   50.59    8.60
   2  28   9   43.00    7.10
   4  28   9   10.70    4.00
  -3 -29   9    7.00    6.70
  -3 -29   9    5.80    6.70
  -3  29   9   11.90    6.10
  -3  29   9    8.40    4.60
  -3  29   9   18.30    5.40
  -1 -29   9   -7.10    5.20
  -1 -29   9    3.50    5.50
  -1 -29   9   -1.60    7.40
  -1 -29   9   -2.20    3.80
   1  29  -9   -0.80    8.90
  -1  29   9   -8.20    6.00
  -1  29   9   11.70    5.20
  -1 -29  -9   76.69   14.20
   1 -29   9  136.89   26.40
   1 -29   9   70.09   10.90
   1 -29   9   87.09   15.30
   1  29   9   89.59   10.70
  -1  29  -9  110.49   20.20
  -1  29  -9   74.89    9.70
   3  29   9   94.89   13.40
  -3  29  -9  118.89   10.70
  -3  29  -9  127.19   11.60
  -4  30   9    1.50    2.60
  -4  30   9    2.20    3.10
  -4  30   9    1.90    4.00
  -2 -30   9   24.70   12.50
  -2 -30   9   33.20   10.70
  -2 -30   9   35.50    9.30
  -2  30   9   25.00    6.90
  -2  30   9   15.00   10.60
  -2  30   9   23.60    7.10
   0 -30   9   21.60   10.30
   0 -30   9   26.60    6.90
   0 -30   9   28.60   10.60
   0 -30   9   28.90    6.40
   0  30   9   24.30    5.50
   0  30   9   18.70    7.60
   0  30  -9   22.70   13.00
   0  30   9   30.00    6.90
   2  30   9   17.10    4.60
  -2  30  -9   22.30    5.30
   4  30   9    0.10    2.00
  -4  30  -9    2.70    2.60
  -3 -31   9   -2.80    4.50
  -3 -31   9   -2.70    6.20
  -3  31   9    6.90    8.70
  -3  31   9    0.80    4.10
  -3  31   9    7.90    4.30
  -1 -31   9    3.60    4.00
  -1 -31   9   -0.30    7.00
  -1 -31   9   -2.60    9.30
  -1 -31   9    5.40    5.10
  -1  31   9   10.30    7.00
  -1  31   9    4.00    4.80
   1  31  -9    0.30    9.00
   1 -31   9   14.90   14.90
   1 -31   9   14.60    6.90
   1 -31   9   13.40    5.40
  -1  31  -9   -1.50   15.50
   1  31   9    7.40    4.80
  -1  31  -9   14.20    4.60
  -3  31  -9    4.40    3.20
   3  31   9    0.00    3.80
  -3  31  -9   11.10    5.00
  -4  32   9    0.30    2.20
  -4  32   9    4.80    3.40
  -2 -32   9   10.70    6.60
  -2 -32   9   -0.30    8.10
  -2 -32   9   11.80   13.80
  -2  32   9    7.90    5.00
  -2  32   9   16.60    6.70
  -2  32   9   14.30    5.40
  -2  32   9    9.10    5.50
   0 -32   9   17.00    6.30
   0 -32   9   -9.60    9.60
   0 -32   9    4.40    7.40
   0  32   9    5.50    6.30
   0  32   9    4.00    4.70
   0  32   9   11.90    6.00
   0  32  -9    2.90   10.80
  -2  32  -9  194.28   15.20
   2  32   9  190.28   14.30
  -3 -33   9   -1.10    4.60
  -3  33   9    7.80    3.70
  -3  33   9    9.20    6.50
  -3  33   9   13.50    4.30
  -1 -33   9    3.30    5.30
  -1 -33   9    6.60    7.60
  -1 -33   9   -4.20    8.40
   1  33  -9  -15.50   10.50
  -1  33   9    1.10    4.70
  -1  33   9    5.80    4.30
   1 -33   9   11.90    9.30
   1 -33   9   31.90   16.30
   1  33   9   22.30    8.60
  -1  33  -9   12.90    5.60
  -3  33  -9   60.59    7.50
  -3  33  -9   53.29    6.90
  -2 -34   9    0.10    5.00
  -2 -34   9   -5.20    5.30
  -2  34   9    3.00    3.90
  -2  34   9   -2.50    3.80
  -2  34   9    1.70    5.30
   0 -34   9    0.80    4.90
   0 -34   9    2.10    5.90
   0  34   9   10.10    5.70
   0  34  -9   11.50   12.50
   0  34   9   -1.00    5.30
   2  34   9    5.90    2.80
  -2  34  -9    4.50    3.40
   2  34   9   -0.20    3.80
  -3 -35   9    0.80    4.30
  -3  35   9    2.20    3.80
  -3  35   9    2.00    3.60
  -1 -35   9    7.40    7.60
  -1 -35   9    5.70    5.30
  -1 -35   9    2.70   16.40
  -1  35   9    4.40    4.30
  -1  35   9    1.50    5.00
   1 -35   9   29.50    7.20
   1  35   9   24.60    6.00
   1  35   9   23.80    7.20
  -3  35  -9    3.80    2.80
  -3  35  -9   -0.80    2.80
   3  35   9    0.90    3.10
  -2 -36   9   11.80    6.40
  -2 -36   9    1.30    6.90
  -2  36   9    3.50    3.60
  -2  36   9   11.60    4.80
   0 -36   9    9.70   12.60
   0 -36   9   34.30    7.40
   0 -36   9   26.90    8.30
   0  36  -9   25.20   16.00
   0  36   9   30.40    7.00
  -2  36  -9   55.99    8.80
  -2  36  -9   53.79    8.00
  -3 -37   9    2.60    3.20
  -3  37   9    0.50    3.00
  -1 -37   9   15.40    9.00
  -1 -37   9   28.20    7.70
  -1  37   9   29.60    6.60
  -1  37   9   20.50    5.30
   1 -37   9   27.50    8.30
   1  37   9   32.40    8.20
  -3  37  -9   23.20    3.80
  -3  37  -9   16.50    3.50
  -2 -38   9    2.50    4.80
  -2 -38   9   -2.70    4.60
  -2  38   9    5.40    3.70
  -2  38   9    8.80    5.10
   0 -38   9    1.30    5.00
   0 -38   9   -2.10    4.20
   0  38   9    1.30    4.30
   0  38   9    2.10    4.10
  -2  38  -9    2.20    3.90
   2  38   9    0.20    2.60
  -2  38  -9    3.00    2.80
  -3 -39   9    1.60    2.90
  -3  39   9    1.50    2.80
  -1 -39   9    9.90    7.00
  -1 -39   9   30.60    7.60
  -1  39   9   21.60    4.60
  -1  39   9   19.20    5.40
   1 -39   9   11.60    6.40
   1  39   9   21.00    5.80
   1  39   9    9.70    4.90
  -2 -40   9    1.60    5.70
  -2  40   9    9.10    3.80
  -2  40   9    7.20    3.50
   0 -40   9   30.80    8.70
  -2  40  -9   12.90    3.90
   2  40   9   14.60    5.60
  -1 -41   9    3.20    4.90
  -1 -41   9    6.70    4.80
  -1  41   9    7.00    4.00
  -1  41   9    8.90    4.00
   1  41  -9    3.90    4.60
  -1  41  -9   24.40    5.80
   1  41   9   21.00    5.40
  -2 -42   9   -0.40    2.60
  -2  42   9    2.40    2.80
  -2  42   9    2.00    3.10
   0 -42   9    0.50    3.60
   0  42   9    5.50    3.70
   0  42  -9    5.50    4.60
  -2  42  -9    1.40    2.70
   2  42   9    0.70    1.90
  -1 -43   9    8.30    5.70
  -1  43   9   15.70    4.20
  -1  43   9   13.20    3.80
   1  43  -9   21.90    5.20
  -1  43  -9   23.60    4.70
   1  43   9   29.90    4.80
  -2 -44   9   -0.50    2.60
  -2  44   9    3.90    4.10
  -2  44   9   -0.20    2.30
   0  44  -9   43.90    6.00
   0  44   9   48.10    6.60
  -1 -45   9    3.70    3.40
  -1  45   9    3.20    2.60
   1  45   9    4.40    2.50
   1  45   9    1.80    2.90
  -1  45  -9    7.30    3.60
   0 -46   9   -2.00    4.60
   0  46  -9   -3.50    3.30
   0  46   9   -0.80    2.20
  -4   0  10    9.50    6.10
  -4   0  10   -0.80    6.90
  -4   0  10   -2.70    5.90
  -2   0  10    7.10    9.10
  -2   0  10   15.80    5.30
   2   0 -10   13.80    4.30
  -2   0  10    3.50    5.90
   0   0 -10    4.50    3.80
   2   0  10 1094.19   63.59
  -2   0 -10  926.81   59.69
  -4   0 -10   35.40    7.30
  -4   0 -10   20.20    5.80
  -5  -1  10   -7.70    6.30
  -5  -1  10    1.20    4.00
  -5   1  10   -3.70    3.90
  -5   1  10   -8.70    4.00
  -3  -1  10    4.10    5.80
  -3  -1  10    7.60    8.50
  -3  -1  10   13.30    5.30
   3  -1 -10   10.60    5.80
  -3   1  10  -12.00    9.30
  -3   1  10   22.00    6.50
   3   1 -10   19.80    5.70
  -3   1  10   11.00    6.30
  -3   1  10    6.80    4.90
  -1  -1  10   15.00    8.50
   1  -1 -10    9.40    4.10
  -1   1  10   34.80   11.30
  -1  -1 -10  100.99   12.50
  -1   1 -10  107.49   12.50
  -3  -1 -10   33.70    6.90
  -3  -1 -10   45.40    8.40
   3  -1  10   27.00    8.40
  -3   1 -10   56.29    8.50
   3   1  10   40.80    9.50
  -3   1 -10   56.79    8.80
  -5  -1 -10    0.10    2.50
  -5   1 -10    3.40    2.60
  -4  -2  10    1.60    6.70
  -4  -2  10   11.60    5.90
  -4  -2  10   -0.20    5.20
  -4   2  10   -4.50    6.00
  -4   2  10   -2.00    5.10
  -4   2  10    1.40    5.20
  -2  -2  10   -3.00    4.90
  -2  -2  10   -1.10    8.00
  -2  -2  10    6.00    4.00
  -2  -2  10   13.60    3.80
   2  -2 -10    6.30    4.30
  -2   2  10    8.40    5.20
  -2   2  10   -6.60   12.80
  -2   2  10    6.50    3.70
  -2   2  10   10.80    3.80
   2   2 -10    5.60    3.10
   0  -2 -10    2.40    4.50
   0   2 -10    5.00    4.20
   2  -2  10   22.80    7.30
  -2  -2 -10   14.20    5.60
   2   2  10    4.80    6.00
  -2   2 -10   20.40    5.10
  -4  -2 -10    9.50    5.30
  -4  -2 -10    5.30    4.50
  -4   2 -10    5.70    4.40
  -4   2 -10    5.90    3.90
  -5  -3  10   -7.10    3.70
  -5  -3  10  -22.00   13.10
  -5   3  10    0.10    4.20
  -5   3  10   -0.50    4.10
   3  -3 -10   14.10    6.80
  -3  -3  10   -5.20    9.40
  -3  -3  10   15.70    5.80
  -3  -3  10   12.40    5.90
  -3   3  10    1.60    4.80
   3   3 -10    5.00    5.10
  -3   3  10   10.10    6.40
  -1  -3  10   66.29   11.90
   1  -3 -10   58.09    8.50
   1   3 -10   52.19    7.80
  -1  -3 -10  119.39   14.10
   1  -3  10  169.88   16.00
   1  -3  10  153.78   13.20
   1   3  10  148.19   15.30
  -1   3 -10  107.79   13.50
  -3  -3 -10  109.29   12.30
   3  -3  10  107.59   15.10
  -3  -3 -10  114.69   12.30
  -3   3 -10  113.69   12.40
  -3   3 -10  135.29   13.00
   3   3  10  123.99   14.40
  -5  -3 -10    4.70    3.10
  -5   3 -10    5.00    3.10
  -4  -4  10    3.40    4.80
  -4  -4  10    5.40    5.40
  -4   4  10    7.50    5.90
  -4   4  10    3.80    5.00
  -4   4  10    5.60    5.40
   2  -4 -10   25.50    8.90
  -2  -4  10    5.70    3.70
  -2  -4  10   28.90   13.30
  -2  -4  10   18.90    8.70
  -2   4  10    4.90    3.50
  -2   4  10    9.10    4.70
   2   4 -10    8.70    3.20
   2   4 -10    7.70    6.30
  -2   4  10    7.80    5.30
   0  -4 -10   63.99    9.40
   0   4 -10   56.09    8.50
  -2  -4 -10  336.97   26.00
   2  -4  10  422.56   29.30
   2   4  10  391.76   28.80
  -2   4 -10  354.76   25.70
  -4  -4 -10   11.10    5.00
  -4  -4 -10  -17.10   14.40
  -4   4 -10    6.80    4.30
  -4   4 -10    6.40    4.00
  -5  -5  10   -5.50    4.20
  -5   5  10   -3.10    4.10
  -5   5  10   -4.80    3.20
  -3  -5  10   -1.00    8.20
  -3  -5  10   14.20    5.30
  -3  -5  10   25.00    9.10
   3  -5 -10    4.70    7.20
  -3  -5  10   17.70    5.20
  -3   5  10   16.90    5.30
  -3   5  10    3.00    5.80
  -3   5  10   11.10    5.30
  -3   5  10   19.80   10.00
  -1  -5  10   -8.90    6.50
   1  -5 -10   -2.40    3.50
   1   5 -10   -8.00    6.50
   1   5 -10   -1.50    3.20
  -1  -5 -10   50.89   10.30
   1  -5  10   43.40    7.40
  -1   5 -10   45.20    9.10
   1   5  10   57.09   10.30
  -3  -5 -10   27.70    7.10
   3  -5  10    5.60    7.10
  -3   5 -10   27.10    7.20
  -3   5 -10   16.10    5.70
   3   5  10   13.00    6.50
  -5  -5 -10    3.00    2.90
  -5   5 -10    0.90    2.50
  -4  -6  10   -3.30    5.40
   4  -6 -10  -20.30   14.80
  -4  -6  10   10.80    6.10
  -4   6  10    0.40    5.40
  -4   6  10   -4.80    4.30
  -4   6  10   -2.40    4.40
  -2  -6  10    0.10    4.10
  -2  -6  10    6.40    5.20
   2  -6 -10    5.20    4.20
  -2  -6  10    6.90    3.70
  -2  -6  10    3.90    4.60
  -2  -6  10    2.40    9.40
  -2   6  10    1.40    6.30
  -2   6  10    4.10    4.60
  -2   6  10   -1.30    4.20
  -2   6  10    8.80    4.70
   0  -6 -10   19.80    6.30
   0   6 -10   20.00    5.70
  -2  -6 -10    1.80    4.50
   2  -6  10   -0.90    5.50
   2  -6  10    3.90    5.20
  -2   6 -10   -1.70    4.20
  -2   6 -10    0.00   11.10
   2   6  10    7.50    4.50
  -4  -6 -10    7.00    4.70
   4   6  10   -5.70    4.70
  -4   6 -10    1.60    4.10
  -4   6 -10    2.40    3.80
  -5  -7  10   -8.20    4.70
  -5   7  10    3.10    3.80
  -5   7  10   -0.90    3.60
  -3  -7  10   22.40    6.70
  -3  -7  10   14.10    6.30
  -3  -7  10   19.60    9.20
  -3   7  10   24.90    9.70
  -3   7  10   28.80    6.60
  -3   7  10   39.20    8.50
  -3   7  10   29.70    7.50
  -1  -7  10   98.89   11.30
  -1  -7  10  116.59   14.30
  -1  -7  10  106.79   12.70
   1  -7 -10  138.79   12.90
   1   7 -10   87.09   13.40
  -1   7  10   89.29   11.80
  -1   7  10  131.89   11.70
  -1   7  10  109.49   13.10
   1   7 -10  124.69   10.60
   1  -7  10   18.50    6.90
  -1  -7 -10   32.80    8.70
   1  -7  10   25.80    5.20
  -1   7 -10   29.40    7.80
   1   7  10   23.70    7.20
  -3  -7 -10   45.10    8.40
  -3  -7 -10   44.70    9.40
   3  -7  10   24.10    9.60
  -3   7 -10   37.20    7.30
  -3   7 -10   40.60    7.90
   3   7  10   38.30    8.60
  -5  -7 -10   18.00    3.60
  -5   7 -10   11.60    3.80
  -4  -8  10   -2.90    5.20
  -4  -8  10    4.00    6.40
  -4   8  10    3.80    5.10
  -4   8  10    5.40    5.40
  -4   8  10    4.30    4.60
  -2  -8  10   23.70    9.30
   2  -8 -10   21.80    6.30
  -2  -8  10   23.00    5.90
  -2  -8  10   17.60    4.70
  -2  -8  10   11.70    4.90
  -2   8  10   16.70    5.70
  -2   8  10   20.00    5.70
  -2   8  10   19.50    5.40
  -2   8  10   18.70    5.90
   0  -8 -10  426.86   30.60
   0   8 -10  438.46   29.60
   2  -8  10  266.77   19.20
   2  -8  10  311.87   24.30
  -2  -8 -10  259.37   20.90
   2   8  10  270.37   22.60
  -2   8 -10  268.77   19.90
  -4   8 -10   45.10    7.50
   4   8  10   29.20    8.70
  -4   8 -10   49.70    7.60
  -5  -9  10   -2.60    6.80
  -5   9  10   -0.50    3.70
  -5   9  10    0.90    3.40
  -3  -9  10   14.40   11.30
  -3  -9  10    9.50    5.70
  -3  -9  10    0.30   11.90
   3  -9 -10   11.80    7.40
  -3  -9  10   -5.00    5.40
  -3   9  10   -4.00    5.00
  -3   9  10    2.80   12.00
  -3   9  10    6.40    5.10
  -3   9  10   16.80    6.90
  -1  -9  10   11.40    4.90
   1  -9 -10    4.70    4.90
  -1  -9  10    1.90    7.60
  -1  -9  10    8.30    4.70
  -1  -9  10   10.50    8.70
  -1   9  10    1.40    4.90
   1   9 -10    9.20    4.00
  -1   9  10    6.00    4.60
  -1   9  10    4.70    4.50
   1  -9  10   18.30    8.40
  -1  -9 -10   38.70    9.30
  -1   9 -10   30.50    7.50
  -3  -9 -10   11.80    5.50
   3  -9  10    6.70    6.30
  -3   9 -10   10.40    5.20
   3   9  10   21.30    7.90
  -3   9 -10   20.70    6.20
  -5  -9 -10   -0.80    2.80
  -5   9 -10    4.10    2.80
  -4 -10  10  -11.60    7.20
   4 -10 -10   -7.60   15.10
  -4 -10  10    0.50    5.80
  -4  10  10    4.40    4.70
  -4  10  10    4.50    4.30
  -4  10  10   -0.10    4.90
   2 -10 -10   18.60    6.30
  -2 -10  10   20.10    5.60
  -2 -10  10   14.90    5.40
  -2 -10  10   18.30    5.90
  -2 -10  10    1.40    9.10
  -2  10  10   27.90    5.50
  -2  10  10   12.20    5.80
  -2  10  10   28.30    6.10
  -2  10  10   32.80    6.80
   0 -10  10  211.88   20.80
   0 -10 -10  178.98   17.60
   0 -10  10  213.48   15.50
   0  10 -10  178.78   16.10
   0  10  10  196.58   16.50
   0  10  10  180.38   15.90
   2 -10  10   90.09   10.10
  -2 -10 -10   87.29   11.10
   2 -10  10   73.09   12.00
  -2  10 -10   81.59    9.80
   2  10  10   85.69   11.80
  -4 -10 -10    8.70    4.70
  -4  10 -10    9.90    4.60
   4  10  10   10.10    5.10
  -4  10 -10   11.50    5.50
  -5  11  10    0.50    3.20
  -5  11  10   -1.40    3.20
  -3 -11  10    0.40    7.10
  -3 -11  10   -1.20    6.30
  -3 -11  10   -6.00    4.90
   3 -11 -10    4.50    8.30
  -3 -11  10    0.20    6.10
  -3  11  10   -6.50    9.00
  -3  11  10    3.20    4.50
  -3  11  10   -3.80    5.30
  -3  11  10   -2.10    4.40
  -1 -11  10  142.89   14.90
  -1 -11  10  156.58   13.40
   1 -11 -10  172.68   16.40
   1  11 -10  164.48   13.20
  -1  11  10  153.58   14.50
  -1  11  10  164.88   14.80
  -1  11  10  184.68   14.10
  -1  11  10  165.28   13.40
   1 -11  10  167.78   13.20
   1 -11  10  158.18   14.40
   1 -11  10  172.08   26.30
  -1 -11 -10  156.08   17.50
   1 -11  10  158.98   15.40
   1  11  10  183.98   16.80
  -1  11 -10  165.08   16.00
  -3 -11 -10    6.00    5.00
  -3  11 -10    5.00    4.20
  -3  11 -10    7.00    4.80
   3  11  10   -1.10    3.60
  -4 -12  10    0.70    6.50
  -4  12  10   -4.10    4.50
  -4  12  10    2.40    4.00
  -4  12  10   -4.00    4.80
  -2 -12  10    9.20    5.30
  -2 -12  10   15.00    8.40
  -2 -12  10   40.80   10.70
  -2 -12  10   19.30    5.20
  -2 -12  10   30.60    6.60
   2 -12 -10   19.80    7.10
  -2  12  10   21.90    6.40
  -2  12  10   24.90    5.70
  -2  12  10   17.20    5.70
  -2  12  10   33.60    5.60
   0 -12 -10  133.69   15.00
   0 -12  10  119.19   15.80
   0 -12  10  114.29   11.20
   0 -12  10  145.69   12.80
   0 -12  10  123.19   11.30
   0  12  10  123.29   12.30
   0  12  10  127.19   11.00
   0  12 -10  121.19   12.70
   0  12  10  159.98   17.10
   2 -12  10   44.80    9.80
  -2 -12 -10   52.79    8.90
   2 -12  10   39.00    6.60
   2  12  10   40.70    7.40
   2  12  10   43.70    8.90
  -2  12 -10   52.79    7.90
  -4 -12 -10   76.29    9.70
  -4  12 -10   63.99    8.70
  -4  12 -10   68.99    9.10
  -5  13  10    5.20    3.40
  -5  13  10   -3.20    2.70
   3 -13 -10    6.40   13.30
  -3 -13  10    5.30    5.90
  -3 -13  10    3.50    6.00
  -3 -13  10    3.20    7.60
  -3  13  10   -7.70    8.20
  -3  13  10   -8.30    4.60
  -3  13  10    1.10    5.10
  -3  13  10    0.10    4.50
  -1 -13  10   24.80    6.40
  -1 -13  10   29.20   11.10
  -1 -13  10   32.10    6.00
  -1 -13  10   42.80    7.00
   1 -13 -10   33.80    8.80
   1  13 -10   46.00    7.50
  -1  13  10   36.00    6.60
  -1  13  10   34.50    6.50
  -1  13  10   37.30    7.20
   1 -13  10   14.60    4.70
   1 -13  10   18.80    7.60
  -1 -13 -10    3.60    8.20
   1 -13  10    6.50    4.10
  -1  13 -10    7.90    6.10
   1  13  10   12.80    6.50
  -3 -13 -10   54.89    9.20
  -3  13 -10   63.99    9.70
   3  13  10   55.59   10.80
  -3  13 -10   71.09   10.50
  -4  14  10    3.10    3.60
  -4  14  10   -4.70    4.30
  -4  14  10   -2.40    5.00
  -2 -14  10   12.00    7.30
  -2 -14  10    3.30    4.70
  -2 -14  10    4.80    4.30
  -2 -14  10    2.50    4.90
  -2  14  10    3.60    5.00
   2  14 -10   10.90    3.90
  -2  14  10   12.60    5.20
  -2  14  10    2.00    4.50
  -2  14  10    2.30    4.20
   0 -14  10   64.29   14.80
   0 -14 -10   54.09   10.90
   0 -14  10   45.20    7.00
   0 -14  10   49.80    9.30
   0 -14  10   50.89    8.50
   0  14  10   52.69   10.10
   0  14  10   60.29   11.30
   0  14  10   55.39   10.60
   2 -14  10   56.09   11.10
   2 -14  10   67.49    9.10
   2  14  10   71.59   14.50
   2  14  10   47.90    7.50
  -2  14 -10   71.89   10.00
  -4 -14 -10   14.10    5.30
   4  14  10    4.60    4.90
  -4  14 -10   16.40    4.60
  -4  14 -10    8.10    4.30
  -5  15  10   -2.20    2.90
  -5  15  10    1.40    2.90
  -3 -15  10  -22.50    9.80
  -3 -15  10    4.10    6.60
  -3 -15  10   -4.60    7.00
   3 -15 -10   -1.90    9.10
  -3 -15  10    3.80    7.10
  -3  15  10    7.00    5.30
  -3  15  10   -1.00    8.00
  -3  15  10    7.60    4.80
  -3  15  10   -2.00    4.60
  -1 -15  10  234.28   17.30
  -1 -15  10  242.78   18.20
  -1 -15  10  176.58   24.10
  -1 -15  10  242.08   17.30
   1  15 -10  233.58   19.90
  -1  15  10  234.98   17.10
  -1  15  10  226.88   17.40
  -1  15  10  219.48   18.30
  -1 -15 -10  133.49   19.90
   1 -15  10  130.79   12.30
   1 -15  10  115.89   11.00
   1  15  10  133.09   10.60
   1  15  10  123.69   14.40
  -3 -15 -10   91.99   11.00
   3  15  10   73.19   12.00
  -3  15 -10   86.99   11.40
  -3  15 -10   61.79    9.60
  -4  16  10    6.10    4.60
  -4  16  10   -4.50    3.30
  -4  16  10   -1.70    4.80
  -2 -16  10    8.40    6.10
  -2 -16  10    9.20    5.10
  -2 -16  10    9.20    5.00
  -2 -16  10   13.40    8.30
   2 -16 -10    1.20    6.90
  -2  16  10   12.30    5.10
  -2  16  10   19.80    6.90
   2  16 -10    9.80    4.50
  -2  16  10    0.30    4.80
   0 -16 -10  101.59   13.80
   0 -16  10   90.09    9.10
   0 -16  10   76.99   12.60
   0 -16  10   54.19    9.20
   0 -16  10   72.59    9.10
   0  16 -10   77.19   10.80
   0  16  10   64.89   10.10
   0  16  10   73.19    8.70
   0  16  10   89.09    9.00
   2 -16  10    5.70    5.90
   2 -16  10   13.50    8.10
  -2 -16 -10   17.10    6.60
  -2  16 -10   16.80    5.70
   2  16  10    7.90    4.10
   2  16  10   10.40    6.20
  -2  16 -10  -16.00   15.50
  -4 -16 -10   33.40    7.00
   4  16  10   25.30    7.70
  -4  16 -10   34.20    6.40
  -4  16 -10   55.69    9.70
  -5  17  10    0.60    2.60
  -5  17  10    1.00    3.20
   3 -17 -10   20.60   10.30
  -3 -17  10   -1.30    6.70
  -3 -17  10   13.60    7.60
  -3 -17  10    9.50    6.90
  -3  17  10    2.00    5.60
  -3  17  10   -3.20    4.20
  -3  17  10   -1.80    4.20
  -3  17  10    1.40    7.50
  -1 -17  10    8.40    4.40
  -1 -17  10    1.90    6.30
  -1 -17  10   -9.00    6.10
   1 -17 -10    1.20    6.80
  -1 -17  10   10.70    4.70
   1  17 -10    7.10    4.70
  -1  17  10    5.30    3.70
  -1  17  10  -30.50   14.70
  -1  17  10   -5.50    4.80
  -1  17  10    3.20    4.30
  -1  17  10    5.70    5.20
   1 -17  10    1.70    4.60
   1 -17  10   11.00    6.80
  -1 -17 -10  -10.70   16.10
   1  17  10   10.60    4.00
   1  17  10   14.80    6.60
  -1  17 -10   16.60    7.40
  -3 -17 -10    4.80    4.50
   3  17  10    3.00    5.10
  -3  17 -10   -1.50    4.60
  -3  17 -10   17.90    8.80
  -4  18  10   -5.80    3.90
  -4  18  10    3.60    3.60
  -4  18  10   -3.40    3.80
  -2 -18  10    1.90    4.70
  -2 -18  10    2.70    7.40
  -2 -18  10   16.50    9.00
  -2 -18  10    1.80    7.10
   2 -18 -10    8.00    8.30
  -2  18  10   -8.30    4.80
  -2  18  10    6.80    4.70
  -2  18  10   -1.20    5.60
   0 -18 -10  101.99   15.80
   0 -18  10   94.39   10.00
   0 -18  10   94.79   10.30
   0 -18  10   90.99   16.70
   0 -18  10   92.89   10.90
   0  18  10   96.09   11.20
   0  18  10   90.39   10.20
   0  18 -10   97.69   12.00
   0  18  10   99.79   12.20
   0  18  10  100.59   12.30
  -2 -18 -10   31.90    7.70
   2 -18  10   32.90   10.90
  -2  18 -10   42.20    8.20
   2  18  10   22.60    7.90
  -4 -18 -10   21.40    7.30
   4  18  10   13.80    5.10
  -4  18 -10   19.10    5.50
  -4  18 -10   28.30    5.30
  -3 -19  10    2.10    6.70
  -3 -19  10    8.60    7.40
   3 -19 -10   -2.90   12.40
  -3  19  10    1.30    4.40
  -3  19  10    5.20    5.30
  -3  19  10   -4.40    6.90
  -3  19  10    5.70    5.80
  -1 -19  10  145.69   13.40
  -1 -19  10  120.29   12.50
   1 -19 -10  133.79   18.90
  -1  19  10  156.28   13.30
  -1  19  10  146.39   13.60
   1  19 -10  143.19   13.80
  -1  19  10  168.98   15.20
  -1  19  10  163.98   14.30
   1 -19  10  104.39   10.30
   1 -19  10  137.29   15.60
   1 -19  10   96.29   11.40
   1  19  10  104.89   10.10
   1  19  10  111.39   13.40
  -1  19 -10   92.99   13.70
  -3 -19 -10   27.50    6.60
  -3  19 -10   31.50    9.10
   3  19  10   17.20    6.90
  -3  19 -10   22.70    6.40
  -3  19 -10   24.90    6.60
  -4  20  10   -2.90    4.30
  -4  20  10   -1.80    4.00
  -4  20  10    4.40    3.50
  -2 -20  10    2.60    5.20
  -2 -20  10   10.00    8.30
  -2 -20  10   13.70    5.30
   2 -20 -10   14.20    9.60
   2  20 -10    2.50    6.00
  -2  20  10    6.20    6.30
  -2  20  10   14.70    5.40
  -2  20  10   19.60    5.70
  -2  20  10   18.90    5.30
   0 -20 -10   95.29   16.50
   0 -20  10  109.29   11.20
   0 -20  10  122.49   16.60
   0 -20  10   96.89   11.30
   0  20  10  122.79   11.10
   0  20  10  123.09   12.40
   0  20  10  107.19   14.10
   0  20  10  139.79   14.90
   0  20 -10  121.99   13.50
   0  20  10  107.79   11.30
  -2 -20 -10   29.30    7.40
   2 -20  10   32.10    9.40
   2  20  10   32.70    5.40
  -2  20 -10   28.30    7.90
   2  20  10   33.20    8.60
  -4 -20 -10   14.90    5.20
  -4  20 -10   17.80    4.60
  -3 -21  10   -1.70    9.40
   3 -21 -10    2.10   13.40
  -3 -21  10   -2.00    6.50
  -3  21  10    5.00    6.20
  -3  21  10   -0.50    4.30
  -3  21  10   -2.50    4.70
   1 -21 -10   -6.40    8.60
  -1 -21  10   -0.60    5.80
  -1 -21  10   12.40    4.90
  -1 -21  10   10.70    6.60
   1  21 -10   -3.10    5.00
  -1  21  10    1.40    4.50
  -1  21  10    5.80    5.30
  -1  21  10   -5.90   21.40
  -1  21  10   -0.40    4.00
  -1  21  10   -0.10    4.90
   1 -21  10    0.00    4.00
   1 -21  10    3.70    6.60
   1 -21  10    0.40    5.50
  -1  21 -10   11.60    7.00
   1  21  10   11.00    4.20
   1  21  10   13.00    8.50
  -3 -21 -10    3.30    4.30
  -3  21 -10    6.70    4.70
  -3  21 -10    5.90    5.10
   3  21  10    1.50    4.60
  -3  21 -10   -5.20    7.70
  -4  22  10    5.20    4.30
  -4  22  10   -5.60    4.00
  -4  22  10    0.70    3.10
  -2 -22  10    8.40    8.90
  -2 -22  10   17.70    5.30
   2 -22 -10   22.00   11.40
  -2 -22  10   20.20    6.70
  -2  22  10    7.60    5.10
  -2  22  10   13.80    5.60
  -2  22  10    8.60    5.60
  -2  22  10   15.00    5.40
   2  22 -10   14.20    7.60
   0 -22  10   50.89    8.20
   0 -22  10   34.80   12.10
   0 -22  10   57.09    8.30
   0 -22 -10   51.99   16.10
   0  22  10   59.39    8.70
   0  22 -10   47.40    9.90
   0  22  10   37.60    9.80
   0  22  10   58.99    9.10
   0  22  10   40.00    6.20
  -2 -22 -10   17.20    7.10
   2 -22  10   20.70    8.60
  -2  22 -10   30.20    8.20
   2  22  10   32.30    5.10
   2  22  10   32.00    8.90
  -4 -22 -10   18.10    5.20
   4  22  10    8.30    4.50
  -4  22 -10   19.40    4.80
   3 -23 -10    4.60   25.30
  -3 -23  10    6.30    7.20
  -3 -23  10   -5.90    6.70
  -3  23  10    9.20    5.80
  -3  23  10    1.80    6.00
  -3  23  10   13.60    5.70
   3  23 -10   21.90   13.90
   1 -23 -10  207.38   26.80
  -1 -23  10  253.97   19.00
  -1 -23  10  217.88   21.70
  -1  23  10  247.58   21.00
   1  23 -10  226.88   20.30
  -1  23  10  276.27   19.50
  -1  23  10  222.18   18.90
  -1  23  10  232.18   20.90
   1 -23  10   98.89   14.40
   1 -23  10  107.29   11.50
   1 -23  10   96.69   11.00
  -1  23 -10   67.59   13.20
   1  23  10   84.59    9.70
  -3 -23 -10   26.90    6.70
   3  23  10   21.30    7.00
  -3  23 -10   33.50    6.40
  -3  23 -10   27.90    6.20
  -4  24  10    2.00    3.60
  -4  24  10    2.40    3.50
  -2 -24  10   34.70   14.70
  -2 -24  10   12.80    5.60
  -2 -24  10   19.60    6.90
  -2 -24  10    2.70    9.10
   2 -24 -10   13.90   14.00
  -2  24  10    8.60    5.10
  -2  24  10    7.30    5.50
  -2  24  10   12.80    6.00
   2  24 -10    2.80    7.80
  -2  24  10   17.00    6.80
   0 -24  10   30.80    6.70
   0 -24  10   31.00    6.90
   0 -24  10   24.70    9.70
   0 -24 -10   -7.50   17.90
   0  24  10   30.90    6.40
   0  24 -10   17.60    7.70
   0  24  10   17.30    7.30
   0  24  10   20.80    4.80
   0  24  10   36.20    7.70
   2 -24  10   30.50    9.30
  -2  24 -10   45.60    8.60
   2  24  10   48.30   10.50
   2  24  10   41.90    6.10
  -4 -24 -10   -6.60    6.10
   4  24  10    3.10    3.00
  -4  24 -10    9.50    4.00
  -3 -25  10    2.60    5.50
  -3 -25  10   12.30    6.50
  -3  25  10    2.60    4.50
  -3  25  10    0.10    4.60
  -3  25  10    5.40    4.90
  -3  25  10   -0.50    6.50
  -1 -25  10   51.19   13.70
  -1 -25  10   56.29    9.40
   1 -25 -10   70.99   18.40
  -1 -25  10   65.49    9.60
  -1 -25  10   57.09   11.90
  -1  25  10   63.39    9.80
   1 -25  10   13.40    7.60
   1 -25  10   17.30    5.60
   1 -25  10   13.10    4.90
   1  25  10   11.80    4.20
   1  25  10   11.00    5.80
  -1  25 -10   16.10    9.40
  -3 -25 -10   12.80    5.30
  -3  25 -10    8.40    4.40
   3  25  10    0.70    4.10
  -3  25 -10    4.70    4.30
  -4 -26  10    4.60    6.40
  -4  26  10    4.20    3.90
  -4  26  10   -2.60    2.90
  -4  26  10   -1.10    3.60
  -2 -26  10   -2.30    8.20
  -2 -26  10   -6.50    7.70
  -2 -26  10    4.20    5.30
   2 -26 -10   47.50   19.90
  -2  26  10    6.50    4.70
  -2  26  10   15.80    6.50
  -2  26  10    8.30    6.10
   2  26 -10    4.60    9.50
  -2  26  10   12.00    5.30
   0 -26  10   14.20    8.10
   0 -26  10   37.60    7.70
   0 -26  10   33.00    6.60
   0  26  10   14.30    7.70
   0  26 -10   25.20    8.80
   0  26  10   43.00    8.00
   0  26  10   23.00    5.90
   2 -26  10   63.69   14.10
  -2 -26 -10   79.19   11.40
  -2  26 -10   99.09   11.10
   2  26  10   91.19   13.20
   2  26  10   85.99    9.00
  -4  26 -10   17.90    4.00
  -3 -27  10    7.30    6.80
  -3 -27  10    3.30    6.30
  -3  27  10    2.50    6.60
  -3  27  10    6.80    4.50
  -3  27  10    7.70    5.50
  -3  27  10   19.20    5.90
  -1 -27  10    9.00    6.90
  -1 -27  10   -0.50    7.80
  -1 -27  10   -1.30    4.10
   1 -27 -10   10.60   22.50
  -1 -27  10   -3.60    4.40
  -1  27  10    0.60    4.60
  -1  27  10   -4.60    3.70
  -1  27  10   -9.60    6.20
  -1  27  10    4.30    5.80
   1  27 -10   -3.20   10.60
   1 -27  10   79.29   11.00
   1 -27  10   94.09   14.00
   1 -27  10   91.29   16.30
  -1  27 -10   75.79   21.60
   1  27  10   92.09   13.30
   1  27  10   92.59   10.90
  -1  27 -10   83.29   10.80
  -3 -27 -10   59.99    8.70
  -3  27 -10   49.50    7.10
   3  27  10   45.70    9.40
  -3  27 -10   53.59    8.20
  -4 -28  10    2.10    7.20
  -4  28  10    1.40    3.30
  -4  28  10    4.40    2.90
  -2 -28  10   27.20    7.00
   2 -28 -10   -4.80   30.00
  -2 -28  10    7.60    8.60
  -2 -28  10   30.70    8.80
  -2 -28  10   21.20   12.50
  -2  28  10   24.90    6.90
  -2  28  10    8.70    5.90
  -2  28  10    9.90    6.40
   2  28 -10   13.30   10.10
  -2  28  10   23.20    5.70
   0 -28  10   13.00    7.50
   0 -28  10   10.50    8.00
   0 -28  10   12.10    5.20
   0 -28  10   15.30    5.90
   0  28  10   17.20    4.10
   0  28  10    9.50    5.90
   0  28  10   13.50    5.80
  -2 -28 -10   12.50    6.70
  -2  28 -10    9.60    4.50
   2  28  10    9.90    6.40
   2  28  10   17.10    4.50
  -4  28 -10   -2.10    2.10
   4  28  10    0.30    2.30
  -3 -29  10   -2.30    4.80
  -3 -29  10   -9.10    5.20
  -3  29  10    3.10    4.10
  -3  29  10    4.10    4.50
  -1 -29  10    4.90    5.30
  -1 -29  10    0.40    6.30
  -1 -29  10   -2.50    7.80
  -1 -29  10   -2.90    3.70
  -1  29  10   33.00   13.90
   1  29 -10   -8.20    7.60
  -1  29  10   -2.30    5.00
  -1  29  10   -8.40    5.60
   1 -29  10   15.90    7.90
  -1 -29 -10   21.10    9.20
   1 -29  10   23.40    6.80
   1 -29  10   44.80   12.70
   1  29  10   26.20    6.20
  -1  29 -10   18.70    5.90
  -1  29 -10   51.39   15.00
   1  29  10   19.30    7.80
   3  29  10    1.60    3.40
  -3  29 -10    0.70    4.90
  -3  29 -10    6.40    3.50
  -4  30  10    6.90    2.70
  -4  30  10    1.80    2.60
  -2 -30  10    5.80    6.70
  -2 -30  10    3.30   11.10
  -2 -30  10    4.70    7.40
  -2  30  10   19.00    5.20
  -2  30  10   25.10    7.70
  -2  30  10   11.50    4.70
  -2  30  10   10.80    5.70
   2  30 -10   23.10   15.70
   0 -30  10   39.30   13.20
   0 -30  10   28.00    6.80
   0 -30  10   28.30    6.50
   0 -30  10   27.30   10.50
   0  30 -10   38.00   11.00
   0  30 -10   29.80    8.10
   0  30  10   32.40    7.20
   0  30  10   17.90    5.00
   2  30  10  258.67   23.10
  -2  30 -10  258.37   18.80
   2  30  10  234.88   17.00
  -3 -31  10   -0.10    4.20
  -3 -31  10   -5.30    5.80
  -3  31  10    5.00    4.70
  -3  31  10    7.10    3.80
  -3  31  10   11.50    4.30
  -1 -31  10    7.10   10.10
  -1 -31  10    4.80    7.70
  -1 -31  10   -4.70    5.10
  -1 -31  10    3.20    3.70
   1  31 -10    8.00    9.90
  -1  31  10   -5.70    6.10
  -1  31  10    3.50    3.70
  -1  31  10    4.80    5.20
  -1 -31 -10   12.70   15.90
   1 -31  10   45.80    8.90
   1 -31  10   11.90    9.70
   1 -31  10   -2.10   16.40
   1  31  10   36.60    7.70
   1  31  10   24.20    8.20
  -1  31 -10   26.10    8.20
  -1  31 -10   58.99   19.10
  -3  31 -10   83.09    8.50
  -3  31 -10   62.59    7.30
  -2 -32  10    5.20    6.50
  -2 -32  10    3.90    5.20
  -2 -32  10   -0.50   12.10
  -2  32  10   -3.00    4.70
  -2  32  10    4.50    4.20
  -2  32  10   -7.70    5.70
  -2  32  10    4.00    3.90
   0 -32  10   15.80    6.20
   0 -32  10   13.00    8.30
   0 -32  10   -4.00   10.20
   0  32 -10   29.00   11.60
   0  32  10    3.60    5.10
   0  32  10    5.50    5.70
   0  32  10   11.50    4.30
   2  32  10    3.40    4.90
  -2  32 -10    2.40    3.10
   2  32  10    3.80    3.30
  -3 -33  10    4.00    5.40
  -3 -33  10    3.20    6.00
  -3  33  10    2.50    3.60
  -3  33  10   -3.40    3.30
  -1 -33  10    3.10    7.40
  -1 -33  10   -1.00    5.90
  -1 -33  10   11.10    9.50
  -1  33  10    7.50    4.50
  -1  33  10    8.30    5.40
   1 -33  10   18.90    6.10
   1 -33  10    9.90    7.30
   1 -33  10   29.10   18.90
  -1  33 -10   27.10    5.80
   1  33  10   19.20    5.80
   1  33  10   10.70    6.10
  -3  33 -10    0.60    2.80
   3  33  10    1.10    3.00
  -3  33 -10    3.50    3.20
  -2 -34  10   10.40    5.50
  -2 -34  10    3.40    6.60
  -2  34  10    9.50    4.50
  -2  34  10   16.00    7.80
   0 -34  10  -24.50   17.10
   0 -34  10   10.60    5.60
   0 -34  10    7.90    7.80
   0  34 -10    9.10   13.80
   0  34  10   11.40    4.10
   0  34  10    2.40    5.20
   0  34  10   20.80    6.60
   2  34  10   72.69   10.20
  -2  34 -10   97.29    9.00
  -3 -35  10    0.30    3.30
  -3  35  10    2.00    3.10
  -3  35  10   -7.20    4.30
  -1 -35  10   15.60    9.00
  -1 -35  10   15.40    6.20
  -1  35  10   15.10    4.70
  -1  35  10   15.80    5.70
   1 -35  10   53.59   11.40
   1  35  10   73.39    9.20
   1  35  10   52.89   10.00
  -1  35 -10   79.39    9.40
  -3  35 -10   19.80    3.70
   3  35  10   16.40    4.70
  -2 -36  10    0.40    4.10
  -2 -36  10    1.10    5.40
  -2  36  10   -5.50    3.10
  -2  36  10   -1.60    3.20
   0 -36  10    2.40    4.70
   0 -36  10    7.00    4.40
   0  36  10   17.50    6.40
   0  36  10   -0.10    4.20
   0  36  10    6.90    4.70
   2  36  10   -0.80    2.40
  -2  36 -10    5.20    3.90
  -2  36 -10    2.40    3.70
   2  36  10    3.50    3.10
  -3 -37  10   -0.20    3.00
  -3  37  10    2.10    2.80
  -1 -37  10   12.00    6.10
  -1 -37  10   13.10    7.00
  -1  37  10   12.50    4.90
  -1  37  10   20.50    5.30
   1 -37  10    5.80    5.00
   1 -37  10    7.30    4.90
   1  37  10    6.70    3.50
   1  37  10    3.70    3.40
   3  37  10    1.20    2.50
  -3  37 -10    6.20    2.40
  -3  37 -10    4.90    3.70
  -2 -38  10    1.20    4.60
  -2  38  10   14.40    4.00
   0 -38  10   33.00    9.80
   0 -38  10   40.50    7.60
   2  38  10   28.40    5.00
  -2  38 -10   29.90    5.40
  -2  38 -10   27.10    5.00
  -3 -39  10    3.20    4.60
  -3  39  10    2.00    2.20
  -1 -39  10   -0.90    4.30
  -1 -39  10    3.40    4.70
  -1  39  10    6.20    5.40
  -1  39  10    5.10    3.70
   1 -39  10    6.70    5.70
   1  39  10   14.20    5.40
   1  39  10   25.40    4.90
  -2 -40  10   -2.10    3.20
  -2  40  10   -0.30    2.90
  -2  40  10    1.10    2.80
   0 -40  10    4.50    4.40
   0 -40  10    1.50    3.20
   0  40  10    0.30    8.00
   0  40  10   -0.90    3.20
  -2  40 -10    3.30    3.20
   2  40  10   -1.00    1.70
   2  40  10   -2.10    4.30
  -1 -41  10    4.00    5.50
  -1 -41  10   19.70    6.40
  -1  41  10    2.10    4.50
   1  41 -10   10.60    4.50
  -1  41  10   12.40    3.70
  -1  41 -10   11.20    4.30
   1  41  10    9.00    4.30
   1  41  10   12.60    3.30
  -2 -42  10    0.70    2.90
  -2  42  10    1.60    2.70
  -2  42  10    5.60    2.60
   0 -42  10   35.10    6.90
   0  42 -10   35.70    6.10
   0  42  10   34.70    7.40
   2  42  10    4.30    2.60
  -2  42 -10    9.40    2.80
  -1 -43  10    2.00    3.60
  -1  43  10    1.80    2.70
   1  43 -10    5.10    3.60
   1  43  10   10.70    3.10
  -1  43 -10   -0.70    2.60
   1  43  10    4.00    2.80
   0 -44  10   -4.30    3.90
   0  44 -10   -3.80    2.80
   0  44  10    1.20    2.30
  -1 -45  10    0.10    3.20
  -1  45  10   11.40    3.00
   1  45  10    5.00    2.40
  -1  45 -10    2.70    2.70
   0  46 -10   21.70    3.30
   0  46  10   29.80    4.50
  -4   0  11    1.00    5.10
  -4   0  11    6.20    4.40
  -2   0  11    3.50    5.30
  -2   0  11    1.40    3.80
   2   0 -11   -4.10    3.40
  -2   0  11   -6.90    3.80
  -2   0  11   -3.30    4.40
  -2   0  11   -3.00   11.30
   0   0  11   -1.00    4.30
   0   0  11   -2.60    5.40
   0   0 -11    3.40    4.40
   0   0  11    2.20    3.50
   2   0  11    4.00    4.50
  -2   0 -11    6.50    4.60
  -4   0 -11    5.90    4.60
  -4   0 -11   -2.40    3.30
  -5  -1  11   -8.00    5.00
  -5   1  11    2.60    3.60
  -5   1  11    9.20    6.50
  -3  -1  11   -1.30    3.90
   3  -1 -11   16.70    6.60
  -3  -1  11   -6.10    7.20
  -3  -1  11    7.50    4.60
  -3  -1  11   -4.40    4.90
  -3   1  11   -0.90    4.40
  -3   1  11   21.90    8.10
   3   1 -11   21.30    6.60
  -3   1  11   -2.10    4.90
   1  -1 -11   13.20    5.60
  -1  -1  11   10.30    6.10
  -1  -1  11    6.50    3.90
  -1  -1  11    5.60    4.50
  -1  -1  11    9.20    4.50
  -1  -1  11    4.70    9.20
  -1   1  11   12.20    4.70
   1   1 -11   13.10    5.50
  -1   1  11   11.20    4.90
  -1   1  11   20.00    4.90
  -1   1  11   15.00    5.30
   1  -1  11  102.69    9.00
   1  -1  11   71.89   11.10
  -1  -1 -11  105.39   13.30
   1  -1  11  122.29   13.50
   1   1  11   92.69   12.90
   1   1  11   98.89   16.50
   1   1  11   93.99    9.60
  -1   1 -11   98.89   12.70
  -3  -1 -11   13.80    6.20
   3  -1  11    9.10    6.10
  -3  -1 -11   15.60    4.80
  -3   1 -11   22.30    6.90
  -3   1 -11   14.40    5.70
   3   1  11   14.80    6.50
  -4  -2  11   -5.50    5.90
  -4  -2  11   -3.70    5.10
  -4  -2  11    2.30    4.90
  -4   2  11   -2.50    4.30
  -4   2  11   -4.60    5.10
  -4   2  11    4.60    4.80
   2  -2 -11    0.20    3.90
  -2  -2  11  -17.70   11.00
  -2  -2  11    6.00    9.60
  -2  -2  11    5.30    4.90
  -2  -2  11   10.60    5.30
  -2  -2  11    0.30    4.20
  -2   2  11   -2.90    3.90
  -2   2  11   -0.60    4.30
  -2   2  11    3.90    4.10
  -2   2  11   -7.50    4.30
  -2   2  11  -12.00   16.10
   2   2 -11    7.00    4.20
   0  -2 -11   22.40    6.50
   0  -2  11   36.60    7.60
   0  -2  11   17.10    7.10
   0  -2  11   22.10    5.00
   0  -2  11   23.20    5.60
   0   2 -11   25.40    6.80
   0   2  11   26.80    5.80
   0   2  11   22.30    6.00
   0   2  11    6.00    7.40
   0   2  11   21.30    4.50
  -2  -2 -11  426.26   30.60
   2  -2  11  496.75   34.60
  -2   2 -11  433.16   30.30
   2   2  11  470.95   34.10
  -4  -2 -11   -2.20    6.00
  -4  -2 -11   20.80    5.70
  -4   2 -11    8.40    4.60
  -4   2 -11    9.80    4.00
  -5  -3  11    2.10    4.40
  -5   3  11   -3.00    3.70
  -5   3  11   -1.00    3.80
  -3  -3  11   -0.60    7.20
  -3  -3  11    2.20    4.50
  -3  -3  11   12.70    5.70
   3  -3 -11   12.90    7.30
  -3  -3  11    3.30    4.50
   3   3 -11    1.20    6.20
  -3   3  11   11.30    5.10
  -3   3  11   16.60    6.20
  -3   3  11    8.20    5.30
  -3   3  11   25.60    8.80
  -1  -3  11   13.40    6.40
  -1  -3  11    8.20    7.50
  -1  -3  11    0.40    5.30
  -1  -3  11    1.30    4.10
   1  -3 -11    0.60    4.70
  -1  -3  11    0.20    4.60
   1   3 -11    7.20    3.90
  -1   3  11    7.30    5.70
  -1   3  11   -4.80    4.20
  -1   3  11    2.80    4.10
  -1   3  11    0.90    4.40
  -1  -3 -11  104.59   13.20
   1  -3  11   79.19    9.80
   1  -3  11   90.89   10.30
   1  -3  11   82.09   12.40
   1  -3  11   77.89    8.80
  -1   3 -11   90.09   12.10
   1   3  11   86.79   11.90
   1   3  11  111.39   13.00
   1   3  11   77.99    8.20
  -3  -3 -11   15.90    6.40
   3  -3  11   23.40    7.30
  -3  -3 -11   19.90    5.60
  -3   3 -11   15.50    5.40
   3   3  11    8.20    6.00
  -3   3 -11   19.90    6.30
  -4  -4  11    2.70    5.10
  -4  -4  11   -1.10    7.20
  -4  -4  11    3.90    5.20
  -4   4  11   -1.20    4.70
  -4   4  11    5.10    5.80
  -4   4  11   -0.10    5.00
   2  -4 -11    7.50    4.60
  -2  -4  11    6.50    3.80
  -2  -4  11    7.20    4.60
  -2  -4  11    9.90    5.50
  -2  -4  11   -0.10    7.50
  -2  -4  11    2.10    4.40
  -2   4  11    8.60    3.90
  -2   4  11   10.50    5.40
   2   4 -11   -4.10    3.60
  -2   4  11   -5.00    4.50
  -2   4  11   -2.40    3.60
   0  -4 -11   -2.70    4.80
   0  -4  11   -1.10    4.00
   0  -4  11    6.90    6.40
   0  -4  11    1.50    3.20
   0   4  11   -4.70    3.00
   0   4  11    4.50    6.10
   0   4 -11   -0.40    4.10
   0   4  11   -2.10    3.70
   0   4  11   -2.90    4.50
   2  -4  11    6.40    5.60
   2  -4  11   24.40    7.20
  -2  -4 -11   19.00    6.40
  -2   4 -11   -9.10   14.70
  -2   4 -11    8.50    5.00
   2   4  11    7.60    5.70
  -4  -4 -11   11.40    4.80
  -4   4 -11   13.30    4.80
  -4   4 -11   15.20    4.10
  -5  -5  11   -3.10    5.60
  -5   5  11    2.10    3.70
  -5   5  11    4.80    3.80
  -3  -5  11   18.40    7.40
  -3  -5  11    7.20    5.40
   3  -5 -11   -2.10    8.40
  -3  -5  11   20.90    6.30
  -3  -5  11   12.70    5.50
  -3   5  11   12.50    5.20
  -3   5  11   14.40    6.30
  -3   5  11   23.90    6.90
  -1  -5  11   61.09   13.40
  -1  -5  11   51.69   12.50
   1   5 -11   73.89    9.10
   1  -5  11   59.09    8.00
   1  -5  11   45.40   11.20
   1  -5  11   59.79    8.30
  -1  -5 -11   40.70   10.10
   1  -5  11   55.39    7.00
  -1   5 -11   60.59   11.00
   1   5  11   48.90   10.30
   1   5  11   46.70    6.40
   1   5  11   58.19    8.00
   3  -5  11   55.09   12.50
  -3  -5 -11   79.39   10.00
  -3  -5 -11   74.39   10.20
   3   5  11   78.29   11.70
  -3   5 -11   70.19    9.80
  -3   5 -11   76.39   10.70
  -4  -6  11    9.20    6.10
  -4  -6  11    9.30    4.70
  -4   6  11   -3.30    5.00
  -4   6  11    1.60    4.50
  -4   6  11    2.90    5.80
   2  -6 -11    7.30    5.00
  -2  -6  11    1.80    7.70
  -2  -6  11   11.70    5.90
  -2  -6  11   -2.80    8.30
  -2  -6  11   19.20    5.40
  -2  -6  11    9.90    4.30
  -2   6  11   13.40    5.60
  -2   6  11    8.40    4.70
  -2   6  11   11.00    5.30
   2   6 -11   19.40    4.40
  -2   6  11    9.80    5.10
   0  -6  11  128.39   12.00
   0  -6 -11  156.48   15.50
   0  -6  11  121.19   11.70
   0  -6  11  118.39   11.20
   0  -6  11  121.99   15.80
   0   6  11  123.29   12.20
   0   6 -11  152.08   14.50
   0   6  11  131.89   10.90
   0   6  11  121.99   15.50
   0   6  11  113.09   11.90
   2  -6  11  369.06   28.80
  -2  -6 -11  341.87   25.60
   2  -6  11  345.27   23.00
   2   6  11  324.27   27.40
  -2   6 -11  336.27   24.20
  -4  -6 -11   17.40    5.60
  -4   6 -11   20.20    4.70
  -4   6 -11   21.80    5.60
  -5  -7  11   -9.80    5.20
  -5   7  11   -1.10    3.00
  -5   7  11    5.30    3.60
  -3  -7  11  -12.60    7.00
  -3  -7  11    5.70    4.90
  -3  -7  11   17.10    5.00
  -3  -7  11    2.50    5.70
  -3   7  11    3.90    7.70
  -3   7  11   16.00    5.50
  -3   7  11    5.40    5.90
  -3   7  11    2.90    5.40
  -1  -7  11   12.00    4.20
  -1  -7  11    9.60    5.40
   1  -7 -11    8.40    5.50
  -1  -7  11   10.70    5.40
  -1  -7  11   -2.00    7.80
  -1   7  11    7.70    4.60
  -1   7  11   -0.40    3.70
  -1   7  11    0.70    4.30
   1   7 -11    8.50    4.30
  -1   7  11    7.70    4.30
   1  -7  11   -0.90    5.20
  -1  -7 -11    5.80    5.90
   1  -7  11   -0.70    3.20
   1  -7  11    4.40    4.60
  -1   7 -11    3.20    5.80
   1   7  11   15.20    5.10
   1   7  11    4.40    5.20
   1   7  11    9.80    4.90
  -3  -7 -11   -0.90    7.10
   3  -7  11    4.60    5.60
  -3  -7 -11    8.40    4.90
  -3   7 -11   13.80    5.30
  -3   7 -11    8.60    5.80
   3   7  11    4.60    5.00
  -4  -8  11    8.60    5.60
  -4   8  11    4.60    5.70
   2  -8 -11    3.50    5.40
  -2  -8  11    8.20    4.70
  -2  -8  11    5.90    6.10
  -2  -8  11   -3.00    4.40
  -2  -8  11    4.60    7.90
  -2   8  11   -1.00    5.50
  -2   8  11   -5.30    4.90
  -2   8  11    8.90    4.90
  -2   8  11    7.00    4.40
   0  -8  11  105.69   11.20
   0  -8  11  139.59   12.30
   0  -8 -11  136.09   14.80
   0  -8  11  126.39   14.90
   0  -8  11   99.79   22.70
   0   8  11  115.39   11.40
   0   8  11  131.29   11.80
   0   8  11  100.69   11.60
   0   8  11  115.49   15.00
   0   8 -11  146.79   13.90
   2  -8  11   40.00    9.70
   2  -8  11   45.90    7.60
   2   8  11   48.40   12.10
  -2   8 -11   53.19    7.80
  -4  -8 -11    1.10    3.80
  -4   8 -11    8.00    4.40
   4   8  11    6.70    4.30
  -4   8 -11    3.90    3.20
  -5   9  11    3.50    3.30
  -5   9  11    8.00    3.60
  -3  -9  11    4.80    5.30
  -3  -9  11   17.70    6.20
   3  -9 -11   19.30   10.10
  -3  -9  11   10.00    6.60
  -3  -9  11    7.20    7.30
  -3  -9  11    9.10   11.70
  -3   9  11   17.20    6.90
  -3   9  11   28.00    7.90
  -3   9  11   18.50    6.30
  -3   9  11   32.40    7.90
  -1  -9  11  100.19   10.80
  -1  -9  11  126.69   11.40
  -1  -9  11  103.89   11.00
  -1  -9  11   91.39   16.70
  -1   9  11  117.79   12.20
  -1   9  11  131.39   11.00
  -1   9  11  102.39   11.90
  -1   9  11  132.29   11.30
   1   9 -11  126.19   13.90
   1  -9  11   37.30    7.00
   1  -9  11   49.90   10.80
  -1  -9 -11   30.90    9.30
   1  -9  11   55.19    8.40
   1   9  11   50.59   10.00
   1   9  11   43.00    6.10
  -1   9 -11   47.30   10.00
  -3  -9 -11   20.30    6.30
   3  -9  11   12.20    6.90
  -3   9 -11   12.10    6.10
   3   9  11   17.80    7.10
  -3   9 -11   21.90    7.00
  -4 -10  11   -3.50    6.70
  -4 -10  11   -7.70    5.50
  -4  10  11    4.20    6.10
  -4  10  11    7.00    5.60
  -4  10  11   -1.90    3.90
  -2 -10  11   16.40    5.70
   2 -10 -11   33.10    8.30
  -2 -10  11   17.00    5.60
  -2 -10  11   17.00    9.30
  -2 -10  11   18.50    7.30
  -2 -10  11   13.90    4.80
  -2  10  11   28.00    5.90
  -2  10  11   30.40    7.50
   2  10 -11   25.00    5.20
  -2  10  11   26.60    6.80
  -2  10  11   24.90    6.20
   0 -10  11   92.59   10.40
   0 -10  11   80.99   10.10
   0 -10  11   83.49    9.60
   0 -10  11   80.09   15.30
   0 -10 -11  101.29   13.70
   0  10  11   82.99    9.30
   0  10  11   96.59    9.00
   0  10  11   78.09   12.80
   0  10  11   98.29   10.60
   0  10 -11  106.49   12.50
   0  10  11   77.79    9.90
  -2 -10 -11   94.39   11.20
   2 -10  11   74.39   12.40
   2 -10  11   72.09    9.80
   2  10  11   61.19    8.80
  -2  10 -11   69.19   10.60
   2  10  11   80.99   11.30
  -4 -10 -11   92.89   10.00
  -4  10 -11   78.09    9.30
  -4  10 -11   78.19    8.90
  -5  11  11   -0.30    3.10
  -3 -11  11   -6.30    4.80
  -3 -11  11   -8.10    6.80
  -3 -11  11   -4.00    4.80
   3 -11 -11   11.20    9.10
  -3 -11  11    1.80    6.40
  -3 -11  11    0.70    9.10
  -3  11  11   -5.30    7.20
  -3  11  11   14.30    7.10
  -3  11  11    6.10    5.30
  -1 -11  11   43.50   11.30
   1 -11 -11   47.50   10.20
  -1 -11  11   25.90    6.30
  -1 -11  11   38.10    6.90
  -1 -11  11   35.70    6.20
  -1  11  11   32.10    7.10
  -1  11  11   23.10   10.60
  -1  11  11   25.20    5.80
  -1  11  11   43.70    7.30
   1  11 -11   35.60    7.00
  -1 -11 -11   30.40   11.10
   1 -11  11   42.80    6.70
   1 -11  11   30.70    5.50
   1 -11  11   35.80    6.90
   1 -11  11   38.10    9.50
   1  11  11   39.70    6.10
   1  11  11   40.90    9.10
  -1  11 -11   42.40    9.90
  -1  11 -11   27.50    8.50
   1  11  11   51.99    8.70
  -3 -11 -11  100.49   11.40
  -3  11 -11   85.29   10.80
   3  11  11  107.69   13.80
  -3  11 -11   84.69   11.30
  -4 -12  11   -9.60    6.60
  -4  12  11    2.90    4.00
  -4  12  11    2.50    4.60
  -2 -12  11   22.20    5.50
  -2 -12  11   10.00    8.80
  -2 -12  11   13.10    8.70
   2 -12 -11   18.40    7.80
  -2 -12  11   16.30    5.90
  -2 -12  11   20.30    5.10
  -2  12  11    8.90    6.60
   2  12 -11   13.70    5.00
  -2  12  11   13.00    4.50
  -2  12  11    5.60    5.10
  -2  12  11   17.90    5.90
   0 -12  11   65.49    8.10
   0 -12  11   45.10   12.10
   0 -12  11   51.29    8.30
   0 -12 -11   60.79   11.30
   0 -12  11   70.59    9.80
   0  12  11   68.39    9.80
   0  12 -11   68.19   10.80
   0  12  11   58.19    8.20
   0  12  11   74.79    7.50
   0  12  11   42.90   10.70
   0  12  11   73.39    9.80
   2 -12  11   90.59   11.30
   2  12  11  103.29   13.30
   2  12  11   71.79    9.40
  -2  12 -11  113.59   17.70
  -4 -12 -11    3.50    4.00
   4  12  11    3.10    4.10
  -4  12 -11    6.00    4.70
  -4  12 -11    4.00    3.50
  -5  13  11   -2.80    3.30
  -5  13  11   -2.10    2.90
  -3 -13  11   -0.20    8.30
  -3 -13  11    3.20    6.30
   3 -13 -11   -2.70    9.60
  -3 -13  11   12.30    6.30
  -3 -13  11    6.20    5.70
  -3 -13  11   20.70    9.00
  -3  13  11   -0.30    4.60
  -3  13  11    3.90    4.00
  -3  13  11    1.80    5.50
  -3  13  11   -8.20    7.00
  -1 -13  11  164.48   14.20
  -1 -13  11  164.38   14.10
   1 -13 -11  184.38   19.40
  -1 -13  11  139.69   13.70
  -1  13  11  179.38   15.30
  -1  13  11  150.58   13.30
  -1  13  11  150.88   15.30
  -1  13  11  191.28   14.80
   1  13 -11  192.48   15.40
   1 -13  11  122.19   10.60
   1 -13  11  133.09   12.10
   1 -13  11  138.29   16.00
  -1 -13 -11   98.89   16.40
   1  13  11  105.09   10.20
  -1  13 -11  127.89   15.00
  -1  13 -11  144.99   18.70
   1  13  11  133.09   16.10
   1  13  11  126.99   14.30
  -3 -13 -11   82.09   10.80
   3  13  11   92.09   13.60
  -3  13 -11   90.99   11.50
  -3  13 -11   94.99   11.70
  -4  14  11    0.50    4.00
  -4  14  11    3.60    5.50
  -4  14  11   -1.30    3.70
  -2 -14  11   19.90    9.70
  -2 -14  11    9.60    5.60
  -2 -14  11   34.40    9.70
   2 -14 -11   25.30    9.10
  -2 -14  11   16.00    5.60
  -2  14  11   37.20    6.90
  -2  14  11   19.50    6.40
  -2  14  11   26.50    9.30
  -2  14  11   27.10    7.90
   0 -14  11  107.19   10.50
   0 -14  11   99.89   10.90
   0 -14  11   93.49   14.40
   0 -14  11   96.29    9.70
   0 -14 -11   82.99   14.70
   0  14  11   75.99   10.90
   0  14  11   79.59   13.00
   0  14  11  104.09   11.20
   0  14 -11  117.39   12.80
   0  14  11   90.59    9.60
   0  14  11  111.39   17.80
   2 -14  11   10.10    5.70
   2 -14  11    3.40    4.70
  -2 -14 -11    9.80    6.20
  -2  14 -11    3.40    7.30
   2  14  11    4.80    5.10
  -2  14 -11  -32.20   20.40
  -4 -14 -11   48.80    7.50
  -4  14 -11   52.79    7.30
  -4  14 -11   42.70    6.60
  -5  15  11    3.90    3.00
  -5  15  11   -0.90    3.10
   3 -15 -11    1.00   10.60
  -3 -15  11    2.60    5.10
  -3 -15  11   -4.90    7.60
  -3 -15  11    0.50    6.80
  -3 -15  11    1.30    7.30
  -3  15  11    1.10    6.60
  -3  15  11    4.30    5.70
  -3  15  11    1.80    4.50
  -3  15  11    1.00    4.60
   1 -15 -11   -4.50    7.30
  -1 -15  11   10.00    6.90
  -1 -15  11    5.20    4.50
  -1 -15  11    5.20    4.70
  -1  15  11    1.30    9.10
   1  15 -11    5.70    4.80
  -1  15  11   16.10    5.00
  -1  15  11    5.30    4.40
   1 -15  11   23.00    8.40
  -1 -15 -11    0.40   13.40
   1 -15  11   24.60    5.20
   1 -15  11   19.80    4.70
   1  15  11   19.00    6.90
   1  15  11   11.20    4.40
  -1  15 -11   17.30    7.60
  -3 -15 -11   12.80    6.60
   3  15  11    1.20    5.40
  -3  15 -11    9.80    5.10
  -3  15 -11    6.10    6.50
  -4  16  11   -7.30    3.40
  -4  16  11    0.10    3.90
  -4  16  11   -2.80    3.00
  -2 -16  11    5.10    5.00
   2 -16 -11    4.50    7.50
  -2 -16  11    0.70    7.60
  -2 -16  11    4.00    4.50
  -2  16  11    1.60    4.40
   2  16 -11   -5.70    5.10
  -2  16  11   -0.30    4.30
  -2  16  11    4.80    5.30
   0 -16  11   35.70   12.60
   0 -16  11   67.59    8.70
   0 -16  11   50.29    8.10
   0 -16 -11   57.09   12.30
   0 -16  11   56.39    8.20
   0  16  11   41.80   10.80
   0  16  11   47.50    6.70
   0  16  11   62.09    8.70
   0  16 -11   66.49   10.50
   0  16  11   63.39    7.70
   0  16  11   53.99    8.80
   2 -16  11   26.20    5.60
  -2 -16 -11   28.00    7.50
   2 -16  11   16.10    9.20
   2  16  11   33.60    9.50
   2  16  11   40.10    5.50
  -2  16 -11   28.80    7.60
  -4 -16 -11   15.10    6.50
  -4  16 -11    4.50    4.40
  -4  16 -11   12.60    4.60
  -3 -17  11    2.60    7.10
  -3 -17  11    4.50    7.10
  -3 -17  11   -0.60    5.60
   3 -17 -11   -1.80   10.90
  -3  17  11    5.80    4.60
  -3  17  11    5.30    5.20
  -3  17  11    5.50    6.00
  -3  17  11    1.00    6.60
   1 -17 -11  177.98   20.70
  -1 -17  11  186.78   15.30
  -1 -17  11  137.49   14.60
  -1 -17  11  151.98   14.50
   1  17 -11  181.88   16.10
  -1  17  11  192.48   15.30
  -1  17  11  171.28   13.80
  -1  17  11  159.38   15.70
  -1  17  11  193.98   15.80
   1 -17  11   61.69    9.00
   1 -17  11   51.59    8.20
   1 -17  11   84.79   15.20
  -1  17 -11   58.49   12.40
   1  17  11   72.29    8.10
   1  17  11   81.29   10.80
  -3  17 -11   43.50    7.60
   3  17  11   33.00    8.60
  -3  17 -11   35.40    7.50
  -4  18  11   -1.20    4.10
  -4  18  11   -1.00    2.70
  -4  18  11   -8.30    3.80
  -2 -18  11    5.70    8.40
  -2 -18  11   10.10    5.30
   2 -18 -11    8.90    9.70
  -2 -18  11    2.70    5.00
   2  18 -11   19.90    6.20
  -2  18  11   13.00    6.10
  -2  18  11   19.30    5.60
  -2  18  11    4.00    5.10
  -2  18  11   17.30    5.60
   0 -18  11  148.59   14.80
   0 -18  11  171.18   20.50
   0 -18  11  173.28   14.20
   0 -18  11  171.28   14.20
   0  18  11  157.88   15.70
   0  18  11  161.78   17.80
   0  18  11  177.28   14.20
   0  18 -11  172.68   16.90
   0  18  11  146.69   14.70
   0  18  11  183.68   13.40
   2 -18  11   27.90    9.30
  -2 -18 -11   41.10    8.90
   2  18  11   31.20    5.60
  -2  18 -11   50.39    9.20
   2  18  11   52.29   10.90
  -4 -18 -11   22.70    5.10
  -4  18 -11   20.10    5.00
  -4  18 -11   22.70    7.80
  -3 -19  11    3.60    7.10
  -3 -19  11   -1.70    7.00
   3 -19 -11   34.40   15.00
  -3 -19  11   -9.60    8.20
  -3  19  11    3.10    6.20
  -3  19  11    7.30    7.00
  -3  19  11   -1.90    4.80
  -3  19  11    0.30    5.80
  -1 -19  11    8.30    5.50
  -1 -19  11   -0.50    4.20
  -1 -19  11    4.40    7.10
  -1 -19  11   -3.80    5.40
   1 -19 -11  -16.40    8.70
   1  19 -11    6.40    5.00
  -1  19  11    2.80   10.10
  -1  19  11   -1.50    3.50
  -1  19  11    1.10    4.80
  -1  19  11   -2.00    5.60
   1 -19  11    2.30    9.70
   1 -19  11    2.00    4.20
   1 -19  11    9.30    5.50
  -1  19 -11    1.30    7.20
   1  19  11   11.20    6.00
  -3 -19 -11    2.30    3.80
   3  19  11    0.10    3.30
  -3  19 -11   -0.10    5.70
  -3  19 -11   -0.10    3.60
  -4  20  11    2.40    3.00
  -4  20  11    2.10    3.90
  -4  20  11    4.70    4.40
  -2 -20  11    3.00    5.90
  -2 -20  11    7.30    4.40
  -2 -20  11    3.10    8.60
   2 -20 -11   -3.30   11.00
  -2 -20  11   10.50    5.40
  -2 -20  11    1.00    6.30
  -2  20  11    7.40    4.70
   2  20 -11    6.60    8.60
  -2  20  11    5.00    6.10
  -2  20  11    7.20    4.60
  -2  20  11    2.90    4.90
   0 -20 -11   40.10   13.10
   0 -20  11   29.30    7.40
   0 -20  11   22.00    5.60
   0 -20  11   14.10    9.00
   0  20  11   14.60    5.10
   0  20  11   26.90    6.40
   0  20  11   34.80    8.30
   0  20 -11   23.80    8.00
   0  20  11   12.00    8.00
   2 -20  11   26.50    9.40
  -2 -20 -11   22.00    6.90
  -2  20 -11   27.20    8.10
   2  20  11   28.90    8.70
   2  20  11   16.30    4.80
  -4 -20 -11   19.70    5.10
  -4  20 -11   18.20    4.80
  -3 -21  11    5.00    6.60
   3 -21 -11    9.10   17.90
  -3 -21  11   -1.70    6.10
  -3  21  11    0.10    5.50
  -3  21  11    4.30    4.90
  -3  21  11    5.00    6.10
  -3  21  11    7.80    5.20
   1 -21 -11  186.18   24.00
  -1 -21  11  215.08   16.80
  -1 -21  11  189.38   16.20
  -1  21  11  183.28   18.70
  -1  21  11  199.88   16.10
  -1  21  11  194.78   18.00
   1  21 -11  184.28   17.50
   1 -21  11  104.39   11.50
   1 -21  11  104.19   15.80
   1 -21  11  110.39   10.90
   1  21  11  124.59   14.80
   1  21  11   86.49   10.00
  -1  21 -11   92.49   15.90
  -3 -21 -11   27.20    6.70
   3  21  11   13.60    6.00
  -3  21 -11   48.20    8.20
  -3  21 -11   27.70    6.10
  -4  22  11   -4.40    2.90
  -4  22  11    0.20    5.20
  -4  22  11   -0.60    3.40
  -2 -22  11   26.90    8.70
  -2 -22  11    9.30    5.10
  -2 -22  11   17.80    6.40
  -2 -22  11    3.80    8.20
   2 -22 -11    0.80   11.50
  -2  22  11   12.70    5.60
  -2  22  11    8.80    6.00
   2  22 -11   26.50    8.50
  -2  22  11    9.80    6.70
   0 -22  11   24.00    6.70
   0 -22  11   33.90    6.50
   0 -22  11   28.50   10.40
   0 -22 -11   32.30   15.30
   0  22  11   24.10    5.80
   0  22  11   33.90   13.60
   0  22  11   28.00   11.20
   0  22 -11   35.30    8.60
   0  22  11   33.40    6.90
  -2 -22 -11   17.30    6.60
   2 -22  11   13.50    7.30
  -2  22 -11   20.40    6.90
   2  22  11   23.50    5.20
   2  22  11    8.40    5.80
  -4 -22 -11    2.70    4.60
  -4  22 -11    9.20    3.60
   4  22  11    6.90    3.90
  -3 -23  11   10.90    6.50
  -3 -23  11    3.20    5.70
  -3  23  11   -3.80    3.90
  -3  23  11   -0.10    4.30
  -3  23  11    3.60    5.30
  -1 -23  11   21.20    6.00
  -1 -23  11   23.50    6.90
  -1 -23  11    4.60    8.00
   1 -23 -11   -9.30   12.60
  -1  23  11   15.30    7.00
  -1  23  11   25.90    6.90
  -1  23  11   24.40   23.50
  -1  23  11   13.20    5.40
   1  23 -11   17.00    7.80
  -1  23  11   16.90    4.80
   1 -23  11    3.30    4.10
   1 -23  11    2.90    3.90
   1 -23  11   -0.90    5.00
   1  23  11    8.90    5.80
   1  23  11   -0.60    3.40
  -1  23 -11    5.20    9.20
  -3 -23 -11    2.90    4.70
  -3  23 -11    9.50    4.30
  -3  23 -11    0.30    4.40
   3  23  11    2.20    3.60
  -4  24  11    0.30    4.30
  -4  24  11    1.60    3.30
  -4  24  11    1.40    3.00
  -2 -24  11    0.20    5.70
  -2 -24  11   -0.10    7.80
   2 -24 -11   20.10   16.00
  -2 -24  11    0.80    7.40
  -2 -24  11    0.10    4.90
   2  24 -11   -3.70    8.50
  -2  24  11   11.30    4.70
  -2  24  11    0.10    4.00
  -2  24  11    1.20    4.70
  -2  24  11   -0.90    5.60
   0 -24  11   15.80    9.80
   0 -24  11   36.70    6.90
   0 -24  11   27.20    6.00
   0  24 -11   25.20    8.80
   0  24  11   31.90    6.80
   0  24  11   15.70    7.70
   0  24  11   24.80    6.00
  -2 -24 -11   10.50    5.70
   2 -24  11    7.60   10.10
   2  24  11    2.60    5.60
  -2  24 -11    5.90    5.10
   2  24  11    8.40    5.30
   4  24  11    6.50    3.40
  -4  24 -11    8.70    3.60
  -3 -25  11    1.70    5.50
  -3 -25  11    5.50    5.80
  -3  25  11    8.20    4.90
  -3  25  11    0.80    5.40
  -3  25  11    8.40    5.50
  -3  25  11    7.10    5.40
  -1 -25  11   -4.20    5.30
  -1 -25  11   -1.80    4.50
  -1 -25  11   -0.40    4.70
   1 -25 -11   -9.90   16.90
  -1  25  11    5.30    3.70
  -1  25  11   -0.30    4.60
  -1  25  11   14.20    5.90
  -1  25  11    9.60    6.00
   1  25 -11    8.10    9.80
   1 -25  11   49.40    8.40
   1 -25  11   39.40   10.80
   1 -25  11   67.09    9.60
  -1  25 -11   59.29   14.60
   1  25  11   47.90   10.30
   1  25  11   69.09    8.80
  -3 -25 -11   45.30    7.80
   3  25  11   24.90    6.60
  -3  25 -11   34.90    6.50
  -3  25 -11   39.00    6.20
  -4  26  11    2.70    2.90
  -4  26  11    2.70    2.90
  -2 -26  11   11.60    5.30
  -2 -26  11    8.30    9.70
  -2 -26  11   20.60    7.30
  -2 -26  11   11.10    9.40
   2 -26 -11    2.40   23.50
  -2  26  11   12.50    5.50
  -2  26  11   14.30    5.20
  -2  26  11   12.50    6.20
   2  26 -11   27.50   10.70
   0 -26  11   11.70    7.50
   0 -26  11    9.00    5.30
   0 -26  11    8.30    4.90
   0  26  11   -1.10    5.50
   0  26  11   14.80    4.70
   0  26 -11   25.30   10.80
   0  26  11    9.70    5.10
  -2 -26 -11   47.00    8.60
   2 -26  11   29.20    9.70
  -2  26 -11   41.90    7.30
   2  26  11   43.50    9.10
   2  26  11   38.70    6.10
   4  26  11   -0.70    2.20
  -4  26 -11    6.00    2.90
  -3 -27  11    1.10    4.50
  -3 -27  11   -3.10    5.20
  -3  27  11    0.40    5.80
  -3  27  11    0.70    4.00
  -3  27  11    6.10    4.20
  -1 -27  11    4.70    8.30
  -1 -27  11    0.50    4.70
  -1 -27  11    1.40    6.90
   1 -27 -11  -44.00   33.50
  -1 -27  11    0.60    4.30
  -1  27  11   -4.90    3.80
  -1  27  11    4.20    7.10
  -1  27  11    8.90    5.30
   1  27 -11    0.00    8.00
   1 -27  11    7.90    6.40
   1 -27  11   29.00   13.50
   1 -27  11   13.00    5.10
   1 -27  11    9.90    5.40
  -1  27 -11    8.80   14.00
   1  27  11   12.20    6.50
  -1  27 -11    3.20    5.60
   1  27  11   15.30    4.90
  -3 -27 -11    4.20    5.80
  -3  27 -11    8.00    3.80
   3  27  11    4.20    4.10
  -3  27 -11   12.70    3.90
  -4  28  11    3.50    3.00
  -4  28  11    3.70    2.40
  -4  28  11    0.40    3.50
  -2 -28  11    5.70    5.40
  -2 -28  11    4.10    7.40
  -2 -28  11   18.30   10.00
  -2 -28  11    6.10    5.00
  -2  28  11    8.80    4.80
  -2  28  11   -1.80    4.60
  -2  28  11   -1.20    4.20
   0 -28  11   20.80    9.80
   0 -28  11   36.10    7.70
   0 -28  11   34.70   11.80
   0 -28  11   33.30    6.70
   0  28  11   40.40    7.80
   0  28 -11   23.70   11.30
   0  28  11   26.00    8.60
   0  28  11   22.80    5.50
   2 -28  11  216.48   29.70
  -2 -28 -11  254.37   18.60
  -2  28 -11  265.37   19.20
   2  28  11  229.78   16.80
  -3 -29  11   -7.70    7.40
  -3 -29  11   -3.90    3.90
  -3  29  11  -10.50    6.00
  -3  29  11    8.80    6.70
  -3  29  11    1.00    3.60
  -3  29  11    4.10    3.50
  -1 -29  11    8.10    4.00
  -1 -29  11    2.50    6.90
  -1 -29  11    8.50    9.00
   1  29 -11   11.10   10.30
  -1  29  11    3.40    3.90
  -1  29  11    6.50    4.70
  -1  29  11   -4.00   10.80
  -1  29  11   -3.00    5.80
   1 -29  11   20.60    9.10
   1 -29  11   11.40   13.80
   1 -29  11   57.09   10.10
   1  29  11   42.80    7.30
  -1  29 -11   31.90   16.90
  -1  29 -11   47.90    9.20
   1  29  11   33.60    8.60
  -3  29 -11   30.70    6.70
   3  29  11   16.40    6.40
  -3  29 -11   24.00    4.70
  -4  30  11    1.20    2.80
  -4  30  11    6.80    3.30
  -2 -30  11    0.30    4.80
  -2 -30  11   -1.10    5.70
  -2 -30  11   -4.50   11.00
  -2 -30  11   12.60    5.80
  -2  30  11    2.70    4.10
  -2  30  11    2.80    5.00
  -2  30  11   10.90    5.30
  -2  30  11    1.80    3.90
   0 -30  11   10.00    7.50
   0 -30  11   10.20   10.70
   0 -30  11   11.60    5.60
   0 -30  11   10.10    4.70
   0  30  11    4.10    5.00
   0  30 -11   17.10    6.70
   0  30  11    6.80    5.00
  -2 -30 -11   -6.40    9.00
  -2  30 -11   -0.60    3.50
   2  30  11    4.50    3.80
   2  30  11    2.40    4.80
  -3 -31  11  -11.10    4.90
  -3 -31  11    0.10    4.70
  -3  31  11    6.00    3.50
  -3  31  11   -2.80    3.40
  -3  31  11    3.20    4.40
  -1 -31  11    3.90    7.10
  -1 -31  11   -6.50    7.50
  -1 -31  11   19.20   10.30
  -1 -31  11   -2.70    4.20
  -1  31  11   15.60    6.80
  -1  31  11    9.70    4.50
   1  31 -11   -1.70   16.30
   1 -31  11   11.20   19.10
  -1 -31 -11   -2.60    8.60
   1 -31  11   20.60    5.60
   1 -31  11   10.10    6.80
  -1  31 -11   16.30    5.30
   1  31  11   17.90    5.40
   1  31  11    8.00    5.80
  -3  31 -11    5.70    3.20
  -3  31 -11    9.30    3.20
   3  31  11    2.10    3.00
  -2 -32  11    3.30    5.30
  -2 -32  11   -0.80    7.20
  -2  32  11    8.60    4.50
  -2  32  11   -8.50    4.80
  -2  32  11    3.10    4.40
  -2  32  11    8.00    4.70
   0 -32  11   22.40    6.90
   0 -32  11   22.60   10.40
   0 -32  11   35.70   13.40
   0  32  11   11.30    6.00
   0  32 -11    1.70   17.50
   0  32  11   25.60    6.60
   0  32  11   12.20    4.80
   2  32  11   72.29   12.50
   2  32  11  117.09   13.20
  -2  32 -11   89.09    9.20
  -3 -33  11   -1.80    5.10
  -3 -33  11   -3.50    3.00
  -3  33  11   -0.70    3.70
  -3  33  11    5.40    5.80
  -3  33  11    1.30    3.20
  -1 -33  11    4.20    6.70
  -1 -33  11   12.40    6.20
  -1 -33  11   10.90   12.30
  -1  33  11    8.40    5.10
  -1  33  11    8.00    4.40
   1 -33  11  121.09   11.80
   1 -33  11   78.89   13.30
   1  33  11   89.79   12.70
   1  33  11   92.39   10.10
  -1  33 -11  106.19   10.40
   3  33  11   13.30    4.40
  -3  33 -11   14.80    4.20
  -3  33 -11   22.50    4.30
  -2 -34  11    0.20    4.30
  -2 -34  11    0.80    4.30
  -2  34  11   -3.90    3.30
  -2  34  11    1.10    3.60
   0 -34  11    0.80    4.40
   0 -34  11    3.50   19.30
   0 -34  11    7.00    6.50
   0  34  11    1.20    4.30
   0  34  11    2.90    4.30
   0  34  11    4.50    4.40
   2  34  11   -1.20    2.50
   2  34  11    2.40    3.30
  -2  34 -11   -0.30    2.90
  -3 -35  11    0.40    3.70
  -3  35  11    1.50    2.50
  -1 -35  11   22.10    6.40
  -1 -35  11    4.60    6.90
  -1  35  11   14.10    4.70
  -1  35  11   22.20    5.90
   1 -35  11   10.90    5.20
   1 -35  11    5.50    5.40
  -1  35 -11   12.70    6.10
   1  35  11    5.20    3.60
   1  35  11    2.00    3.40
  -3  35 -11    3.00    2.20
  -3  35 -11    6.90    2.50
   3  35  11    0.80    2.20
  -2 -36  11   -0.60    4.00
  -2 -36  11   15.60    5.90
  -2  36  11    6.50    3.70
  -2  36  11   12.10    4.50
   0 -36  11    8.90    6.70
   0 -36  11   18.20    5.80
   0  36  11    8.10    5.00
  -2  36 -11   49.40    6.50
   2  36  11   58.09    6.50
  -2  36 -11   65.89    7.70
  -3 -37  11    1.00    2.80
  -3  37  11   -4.00    2.20
  -1 -37  11    2.00    5.30
  -1 -37  11    8.20    5.20
  -1  37  11    2.70    3.70
  -1  37  11    7.90    3.50
   1 -37  11   16.30    6.90
   1  37  11   25.20    4.60
   1  37  11   24.30    6.60
  -2 -38  11   -1.90    4.00
  -2 -38  11    0.10    3.80
  -2  38  11    2.70    2.80
  -2  38  11    1.60    3.10
   0 -38  11    1.80    4.20
   0 -38  11   -5.20    3.30
   0  38  11   -0.20    3.30
   0  38  11   -0.90    5.60
   2  38  11    1.30    2.70
  -2  38 -11    2.60    2.80
   2  38  11   -3.90    3.10
  -1 -39  11    8.00    4.80
  -1 -39  11    4.40    4.60
  -1  39  11    9.40    3.30
  -1  39  11   11.20    4.10
   1 -39  11    0.30    5.30
   1  39  11    3.80    2.90
   1  39  11    4.80    3.10
  -2 -40  11   -0.10    4.40
  -2  40  11    6.80    2.90
  -2  40  11    7.40    3.80
   0 -40  11    9.00    5.00
   0 -40  11   14.60    7.30
  -1 -41  11    1.50    3.60
  -1 -41  11    4.80    4.20
  -1  41  11    2.70    3.60
   1  41 -11    0.10    3.70
  -1  41  11    2.00    3.00
  -1  41 -11    7.00    3.40
   1  41  11    1.10    2.80
   1  41  11    3.10    2.70
  -2 -42  11    0.20    2.90
  -2  42  11    0.40    2.30
  -2  42  11    3.60    3.80
   0 -42  11    0.70    3.20
   0  42 -11   -1.50    3.20
   0  42  11   -0.70    2.40
  -1 -43  11    2.50    3.10
  -1  43  11    4.10    2.60
  -1  43 -11    0.10    2.30
   1  43  11    0.60    3.10
   1  43  11    2.10    2.40
   0  44 -11   21.30    5.00
   0  44  11   22.30    3.90
  -4   0  12    4.10    5.30
  -4   0  12   -2.60    4.40
  -4   0  12    8.00    5.20
  -2   0  12   14.10   10.50
  -2   0  12   11.00    4.50
  -2   0  12    4.20    3.90
  -2   0  12    6.70    4.60
   2   0 -12   -0.40    5.10
  -2   0  12   13.30    5.60
   0   0  12   86.49    9.80
   0   0  12   67.49    9.30
   0   0  12   97.79   10.60
   0   0 -12  114.29   18.00
   0   0  12   84.29    9.10
   0   0  12   75.59   14.10
  -2   0 -12  265.77   20.70
   2   0  12  258.07   23.50
  -4   0 -12   13.80    4.40
  -4   0 -12    0.90    4.30
  -5  -1  12    3.70    5.30
  -5   1  12    3.50    4.20
  -5   1  12   -1.70    3.40
   3  -1 -12   23.80    7.90
  -3  -1  12   11.30    6.90
  -3  -1  12    8.90    4.70
  -3  -1  12    1.60    4.30
  -3  -1  12   15.80    6.70
  -3   1  12    3.90    4.50
  -3   1  12   -8.10    6.50
  -3   1  12    1.30    5.70
  -3   1  12    6.50    5.00
  -1  -1  12   12.00    4.00
  -1  -1  12    4.70    5.00
  -1  -1  12    7.70    6.90
   1  -1 -12   15.40    6.40
  -1  -1  12   17.10    4.70
  -1  -1  12    7.00    4.60
  -1   1  12    6.10    7.40
  -1   1  12   15.70    5.30
  -1   1  12   14.10    4.90
  -1   1  12    9.20    5.20
   1   1 -12   20.90    6.30
  -1   1  12   16.10    4.40
   1  -1  12   69.19   10.00
   1  -1  12   86.39    8.20
   1  -1  12   66.49    9.20
   1  -1  12   99.89   13.20
  -1  -1 -12   92.39   13.10
   1   1  12   83.09   12.20
   1   1  12   71.49    9.80
   1   1  12   85.99    8.20
  -1   1 -12   96.79   14.20
  -3  -1 -12    3.80    5.10
  -3  -1 -12   10.70    5.20
   3  -1  12    3.30    5.20
  -3   1 -12    9.70    5.00
  -3   1 -12    8.60    4.70
   3   1  12    5.20    5.30
  -4  -2  12   -8.90    4.50
  -4  -2  12    1.20    4.40
  -4  -2  12   -7.40    4.80
  -4   2  12    4.10    5.60
  -4   2  12   -7.60    4.10
   2  -2 -12    5.60    5.70
  -2  -2  12   -3.40    4.10
  -2  -2  12    3.90    9.00
  -2  -2  12    1.80    4.20
  -2  -2  12    5.50    5.20
  -2  -2  12   -2.00    5.00
   2   2 -12    5.70    4.80
  -2   2  12    2.20    4.50
  -2   2  12   10.10    5.20
  -2   2  12    5.30   11.40
  -2   2  12    9.50    4.30
  -2   2  12   -3.50    3.90
   0  -2  12    1.80    4.00
   0  -2  12   -4.80    5.30
   0  -2 -12   -1.50    4.90
   0  -2  12   -1.20    3.80
   0  -2  12  -15.00    7.10
   0  -2  12    5.20    3.00
   0   2  12    1.70    5.80
   0   2  12   -3.40    2.80
   0   2  12    7.00    4.30
   0   2  12    2.00    4.30
   0   2  12   -4.10    4.60
   2  -2  12   17.80    7.10
  -2  -2 -12    7.60    5.30
  -2   2 -12   13.90    5.20
   2   2  12   20.90    7.30
  -4  -2 -12    2.10    3.50
  -4  -2 -12   -3.00    6.80
  -4   2 -12    1.00    3.50
  -4   2 -12   -0.50    3.50
  -5  -3  12   -2.40    4.00
  -5   3  12    8.90    3.80
  -5   3  12   -0.60    3.10
  -3  -3  12   18.30    6.40
  -3  -3  12    8.40    6.80
   3  -3 -12    2.80    8.00
  -3  -3  12   13.40    5.00
  -3  -3  12    3.00    4.50
  -3   3  12   10.60    5.40
   3   3 -12   24.60    7.60
  -3   3  12   13.70    5.30
  -3   3  12    9.10    5.70
  -1  -3  12   20.00    4.40
   1  -3 -12   23.10    7.10
  -1  -3  12   21.90    5.20
  -1  -3  12   14.30    5.40
  -1  -3  12    8.30    7.10
   1   3 -12   14.10    5.70
  -1   3  12   15.20    4.20
  -1   3  12   14.20    7.50
  -1   3  12   17.20    5.30
  -1   3  12   13.80    5.70
  -1   3  12   15.00    4.40
   1  -3  12   80.99    9.50
   1  -3  12   76.79    8.10
  -1  -3 -12   63.39   12.70
   1  -3  12   67.79    8.70
   1  -3  12   73.59   13.10
   1   3  12   74.19   10.40
   1   3  12   71.49    9.50
   1   3  12   82.09   11.60
   1   3  12   63.89    8.00
  -3  -3 -12    2.20    4.30
   3  -3  12   11.50    6.20
  -3  -3 -12    6.20    5.20
  -3   3 -12   10.90    4.70
   3   3  12    4.20    5.40
  -3   3 -12   17.00    5.20
  -4  -4  12    2.90    4.70
  -4  -4  12   -2.90    4.50
  -4  -4  12   -6.40    5.30
  -4   4  12   -4.10    3.60
  -4   4  12   -7.70    4.90
  -4   4  12   -4.60    4.30
  -2  -4  12   20.90    5.90
  -2  -4  12    7.70    3.90
  -2  -4  12    7.10    5.00
  -2  -4  12   -0.80    4.20
  -2  -4  12   11.10    8.50
  -2   4  12    9.90    5.00
  -2   4  12   18.10    6.10
  -2   4  12    3.20    3.80
   2   4 -12    3.80    5.70
   0  -4  12   98.09    9.30
   0  -4  12   65.29   13.90
   0  -4  12   78.49   10.00
   0  -4 -12  110.89   16.80
   0  -4  12   73.59    9.50
   0   4  12   76.29   14.30
   0   4  12   84.59    9.10
   0   4  12   80.99   10.30
   0   4 -12   97.79   16.50
   0   4  12   79.39   10.90
   0   4  12   83.09    9.50
  -2  -4 -12  330.67   25.20
   2  -4  12  344.17   23.40
   2  -4  12  371.46   29.20
   2   4  12  339.67   28.10
  -2   4 -12  332.87   24.60
  -4  -4 -12   18.70    5.20
  -4   4 -12   19.50    4.90
  -4   4 -12   10.70    4.90
  -5  -5  12    1.40    5.60
  -5   5  12    2.60    3.50
  -5   5  12   -2.10    3.30
  -3  -5  12   -4.30    6.60
  -3  -5  12   -1.00    4.40
  -3  -5  12    5.00    6.10
   3  -5 -12    0.90    7.70
  -3  -5  12    5.80    5.40
   3   5 -12   21.10    7.90
  -3   5  12    3.00    4.90
  -3   5  12   -5.50    4.70
  -3   5  12    8.50    5.90
   1  -5 -12    5.30    6.00
  -1  -5  12    3.80    3.90
  -1  -5  12    2.20    3.40
  -1  -5  12    9.00    4.20
  -1  -5  12    4.40    5.80
  -1  -5  12    9.70    5.60
  -1   5  12    6.10    3.80
  -1   5  12    6.70    5.00
  -1   5  12   11.70    7.90
  -1   5  12    6.50    4.80
   1   5 -12    2.90    4.60
  -1   5  12    5.30    4.70
   1  -5  12   24.00    8.10
   1  -5  12   32.50    6.60
   1  -5  12   34.30    5.60
   1  -5  12   26.60    5.90
  -1  -5 -12   32.80    8.90
   1   5  12   31.40    8.20
   1   5  12   26.00    5.00
  -1   5 -12   17.40    8.20
   1   5  12   25.90    6.30
   1   5  12   20.00    5.70
  -3  -5 -12   11.80    6.50
   3  -5  12    8.20    6.90
  -3  -5 -12    7.90    4.40
   3   5  12    9.80    5.70
  -3   5 -12    5.90    4.60
  -3   5 -12   11.40    5.50
  -4  -6  12  -10.10    4.10
  -4  -6  12    1.00    4.90
  -4   6  12   -4.60    3.60
  -4   6  12   -1.30    5.40
  -4   6  12   -1.50    4.10
  -2  -6  12    1.90    5.00
  -2  -6  12   -1.30    4.90
   2  -6 -12    3.30    5.90
  -2  -6  12   -3.50    4.20
  -2  -6  12   -0.60    4.60
  -2  -6  12   -5.90    7.00
  -2   6  12    2.00    7.50
  -2   6  12    1.40    5.90
   2   6 -12    2.80    5.50
  -2   6  12    7.10    4.80
  -2   6  12    9.30    4.70
   0  -6  12   25.10    5.40
   0  -6  12   19.50    4.90
   0  -6  12   23.10    9.60
   0  -6  12   11.00    4.80
   0  -6  12   14.40    7.50
   0   6  12   18.60    5.10
   0   6 -12   21.60    7.60
   0   6  12   10.40    7.20
   0   6  12   12.40    5.00
   0   6  12   16.70    4.60
   0   6  12    9.90    4.20
   2  -6  12   39.90    6.60
   2  -6  12   52.19   11.40
  -2   6 -12   32.60    6.60
   2   6  12   34.00    9.10
  -4  -6 -12   -0.20    3.50
   4   6  12    3.80    4.90
  -4   6 -12    6.00    3.90
  -4   6 -12    5.90    4.60
  -5   7  12   -2.00    3.30
  -5   7  12   -0.30    3.50
   3  -7 -12   -6.00    8.90
  -3  -7  12    4.20    4.80
  -3  -7  12    1.40    5.30
  -3  -7  12    6.70    6.00
  -3   7  12   -2.80    6.90
  -3   7  12    8.90    5.60
  -3   7  12    9.70    7.00
  -3   7  12    2.80    5.20
  -1  -7  12   28.20   10.50
   1  -7 -12   36.90    9.90
  -1  -7  12   35.60    6.30
  -1  -7  12   22.80    5.00
  -1  -7  12   38.80    6.20
  -1  -7  12   22.40    6.40
  -1   7  12   40.70    7.00
  -1   7  12   35.70    7.30
  -1   7  12   19.10    9.20
  -1   7  12   29.30    6.90
  -1   7  12   24.10    5.10
   1   7 -12   24.40    6.60
   1  -7  12   74.79   10.60
  -1  -7 -12   49.90   11.80
   1  -7  12   93.69    9.10
   1  -7  12   65.49   12.60
   1  -7  12   84.69    8.20
  -1   7 -12   61.89   11.80
   1   7  12   70.19    9.40
   1   7  12   84.09    8.20
   1   7  12   65.39   12.30
   3  -7  12   22.50   11.80
  -3  -7 -12   49.90    9.30
  -3   7 -12   49.70    8.60
   3   7  12   43.70   10.50
  -3   7 -12   66.99    9.60
  -4  -8  12   -3.50    4.70
  -4  -8  12    2.40    5.30
  -4   8  12    1.50    5.40
  -4   8  12    2.00    3.80
  -4   8  12   -7.20    3.50
  -2  -8  12    8.00   12.70
  -2  -8  12    9.80    6.50
  -2  -8  12   20.80    6.10
  -2  -8  12    4.30    6.70
   2  -8 -12    3.30    6.70
  -2  -8  12    0.90    4.60
  -2   8  12    5.60    8.20
  -2   8  12   20.80    6.10
  -2   8  12    7.50    6.60
  -2   8  12    8.00    5.60
   2   8 -12   16.20    6.20
   0  -8  12   51.89    7.80
   0  -8  12   43.20    8.40
   0  -8  12   55.09    8.10
   0   8  12   53.79    7.20
   0   8 -12   53.19   10.30
   0   8  12   63.99    8.40
   0   8  12   32.30    9.60
   0   8  12   41.30    7.80
   2  -8  12  132.69   20.60
  -2  -8 -12  125.79   12.70
   2  -8  12  113.09   15.50
   2   8  12  117.19   15.00
  -2   8 -12  106.89   11.50
   2   8  12   83.99   13.50
   4   8  12    6.90    5.30
  -4   8 -12   12.20    5.00
  -5   9  12    0.00    3.10
  -5   9  12    0.50    4.00
  -3  -9  12   -2.00    6.30
  -3  -9  12   -4.20   10.30
   3  -9 -12   10.70   10.10
  -3  -9  12   -8.70    4.60
  -3  -9  12    5.20    5.00
  -3  -9  12    1.00    6.50
  -3   9  12   -0.20    4.50
  -3   9  12   -5.30    6.30
  -3   9  12    7.20    6.20
   1  -9 -12   25.90    9.40
  -1  -9  12   11.70    5.50
  -1  -9  12   14.50    5.50
  -1  -9  12    9.10    8.40
  -1  -9  12   13.50   11.40
  -1  -9  12   21.90    5.60
   1   9 -12   13.10    5.60
  -1   9  12   24.30    6.50
  -1   9  12   28.80    7.60
  -1   9  12   18.10    9.20
  -1   9  12    5.80    5.00
   1  -9  12   21.40    6.10
  -1  -9 -12    2.80    9.10
   1  -9  12   20.40    5.70
   1  -9  12   17.70    4.50
   1  -9  12   20.50    7.90
   1   9  12   13.90    4.00
  -1   9 -12   12.00    7.20
   1   9  12   16.00    5.60
   1   9  12   12.80    6.70
   3  -9  12   62.29   12.40
  -3  -9 -12   67.09   15.30
  -3   9 -12   67.89   12.70
   3   9  12   80.49   16.90
  -4 -10  12    6.90    7.30
  -4  10  12    2.10    4.80
  -4  10  12   -2.00    3.20
  -4  10  12    3.90    4.00
  -2 -10  12  -12.60    8.40
  -2 -10  12   -1.80    5.30
  -2 -10  12   -0.20    7.40
  -2 -10  12   12.30    8.10
   2 -10 -12    4.90    7.20
  -2  10  12    7.30    4.70
  -2  10  12    6.80    5.50
  -2  10  12    9.00    4.70
  -2  10  12   25.80    9.50
   0 -10  12   80.39   12.30
   0 -10  12   45.80    7.40
   0 -10  12   63.49    9.40
   0 -10 -12   61.79   12.80
   0 -10  12   59.79    8.00
   0  10  12   64.59   12.40
   0  10  12   72.99    9.70
   0  10 -12   64.29   11.20
   0  10  12   58.29    7.60
   0  10  12   58.29    8.80
   0  10  12   68.79    8.00
   2 -10  12   70.19    9.20
   2 -10  12   76.89   12.60
  -2 -10 -12   77.59   10.70
   2  10  12   69.59   11.30
  -2  10 -12   65.19    9.80
  -4 -10 -12    6.20    3.70
   4  10  12   -2.40    4.20
  -4  10 -12    4.10    4.20
  -4  10 -12    7.40    3.90
  -5  11  12   -0.40    3.10
  -5  11  12    1.00    3.40
  -3 -11  12  -10.10    9.30
  -3 -11  12   13.60    7.00
   3 -11 -12    2.00   10.60
  -3 -11  12    7.00    5.80
  -3 -11  12    9.20    5.70
  -3 -11  12   16.40    7.10
  -3  11  12   19.60    7.30
  -3  11  12   10.70    7.10
  -3  11  12    7.10    5.10
  -3  11  12   16.50    7.10
  -1 -11  12  114.49   11.40
  -1 -11  12  109.79   11.20
  -1 -11  12   73.19   15.80
   1 -11 -12  131.49   17.10
  -1  11  12  111.49   10.80
  -1  11  12  101.49   12.50
  -1  11  12  111.99   11.30
   1  11 -12  114.59   13.00
  -1  11  12  115.09   12.70
  -1 -11 -12   27.50   10.90
   1 -11  12   18.00    5.50
   1 -11  12   33.70    6.70
   1 -11  12   26.00    8.90
  -1  11 -12   30.30    6.90
   1  11  12   30.60    9.10
  -1  11 -12   21.80    8.10
  -3 -11 -12   90.09   11.20
   3  11  12   98.19   13.50
  -3  11 -12  101.49   11.60
  -3  11 -12   85.79   10.80
  -4  12  12    5.00    3.40
  -4  12  12    2.10    5.00
  -4  12  12    5.90    4.30
  -2 -12  12    5.10    5.40
  -2 -12  12   12.50   20.10
  -2 -12  12   14.00    6.30
   2 -12 -12   16.10    8.20
  -2 -12  12   -4.60    8.50
  -2 -12  12   13.80    5.10
  -2 -12  12    2.70    8.80
  -2  12  12   23.80    7.40
  -2  12  12   15.50    5.90
  -2  12  12   27.50    6.60
   2  12 -12   24.50    6.70
  -2  12  12    8.50    5.20
   0 -12 -12   61.59   12.50
   0 -12  12   66.79    9.20
   0 -12  12   83.79    9.00
   0 -12  12   57.59   12.50
   0 -12  12   58.19    9.10
   0  12  12   63.89    9.50
   0  12  12   80.99   10.30
   0  12 -12   81.19   12.20
   0  12  12   50.79   12.50
   0  12  12   85.09    8.80
   0  12  12   66.99    8.40
  -2 -12 -12   22.60    7.00
   2 -12  12    4.70    6.20
   2 -12  12   10.00    4.90
   2  12  12   20.50    4.50
   2  12  12   10.20    6.50
  -2  12 -12   20.40    5.60
  -4 -12 -12   38.00    9.80
  -4  12 -12   42.20    6.50
  -4  12 -12   48.90    6.70
  -3 -13  12    2.60    8.90
   3 -13 -12   13.50   11.10
  -3 -13  12    6.60    5.80
  -3 -13  12   -2.60    6.20
  -3 -13  12    2.40    8.70
  -3 -13  12   -6.40    5.00
  -3  13  12    8.30    6.00
  -3  13  12    9.40    6.10
  -3  13  12    6.20    4.70
  -1 -13  12    6.20    4.50
  -1 -13  12    3.70    4.10
  -1 -13  12    5.50    4.20
   1 -13 -12    8.30    8.10
  -1 -13  12    6.90    6.50
  -1  13  12    8.20    4.90
  -1  13  12   -1.60    7.60
   1  13 -12    4.60    5.50
  -1  13  12   -1.40    4.60
  -1  13  12    1.20    5.40
   1 -13  12   10.60    5.10
   1 -13  12   20.60    6.00
  -1 -13 -12    5.60   12.60
   1 -13  12   11.10    7.30
  -1  13 -12   20.10    8.80
   1  13  12   25.80    6.90
   1  13  12   23.50    7.80
  -1  13 -12   22.90    6.90
   1  13  12   21.60    4.90
  -3 -13 -12   31.40    7.20
   3 -13  12    8.20    8.90
  -3  13 -12   17.40    6.00
  -3  13 -12   17.10    5.20
   3  13  12   20.00    7.50
  -4  14  12   -3.80    3.40
  -4  14  12   -4.30    2.90
  -4  14  12   -4.50    4.20
  -2 -14  12   18.80    6.50
  -2 -14  12   13.70    5.00
  -2 -14  12    5.10    7.70
   2 -14 -12    5.20    7.50
  -2 -14  12   12.50    5.40
  -2  14  12    5.80    5.30
  -2  14  12   13.80    6.10
  -2  14  12   17.80    6.70
  -2  14  12    6.80    4.10
   0 -14  12   46.80   12.10
   0 -14  12   38.00    6.40
   0 -14 -12   43.40   10.90
   0 -14  12   60.69    8.50
   0 -14  12   25.10    6.60
   0  14  12   39.20   10.30
   0  14 -12   41.50    9.50
   0  14  12   60.89    8.80
   0  14  12   44.00    6.40
   0  14  12   43.20    7.90
   0  14  12   36.60    7.20
   2 -14  12   10.40    7.80
   2 -14  12   18.60    5.50
  -2 -14 -12   38.30    8.90
   2  14  12   24.00    4.90
   2  14  12   22.20    7.70
  -2  14 -12   11.50    6.20
  -4 -14 -12    6.90    4.30
  -4  14 -12   11.90    3.80
  -4  14 -12    8.00    3.40
   4  14  12    7.50    3.90
  -3 -15  12  -10.40    9.00
  -3 -15  12    3.70    9.90
  -3 -15  12   -7.20    8.90
  -3  15  12    8.70    6.20
  -3  15  12    0.10    4.90
  -3  15  12    7.50    6.50
  -1 -15  12  110.49   13.10
   1 -15 -12  120.79   17.50
  -1 -15  12  117.69   11.80
  -1 -15  12  104.09   11.80
  -1  15  12   92.19   10.50
  -1  15  12   94.19   12.80
  -1  15  12  109.69   13.00
   1  15 -12   82.39   12.40
  -1  15  12   96.59   11.90
   1 -15  12   63.49   19.10
   1 -15  12   50.29   13.10
   1 -15  12   54.99    8.10
   1  15  12   64.59    9.10
  -1  15 -12   78.69   10.00
  -1  15 -12   44.00   11.10
   1  15  12   76.39   11.30
   1  15  12   50.89    7.90
  -3 -15 -12   57.59    9.70
   3  15  12   49.00   10.90
  -3  15 -12   69.89    9.60
  -3  15 -12   57.09    8.30
  -4  16  12    2.10    4.10
  -4  16  12   -2.00    3.10
  -4  16  12    4.00    3.90
  -2 -16  12   26.60    6.70
  -2 -16  12   17.90    5.70
  -2 -16  12   25.40    5.70
   2 -16 -12   21.00    9.90
  -2 -16  12    4.50    8.40
  -2  16  12   11.70    5.40
   2  16 -12   31.40    7.70
  -2  16  12   12.70    6.80
  -2  16  12   13.70    5.90
  -2  16  12   17.90    5.80
   0 -16  12  182.78   15.10
   0 -16  12  153.78   21.40
   0 -16  12  187.18   15.60
   0 -16 -12  192.98   21.30
   0 -16  12  190.38   15.90
   0  16  12  160.28   15.60
   0  16  12  200.98   20.20
   0  16  12  189.68   15.90
   0  16  12  173.68   14.60
   0  16 -12  193.48   18.20
   0  16  12  180.08   14.00
  -2 -16 -12   42.80    9.30
   2 -16  12   17.00    9.00
   2 -16  12   32.10    6.40
  -2  16 -12   36.80    7.20
   2  16  12   33.60    8.50
   2  16  12   28.10    5.50
  -4 -16 -12   25.30    5.20
  -4  16 -12   18.20    6.20
   4  16  12   12.20    4.60
  -4  16 -12   22.50    4.60
  -3 -17  12   -0.60    5.20
   3 -17 -12   36.90   20.40
  -3 -17  12    2.30    6.70
  -3 -17  12   -7.00    6.00
  -3  17  12   -9.50    6.30
  -3  17  12   -4.10    5.80
  -3  17  12    4.20    5.70
  -3  17  12   -1.90    5.10
  -1 -17  12   10.90    5.20
   1 -17 -12   15.40    9.00
  -1 -17  12    3.90    4.50
  -1 -17  12   -0.50    4.80
  -1 -17  12    1.20    7.50
  -1  17  12    3.40    5.80
   1  17 -12    1.50    5.80
  -1  17  12    4.30    5.40
  -1  17  12   -4.50    5.70
  -1  17  12    9.80    8.70
  -1  17  12   10.70    5.30
   1 -17  12    0.20    4.40
   1 -17  12    6.00    6.50
   1 -17  12    2.30    4.20
   1  17  12    9.30    3.80
  -1  17 -12    8.40    7.60
   1  17  12    0.90    4.70
  -3 -17 -12    0.00    3.40
  -3  17 -12    8.70    5.50
   3  17  12    0.60    3.50
  -3  17 -12    4.10    4.20
  -4  18  12    2.30    4.00
  -4  18  12    6.20    4.10
   2 -18 -12    6.60   10.50
  -2 -18  12   10.70    5.70
  -2 -18  12    1.40    7.60
  -2 -18  12    5.50    6.30
  -2  18  12   -2.20    4.50
  -2  18  12    4.30    5.10
  -2  18  12    7.90    6.00
   2  18 -12   -6.60    8.30
  -2  18  12    2.60    4.90
   0 -18  12    8.50    7.20
   0 -18  12   11.40    6.10
   0 -18 -12   14.90   11.10
   0 -18  12   20.60    6.90
   0 -18  12   14.40    5.30
   0  18  12   23.40    4.50
   0  18  12   19.40    7.10
   0  18  12   12.40    8.30
   0  18 -12   11.80    6.70
   0  18  12   12.70    6.80
   0  18  12   11.90    5.90
   2 -18  12   29.20    9.40
   2  18  12   18.90    7.20
  -2  18 -12   31.70    8.00
   2  18  12   30.80    5.20
  -4 -18 -12   10.90    4.10
  -4  18 -12   13.00    3.70
   4  18  12    6.20    3.80
  -3 -19  12   10.00    6.40
   3 -19 -12    9.50   16.90
  -3 -19  12   12.10    6.10
  -3  19  12    3.00    4.60
  -3  19  12    8.50    5.00
  -3  19  12   14.50    6.50
  -3  19  12   11.10    5.90
  -1 -19  12  160.28   14.80
   1 -19 -12  148.09   22.10
  -1 -19  12  174.78   15.10
  -1 -19  12  177.28   22.80
   1  19 -12  156.18   16.30
  -1  19  12  156.48   13.80
  -1  19  12  152.98   15.40
  -1  19  12  134.99   15.30
   1 -19  12   48.30    7.50
   1 -19  12   46.30   12.30
   1 -19  12   43.40    8.40
   1  19  12   52.49   10.90
  -1  19 -12   49.00   12.50
   1  19  12   66.39    7.90
   3  19  12   27.70    8.30
  -3  19 -12   44.50    8.10
  -4  20  12    0.40    3.20
  -4  20  12   -0.70    4.50
  -2 -20  12   -0.90    4.30
  -2 -20  12    0.40    7.80
   2 -20 -12   30.50   13.90
  -2 -20  12    5.80    6.30
  -2 -20  12   18.80    7.90
  -2 -20  12   14.80    6.90
   2  20 -12    9.90    8.50
  -2  20  12    5.60    6.10
  -2  20  12    4.80    4.90
  -2  20  12   11.60    5.30
  -2  20  12    4.80    5.50
   0 -20 -12   -5.20   13.40
   0 -20  12   22.40    5.70
   0 -20  12   12.30    7.30
   0 -20  12   24.40    5.90
   0  20 -12   25.20    8.00
   0  20  12   24.30    6.40
   0  20  12   22.30    8.80
   0  20  12   38.00    8.20
   0  20  12   18.40    5.20
  -2 -20 -12   21.50    7.00
   2 -20  12    8.60    6.40
   2  20  12   12.50    6.80
   2  20  12    5.40    4.00
  -2  20 -12   13.90    6.70
  -4 -20 -12   17.10    5.60
  -4  20 -12   11.20    3.50
   4  20  12    6.80    3.80
  -3 -21  12   -2.90    5.40
  -3 -21  12   -2.40    6.20
  -3 -21  12    4.00    5.80
  -3  21  12   -5.40    5.30
  -3  21  12   -0.50    4.30
  -3  21  12    2.50    4.60
  -3  21  12   -3.50    3.60
  -1 -21  12   16.70    5.40
  -1 -21  12   21.10    6.50
  -1 -21  12    4.20    8.10
  -1 -21  12   16.20    5.60
   1 -21 -12   38.70   13.00
  -1  21  12   20.80    6.40
   1  21 -12   21.40    8.30
  -1  21  12   24.20    5.40
  -1  21  12    6.60   10.00
  -1  21  12   23.70    8.10
  -1  21  12   15.90    6.00
   1 -21  12   -0.40    3.90
   1 -21  12    1.10    6.50
  -1  21 -12    6.10   12.30
   1  21  12    3.30    5.80
   1  21  12   -3.90    3.30
  -3 -21 -12    8.20    4.50
  -3  21 -12    5.20    4.50
   3  21  12    4.40    4.10
  -4  22  12   -0.70    3.40
  -4  22  12   -2.30    3.90
  -4  22  12    5.40    3.20
  -2 -22  12    3.90    5.70
  -2 -22  12   -0.10    4.30
   2 -22 -12    9.90   14.80
  -2 -22  12   -1.10    5.80
  -2 -22  12    5.10    7.90
  -2  22  12   -2.00    4.40
  -2  22  12    2.90    5.90
   2  22 -12   17.70    9.00
  -2  22  12    4.80    4.80
  -2  22  12   -1.40    4.90
   0 -22 -12   14.90   21.80
   0 -22  12   17.70    9.10
   0 -22  12   22.90    6.30
   0  22 -12   14.80    8.80
   0  22  12   10.90    6.50
   0  22  12    9.40    5.00
   0  22  12    8.00    4.60
   0  22  12   20.50   14.00
   2 -22  12    3.40    7.20
  -2  22 -12   25.80    8.80
   2  22  12   12.70    4.00
   2  22  12   11.90    6.60
  -4 -22 -12    7.40    5.20
  -4  22 -12   11.30    3.30
   4  22  12    4.40    2.80
  -3 -23  12    9.70    5.50
  -3  23  12    7.10    4.50
  -3  23  12    9.20    5.70
  -3  23  12   -1.40    5.20
  -3  23  12   10.50    4.80
  -1 -23  12   14.70    5.50
  -1 -23  12   -3.20    6.90
  -1  23  12    4.20    4.80
  -1  23  12    4.10    5.20
  -1  23  12  -10.20   10.00
  -1  23  12   16.10    4.80
  -1  23  12   -8.40    5.10
   1  23 -12    1.00    8.30
   1 -23  12   67.49   14.30
   1 -23  12   79.89   10.80
   1 -23  12   87.99   10.40
  -1  23 -12   76.79   15.70
   1  23  12   86.19    9.70
   1  23  12  101.79   13.90
  -3 -23 -12   51.89    8.10
  -3  23 -12   48.20    7.00
   3  23  12   61.29    9.40
  -3  23 -12   55.09    7.90
  -4  24  12   -3.20    3.00
  -4  24  12    2.30    2.70
  -2 -24  12   12.70    8.90
  -2 -24  12   19.30    7.00
  -2 -24  12   -3.50    7.00
   2 -24 -12   13.80   18.40
  -2  24  12    3.20    4.60
   2  24 -12   26.50   10.20
  -2  24  12    9.60    5.50
  -2  24  12    2.60    4.30
  -2  24  12   21.30    6.90
   0 -24  12    7.90    4.90
   0 -24  12    5.50    4.60
   0 -24  12    4.10    6.90
   0  24  12    5.60    4.10
   0  24  12    2.40    4.50
   0  24 -12   10.30    8.00
   0  24  12    5.10    6.00
  -2 -24 -12   17.60    6.10
   2 -24  12    8.10    6.60
  -2  24 -12   22.10    6.30
   2  24  12   24.80    4.50
   2  24  12   15.70    6.70
  -3 -25  12    4.60    5.60
  -3 -25  12    3.30    5.00
  -3  25  12   -0.10    4.10
  -3  25  12   11.90    6.20
  -3  25  12   -0.40    3.80
  -3  25  12    1.80    3.70
  -1 -25  12   -4.30    4.30
  -1 -25  12    2.10    7.00
   1 -25 -12    6.10   21.50
  -1 -25  12   -3.30    4.60
   1  25 -12   11.80    9.00
  -1  25  12    7.10    4.80
  -1  25  12    3.30    4.30
  -1  25  12   -5.30    6.00
   1 -25  12   -2.10    3.70
   1 -25  12    7.30    6.30
  -1  25 -12   -2.80   12.60
   1  25  12    9.00    4.10
   1  25  12    3.70    5.40
  -3 -25 -12    2.60    4.10
   3  25  12    5.50    3.40
  -3  25 -12   -0.40    3.10
  -3  25 -12    3.80    3.90
  -4  26  12    1.00    3.00
  -4  26  12    6.90    3.90
  -4  26  12   -2.40    2.20
  -2 -26  12    8.10    8.80
  -2 -26  12   -6.30   11.60
  -2 -26  12   -0.30    4.60
  -2 -26  12    6.20    5.20
   2 -26 -12   -4.10   28.20
   2  26 -12  -25.70   12.60
  -2  26  12    0.50    4.60
  -2  26  12   -0.40    4.30
  -2  26  12   12.70    6.00
  -2  26  12    7.90    4.40
   0 -26  12   32.30    7.40
   0 -26  12   48.80    8.40
   0 -26  12   18.80   10.40
   0  26  12   34.30    7.00
   0  26 -12   39.40   11.10
   0  26  12   38.90    5.90
   0  26  12   21.70    8.20
  -2 -26 -12  102.99   11.40
   2  26  12  103.19    9.00
  -2  26 -12   83.69   10.70
  -3 -27  12    3.50    7.50
  -3 -27  12   -2.20    3.80
  -3  27  12    0.00    3.20
  -3  27  12    3.20    3.50
  -3  27  12    1.30    4.10
  -3  27  12   -1.50    5.60
  -1 -27  12    3.90    7.50
  -1 -27  12   -3.40    4.00
  -1 -27  12    7.60    4.80
  -1  27  12    1.50    5.20
  -1  27  12   -3.80    5.90
  -1  27  12   -2.60    3.70
  -1  27  12   -5.70    4.20
   1  27 -12   11.30    9.70
   1 -27  12   29.00   12.50
   1  27  12   46.10   11.90
   1  27  12   41.60    7.80
  -1  27 -12   14.70   18.20
  -1  27 -12   34.90   10.70
  -3 -27 -12   31.20    6.70
  -3  27 -12   22.00    4.20
   3  27  12   15.70    5.70
  -4  28  12    0.00    2.90
  -4  28  12    6.20    3.40
  -4  28  12    2.20    2.40
  -2 -28  12   -4.80   11.20
  -2 -28  12    0.60    4.30
  -2 -28  12   13.00    8.10
  -2 -28  12    4.80    4.90
  -2  28  12   11.90    5.50
  -2  28  12   -2.00    3.70
  -2  28  12   -9.10    4.10
  -2  28  12    6.60    4.30
   0 -28  12   10.20    8.00
   0 -28  12    5.70    5.70
   0 -28  12   15.70   11.40
   0 -28  12    8.90    4.90
   0  28 -12   19.80   11.20
   0  28  12    9.10    6.60
   0  28  12   21.30    5.70
   0  28  12   20.30    4.90
   2 -28  12   18.00    8.70
  -2 -28 -12   41.90    7.10
  -2  28 -12   33.20    6.40
   2  28  12   38.00    5.60
   2  28  12   43.70    9.90
  -3 -29  12    0.10    5.30
  -3 -29  12   -5.80    4.70
  -3  29  12   -0.90    2.70
  -3  29  12    5.60    4.70
  -3  29  12   -4.50    3.40
  -1 -29  12    6.30    4.20
  -1 -29  12   12.50   10.70
  -1 -29  12    9.30    9.10
  -1 -29  12   13.90    6.20
  -1  29  12   -1.50    4.80
  -1  29  12   10.40    4.00
   1  29 -12  -15.30   16.00
  -1  29  12    2.60    5.40
   1 -29  12    9.90    5.20
  -1 -29 -12   -3.00    6.80
   1 -29  12   13.10   16.40
   1 -29  12    5.00    5.80
   1  29  12    4.50    4.50
   1  29  12   12.90    4.70
  -1  29 -12   -4.40    4.10
   3  29  12    4.00    2.90
  -3  29 -12    1.50    3.40
  -3  29 -12   10.70    3.60
  -2 -30  12   -1.70    5.50
  -2 -30  12   -1.50    4.70
  -2 -30  12    2.20    4.00
  -2  30  12   11.80    5.30
  -2  30  12   10.30    4.90
  -2  30  12   -1.10    3.60
  -2  30  12   -3.20    4.50
   0 -30  12   12.90    8.50
   0 -30  12   23.10    6.20
   0 -30  12   23.50    7.20
   0 -30  12   40.60   14.10
   0  30  12   32.40    6.80
   0  30  12   10.40    6.40
   0  30  12   19.00    4.90
   0  30 -12   28.40    7.20
   2  30  12   80.29   12.20
   2  30  12   85.99    8.40
  -2  30 -12   89.19    9.30
  -3 -31  12   -0.10    3.60
  -3 -31  12   -3.20    5.20
  -3  31  12    1.20    3.50
  -3  31  12    2.90    3.20
  -3  31  12    6.20    3.90
  -1 -31  12   12.70    5.80
  -1 -31  12    2.80    6.90
  -1 -31  12    4.00    3.80
  -1 -31  12   -2.90   10.80
   1  31 -12    1.70   18.70
  -1  31  12   11.00    4.30
  -1  31  12   12.30    5.10
   1 -31  12   72.19   13.80
  -1  31 -12  110.59   10.40
   1  31  12   88.29   11.20
  -3  31 -12   12.20    3.20
  -3  31 -12   17.10    3.90
   3  31  12    7.10    4.20
  -2 -32  12   -0.10    5.30
  -2 -32  12    1.50    4.80
  -2  32  12   -2.20    6.50
  -2  32  12   -8.20    4.40
  -2  32  12    0.50    3.40
  -2  32  12   -2.50    3.70
   0 -32  12    3.20   13.60
   0 -32  12   -0.40    5.40
   0 -32  12   -1.90    4.10
   0  32  12    3.50    4.70
   0  32  12    5.20    4.70
   0  32  12    3.00    4.00
   2  32  12    1.40    2.90
   2  32  12   -2.10    3.10
  -2  32 -12   -5.10    3.20
  -3 -33  12   -0.50    3.40
  -3  33  12    5.00    3.80
  -3  33  12    1.20    2.70
  -1 -33  12   26.00    6.80
  -1 -33  12    4.60    6.90
  -1  33  12   12.10    4.10
  -1  33  12   14.00    5.00
   1 -33  12    3.90    4.50
   1 -33  12   11.30    4.80
   1  33  12    7.50    5.50
   1  33  12   11.30    4.20
  -1  33 -12   10.10    4.50
  -3  33 -12   11.50    3.40
   3  33  12    1.80    2.60
  -2 -34  12    4.00    5.20
  -2 -34  12    2.20    4.30
  -2  34  12    5.90    3.40
  -2  34  12   -1.30    3.90
   0 -34  12   15.10    5.90
   0 -34  12   11.50    7.90
   0  34  12   13.10    5.60
   0  34  12   25.70    5.80
  -2  34 -12   56.39    6.60
   2  34  12   48.80    8.50
  -2  34 -12   58.99    7.40
  -3 -35  12    3.30    3.00
  -3  35  12   -3.40    2.20
  -1 -35  12    0.50    5.50
  -1 -35  12    4.80    4.80
  -1  35  12    1.50    3.30
  -1  35  12    2.00    3.70
   1 -35  12   17.50    7.30
   1  35  12   27.40    5.50
   1  35  12   24.30    6.60
  -2 -36  12    2.80    4.80
  -2 -36  12    1.70    3.90
  -2  36  12    4.20    3.00
   0 -36  12    4.80    4.40
   0 -36  12    1.30    4.80
   0  36  12    2.60    3.20
   0  36  12    3.40    4.80
  -2  36 -12    4.70    3.20
   2  36  12    0.10    2.20
  -2  36 -12    2.20    2.90
  -1 -37  12    6.30    4.60
  -1 -37  12   11.50    5.50
  -1  37  12    9.10    4.10
  -1  37  12    8.00    3.40
   1 -37  12    5.30    4.70
   1 -37  12    5.00    4.80
   1  37  12    0.30    2.80
   1  37  12    4.50    3.10
  -2 -38  12   -0.50    3.70
  -2 -38  12    5.10    4.40
  -2  38  12    6.10    3.00
  -2  38  12    4.60    2.80
   0 -38  12   16.20    5.60
   0 -38  12   11.60    6.60
   0  38  12   14.90    4.50
   2  38  12   17.00    4.30
  -1 -39  12    5.50    4.20
  -1 -39  12    8.30    4.40
  -1  39  12    3.10    3.90
  -1  39  12    7.70    3.80
   1  39  12    3.10    3.30
   1  39  12    8.60    3.20
  -2 -40  12    1.90    3.20
  -2  40  12    1.40    2.20
  -2  40  12   -3.60    2.50
   0 -40  12    0.70    3.60
   0 -40  12    0.90    3.30
   0  40  12    0.50    2.90
  -1 -41  12    3.30    4.00
  -1 -41  12    4.20    4.00
   1  41 -12   11.30    3.50
  -1  41  12    9.30    3.20
   1  41  12    3.30    2.20
   1  41  12    0.90    2.60
  -1  41 -12   -4.20    2.40
   0  42  12   15.40    3.70
   0  42 -12   17.40    3.90
  -1 -43  12   -1.60    2.60
  -1  43  12    1.00    2.60
  -4   0  13   -0.80    4.00
  -4   0  13    2.00    4.00
  -4   0  13    1.10    4.40
  -2   0  13   -4.60    4.60
   2   0 -13   -4.10    6.90
  -2   0  13    3.80    4.90
  -2   0  13   -8.00    3.80
  -2   0  13   -0.40    8.40
   0   0  13   -5.70    4.20
   0   0  13    1.70    3.50
   0   0 -13    0.00    5.70
   0   0  13   -1.30    3.80
   0   0  13   -3.30    3.60
   0   0  13    0.10    5.10
   2   0  13    3.80    5.40
  -2   0 -13   -4.30    4.10
  -4   0 -13   -2.50    4.20
  -4   0 -13    0.70    5.70
  -5  -1  13    6.00    4.00
  -5   1  13   -4.60    3.20
  -3  -1  13    2.90    5.20
  -3  -1  13    8.40    6.20
  -3  -1  13    9.10    5.70
   3  -1 -13   10.40   10.10
  -3   1  13   11.40    6.60
[truncated: 296,737 more chars]
