# Supplementary material for: A Diazo Linker Ligand Promotes Flexibility and Induced Fit Binding in a Microporous Copper Coordination Network
Source: Angew Chem Int Ed Engl. 2025 Jun 10;64(31):e202507757. doi: 10.1002/anie.202507757 (PMC12304801; doi:10.1002/anie.202507757)
Supplement: Supplementary file 2 — Supporting Information [file ANIE-64-e202507757-s001.zip › X-kdd-1-Cu-PX cif.cif]

data_a
_audit_creation_date               2023-07-19
_audit_creation_method
;
Olex2 1.3
(compiled 2020.11.12 svn.r5f609507 for OlexSys, GUI svn.r6408)
;
_shelxl_version_number             2013-2
_audit_contact_author_address      ?
_audit_contact_author_email        ?
_audit_contact_author_name         ''
_audit_contact_author_phone        ?
_publ_contact_author_id_orcid      ?
_publ_section_references
;
Dolomanov, O.V., Bourhis, L.J., Gildea, R.J, Howard, J.A.K. & Puschmann, H.
 (2009), J. Appl. Cryst. 42, 339-341.

Sheldrick, G.M. (2015). Acta Cryst. C71, 3-8.
;
_chemical_name_common              ?
_chemical_name_systematic          'AS SYNTHESIS'
_chemical_formula_moiety           'C96 H66 Cu4 N24 O16, 8(C8 H10)'
_chemical_formula_sum              'C160 H146 Cu4 N24 O16'
_chemical_formula_weight           2915.16
_chemical_absolute_configuration   ?
_chemical_melting_point            ?
loop_
  _atom_type_symbol
  _atom_type_description
  _atom_type_scat_dispersion_real
  _atom_type_scat_dispersion_imag
  _atom_type_scat_source
 'C' 'C' 0.0181 0.0091 'International Tables Vol C Tables 4.2.6.8 and 6.1.1.4'
 'H' 'H' 0.0000 0.0000 'International Tables Vol C Tables 4.2.6.8 and 6.1.1.4'
 'Cu' 'Cu' -1.9646 0.5888
 'International Tables Vol C Tables 4.2.6.8 and 6.1.1.4'
 'N' 'N' 0.0311 0.0180 'International Tables Vol C Tables 4.2.6.8 and 6.1.1.4'
 'O' 'O' 0.0492 0.0322 'International Tables Vol C Tables 4.2.6.8 and 6.1.1.4'

_shelx_space_group_comment
;
The symmetry employed for this shelxl refinement is uniquely defined
by the following loop, which should always be used as a source of
symmetry information in preference to the above space-group names.
They are only intended as comments.
;
_space_group_crystal_system        'triclinic'
_space_group_IT_number             1
_space_group_name_H-M_alt          'P 1'
_space_group_name_Hall             'P 1'
loop_
  _space_group_symop_operation_xyz
 'x, y, z'

_cell_length_a                     9.8141(4)
_cell_length_b                     15.9564(6)
_cell_length_c                     23.2243(9)
_cell_angle_alpha                  89.201(2)
_cell_angle_beta                   83.930(2)
_cell_angle_gamma                  82.899(2)
_cell_volume                       3588.7(2)
_cell_formula_units_Z              1
_cell_measurement_reflns_used      9979
_cell_measurement_temperature      100.00
_cell_measurement_theta_max        27.17
_cell_measurement_theta_min        2.98
_shelx_estimated_absorpt_T_max     0.884
_shelx_estimated_absorpt_T_min     0.786
_exptl_absorpt_coefficient_mu      1.264
_exptl_absorpt_correction_T_max    0.7456
_exptl_absorpt_correction_T_min    0.7037
_exptl_absorpt_correction_type     none
_exptl_absorpt_process_details
;
SADABS-2016/2 (Bruker,2016/2) was used for absorption correction.
wR2(int) was 0.0599 before and 0.0562 after correction.
The Ratio of minimum to maximum transmission is 0.9438.
The \l/2 correction factor is Not present.
;
_exptl_crystal_colour              'clear brownish green'
_exptl_crystal_colour_lustre       clear
_exptl_crystal_colour_modifier     brownish
_exptl_crystal_colour_primary      green
_exptl_crystal_density_diffrn      1.349
_exptl_crystal_density_meas        ?
_exptl_crystal_density_method      ?
_exptl_crystal_description         block
_exptl_crystal_F_000               1518
_exptl_crystal_size_max            0.2
_exptl_crystal_size_mid            0.2
_exptl_crystal_size_min            0.1
_exptl_special_details
;
 ?
;
_exptl_transmission_factor_max     ?
_exptl_transmission_factor_min     ?
_diffrn_reflns_av_R_equivalents    0.0643
_diffrn_reflns_av_unetI/netI       0.0719
_diffrn_reflns_Laue_measured_fraction_full  0.977
_diffrn_reflns_Laue_measured_fraction_max  0.970
_diffrn_reflns_limit_h_max         11
_diffrn_reflns_limit_h_min         -11
_diffrn_reflns_limit_k_max         19
_diffrn_reflns_limit_k_min         -18
_diffrn_reflns_limit_l_max         28
_diffrn_reflns_limit_l_min         -26
_diffrn_reflns_number              41627
_diffrn_reflns_point_group_measured_fraction_full  0.977
_diffrn_reflns_point_group_measured_fraction_max  0.970
_diffrn_reflns_theta_full          67.679
_diffrn_reflns_theta_max           70.228
_diffrn_reflns_theta_min           2.791
_diffrn_ambient_temperature        100.0
_diffrn_detector_area_resol_mean   ?
_diffrn_measured_fraction_theta_full  0.977
_diffrn_measured_fraction_theta_max  0.970
_diffrn_measurement_device_type    'Bruker APEX-II CCD'
_diffrn_measurement_method         '\f and \w scans'
_diffrn_radiation_type             CuK\a
_diffrn_radiation_wavelength       1.54178
_diffrn_source                     ?
_diffrn_source_current             0.0
_diffrn_source_power               0.0
_diffrn_source_voltage             0.0
_diffrn_standards_number           0
_reflns_Friedel_coverage           1.000
_reflns_Friedel_fraction_full      0.977
_reflns_Friedel_fraction_max       0.970
_reflns_number_gt                  11962
_reflns_number_total               17560
_reflns_special_details
;
 Reflections were merged by SHELXL according to the crystal
 class for the calculation of statistics and refinement.
 
 _reflns_Friedel_fraction is defined as the number of unique
 Friedel pairs measured divided by the number that would be
 possible theoretically, ignoring centric projections and
 systematic absences.
;
_reflns_threshold_expression       'I > 2\s(I)'
_computing_cell_refinement         'SAINT V8.40B (?, 2016)'
_computing_data_collection         ?
_computing_data_reduction          'SAINT V8.40B (?, 2016)'
_computing_molecular_graphics      'Olex2 1.3 (Dolomanov et al., 2009)'
_computing_publication_material    'Olex2 1.3 (Dolomanov et al., 2009)'
_computing_structure_refinement    'SHELXL 2013/2 (Sheldrick, 2015)'
_computing_structure_solution      'SHELXT 2018/2 (Sheldrick, 2018)'
_refine_diff_density_max           0.805
_refine_diff_density_min           -0.876
_refine_diff_density_rms           0.100
_refine_ls_abs_structure_details
;
 Refined as an inversion twin.
;
_refine_ls_abs_structure_Flack     0.34(5)
_refine_ls_extinction_coef         .
_refine_ls_extinction_method       none
_refine_ls_goodness_of_fit_ref     1.033
_refine_ls_hydrogen_treatment      constr
_refine_ls_matrix_type             full
_refine_ls_number_parameters       1854
_refine_ls_number_reflns           17560
_refine_ls_number_restraints       93
_refine_ls_R_factor_all            0.1132
_refine_ls_R_factor_gt             0.0833
_refine_ls_restrained_S_all        1.035
_refine_ls_shift/su_max            0.001
_refine_ls_shift/su_mean           0.000
_refine_ls_structure_factor_coef   Fsqd
_refine_ls_weighting_details
;
 w=1/[\s^2^(Fo^2^)+(0.1138P)^2^+12.1617P]
 where P=(Fo^2^+2Fc^2^)/3
;
_refine_ls_weighting_scheme        calc
_refine_ls_wR_factor_gt            0.2225
_refine_ls_wR_factor_ref           0.2505
_refine_special_details
;
 Refined as a 2-component inversion twin.
;
_olex2_refinement_description
;
1. Twinned data refinement
 Scales: 0.66464
 0.33536
2. Uiso/Uaniso restraints and constraints
Uanis(C04D) \\sim Ueq, Uanis(C056) \\sim Ueq, Uanis(C057) \\sim Ueq,
Uanis(C058) \\sim Ueq, Uanis(C05F) \\sim Ueq, Uanis(C05G) \\sim Ueq,
Uanis(C05I) \\sim Ueq, Uanis(C05K) \\sim Ueq, Uanis(C05L) \\sim Ueq, Uanis(C9)
\\sim Ueq, Uanis(C14) \\sim Ueq, Uanis(C15) \\sim Ueq, Uanis(C04L) \\sim Ueq,
Uanis(C05B) \\sim Ueq, Uanis(C05C) \\sim Ueq: with sigma of 0.01 and sigma for
terminal atoms of 0.02
3.a Aromatic/amide H refined with riding coordinates:
 N00K(H00K), N013(H013), C01K(H01K), C01P(H01P), C01U(H01U), C020(H020),
 C022(H022), C023(H023), C024(H024), C025(H025), C028(H028), C029(H029),
 C02A(H02A), C02B(H02B), C02C(H02C), C02D(H02D), C02E(H02E), C02H(H02H),
 C02I(H02I), C02J(H02J), C02K(H02K), C02L(H02L), C02M(H02M), C02N(H02N),
 C02O(H02O), C02Q(H02Q), C02R(H02R), C02S(H02S), C02U(H02U), C02V(H02V),
 C02W(H02W), C02X(H02X), C02Y(H02Y), C02Z(H02Z), C030(H030), C031(H031),
 C032(H032), C033(H033), C034(H034), C035(H035), C036(H036), C037(H037),
 C038(H038), C039(H039), C03B(H03B), C03C(H03C), C03D(H03D), C03E(H03E),
 C03F(H03F), C03G(H03G), C03H(H03H), C03I(H03I), C03J(H03J), C03K(H03K),
 C03L(H03L), C03M(H03M), C03N(H03N), C03O(H03O), C03R(H03R), C03U(H03U),
 C03V(H03V), C03X(H03X), C03Y(H03Y), C03Z(H03Z), C041(H041), C042(H042),
 C044(H044), C045(H045), C046(H046), C048(H048), C04A(H04G), C04C(H04V),
 C04D(H04H), C04G(H1), C04H(H04S), C04J(H2), C04K(H04X), C04L(H04L), C04M(H04),
 C04N(H04N), C04O(H04O), C04Q(H04Q), C04T(H04T), C04U(H04U), C04W(H04W),
 C04Y(H04Y), C04Z(H04Z), C050(H050), C051(H051), C053(H053), C054(H054),
 C055(H055), C058(H058), C05A(H05J), C05E(H05Z), C05I(H05Q), C05L(H4), C14(H14)
3.b Idealised Me refined as rotating group:
 C043(H04A,H04B,H04C), C04B(H04I,H04J,H04K), C04P(H04M,H04P,H04R), C04S(H04D,
 H04E,H04F), C052(H05U,H05V,H05W), C056(H05A,H05B,H05C), C05B(H05G,H05H,H05I),
 C05C(H05D,H05E,H05F), C05D(H05K,H05L,H05M), C05F(H05,H,HA), C05G(H05N,H05O,
 H05P), C05H(H3,HB,HC), C05J(H05X,H05Y,HD), C05K(H05R,H05S,H05T), C9(H9A,H9B,
 H9C), C15(H15A,H15B,H15C)
;
_atom_sites_solution_hydrogens     geom
_atom_sites_solution_primary       ?
_atom_sites_solution_secondary     ?
loop_
  _atom_site_label
  _atom_site_type_symbol
  _atom_site_fract_x
  _atom_site_fract_y
  _atom_site_fract_z
  _atom_site_U_iso_or_equiv
  _atom_site_adp_type
  _atom_site_occupancy
  _atom_site_site_symmetry_order
  _atom_site_calc_flag
  _atom_site_refinement_flags_posn
  _atom_site_refinement_flags_adp
  _atom_site_refinement_flags_occupancy
  _atom_site_disorder_assembly
  _atom_site_disorder_group
 Cu01 Cu 0.09707(12) 0.78146(8) 0.73974(6) 0.0272(3) Uani 1 1 d . . . . .
 Cu02 Cu 1.59639(12) -0.21411(8) -0.26018(6) 0.0266(3) Uani 1 1 d . . . . .
 Cu03 Cu -0.53276(13) 1.28582(8) 1.25912(6) 0.0268(3) Uani 1 1 d . . . . .
 Cu04 Cu 0.96753(13) 0.28223(9) 0.25848(6) 0.0272(3) Uani 1 1 d . . . . .
 O005 O 0.8320(7) 0.3473(5) 0.3140(3) 0.0299(16) Uani 1 1 d . . . . .
 O006 O -0.6701(7) 1.3488(4) 1.3147(3) 0.0281(15) Uani 1 1 d . . . . .
 O007 O 0.1826(7) 0.7059(4) 0.7959(3) 0.0284(15) Uani 1 1 d . . . . .
 O008 O 1.0816(7) 0.2059(4) 0.2027(3) 0.0293(16) Uani 1 1 d . . . . .
 O009 O -0.4301(7) 1.2098(5) 1.2004(3) 0.0294(16) Uani 1 1 d . . . . .
 O00A O -0.0119(7) 0.8463(5) 0.6840(3) 0.0318(16) Uani 1 1 d . . . . .
 O00B O 1.4878(7) -0.1503(5) -0.3157(3) 0.0316(16) Uani 1 1 d . . . . .
 O00C O 1.6695(8) -0.2902(5) -0.2017(3) 0.0321(17) Uani 1 1 d . . . . .
 O00D O -0.2224(7) 0.8659(4) 0.7340(3) 0.0277(14) Uani 1 1 d . . . . .
 O00E O 1.2764(7) -0.1340(4) -0.2658(3) 0.0302(15) Uani 1 1 d . . . . .
 O00F O -0.8572(6) 1.3668(4) 1.2648(3) 0.0262(14) Uani 1 1 d . . . . .
 O00G O 0.9101(8) 0.1282(6) 0.2183(4) 0.053(2) Uani 1 1 d . . . . .
 N00H N 1.9057(8) -0.6540(5) 0.1886(4) 0.0294(19) Uani 1 1 d . . . . .
 O00I O 0.0180(8) 0.6289(5) 0.7801(4) 0.047(2) Uani 1 1 d . . . . .
 O00J O 0.6450(7) 0.3650(4) 0.2642(3) 0.0293(15) Uani 1 1 d . . . . .
 N00K N 1.2499(9) -0.0494(6) -0.0064(4) 0.037(2) Uani 1 1 d . . . . .
 H00K H 1.2035 -0.0871 -0.0200 0.045 Uiso 1 1 calc R U . . .
 N00L N -0.2430(10) 0.9429(6) 0.9961(4) 0.040(2) Uani 1 1 d . . . . .
 N00M N -0.4583(9) 1.2165(6) 0.3260(4) 0.0294(19) Uani 1 1 d . . . . .
 N00N N 1.0415(8) 0.2147(5) -0.6744(4) 0.0282(18) Uani 1 1 d . . . . .
 N00O N 0.4451(9) 0.5676(6) 0.5395(4) 0.036(2) Uani 1 1 d . . . . .
 N00P N -1.2976(8) 1.7162(5) 1.6728(3) 0.0247(17) Uani 1 1 d . . . . .
 N00Q N 0.0006(9) 0.8453(6) 0.8093(4) 0.0301(19) Uani 1 1 d . . . . .
 N00R N 0.4075(9) 0.5785(6) 0.4900(4) 0.037(2) Uani 1 1 d . . . . .
 N00S N -1.0931(9) 1.5814(6) 1.4912(4) 0.035(2) Uani 1 1 d . . . . .
 N00T N 0.4102(9) 0.3533(6) 1.1890(4) 0.033(2) Uani 1 1 d . . . . .
 N00U N 1.1494(9) 0.0813(6) -0.4914(4) 0.0337(19) Uani 1 1 d . . . . .
 O00V O -0.5623(9) 1.1095(6) 1.2293(4) 0.062(3) Uani 1 1 d . . . . .
 N00W N -0.2861(10) 1.0670(6) 0.4572(4) 0.037(2) Uani 1 1 d . . . . .
 N00X N 0.2045(8) 0.7134(5) 0.6726(4) 0.0262(18) Uani 1 1 d . . . . .
 N00Y N -0.3452(9) 1.0799(6) 0.5073(4) 0.036(2) Uani 1 1 d . . . . .
 N00Z N 1.2119(10) 0.0685(6) -0.5409(4) 0.039(2) Uani 1 1 d . . . . .
 N010 N 1.5041(9) -0.1473(6) -0.1904(4) 0.033(2) Uani 1 1 d . . . . .
 N011 N 0.2472(8) 0.4501(6) 1.0051(4) 0.0340(19) Uani 1 1 d . . . . .
 N012 N -1.0595(11) 1.5682(7) 1.5414(4) 0.042(2) Uani 1 1 d . . . . .
 N013 N 1.7544(9) -0.5564(6) 0.0024(4) 0.037(2) Uani 1 1 d . . . . .
 H013 H 1.7406 -0.6098 0.0058 0.045 Uiso 1 1 calc R U . . .
 N014 N -0.1782(12) 0.9795(7) 0.9586(5) 0.050(3) Uani 1 1 d . . . . .
 C015 C -0.4099(10) 1.0871(7) 1.1432(4) 0.031(2) Uani 1 1 d . . . . .
 O016 O 1.5515(10) -0.3907(6) -0.2312(4) 0.058(3) Uani 1 1 d . . . . .
 N017 N 1.3650(11) -0.0318(7) -0.0316(5) 0.048(3) Uani 1 1 d . . . . .
 C018 C 0.6328(10) 0.4311(6) 0.3560(4) 0.027(2) Uani 1 1 d . . . . .
 C019 C -0.3484(11) 1.1193(7) 0.4149(5) 0.034(2) Uani 1 1 d . . . . .
 C01A C 1.2018(10) -0.0033(7) 0.0458(5) 0.033(2) Uani 1 1 d . . . . .
 N01B N 1.8028(13) -0.5183(7) 0.0397(5) 0.050(3) Uani 1 1 d . . . . .
 C01C C -0.7950(9) 1.3781(6) 1.3077(4) 0.0244(19) Uani 1 1 d . . . . .
 N01D N 0.3457(11) 0.4684(7) 1.0306(5) 0.049(3) Uani 1 1 d . . . . .
 C01E C -0.8697(10) 1.4318(6) 1.3572(4) 0.030(2) Uani 1 1 d . . . . .
 C01F C -0.2847(11) 1.0273(6) 0.5501(4) 0.032(2) Uani 1 1 d . . . . .
 C01G C -0.1880(10) 0.9291(7) 0.6412(4) 0.030(2) Uani 1 1 d . . . . .
 C01H C -0.3020(10) 0.9951(6) 1.0454(4) 0.031(2) Uani 1 1 d . . . . .
 C01I C 1.1497(11) 0.1199(7) -0.5847(4) 0.034(2) Uani 1 1 d . . . . .
 C01J C 0.2241(10) 0.4964(7) 0.9538(4) 0.033(2) Uani 1 1 d . . . . .
 C01K C -0.1659(11) 0.9697(7) 0.5405(5) 0.036(3) Uani 1 1 d . . . . .
 H01K H -0.1189 0.9628 0.5027 0.044 Uiso 1 1 calc R U . . .
 C01L C -0.4759(11) 1.1398(8) 1.1954(5) 0.035(3) Uani 1 1 d . . . . .
 C01M C 1.4047(12) -0.0726(7) -0.0857(5) 0.040(3) Uani 1 1 d . . . . .
 C01N C 1.2095(11) 0.0290(6) -0.4482(4) 0.032(2) Uani 1 1 d . . . . .
 C01O C 1.0863(10) 0.0876(7) 0.1423(4) 0.030(2) Uani 1 1 d . . . . .
 C01P C 1.8283(10) -0.6868(6) 0.1532(5) 0.033(2) Uani 1 1 d . . . . .
 H01P H 1.7948 -0.7391 0.1632 0.039 Uiso 1 1 calc R U . . .
 C01Q C 0.1564(10) 0.5878(6) 0.8558(4) 0.027(2) Uani 1 1 d . . . . .
 C01R C 1.6226(10) -0.3611(7) -0.1970(4) 0.033(2) Uani 1 1 d . . . . .
 C01S C 0.7073(10) 0.3763(6) 0.3071(4) 0.027(2) Uani 1 1 d . . . . .
 C01T C -1.0131(10) 1.5279(7) 1.4483(4) 0.033(2) Uani 1 1 d . . . . .
 C01U C -0.3560(11) 1.0344(6) 0.6052(5) 0.033(2) Uani 1 1 d . . . . .
 H01U H -0.4374 1.0734 0.6118 0.039 Uiso 1 1 calc R U . . .
 C01V C 1.0209(10) 0.1439(7) 0.1936(5) 0.032(2) Uani 1 1 d . . . . .
 C01W C 1.3074(10) -0.0693(7) -0.3576(4) 0.030(2) Uani 1 1 d . . . . .
 C01X C 1.7225(11) -0.5050(7) -0.0474(5) 0.035(2) Uani 1 1 d . . . . .
 C01Y C 0.1163(10) 0.6430(7) 0.8057(5) 0.033(2) Uani 1 1 d . . . . .
 C01Z C 0.3611(11) 0.6193(7) 0.5827(4) 0.033(2) Uani 1 1 d . . . . .
 C020 C -0.2857(11) 1.1123(7) 0.3587(4) 0.035(2) Uani 1 1 d . . . . .
 H020 H -0.2051 1.0734 0.3495 0.042 Uiso 1 1 calc R U . . .
 C021 C -0.1188(13) 0.9312(7) 0.9094(5) 0.039(3) Uani 1 1 d . . . . .
 C022 C 1.3328(11) -0.0254(7) -0.4583(5) 0.036(2) Uani 1 1 d . . . . .
 H022 H 1.3818 -0.0298 -0.4959 0.043 Uiso 1 1 calc R U . . .
 C023 C -1.3316(11) 1.7218(6) 1.6185(4) 0.035(2) Uani 1 1 d . . . . .
 H023 H -1.4102 1.7598 1.6109 0.042 Uiso 1 1 calc R U . . .
 C024 C 1.1373(11) 0.0341(7) -0.3945(4) 0.037(2) Uani 1 1 d . . . . .
 H024 H 1.0548 0.0721 -0.3879 0.045 Uiso 1 1 calc R U . . .
 C025 C 1.5561(11) -0.0792(7) -0.1733(5) 0.038(2) Uani 1 1 d . . . . .
 H025 H 1.6261 -0.0568 -0.1981 0.045 Uiso 1 1 calc R U . . .
 C026 C 1.6608(10) -0.4131(7) -0.1453(4) 0.033(2) Uani 1 1 d . . . . .
 C027 C 0.4902(11) 0.5271(7) 0.4461(4) 0.032(2) Uani 1 1 d . . . . .
 C028 C -0.0950(11) 0.8126(7) 0.8450(4) 0.033(2) Uani 1 1 d . . . . .
 H028 H -0.1234 0.7602 0.8352 0.040 Uiso 1 1 calc R U . . .
 C029 C 1.3502(10) -0.1442(7) -0.1039(5) 0.034(2) Uani 1 1 d . . . . .
 H029 H 1.2792 -0.1678 -0.0805 0.041 Uiso 1 1 calc R U . . .
 C02A C 1.7949(11) -0.6470(7) 0.1021(5) 0.035(2) Uani 1 1 d . . . . .
 H02A H 1.7423 -0.6728 0.0768 0.042 Uiso 1 1 calc R U . . .
 C02B C -0.8234(11) 1.4249(7) 1.4126(4) 0.035(2) Uani 1 1 d . . . . .
 H02B H -0.7432 1.3874 1.4188 0.041 Uiso 1 1 calc R U . . .
 C02C C 1.2210(12) 0.1167(7) -0.6394(5) 0.039(3) Uani 1 1 d . . . . .
 H02C H 1.3071 0.0822 -0.6468 0.047 Uiso 1 1 calc R U . . .
 C02D C 0.6772(12) 0.4257(8) 0.4112(5) 0.042(3) Uani 1 1 d . . . . .
 H02D H 0.7581 0.3889 0.4174 0.050 Uiso 1 1 calc R U . . .
 C02E C -0.3099(10) 0.9853(7) 0.6504(5) 0.032(2) Uani 1 1 d . . . . .
 H02E H -0.3607 0.9897 0.6876 0.039 Uiso 1 1 calc R U . . .
 C02F C -0.1412(11) 0.8754(6) 0.6909(4) 0.032(2) Uani 1 1 d . . . . .
 C02G C -1.1423(11) 1.6206(7) 1.5838(5) 0.035(2) Uani 1 1 d . . . . .
 C02H C 1.1640(10) 0.1653(7) -0.6836(4) 0.032(2) Uani 1 1 d . . . . .
 H02H H 1.2128 0.1634 -0.7212 0.038 Uiso 1 1 calc R U . . .
 C02I C 0.3995(11) 0.6145(7) 0.6386(5) 0.037(3) Uani 1 1 d . . . . .
 H02I H 0.4793 0.5782 0.6468 0.045 Uiso 1 1 calc R U . . .
 C02J C 0.3221(11) 0.6623(6) 0.6820(4) 0.032(2) Uani 1 1 d . . . . .
 H02J H 0.3515 0.6595 0.7197 0.038 Uiso 1 1 calc R U . . .
 C02K C -0.3417(10) 1.1625(6) 0.3160(5) 0.030(2) Uani 1 1 d . . . . .
 H02K H -0.2958 1.1587 0.2779 0.037 Uiso 1 1 calc R U . . .
 C02L C -1.1829(10) 1.6631(6) 1.6839(4) 0.029(2) Uani 1 1 d . . . . .
 H02L H -1.1552 1.6594 1.7219 0.035 Uiso 1 1 calc R U . . .
 C02M C 1.4025(10) -0.1786(7) -0.1563(4) 0.033(2) Uani 1 1 d . . . . .
 H02M H 1.3658 -0.2266 -0.1692 0.040 Uiso 1 1 calc R U . . .
 C02N C -0.1546(11) 0.8529(7) 0.8962(5) 0.036(2) Uani 1 1 d . . . . .
 H02N H -0.2191 0.8269 0.9218 0.044 Uiso 1 1 calc R U . . .
 C02O C -0.4674(12) 1.1761(7) 0.4259(5) 0.041(3) Uani 1 1 d . . . . .
 H02O H -0.5131 1.1825 0.4641 0.049 Uiso 1 1 calc R U . . .
 C02P C 0.3622(12) 0.4265(7) 1.0845(5) 0.038(2) Uani 1 1 d . . . . .
 C02Q C 0.3247(10) 0.3225(7) 1.1554(5) 0.036(2) Uani 1 1 d . . . . .
 H02Q H 0.2800 0.2753 1.1689 0.044 Uiso 1 1 calc R U . . .
 C02R C -0.3156(15) 1.0819(9) 1.0431(7) 0.055(3) Uani 1 1 d . . . . .
 H02R H -0.2919 1.1100 1.0078 0.066 Uiso 1 1 calc R U . . .
 C02S C -0.3988(13) 0.9991(9) 1.1445(6) 0.052(3) Uani 1 1 d . . . . .
 H02S H -0.4278 0.9707 1.1790 0.062 Uiso 1 1 calc R U . . .
 C02T C 1.8382(12) -0.5706(7) 0.0884(5) 0.038(3) Uani 1 1 d . . . . .
 C02U C -0.1167(11) 0.9229(7) 0.5856(5) 0.037(3) Uani 1 1 d . . . . .
 H02U H -0.0331 0.8858 0.5790 0.045 Uiso 1 1 calc R U . . .
 C02V C -0.8953(12) 1.4732(8) 1.4586(5) 0.039(3) Uani 1 1 d . . . . .
 H02V H -0.8646 1.4690 1.4961 0.047 Uiso 1 1 calc R U . . .
 C02W C 0.1687(11) 0.7176(7) 0.6182(4) 0.037(2) Uani 1 1 d . . . . .
 H02W H 0.0888 0.7545 0.6108 0.044 Uiso 1 1 calc R U . . .
 C02X C 1.3821(11) -0.0725(8) -0.4132(5) 0.038(3) Uani 1 1 d . . . . .
 H02X H 1.4677 -0.1077 -0.4195 0.046 Uiso 1 1 calc R U . . .
 C02Y C 1.1839(11) -0.0162(7) -0.3494(5) 0.039(3) Uani 1 1 d . . . . .
 H02Y H 1.1307 -0.0142 -0.3127 0.047 Uiso 1 1 calc R U . . .
 C02Z C 0.2993(10) 0.3564(7) 1.1023(5) 0.034(2) Uani 1 1 d . . . . .
 H02Z H 0.2407 0.3326 1.0787 0.040 Uiso 1 1 calc R U . . .
 C030 C -0.5188(11) 1.2236(7) 0.3804(4) 0.038(3) Uani 1 1 d . . . . .
 H030 H -0.5999 1.2625 0.3883 0.045 Uiso 1 1 calc R U . . .
 C031 C 0.6068(11) 0.4723(8) 0.4567(5) 0.040(3) Uani 1 1 d . . . . .
 H031 H 0.6368 0.4674 0.4943 0.047 Uiso 1 1 calc R U . . .
 C032 C -1.1067(11) 1.6145(7) 1.6396(5) 0.036(2) Uani 1 1 d . . . . .
 H032 H -1.0288 1.5765 1.6480 0.043 Uiso 1 1 calc R U . . .
 C033 C 1.9482(12) -0.5798(7) 0.1753(5) 0.039(3) Uani 1 1 d . . . . .
 H033 H 2.0059 -0.5573 0.2000 0.046 Uiso 1 1 calc R U . . .
 C034 C 1.0250(12) 0.1716(7) -0.5747(5) 0.040(3) Uani 1 1 d . . . . .
 H034 H 0.9749 0.1752 -0.5374 0.048 Uiso 1 1 calc R U . . .
 C035 C 0.4450(11) 0.5341(6) 0.3919(5) 0.034(2) Uani 1 1 d . . . . .
 H035 H 0.3662 0.5727 0.3855 0.041 Uiso 1 1 calc R U . . .
 C036 C 0.9755(11) 0.2177(7) -0.6208(4) 0.038(3) Uani 1 1 d . . . . .
 H036 H 0.8904 0.2533 -0.6140 0.045 Uiso 1 1 calc R U . . .
 C037 C -1.0579(11) 1.5360(7) 1.3940(5) 0.038(3) Uani 1 1 d . . . . .
 H037 H -1.1354 1.5755 1.3874 0.046 Uiso 1 1 calc R U . . .
 C038 C 0.4694(12) 0.4215(7) 1.1715(5) 0.040(3) Uani 1 1 d . . . . .
 H038 H 0.5257 0.4449 1.1964 0.048 Uiso 1 1 calc R U . . .
 C039 C 1.9122(16) -0.5329(7) 0.1266(6) 0.054(4) Uani 1 1 d . . . . .
 H039 H 1.9373 -0.4777 0.1199 0.065 Uiso 1 1 calc R U . . .
 C03A C 1.3580(10) -0.1223(6) -0.3087(4) 0.029(2) Uani 1 1 d . . . . .
 C03B C 1.0064(12) 0.0406(9) 0.1135(8) 0.060(4) Uani 1 1 d . . . . .
 H03B H 0.9119 0.0389 0.1269 0.072 Uiso 1 1 calc R U . . .
 C03C C 0.4516(13) 0.4591(7) 1.1188(6) 0.046(3) Uani 1 1 d . . . . .
 H03C H 0.4987 0.5056 1.1060 0.055 Uiso 1 1 calc R U . . .
 C03D C -0.9875(10) 1.4852(6) 1.3483(5) 0.034(2) Uani 1 1 d . . . . .
 H03D H -1.0211 1.4877 1.3113 0.041 Uiso 1 1 calc R U . . .
 C03E C 0.0342(13) 0.9206(7) 0.8226(5) 0.041(3) Uani 1 1 d . . . . .
 H03E H 0.1015 0.9443 0.7971 0.050 Uiso 1 1 calc R U . . .
 C03F C 1.5105(13) -0.0397(8) -0.1197(6) 0.045(3) Uani 1 1 d . . . . .
 H03F H 1.5502 0.0074 -0.1074 0.054 Uiso 1 1 calc R U . . .
 C03G C 0.5133(10) 0.4856(7) 0.3470(4) 0.031(2) Uani 1 1 d . . . . .
 H03G H 0.4798 0.4888 0.3100 0.038 Uiso 1 1 calc R U . . .
 C03H C 1.6800(15) -0.3730(8) -0.0956(7) 0.058(4) Uani 1 1 d . . . . .
 H03H H 1.6757 -0.3132 -0.0953 0.070 Uiso 1 1 calc R U . . .
 C03I C 1.7062(15) -0.4193(10) -0.0450(7) 0.060(4) Uani 1 1 d . . . . .
 H03I H 1.7124 -0.3911 -0.0098 0.072 Uiso 1 1 calc R U . . .
 C03J C 0.2413(12) 0.6716(8) 0.5727(5) 0.039(3) Uani 1 1 d . . . . .
 H03J H 0.2102 0.6755 0.5352 0.047 Uiso 1 1 calc R U . . .
 C03K C -1.2590(12) 1.6757(8) 1.5728(5) 0.041(3) Uani 1 1 d . . . . .
 H03K H -1.2876 1.6811 1.5350 0.050 Uiso 1 1 calc R U . . .
 C03L C 1.6743(14) -0.5006(9) -0.1466(6) 0.052(3) Uani 1 1 d . . . . .
 H03L H 1.6649 -0.5293 -0.1812 0.063 Uiso 1 1 calc R U . . .
 C03M C 1.7018(14) -0.5461(8) -0.0962(6) 0.052(3) Uani 1 1 d . . . . .
 H03M H 1.7062 -0.6059 -0.0961 0.062 Uiso 1 1 calc R U . . .
 C03N C 0.2869(14) 0.5859(11) 0.8748(7) 0.063(4) Uani 1 1 d . . . . .
 H03N H 0.3545 0.6147 0.8532 0.076 Uiso 1 1 calc R U . . .
 C03O C 0.0637(13) 0.5395(8) 0.8849(7) 0.059(4) Uani 1 1 d . . . . .
 H03O H -0.0233 0.5363 0.8711 0.070 Uiso 1 1 calc R U . . .
 C03P C -0.2322(16) 1.1557(10) 0.8065(8) 0.065(4) Uani 1 1 d . . . . .
 C03Q C 1.2385(15) 0.1659(11) -0.1996(8) 0.067(4) Uani 1 1 d . . . . .
 C03R C -0.0239(15) 0.9667(8) 0.8720(6) 0.052(3) Uani 1 1 d . . . . .
 H03R H 0.0016 1.0208 0.8793 0.062 Uiso 1 1 calc R U . . .
 C03S C 0.1012(16) 0.7209(11) 1.0856(7) 0.063(4) Uani 1 1 d . . . . .
 C03T C -0.3852(14) 1.2222(9) 0.9080(7) 0.055(3) Uani 1 1 d . . . . .
 C03U C 0.0983(13) 0.4954(10) 0.9346(8) 0.065(4) Uani 1 1 d . . . . .
 H03U H 0.0328 0.4641 0.9554 0.078 Uiso 1 1 calc R U . . .
 C03V C 1.0667(14) -0.0044(10) 0.0641(7) 0.064(4) Uani 1 1 d . . . . .
 H03V H 1.0122 -0.0360 0.0432 0.077 Uiso 1 1 calc R U . . .
 C03W C 0.5684(15) 0.7226(9) 1.0912(7) 0.058(3) Uani 1 1 d . . . . .
 C03X C 0.1058(18) 0.7544(13) 1.1851(9) 0.081(5) Uani 1 1 d . . . . .
 H03X H 0.0925 0.7960 1.2147 0.097 Uiso 1 1 calc R U . . .
 C03Y C 1.2249(13) 0.0879(9) 0.1230(6) 0.055(3) Uani 1 1 d . . . . .
 H03Y H 1.2807 0.1199 0.1429 0.066 Uiso 1 1 calc R U . . .
 C03Z C -0.3456(14) 0.9536(8) 1.0955(7) 0.055(3) Uani 1 1 d . . . . .
 H03Z H -0.3388 0.8937 1.0961 0.066 Uiso 1 1 calc R U . . .
 C040 C 1.1451(17) 0.2219(11) -0.0859(7) 0.066(4) Uani 1 1 d . . . . .
 C041 C -0.3650(14) 1.1283(9) 1.0935(7) 0.058(4) Uani 1 1 d . . . . .
 H041 H -0.3676 1.1881 1.0934 0.069 Uiso 1 1 calc R U . . .
 C042 C 2.132(3) -0.7089(14) -0.3799(11) 0.100(8) Uani 1 1 d . . . . .
 H042 H 2.1190 -0.7587 -0.3994 0.121 Uiso 1 1 calc R U . . .
 C043 C -0.4712(18) 1.2612(11) 0.9613(10) 0.092(7) Uani 1 1 d . . . . .
 H04A H -0.5560 1.2932 0.9500 0.138 Uiso 1 1 calc R U . . .
 H04B H -0.4181 1.2992 0.9800 0.138 Uiso 1 1 calc R U . . .
 H04C H -0.4949 1.2164 0.9885 0.138 Uiso 1 1 calc R U . . .
 C044 C 1.2817(13) 0.0412(10) 0.0744(7) 0.063(4) Uani 1 1 d . . . . .
 H044 H 1.3769 0.0405 0.0613 0.075 Uiso 1 1 calc R U . . .
 C045 C 0.3193(13) 0.5432(9) 0.9239(7) 0.058(4) Uani 1 1 d . . . . .
 H045 H 0.4065 0.5456 0.9377 0.070 Uiso 1 1 calc R U . . .
 C046 C 2.0388(19) -0.6849(11) -0.3298(9) 0.081(5) Uani 1 1 d . . . . .
 H046 H 1.9677 -0.7179 -0.3162 0.097 Uiso 1 1 calc R U . . .
 C047 C 2.0563(15) -0.6126(10) -0.3026(8) 0.063(4) Uani 1 1 d . . . . .
 C048 C 1.535(2) -0.0920(9) 0.3756(8) 0.073(5) Uani 1 1 d . . . . .
 H048 H 1.5760 -0.0496 0.3936 0.087 Uiso 1 1 calc R U . . .
 C049 C 0.9060(16) -0.1085(9) 0.3010(7) 0.061(4) Uani 1 1 d . . . . .
 C04A C 1.1966(17) 0.2525(11) -0.1866(10) 0.081(5) Uani 1 1 d . . . . .
 H04G H 1.1943 0.2940 -0.2164 0.098 Uiso 1 1 calc R U . . .
 C04B C 0.5081(19) 0.7611(11) 1.0379(10) 0.085(6) Uani 1 1 d . . . . .
 H04I H 0.4979 0.7161 1.0110 0.127 Uiso 1 1 calc R U . . .
 H04J H 0.5699 0.7993 1.0190 0.127 Uiso 1 1 calc R U . . .
 H04K H 0.4175 0.7928 1.0494 0.127 Uiso 1 1 calc R U . . .
 C04C C 1.067(2) -0.0973(10) 0.3716(9) 0.080(5) Uani 1 1 d . . . . .
 H04V H 1.1333 -0.0656 0.3849 0.096 Uiso 1 1 calc R U . . .
 C04D C 1.2222(18) 0.1116(12) -0.1568(10) 0.083(5) Uani 1 1 d . U . . .
 H04H H 1.2374 0.0531 -0.1657 0.100 Uiso 1 1 calc R U . . .
 C04E C 1.735(2) -0.6672(10) -0.4046(8) 0.085(6) Uani 1 1 d . . . . .
 C04F C 2.237(2) -0.6674(13) -0.4019(8) 0.078(5) Uani 1 1 d . . . . .
 C04G C 1.6505(18) -0.5751(9) -0.3259(8) 0.066(4) Uani 1 1 d . . . . .
 H1 H 1.6552 -0.5232 -0.3070 0.079 Uiso 1 1 calc R U . . .
 C04H C 1.4853(17) -0.0733(9) 0.3235(7) 0.065(4) Uani 1 1 d . . . . .
 H04S H 1.4976 -0.0206 0.3054 0.078 Uiso 1 1 calc R U . . .
 C04I C 0.6716(16) 0.6559(9) 1.1929(8) 0.064(4) Uani 1 1 d . . . . .
 C04J C 1.727(2) -0.5915(9) -0.3775(8) 0.076(5) Uani 1 1 d . . . . .
 H2 H 1.7772 -0.5489 -0.3953 0.091 Uiso 1 1 calc R U . . .
 C04K C 1.0047(18) -0.0692(10) 0.3228(8) 0.069(4) Uani 1 1 d . . . . .
 H04X H 1.0322 -0.0200 0.3037 0.083 Uiso 1 1 calc R U . . .
 C04L C 1.1838(18) 0.1354(13) -0.0993(10) 0.084(5) Uani 1 1 d . U . . .
 H04L H 1.1837 0.0941 -0.0694 0.101 Uiso 1 1 calc R U . . .
 C04M C 0.8702(19) -0.1805(10) 0.3315(9) 0.076(5) Uani 1 1 d . . . . .
 H04 H 0.8004 -0.2109 0.3199 0.092 Uiso 1 1 calc R U . . .
 C04N C 0.093(2) 0.7760(12) 1.1269(10) 0.088(6) Uani 1 1 d . . . . .
 H04N H 0.0768 0.8342 1.1172 0.106 Uiso 1 1 calc R U . . .
 C04O C 0.1348(15) 0.6362(13) 1.0979(11) 0.093(7) Uani 1 1 d . . . . .
 H04O H 0.1504 0.5951 1.0679 0.111 Uiso 1 1 calc R U . . .
 C04P C 1.9571(18) -0.5796(12) -0.2514(8) 0.077(5) Uani 1 1 d . . . . .
 H04M H 1.8800 -0.5426 -0.2651 0.115 Uiso 1 1 calc R U . . .
 H04P H 2.0052 -0.5477 -0.2258 0.115 Uiso 1 1 calc R U . . .
 H04R H 1.9219 -0.6272 -0.2300 0.115 Uiso 1 1 calc R U . . .
 C04Q C -0.368(2) 1.1533(13) 0.8117(12) 0.103(7) Uani 1 1 d . . . . .
 H04Q H -0.4110 1.1295 0.7821 0.124 Uiso 1 1 calc R U . . .
 C04R C 0.1407(16) 0.6652(11) 1.1979(8) 0.067(4) Uani 1 1 d . . . . .
 C04S C -0.146(2) 1.1179(14) 0.7513(10) 0.099(7) Uani 1 1 d . . . . .
 H04D H -0.1674 1.0604 0.7455 0.149 Uiso 1 1 calc R U . . .
 H04E H -0.0476 1.1164 0.7557 0.149 Uiso 1 1 calc R U . . .
 H04F H -0.1687 1.1529 0.7178 0.149 Uiso 1 1 calc R U . . .
 C04T C 1.158(2) 0.2750(12) -0.1281(10) 0.084(5) Uani 1 1 d . . . . .
 H04T H 1.1410 0.3334 -0.1190 0.101 Uiso 1 1 calc R U . . .
 C04U C -0.1684(17) 1.1872(10) 0.8487(10) 0.087(6) Uani 1 1 d . . . . .
 H04U H -0.0713 1.1884 0.8442 0.104 Uiso 1 1 calc R U . . .
 C04V C 1.038(2) -0.1672(12) 0.4009(8) 0.081(5) Uani 1 1 d . . . . .
 C04W C 0.4894(18) 0.6878(13) 1.1342(11) 0.095(7) Uani 1 1 d . . . . .
 H04W H 0.3949 0.6866 1.1292 0.115 Uiso 1 1 calc R U . . .
 C04X C 1.530(2) -0.1675(10) 0.4032(8) 0.081(6) Uani 1 1 d . . . . .
 C04Y C -0.4470(18) 1.1878(13) 0.8634(10) 0.092(6) Uani 1 1 d . . . . .
 H04Y H -0.5442 1.1873 0.8676 0.110 Uiso 1 1 calc R U . . .
 C04Z C 2.1629(19) -0.5692(10) -0.3238(8) 0.073(5) Uani 1 1 d . . . . .
 H04Z H 2.1785 -0.5199 -0.3044 0.088 Uiso 1 1 calc R U . . .
 C050 C 0.7544(17) 0.6873(10) 1.1495(10) 0.083(6) Uani 1 1 d . . . . .
 H050 H 0.8494 0.6878 1.1540 0.100 Uiso 1 1 calc R U . . .
 C051 C 0.7029(18) 0.7198(11) 1.0967(8) 0.075(5) Uani 1 1 d . . . . .
 H051 H 0.7638 0.7391 1.0662 0.090 Uiso 1 1 calc R U . . .
 C052 C 0.8347(19) -0.0807(13) 0.2498(8) 0.080(5) Uani 1 1 d . . . . .
 H05U H 0.8473 -0.0217 0.2410 0.120 Uiso 1 1 calc R U . . .
 H05V H 0.7360 -0.0856 0.2579 0.120 Uiso 1 1 calc R U . . .
 H05W H 0.8736 -0.1163 0.2166 0.120 Uiso 1 1 calc R U . . .
 C053 C 2.249(2) -0.5963(11) -0.3737(10) 0.092(6) Uani 1 1 d . . . . .
 H053 H 2.3191 -0.5630 -0.3881 0.110 Uiso 1 1 calc R U . . .
 C054 C 0.941(2) -0.2070(17) 0.3804(9) 0.102(8) Uani 1 1 d . . . . .
 H054 H 0.9179 -0.2568 0.3999 0.123 Uiso 1 1 calc R U . . .
 C055 C -0.2484(19) 1.2181(10) 0.8993(9) 0.081(6) Uani 1 1 d . . . . .
 H055 H -0.2018 1.2374 0.9295 0.098 Uiso 1 1 calc R U . . .
 C056 C 1.295(3) 0.135(2) -0.2592(12) 0.137(10) Uani 1 1 d . U . . .
 H05A H 1.2549 0.1722 -0.2883 0.205 Uiso 1 1 calc R U . . .
 H05B H 1.2726 0.0773 -0.2643 0.205 Uiso 1 1 calc R U . . .
 H05C H 1.3960 0.1341 -0.2637 0.205 Uiso 1 1 calc R U . . .
 C057 C 1.568(3) -0.6294(16) -0.3001(10) 0.100(6) Uani 1 1 d . U . . .
 C058 C 0.1452(18) 0.6123(13) 1.1568(10) 0.083(5) Uani 1 1 d . U . . .
 H058 H 0.1561 0.5538 1.1660 0.100 Uiso 1 1 calc R U . . .
 C059 C 1.420(3) -0.1277(17) 0.2982(10) 0.112(8) Uani 1 1 d . . . . .
 C05A C 0.537(2) 0.6523(16) 1.1871(11) 0.108(8) Uani 1 1 d . . . . .
 H05J H 0.4781 0.6280 1.2159 0.129 Uiso 1 1 calc R U . . .
 C05B C 0.076(3) 0.748(2) 1.0223(12) 0.142(10) Uani 1 1 d . U . . .
 H05G H -0.0001 0.7943 1.0232 0.213 Uiso 1 1 calc R U . . .
 H05H H 0.0525 0.7001 1.0013 0.213 Uiso 1 1 calc R U . . .
 H05I H 0.1600 0.7675 1.0026 0.213 Uiso 1 1 calc R U . . .
 C05C C 1.092(3) 0.248(2) -0.0253(12) 0.135(10) Uani 1 1 d . U . . .
 H05D H 1.0576 0.1994 -0.0044 0.202 Uiso 1 1 calc R U . . .
 H05E H 1.0174 0.2942 -0.0259 0.202 Uiso 1 1 calc R U . . .
 H05F H 1.1674 0.2659 -0.0058 0.202 Uiso 1 1 calc R U . . .
 C05D C 0.731(2) 0.6186(14) 1.2482(10) 0.096(6) Uani 1 1 d . . . . .
 H05K H 0.8317 0.6152 1.2431 0.144 Uiso 1 1 calc R U . . .
 H05L H 0.7038 0.5619 1.2552 0.144 Uiso 1 1 calc R U . . .
 H05M H 0.6941 0.6549 1.2813 0.144 Uiso 1 1 calc R U . . .
 C05E C 1.655(4) -0.7238(14) -0.3790(15) 0.144(12) Uani 1 1 d . . . . .
 H05Z H 1.6617 -0.7794 -0.3940 0.173 Uiso 1 1 calc R U . . .
 C05F C 1.462(3) -0.596(2) -0.2462(12) 0.129(9) Uani 1 1 d . U . . .
 H05 H 1.3677 -0.5970 -0.2557 0.193 Uiso 1 1 calc R U . . .
 H H 1.4764 -0.5382 -0.2371 0.193 Uiso 1 1 calc R U . . .
 HA H 1.4784 -0.6326 -0.2127 0.193 Uiso 1 1 calc R U . . .
 C05G C 2.328(3) -0.6973(17) -0.4540(10) 0.117(8) Uani 1 1 d . U . . .
 H05N H 2.4184 -0.7216 -0.4427 0.175 Uiso 1 1 calc R U . . .
 H05O H 2.3407 -0.6498 -0.4804 0.175 Uiso 1 1 calc R U . . .
 H05P H 2.2871 -0.7405 -0.4735 0.175 Uiso 1 1 calc R U . . .
 C05H C 1.827(3) -0.6890(18) -0.4606(10) 0.118(9) Uani 1 1 d . . . . .
 H3 H 1.7729 -0.7121 -0.4885 0.177 Uiso 1 1 calc R U . . .
 HB H 1.9041 -0.7311 -0.4527 0.177 Uiso 1 1 calc R U . . .
 HC H 1.8623 -0.6379 -0.4767 0.177 Uiso 1 1 calc R U . . .
 C05I C 1.389(3) -0.1951(19) 0.3248(13) 0.130(9) Uani 1 1 d . U . . .
 H05Q H 1.3177 -0.2249 0.3134 0.157 Uiso 1 1 calc R U . . .
 C05J C 1.106(3) -0.1977(18) 0.4543(10) 0.124(10) Uani 1 1 d . . . . .
 H05X H 1.1804 -0.1639 0.4598 0.186 Uiso 1 1 calc R U . . .
 H05Y H 1.1441 -0.2572 0.4494 0.186 Uiso 1 1 calc R U . . .
 HD H 1.0371 -0.1917 0.4882 0.186 Uiso 1 1 calc R U . . .
 C05K C 1.590(3) -0.1904(16) 0.4574(9) 0.110(8) Uani 1 1 d . U . . .
 H05R H 1.6611 -0.1543 0.4629 0.165 Uiso 1 1 calc R U . . .
 H05S H 1.6306 -0.2497 0.4557 0.165 Uiso 1 1 calc R U . . .
 H05T H 1.5169 -0.1826 0.4898 0.165 Uiso 1 1 calc R U . . .
 C05L C 1.560(4) -0.698(2) -0.3283(15) 0.149(11) Uani 1 1 d . U . . .
 H4 H 1.4900 -0.7326 -0.3154 0.179 Uiso 1 1 calc R U . . .
 C9 C 1.342(3) -0.100(2) 0.2408(12) 0.137(10) Uani 1 1 d . U . . .
 H9A H 1.3791 -0.1385 0.2088 0.205 Uiso 1 1 calc R U . . .
 H9B H 1.3578 -0.0422 0.2297 0.205 Uiso 1 1 calc R U . . .
 H9C H 1.2429 -0.1027 0.2494 0.205 Uiso 1 1 calc R U . . .
 C14 C 1.468(4) -0.225(2) 0.3748(15) 0.144(11) Uani 1 1 d . U . . .
 H14 H 1.4757 -0.2824 0.3864 0.173 Uiso 1 1 calc R U . . .
 C15 C 0.170(3) 0.636(2) 1.2586(13) 0.147(11) Uani 1 1 d . U . . .
 H15A H 0.2335 0.6712 1.2735 0.221 Uiso 1 1 calc R U . . .
 H15B H 0.2126 0.5768 1.2572 0.221 Uiso 1 1 calc R U . . .
 H15C H 0.0837 0.6405 1.2843 0.221 Uiso 1 1 calc R U . . .

loop_
  _atom_site_aniso_label
  _atom_site_aniso_U_11
  _atom_site_aniso_U_22
  _atom_site_aniso_U_33
  _atom_site_aniso_U_23
  _atom_site_aniso_U_13
  _atom_site_aniso_U_12
 Cu01 0.0242(7) 0.0353(8) 0.0199(7) -0.0002(6) -0.0028(5) 0.0054(6)
 Cu02 0.0252(7) 0.0331(8) 0.0193(7) -0.0006(6) -0.0023(5) 0.0055(6)
 Cu03 0.0256(7) 0.0324(8) 0.0204(7) -0.0007(6) -0.0039(5) 0.0059(6)
 Cu04 0.0250(7) 0.0343(8) 0.0205(7) -0.0001(6) -0.0044(5) 0.0046(6)
 O005 0.020(3) 0.044(4) 0.025(4) -0.001(3) -0.004(3) 0.000(3)
 O006 0.018(3) 0.041(4) 0.026(4) 0.001(3) -0.006(3) -0.003(3)
 O007 0.032(4) 0.028(4) 0.025(4) 0.000(3) -0.007(3) -0.002(3)
 O008 0.030(4) 0.033(4) 0.023(4) -0.002(3) 0.000(3) -0.003(3)
 O009 0.025(3) 0.038(4) 0.023(4) -0.003(3) 0.003(3) 0.003(3)
 O00A 0.023(3) 0.046(4) 0.023(4) 0.000(3) 0.003(3) 0.004(3)
 O00B 0.024(3) 0.045(4) 0.023(4) -0.004(3) 0.002(3) 0.005(3)
 O00C 0.035(4) 0.035(4) 0.023(4) -0.002(3) -0.003(3) 0.005(3)
 O00D 0.025(3) 0.035(3) 0.022(3) 0.000(3) -0.002(3) 0.003(3)
 O00E 0.024(3) 0.043(4) 0.023(4) 0.003(3) -0.003(3) 0.000(3)
 O00F 0.027(3) 0.030(3) 0.020(3) -0.004(3) -0.007(3) 0.005(3)
 O00G 0.029(4) 0.058(5) 0.068(6) -0.026(4) 0.016(4) -0.011(4)
 N00H 0.023(4) 0.032(4) 0.033(5) 0.002(4) -0.004(3) -0.003(3)
 O00I 0.043(5) 0.045(4) 0.060(6) 0.016(4) -0.028(4) -0.014(3)
 O00J 0.026(3) 0.038(4) 0.024(4) -0.005(3) -0.011(3) 0.003(3)
 N00K 0.023(4) 0.044(5) 0.043(6) -0.009(4) -0.006(4) 0.000(4)
 N00L 0.039(5) 0.050(5) 0.027(5) -0.009(4) 0.001(4) 0.003(4)
 N00M 0.027(4) 0.039(5) 0.020(4) -0.004(3) -0.004(3) 0.006(3)
 N00N 0.024(4) 0.035(4) 0.025(4) -0.004(3) -0.003(3) 0.002(3)
 N00O 0.034(5) 0.042(5) 0.028(5) -0.006(4) -0.001(4) 0.006(4)
 N00P 0.024(4) 0.030(4) 0.019(4) -0.003(3) -0.004(3) 0.004(3)
 N00Q 0.026(4) 0.034(5) 0.028(5) 0.001(4) 0.000(3) 0.001(3)
 N00R 0.039(5) 0.047(5) 0.025(5) -0.008(4) -0.003(4) 0.001(4)
 N00S 0.034(4) 0.046(5) 0.025(5) -0.009(4) -0.007(4) 0.001(4)
 N00T 0.027(4) 0.038(5) 0.032(5) -0.002(4) -0.006(4) 0.004(4)
 N00U 0.034(4) 0.039(5) 0.027(5) 0.007(4) -0.002(4) -0.004(4)
 O00V 0.043(5) 0.067(6) 0.075(7) -0.039(5) 0.025(5) -0.027(4)
 N00W 0.039(5) 0.048(5) 0.022(5) 0.006(4) -0.008(4) 0.002(4)
 N00X 0.022(4) 0.028(4) 0.027(5) 0.002(3) -0.006(3) 0.003(3)
 N00Y 0.036(5) 0.044(5) 0.028(5) 0.010(4) -0.006(4) -0.001(4)
 N00Z 0.038(5) 0.043(5) 0.037(6) 0.012(4) -0.013(4) -0.003(4)
 N010 0.032(5) 0.047(5) 0.017(4) -0.001(4) 0.000(3) 0.005(4)
 N011 0.023(4) 0.045(5) 0.035(5) 0.007(4) -0.007(4) -0.003(3)
 N012 0.047(6) 0.052(6) 0.023(5) -0.009(4) 0.000(4) 0.012(4)
 N013 0.036(5) 0.041(5) 0.035(5) 0.011(4) -0.008(4) -0.006(4)
 N014 0.054(6) 0.058(7) 0.038(6) -0.013(5) 0.010(5) -0.018(5)
 C015 0.025(5) 0.042(6) 0.026(5) 0.003(4) -0.008(4) 0.005(4)
 O016 0.056(5) 0.069(6) 0.062(6) 0.031(5) -0.039(5) -0.031(5)
 N017 0.040(6) 0.048(6) 0.055(7) -0.018(5) 0.004(5) -0.008(4)
 C018 0.024(5) 0.037(5) 0.019(5) -0.001(4) 0.001(4) 0.006(4)
 C019 0.039(6) 0.039(6) 0.025(5) 0.005(4) -0.009(4) -0.005(4)
 C01A 0.021(5) 0.049(6) 0.029(5) -0.007(4) -0.002(4) 0.002(4)
 N01B 0.072(7) 0.041(6) 0.045(6) 0.013(5) -0.026(6) -0.023(5)
 C01C 0.020(4) 0.023(4) 0.028(5) -0.002(4) -0.001(4) 0.004(3)
 N01D 0.051(6) 0.049(6) 0.051(6) 0.020(5) -0.021(5) -0.014(5)
 C01E 0.030(5) 0.034(5) 0.023(5) 0.000(4) -0.004(4) 0.004(4)
 C01F 0.035(5) 0.034(5) 0.026(5) 0.004(4) -0.003(4) 0.001(4)
 C01G 0.030(5) 0.038(5) 0.022(5) 0.002(4) -0.007(4) 0.005(4)
 C01H 0.027(5) 0.036(5) 0.026(5) -0.003(4) 0.000(4) 0.010(4)
 C01I 0.036(6) 0.046(6) 0.019(5) 0.007(4) -0.005(4) 0.003(5)
 C01J 0.024(5) 0.047(6) 0.026(5) 0.000(4) -0.002(4) -0.004(4)
 C01K 0.027(5) 0.050(6) 0.027(6) 0.003(5) 0.008(4) 0.005(5)
 C01L 0.025(5) 0.054(7) 0.024(6) -0.006(5) -0.003(4) 0.005(5)
 C01M 0.038(6) 0.042(6) 0.038(6) -0.004(5) 0.004(5) -0.007(5)
 C01N 0.033(5) 0.033(5) 0.029(5) 0.009(4) -0.003(4) -0.002(4)
 C01O 0.025(5) 0.043(6) 0.022(5) -0.004(4) -0.005(4) 0.001(4)
 C01P 0.032(5) 0.033(5) 0.035(6) 0.006(4) -0.005(4) -0.013(4)
 C01Q 0.025(5) 0.028(5) 0.028(5) 0.002(4) -0.002(4) 0.000(4)
 C01R 0.025(5) 0.046(6) 0.025(5) -0.001(4) -0.004(4) 0.003(4)
 C01S 0.024(5) 0.022(4) 0.033(6) -0.003(4) -0.001(4) 0.005(3)
 C01T 0.033(5) 0.040(5) 0.024(5) -0.007(4) -0.004(4) 0.001(4)
 C01U 0.031(5) 0.030(5) 0.034(6) 0.006(4) -0.002(4) 0.006(4)
 C01V 0.023(5) 0.038(6) 0.033(6) -0.002(4) -0.002(4) 0.006(4)
 C01W 0.027(5) 0.038(5) 0.023(5) 0.005(4) -0.004(4) 0.007(4)
 C01X 0.032(5) 0.043(6) 0.028(6) 0.000(4) -0.007(4) 0.009(4)
 C01Y 0.024(5) 0.039(6) 0.035(6) 0.000(4) -0.011(4) 0.004(4)
 C01Z 0.035(5) 0.035(5) 0.024(5) -0.007(4) 0.000(4) 0.009(4)
 C020 0.031(5) 0.044(6) 0.024(5) -0.003(4) -0.001(4) 0.013(4)
 C021 0.050(7) 0.034(6) 0.031(6) -0.004(4) 0.001(5) 0.003(5)
 C022 0.032(5) 0.043(6) 0.029(6) 0.009(4) 0.000(4) 0.004(4)
 C023 0.038(5) 0.035(5) 0.028(5) -0.001(4) -0.005(4) 0.011(4)
 C024 0.038(6) 0.042(6) 0.028(6) 0.010(4) -0.002(4) 0.010(4)
 C025 0.032(5) 0.037(6) 0.041(7) -0.003(5) 0.005(5) -0.001(4)
 C026 0.025(5) 0.048(6) 0.023(5) -0.001(4) -0.002(4) 0.004(4)
 C027 0.038(5) 0.036(5) 0.021(5) -0.004(4) -0.004(4) 0.000(4)
 C028 0.034(5) 0.037(5) 0.029(5) -0.006(4) -0.004(4) -0.005(4)
 C029 0.025(5) 0.042(6) 0.033(6) -0.003(4) -0.002(4) 0.004(4)
 C02A 0.032(5) 0.042(6) 0.029(6) 0.006(4) -0.008(4) 0.000(4)
 C02B 0.038(6) 0.045(6) 0.016(5) -0.005(4) -0.002(4) 0.011(5)
 C02C 0.038(6) 0.045(6) 0.027(6) 0.004(5) 0.002(4) 0.018(5)
 C02D 0.036(6) 0.056(7) 0.028(6) -0.011(5) -0.009(5) 0.017(5)
 C02E 0.023(5) 0.040(5) 0.031(5) 0.001(4) 0.000(4) 0.006(4)
 C02F 0.031(5) 0.035(5) 0.025(5) -0.004(4) -0.006(4) 0.011(4)
 C02G 0.032(5) 0.044(6) 0.026(6) -0.007(4) -0.001(4) 0.005(4)
 C02H 0.028(5) 0.041(6) 0.022(5) 0.000(4) -0.004(4) 0.012(4)
 C02I 0.029(5) 0.048(6) 0.031(6) -0.005(5) -0.007(4) 0.014(5)
 C02J 0.034(5) 0.033(5) 0.026(5) 0.001(4) -0.002(4) 0.008(4)
 C02K 0.024(5) 0.032(5) 0.033(6) -0.001(4) -0.005(4) 0.007(4)
 C02L 0.027(5) 0.028(5) 0.030(5) 0.000(4) -0.006(4) 0.006(4)
 C02M 0.030(5) 0.042(6) 0.027(5) -0.009(4) -0.005(4) -0.003(4)
 C02N 0.028(5) 0.047(6) 0.032(6) -0.007(5) -0.003(4) 0.006(4)
 C02O 0.046(6) 0.048(6) 0.023(5) 0.001(4) -0.001(4) 0.015(5)
 C02P 0.046(6) 0.036(6) 0.033(6) 0.005(4) -0.014(5) -0.002(5)
 C02Q 0.027(5) 0.047(6) 0.035(6) 0.005(5) -0.004(4) -0.005(4)
 C02R 0.056(8) 0.050(7) 0.060(9) -0.004(6) -0.001(7) -0.008(6)
 C02S 0.041(6) 0.070(9) 0.044(7) -0.004(6) 0.003(5) -0.007(6)
 C02T 0.050(7) 0.036(6) 0.026(6) 0.003(4) -0.010(5) 0.002(5)
 C02U 0.029(5) 0.051(6) 0.026(5) 0.005(4) -0.003(4) 0.017(5)
 C02V 0.036(6) 0.055(7) 0.023(5) -0.009(5) -0.007(4) 0.009(5)
 C02W 0.038(6) 0.046(6) 0.022(5) -0.005(4) -0.003(4) 0.013(5)
 C02X 0.029(5) 0.054(7) 0.028(6) 0.004(5) -0.002(4) 0.008(5)
 C02Y 0.032(5) 0.047(6) 0.034(6) 0.003(5) 0.000(4) 0.007(5)
 C02Z 0.026(5) 0.040(6) 0.034(6) 0.002(4) -0.004(4) -0.001(4)
 C030 0.038(6) 0.045(6) 0.025(5) 0.003(4) -0.001(4) 0.014(5)
 C031 0.032(5) 0.065(8) 0.018(5) -0.008(5) -0.006(4) 0.010(5)
 C032 0.031(5) 0.047(6) 0.025(5) 0.000(4) -0.005(4) 0.009(5)
 C033 0.052(7) 0.030(5) 0.037(6) 0.004(4) -0.023(5) -0.001(5)
 C034 0.041(6) 0.050(6) 0.022(5) 0.005(4) 0.003(4) 0.015(5)
 C035 0.041(6) 0.029(5) 0.031(6) -0.004(4) -0.009(4) 0.006(4)
 C036 0.037(6) 0.049(6) 0.022(5) 0.006(4) -0.003(4) 0.011(5)
 C037 0.039(6) 0.044(6) 0.028(6) -0.012(4) -0.008(4) 0.013(5)
 C038 0.037(6) 0.042(6) 0.041(7) -0.001(5) -0.016(5) 0.001(5)
 C039 0.087(10) 0.026(5) 0.056(8) 0.007(5) -0.038(7) -0.010(6)
 C03A 0.027(5) 0.036(5) 0.022(5) -0.004(4) -0.003(4) 0.008(4)
 C03B 0.024(6) 0.053(8) 0.106(12) -0.013(7) -0.011(6) -0.004(5)
 C03C 0.051(7) 0.041(6) 0.053(8) 0.014(5) -0.033(6) -0.012(5)
 C03D 0.030(5) 0.035(5) 0.034(6) -0.010(4) -0.009(4) 0.016(4)
 C03E 0.047(7) 0.031(5) 0.041(7) -0.005(5) 0.013(5) 0.001(5)
 C03F 0.045(7) 0.039(6) 0.047(7) -0.018(5) 0.014(5) -0.008(5)
 C03G 0.025(5) 0.046(6) 0.022(5) -0.001(4) -0.006(4) 0.002(4)
 C03H 0.055(8) 0.025(6) 0.095(12) 0.006(6) -0.020(8) -0.004(5)
 C03I 0.048(8) 0.061(8) 0.070(10) 0.011(7) -0.012(7) 0.003(6)
 C03J 0.038(6) 0.051(6) 0.028(6) -0.002(5) -0.010(4) 0.003(5)
 C03K 0.040(6) 0.050(6) 0.031(6) -0.009(5) -0.009(5) 0.015(5)
 C03L 0.048(7) 0.053(7) 0.058(8) 0.005(6) -0.012(6) -0.007(6)
 C03M 0.050(7) 0.035(6) 0.071(9) 0.007(6) -0.008(6) -0.006(5)
 C03N 0.031(6) 0.094(11) 0.066(10) 0.023(8) -0.009(6) -0.011(6)
 C03O 0.028(6) 0.046(7) 0.106(12) 0.016(7) -0.022(7) -0.012(5)
 C03P 0.057(9) 0.066(9) 0.078(11) -0.011(8) -0.018(8) -0.023(7)
 C03Q 0.038(7) 0.074(10) 0.092(12) 0.002(9) -0.006(7) -0.026(7)
 C03R 0.063(8) 0.032(6) 0.057(8) -0.013(5) 0.023(7) -0.016(5)
 C03S 0.057(9) 0.068(10) 0.068(10) -0.014(8) -0.004(7) -0.024(7)
 C03T 0.049(8) 0.049(7) 0.065(9) 0.004(6) -0.008(6) -0.004(6)
 C03U 0.032(6) 0.072(9) 0.096(12) 0.025(8) -0.018(7) -0.020(6)
 C03V 0.035(7) 0.075(10) 0.087(11) -0.018(8) -0.009(7) -0.017(6)
 C03W 0.052(8) 0.052(8) 0.073(10) -0.005(7) -0.007(7) -0.012(6)
 C03X 0.067(11) 0.088(13) 0.090(14) -0.017(10) 0.010(9) -0.028(9)
 C03Y 0.033(6) 0.067(9) 0.067(9) -0.021(7) -0.005(6) -0.010(6)
 C03Z 0.058(8) 0.036(6) 0.072(10) 0.004(6) -0.016(7) -0.002(5)
 C040 0.066(10) 0.084(11) 0.055(9) 0.007(8) -0.020(7) -0.022(8)
 C041 0.045(7) 0.048(7) 0.075(10) -0.002(7) 0.005(7) 0.004(6)
 C042 0.106(16) 0.087(14) 0.106(17) -0.053(13) -0.035(14) 0.021(12)
 C043 0.059(10) 0.049(9) 0.16(2) 0.009(10) 0.000(11) 0.000(7)
 C044 0.029(6) 0.073(9) 0.083(11) -0.007(8) 0.001(6) 0.002(6)
 C045 0.036(7) 0.056(8) 0.087(11) 0.013(7) -0.018(6) -0.011(6)
 C046 0.073(11) 0.065(10) 0.106(15) -0.026(10) 0.002(10) -0.020(8)
 C047 0.049(8) 0.054(8) 0.087(11) -0.004(7) -0.019(7) 0.003(6)
 C048 0.108(13) 0.036(7) 0.075(11) -0.005(7) -0.010(9) -0.013(7)
 C049 0.061(9) 0.052(8) 0.068(10) -0.001(7) 0.002(7) -0.006(6)
 C04A 0.060(10) 0.068(10) 0.126(17) 0.025(10) -0.033(10) -0.026(8)
 C04B 0.064(10) 0.058(9) 0.137(18) -0.003(10) -0.038(11) -0.008(8)
 C04C 0.085(12) 0.054(9) 0.106(14) -0.009(9) -0.043(11) -0.001(8)
 C04D 0.057(8) 0.073(8) 0.123(11) -0.002(8) -0.020(8) -0.012(7)
 C04E 0.135(17) 0.043(8) 0.077(12) 0.000(7) -0.049(11) 0.015(9)
 C04F 0.089(13) 0.081(12) 0.060(10) 0.014(9) -0.019(9) 0.014(10)
 C04G 0.081(11) 0.046(8) 0.077(11) 0.011(7) -0.032(9) -0.010(7)
 C04H 0.074(10) 0.046(8) 0.071(10) 0.002(7) 0.006(8) -0.008(7)
 C04I 0.062(9) 0.050(8) 0.082(11) 0.019(7) -0.007(8) -0.016(7)
 C04J 0.107(14) 0.038(7) 0.084(12) 0.007(7) -0.015(10) -0.012(8)
 C04K 0.075(10) 0.049(8) 0.084(12) 0.005(7) -0.017(9) -0.009(7)
 C04L 0.061(8) 0.085(9) 0.107(10) 0.026(8) -0.024(8) -0.006(7)
 C04M 0.074(10) 0.054(9) 0.105(14) 0.016(9) -0.023(9) -0.014(7)
 C04N 0.081(13) 0.058(10) 0.127(19) 0.010(11) -0.006(12) -0.022(9)
 C04O 0.034(7) 0.095(13) 0.15(2) -0.066(13) 0.015(9) -0.015(7)
 C04P 0.066(10) 0.081(11) 0.079(12) -0.004(9) -0.001(8) 0.003(8)
 C04Q 0.059(11) 0.077(12) 0.17(2) -0.021(13) -0.009(12) -0.011(9)
 C04R 0.052(8) 0.080(11) 0.070(10) -0.004(8) -0.002(7) -0.017(7)
 C04S 0.067(11) 0.095(14) 0.135(19) -0.021(13) -0.020(12) 0.002(10)
 C04T 0.078(12) 0.070(11) 0.107(16) -0.009(11) -0.025(11) -0.009(9)
 C04U 0.049(8) 0.049(8) 0.16(2) -0.021(10) -0.026(10) 0.007(7)
 C04V 0.097(14) 0.074(11) 0.064(11) -0.008(9) -0.011(10) 0.023(10)
 C04W 0.047(9) 0.095(14) 0.15(2) 0.016(13) -0.034(11) -0.009(9)
 C04X 0.114(15) 0.043(8) 0.073(11) 0.000(7) 0.026(10) 0.009(8)
 C04Y 0.043(9) 0.100(14) 0.137(18) -0.017(13) -0.019(10) -0.016(9)
 C04Z 0.080(11) 0.043(8) 0.094(13) -0.013(8) -0.009(9) 0.007(7)
 C050 0.047(8) 0.048(8) 0.153(18) 0.012(10) -0.018(10) 0.002(6)
 C051 0.065(10) 0.064(10) 0.091(13) 0.004(9) 0.003(9) 0.002(8)
 C052 0.073(11) 0.088(12) 0.076(12) 0.015(9) -0.010(9) 0.001(9)
 C053 0.101(15) 0.054(10) 0.117(17) 0.008(10) 0.019(12) -0.020(9)
 C054 0.090(15) 0.13(2) 0.076(14) 0.042(13) 0.002(11) 0.001(14)
 C055 0.073(11) 0.056(9) 0.121(16) -0.007(9) -0.045(11) 0.001(8)
 C056 0.118(16) 0.18(2) 0.126(17) -0.038(15) -0.017(14) -0.047(15)
 C057 0.109(11) 0.104(11) 0.097(11) -0.004(9) -0.015(9) -0.045(9)
 C058 0.060(8) 0.076(9) 0.114(11) -0.007(8) -0.011(8) -0.006(7)
 C059 0.13(2) 0.119(19) 0.093(16) 0.008(14) 0.006(14) -0.072(16)
 C05A 0.064(12) 0.121(18) 0.14(2) 0.044(15) -0.021(12) -0.025(11)
 C05B 0.132(18) 0.18(2) 0.125(17) 0.021(16) -0.034(15) -0.045(16)
 C05C 0.125(17) 0.161(19) 0.129(18) -0.021(15) -0.005(14) -0.063(15)
 C05D 0.091(14) 0.093(14) 0.109(16) 0.011(12) -0.028(12) -0.017(11)
 C05E 0.22(4) 0.049(11) 0.18(3) -0.003(14) -0.06(3) -0.058(16)
 C05F 0.111(16) 0.167(19) 0.117(16) -0.017(15) -0.004(13) -0.057(14)
 C05G 0.124(15) 0.128(16) 0.084(13) -0.005(12) -0.006(11) 0.037(13)
 C05H 0.122(19) 0.14(2) 0.088(15) -0.023(14) -0.043(13) 0.043(16)
 C05I 0.146(13) 0.125(13) 0.127(13) -0.001(10) -0.014(10) -0.045(10)
 C05J 0.121(19) 0.15(2) 0.086(15) 0.007(14) -0.023(13) 0.053(17)
 C05K 0.111(14) 0.116(15) 0.085(12) 0.018(11) 0.015(11) 0.030(12)
 C05L 0.163(15) 0.143(15) 0.146(15) -0.007(11) -0.006(11) -0.049(11)
 C9 0.131(17) 0.167(19) 0.130(17) 0.028(15) -0.031(14) -0.075(15)
 C14 0.152(15) 0.130(14) 0.147(14) 0.006(11) 0.005(11) -0.028(11)
 C15 0.144(19) 0.17(2) 0.139(18) 0.047(16) -0.029(15) -0.047(16)

_geom_special_details
;
 All esds (except the esd in the dihedral angle between two l.s. planes)
 are estimated using the full covariance matrix.  The cell esds are taken
 into account individually in the estimation of esds in distances, angles
 and torsion angles; correlations between esds in cell parameters are only
 used when they are defined by crystal symmetry.  An approximate (isotropic)
 treatment of cell esds is used for estimating esds involving l.s. planes.
;
loop_
  _geom_bond_atom_site_label_1
  _geom_bond_atom_site_label_2
  _geom_bond_distance
  _geom_bond_site_symmetry_2
  _geom_bond_publ_flag
 Cu01 O007 1.949(7) . ?
 Cu01 O00A 1.967(7) . ?
 Cu01 O00E 2.338(8) 1_466 ?
 Cu01 N00Q 2.007(9) . ?
 Cu01 N00X 2.034(8) . ?
 Cu02 O00B 1.954(7) . ?
 Cu02 O00C 1.944(7) . ?
 Cu02 O00D 2.306(7) 1_744 ?
 Cu02 N00P 2.040(8) 1_833 ?
 Cu02 N010 2.019(9) . ?
 Cu03 O006 1.957(7) . ?
 Cu03 O009 1.949(7) . ?
 Cu03 O00J 2.291(7) 1_466 ?
 Cu03 N00M 2.041(8) 1_556 ?
 Cu03 N00T 2.030(9) 1_465 ?
 Cu04 O005 1.960(7) . ?
 Cu04 O008 1.953(7) . ?
 Cu04 O00F 2.330(7) 1_744 ?
 Cu04 N00H 2.012(9) 1_465 ?
 Cu04 N00N 2.030(8) 1_556 ?
 O005 C01S 1.279(11) . ?
 O006 C01C 1.283(11) . ?
 O007 C01Y 1.268(14) . ?
 O008 C01V 1.248(14) . ?
 O009 C01L 1.266(14) . ?
 O00A C02F 1.291(12) . ?
 O00B C03A 1.291(12) . ?
 O00C C01R 1.272(14) . ?
 O00D Cu02 2.306(7) 1_366 ?
 O00D C02F 1.231(13) . ?
 O00E Cu01 2.338(7) 1_644 ?
 O00E C03A 1.239(12) . ?
 O00F Cu04 2.331(7) 1_366 ?
 O00F C01C 1.247(11) . ?
 O00G C01V 1.227(14) . ?
 N00H Cu04 2.012(9) 1_645 ?
 N00H C01P 1.330(14) . ?
 N00H C033 1.326(15) . ?
 O00I C01Y 1.230(13) . ?
 O00J Cu03 2.291(7) 1_644 ?
 O00J C01S 1.248(12) . ?
 N00K H00K 0.8800 . ?
 N00K N017 1.278(14) . ?
 N00K C01A 1.431(13) . ?
 N00L N014 1.211(15) . ?
 N00L C01H 1.451(12) . ?
 N00M Cu03 2.041(8) 1_554 ?
 N00M C02K 1.345(12) . ?
 N00M C030 1.338(13) . ?
 N00N Cu04 2.030(8) 1_554 ?
 N00N C02H 1.352(12) . ?
 N00N C036 1.339(14) . ?
 N00O N00R 1.247(12) . ?
 N00O C01Z 1.430(13) . ?
 N00P Cu02 2.040(8) 1_277 ?
 N00P C023 1.337(13) . ?
 N00P C02L 1.367(11) . ?
 N00Q C028 1.337(15) . ?
 N00Q C03E 1.332(15) . ?
 N00R C027 1.433(13) . ?
 N00S N012 1.251(12) . ?
 N00S C01T 1.426(13) . ?
 N00T Cu03 2.029(9) 1_645 ?
 N00T C02Q 1.344(14) . ?
 N00T C038 1.335(16) . ?
 N00U N00Z 1.252(13) . ?
 N00U C01N 1.425(12) . ?
 O00V C01L 1.233(15) . ?
 N00W N00Y 1.251(13) . ?
 N00W C019 1.419(13) . ?
 N00X C02J 1.364(12) . ?
 N00X C02W 1.346(13) . ?
 N00Y C01F 1.423(12) . ?
 N00Z C01I 1.437(13) . ?
 N010 C025 1.339(15) . ?
 N010 C02M 1.348(15) . ?
 N011 N01D 1.253(13) . ?
 N011 C01J 1.417(13) . ?
 N012 C02G 1.421(14) . ?
 N013 H013 0.8800 . ?
 N013 N01B 1.232(14) . ?
 N013 C01X 1.448(13) . ?
 N014 C021 1.418(15) . ?
 C015 C01L 1.525(15) . ?
 C015 C02S 1.395(18) . ?
 C015 C041 1.379(19) . ?
 O016 C01R 1.244(14) . ?
 N017 C01M 1.418(15) . ?
 C018 C01S 1.511(13) . ?
 C018 C02D 1.395(14) . ?
 C018 C03G 1.403(12) . ?
 C019 C020 1.383(15) . ?
 C019 C02O 1.390(14) . ?
 C01A C03V 1.351(17) . ?
 C01A C044 1.350(19) . ?
 N01B C02T 1.443(14) . ?
 C01C C01E 1.513(13) . ?
 N01D C02P 1.425(14) . ?
 C01E C02B 1.406(14) . ?
 C01E C03D 1.381(12) . ?
 C01F C01K 1.392(13) . ?
 C01F C01U 1.390(15) . ?
 C01G C02E 1.403(13) . ?
 C01G C02F 1.505(13) . ?
 C01G C02U 1.400(15) . ?
 C01H C02R 1.376(17) . ?
 C01H C03Z 1.385(18) . ?
 C01I C02C 1.382(15) . ?
 C01I C034 1.388(14) . ?
 C01J C03U 1.357(16) . ?
 C01J C045 1.390(18) . ?
 C01K H01K 0.9500 . ?
 C01K C02U 1.373(15) . ?
 C01M C029 1.408(16) . ?
 C01M C03F 1.388(17) . ?
 C01N C022 1.399(14) . ?
 C01N C024 1.367(15) . ?
 C01O C01V 1.538(14) . ?
 C01O C03B 1.377(17) . ?
 C01O C03Y 1.387(16) . ?
 C01P H01P 0.9500 . ?
 C01P C02A 1.390(14) . ?
 C01Q C01Y 1.507(14) . ?
 C01Q C03N 1.394(16) . ?
 C01Q C03O 1.381(18) . ?
 C01R C026 1.505(14) . ?
 C01T C02V 1.400(14) . ?
 C01T C037 1.378(14) . ?
 C01U H01U 0.9500 . ?
 C01U C02E 1.381(14) . ?
 C01W C02X 1.415(15) . ?
 C01W C02Y 1.387(13) . ?
 C01W C03A 1.495(13) . ?
 C01X C03I 1.358(19) . ?
 C01X C03M 1.364(17) . ?
 C01Z C02I 1.388(15) . ?
 C01Z C03J 1.395(14) . ?
 C020 H020 0.9500 . ?
 C020 C02K 1.382(14) . ?
 C021 C02N 1.386(17) . ?
 C021 C03R 1.375(18) . ?
 C022 H022 0.9500 . ?
 C022 C02X 1.375(15) . ?
 C023 H023 0.9500 . ?
 C023 C03K 1.382(15) . ?
 C024 H024 0.9500 . ?
 C024 C02Y 1.392(14) . ?
 C025 H025 0.9500 . ?
 C025 C03F 1.406(16) . ?
 C026 C03H 1.368(18) . ?
 C026 C03L 1.387(18) . ?
 C027 C031 1.393(14) . ?
 C027 C035 1.378(14) . ?
 C028 H028 0.9500 . ?
 C028 C02N 1.398(14) . ?
 C029 H029 0.9500 . ?
 C029 C02M 1.363(14) . ?
 C02A H02A 0.9500 . ?
 C02A C02T 1.362(16) . ?
 C02B H02B 0.9500 . ?
 C02B C02V 1.402(15) . ?
 C02C H02C 0.9500 . ?
 C02C C02H 1.400(14) . ?
 C02D H02D 0.9500 . ?
 C02D C031 1.375(15) . ?
 C02E H02E 0.9500 . ?
 C02G C032 1.375(15) . ?
 C02G C03K 1.399(14) . ?
 C02H H02H 0.9500 . ?
 C02I H02I 0.9500 . ?
 C02I C02J 1.375(14) . ?
 C02J H02J 0.9500 . ?
 C02K H02K 0.9500 . ?
 C02L H02L 0.9500 . ?
 C02L C032 1.392(14) . ?
 C02M H02M 0.9500 . ?
 C02N H02N 0.9500 . ?
 C02O H02O 0.9500 . ?
 C02O C030 1.394(14) . ?
 C02P C02Z 1.380(16) . ?
 C02P C03C 1.395(16) . ?
 C02Q H02Q 0.9500 . ?
 C02Q C02Z 1.375(15) . ?
 C02R H02R 0.9500 . ?
 C02R C041 1.40(2) . ?
 C02S H02S 0.9500 . ?
 C02S C03Z 1.377(19) . ?
 C02T C039 1.391(17) . ?
 C02U H02U 0.9500 . ?
 C02V H02V 0.9500 . ?
 C02W H02W 0.9500 . ?
 C02W C03J 1.378(15) . ?
 C02X H02X 0.9500 . ?
 C02Y H02Y 0.9500 . ?
 C02Z H02Z 0.9500 . ?
 C030 H030 0.9500 . ?
 C031 H031 0.9500 . ?
 C032 H032 0.9500 . ?
 C033 H033 0.9500 . ?
 C033 C039 1.400(16) . ?
 C034 H034 0.9500 . ?
 C034 C036 1.387(14) . ?
 C035 H035 0.9500 . ?
 C035 C03G 1.371(14) . ?
 C036 H036 0.9500 . ?
 C037 H037 0.9500 . ?
 C037 C03D 1.412(13) . ?
 C038 H038 0.9500 . ?
 C038 C03C 1.374(16) . ?
 C039 H039 0.9500 . ?
 C03B H03B 0.9500 . ?
 C03B C03V 1.40(2) . ?
 C03C H03C 0.9500 . ?
 C03D H03D 0.9500 . ?
 C03E H03E 0.9500 . ?
 C03E C03R 1.402(16) . ?
 C03F H03F 0.9500 . ?
 C03G H03G 0.9500 . ?
 C03H H03H 0.9500 . ?
 C03H C03I 1.41(2) . ?
 C03I H03I 0.9500 . ?
 C03J H03J 0.9500 . ?
 C03K H03K 0.9500 . ?
 C03L H03L 0.9500 . ?
 C03L C03M 1.401(19) . ?
 C03M H03M 0.9500 . ?
 C03N H03N 0.9500 . ?
 C03N C045 1.37(2) . ?
 C03O H03O 0.9500 . ?
 C03O C03U 1.39(2) . ?
 C03P C04Q 1.33(2) . ?
 C03P C04S 1.55(3) . ?
 C03P C04U 1.35(2) . ?
 C03Q C04A 1.42(2) . ?
 C03Q C04D 1.32(3) . ?
 C03Q C056 1.50(3) . ?
 C03R H03R 0.9500 . ?
 C03S C04N 1.30(2) . ?
 C03S C04O 1.38(3) . ?
 C03S C05B 1.57(3) . ?
 C03T C043 1.52(2) . ?
 C03T C04Y 1.40(2) . ?
 C03T C055 1.33(2) . ?
 C03U H03U 0.9500 . ?
 C03V H03V 0.9500 . ?
 C03W C04B 1.52(2) . ?
 C03W C04W 1.35(3) . ?
 C03W C051 1.33(2) . ?
 C03X H03X 0.9500 . ?
 C03X C04N 1.40(3) . ?
 C03X C04R 1.46(3) . ?
 C03Y H03Y 0.9500 . ?
 C03Y C044 1.39(2) . ?
 C03Z H03Z 0.9500 . ?
 C040 C04L 1.42(3) . ?
 C040 C04T 1.29(3) . ?
 C040 C05C 1.49(3) . ?
 C041 H041 0.9500 . ?
 C042 H042 0.9500 . ?
 C042 C046 1.43(3) . ?
 C042 C04F 1.34(3) . ?
 C043 H04A 0.9800 . ?
 C043 H04B 0.9800 . ?
 C043 H04C 0.9800 . ?
 C044 H044 0.9500 . ?
 C045 H045 0.9500 . ?
 C046 H046 0.9500 . ?
 C046 C047 1.36(2) . ?
 C047 C04P 1.51(2) . ?
 C047 C04Z 1.37(2) . ?
 C048 H048 0.9500 . ?
 C048 C04H 1.37(2) . ?
 C048 C04X 1.36(2) . ?
 C049 C04K 1.36(2) . ?
 C049 C04M 1.40(2) . ?
 C049 C052 1.48(2) . ?
 C04A H04G 0.9500 . ?
 C04A C04T 1.41(3) . ?
 C04B H04I 0.9800 . ?
 C04B H04J 0.9800 . ?
 C04B H04K 0.9800 . ?
 C04C H04V 0.9500 . ?
 C04C C04K 1.39(2) . ?
 C04C C04V 1.34(3) . ?
 C04D H04H 0.9500 . ?
 C04D C04L 1.39(3) . ?
 C04E C04J 1.36(2) . ?
 C04E C05E 1.36(4) . ?
 C04E C05H 1.52(3) . ?
 C04F C053 1.34(3) . ?
 C04F C05G 1.48(3) . ?
 C04G H1 0.9500 . ?
 C04G C04J 1.36(3) . ?
 C04G C057 1.35(3) . ?
 C04H H04S 0.9500 . ?
 C04H C059 1.32(3) . ?
 C04I C050 1.36(2) . ?
 C04I C05A 1.35(3) . ?
 C04I C05D 1.55(2) . ?
 C04J H2 0.9500 . ?
 C04K H04X 0.9500 . ?
 C04L H04L 0.9500 . ?
 C04M H04 0.9500 . ?
 C04M C054 1.43(3) . ?
 C04N H04N 0.9500 . ?
 C04O H04O 0.9500 . ?
 C04O C058 1.43(3) . ?
 C04P H04M 0.9800 . ?
 C04P H04P 0.9800 . ?
 C04P H04R 0.9800 . ?
 C04Q H04Q 0.9500 . ?
 C04Q C04Y 1.44(3) . ?
 C04R C058 1.27(2) . ?
 C04R C15 1.53(3) . ?
 C04S H04D 0.9800 . ?
 C04S H04E 0.9800 . ?
 C04S H04F 0.9800 . ?
 C04T H04T 0.9500 . ?
 C04U H04U 0.9500 . ?
 C04U C055 1.40(3) . ?
 C04V C054 1.34(3) . ?
 C04V C05J 1.51(3) . ?
 C04W H04W 0.9500 . ?
 C04W C05A 1.44(3) . ?
 C04X C05K 1.46(3) . ?
 C04X C14 1.37(4) . ?
 C04Y H04Y 0.9500 . ?
 C04Z H04Z 0.9500 . ?
 C04Z C053 1.40(3) . ?
 C050 H050 0.9500 . ?
 C050 C051 1.44(3) . ?
 C051 H051 0.9500 . ?
 C052 H05U 0.9800 . ?
 C052 H05V 0.9800 . ?
 C052 H05W 0.9800 . ?
 C053 H053 0.9500 . ?
 C054 H054 0.9500 . ?
 C055 H055 0.9500 . ?
 C056 H05A 0.9800 . ?
 C056 H05B 0.9800 . ?
 C056 H05C 0.9800 . ?
 C057 C05F 1.59(3) . ?
 C057 C05L 1.30(4) . ?
 C058 H058 0.9500 . ?
 C059 C05I 1.29(3) . ?
 C059 C9 1.64(4) . ?
 C05A H05J 0.9500 . ?
 C05B H05G 0.9800 . ?
 C05B H05H 0.9800 . ?
 C05B H05I 0.9800 . ?
 C05C H05D 0.9800 . ?
 C05C H05E 0.9800 . ?
 C05C H05F 0.9800 . ?
 C05D H05K 0.9800 . ?
 C05D H05L 0.9800 . ?
 C05D H05M 0.9800 . ?
 C05E H05Z 0.9500 . ?
 C05E C05L 1.46(4) . ?
 C05F H05 0.9800 . ?
 C05F H 0.9800 . ?
 C05F HA 0.9800 . ?
 C05G H05N 0.9800 . ?
 C05G H05O 0.9800 . ?
 C05G H05P 0.9800 . ?
 C05H H3 0.9800 . ?
 C05H HB 0.9800 . ?
 C05H HC 0.9800 . ?
 C05I H05Q 0.9500 . ?
 C05I C14 1.51(4) . ?
 C05J H05X 0.9800 . ?
 C05J H05Y 0.9800 . ?
 C05J HD 0.9800 . ?
 C05K H05R 0.9800 . ?
 C05K H05S 0.9800 . ?
 C05K H05T 0.9800 . ?
 C05L H4 0.9500 . ?
 C9 H9A 0.9800 . ?
 C9 H9B 0.9800 . ?
 C9 H9C 0.9800 . ?
 C14 H14 0.9500 . ?
 C15 H15A 0.9800 . ?
 C15 H15B 0.9800 . ?
 C15 H15C 0.9800 . ?

loop_
  _geom_angle_atom_site_label_1
  _geom_angle_atom_site_label_2
  _geom_angle_atom_site_label_3
  _geom_angle
  _geom_angle_site_symmetry_1
  _geom_angle_site_symmetry_3
  _geom_angle_publ_flag
 O007 Cu01 O00A 171.2(3) . . ?
 O007 Cu01 O00E 92.3(3) . 1_466 ?
 O007 Cu01 N00Q 85.1(3) . . ?
 O007 Cu01 N00X 91.4(3) . . ?
 O00A Cu01 O00E 96.6(3) . 1_466 ?
 O00A Cu01 N00Q 94.8(3) . . ?
 O00A Cu01 N00X 88.9(3) . . ?
 N00Q Cu01 O00E 91.2(3) . 1_466 ?
 N00Q Cu01 N00X 176.2(3) . . ?
 N00X Cu01 O00E 87.6(3) . 1_466 ?
 O00B Cu02 O00D 97.9(3) . 1_744 ?
 O00B Cu02 N00P 89.0(3) . 1_833 ?
 O00B Cu02 N010 95.1(3) . . ?
 O00C Cu02 O00B 167.7(3) . . ?
 O00C Cu02 O00D 94.3(3) . 1_744 ?
 O00C Cu02 N00P 93.4(3) . 1_833 ?
 O00C Cu02 N010 83.1(3) . . ?
 N00P Cu02 O00D 87.2(3) 1_833 1_744 ?
 N010 Cu02 O00D 90.4(3) . 1_744 ?
 N010 Cu02 N00P 175.6(3) . 1_833 ?
 O006 Cu03 O00J 98.7(3) . 1_466 ?
 O006 Cu03 N00M 89.1(3) . 1_556 ?
 O006 Cu03 N00T 95.2(3) . 1_465 ?
 O009 Cu03 O006 167.3(3) . . ?
 O009 Cu03 O00J 93.9(3) . 1_466 ?
 O009 Cu03 N00M 93.4(3) . 1_556 ?
 O009 Cu03 N00T 83.0(3) . 1_465 ?
 N00M Cu03 O00J 86.8(3) 1_556 1_466 ?
 N00T Cu03 O00J 90.0(3) 1_465 1_466 ?
 N00T Cu03 N00M 175.0(4) 1_465 1_556 ?
 O005 Cu04 O00F 95.8(3) . 1_744 ?
 O005 Cu04 N00H 94.8(3) . 1_465 ?
 O005 Cu04 N00N 88.9(3) . 1_556 ?
 O008 Cu04 O005 171.4(3) . . ?
 O008 Cu04 O00F 92.8(3) . 1_744 ?
 O008 Cu04 N00H 85.4(3) . 1_465 ?
 O008 Cu04 N00N 91.1(3) . 1_556 ?
 N00H Cu04 O00F 91.6(3) 1_465 1_744 ?
 N00H Cu04 N00N 176.2(4) 1_465 1_556 ?
 N00N Cu04 O00F 87.1(3) 1_556 1_744 ?
 C01S O005 Cu04 127.7(6) . . ?
 C01C O006 Cu03 127.9(6) . . ?
 C01Y O007 Cu01 110.4(6) . . ?
 C01V O008 Cu04 110.2(6) . . ?
 C01L O009 Cu03 115.5(7) . . ?
 C02F O00A Cu01 127.8(7) . . ?
 C03A O00B Cu02 127.5(6) . . ?
 C01R O00C Cu02 115.8(6) . . ?
 C02F O00D Cu02 126.4(7) . 1_366 ?
 C03A O00E Cu01 127.2(7) . 1_644 ?
 C01C O00F Cu04 128.0(6) . 1_366 ?
 C01P N00H Cu04 121.3(7) . 1_645 ?
 C033 N00H Cu04 120.0(7) . 1_645 ?
 C033 N00H C01P 118.6(9) . . ?
 C01S O00J Cu03 127.9(7) . 1_644 ?
 N017 N00K H00K 122.4 . . ?
 N017 N00K C01A 115.2(9) . . ?
 C01A N00K H00K 122.4 . . ?
 N014 N00L C01H 114.4(10) . . ?
 C02K N00M Cu03 119.4(7) . 1_554 ?
 C030 N00M Cu03 122.7(6) . 1_554 ?
 C030 N00M C02K 117.8(9) . . ?
 C02H N00N Cu04 118.9(7) . 1_554 ?
 C036 N00N Cu04 123.0(6) . 1_554 ?
 C036 N00N C02H 118.1(9) . . ?
 N00R N00O C01Z 113.5(8) . . ?
 C023 N00P Cu02 123.5(6) . 1_277 ?
 C023 N00P C02L 118.5(8) . . ?
 C02L N00P Cu02 117.9(7) . 1_277 ?
 C028 N00Q Cu01 121.3(7) . . ?
 C03E N00Q Cu01 120.8(8) . . ?
 C03E N00Q C028 117.8(9) . . ?
 N00O N00R C027 114.3(8) . . ?
 N012 N00S C01T 114.0(8) . . ?
 C02Q N00T Cu03 119.0(8) . 1_645 ?
 C038 N00T Cu03 121.2(7) . 1_645 ?
 C038 N00T C02Q 119.2(9) . . ?
 N00Z N00U C01N 112.9(8) . . ?
 N00Y N00W C019 113.1(9) . . ?
 C02J N00X Cu01 119.2(7) . . ?
 C02W N00X Cu01 123.7(6) . . ?
 C02W N00X C02J 117.1(9) . . ?
 N00W N00Y C01F 113.8(9) . . ?
 N00U N00Z C01I 113.0(9) . . ?
 C025 N010 Cu02 120.4(8) . . ?
 C025 N010 C02M 119.6(9) . . ?
 C02M N010 Cu02 119.4(8) . . ?
 N01D N011 C01J 115.5(9) . . ?
 N00S N012 C02G 113.4(9) . . ?
 N01B N013 H013 123.2 . . ?
 N01B N013 C01X 113.5(9) . . ?
 C01X N013 H013 123.2 . . ?
 N00L N014 C021 116.5(11) . . ?
 C02S C015 C01L 121.2(10) . . ?
 C041 C015 C01L 118.6(11) . . ?
 C041 C015 C02S 120.2(11) . . ?
 N00K N017 C01M 114.2(10) . . ?
 C02D C018 C01S 120.9(8) . . ?
 C02D C018 C03G 118.9(9) . . ?
 C03G C018 C01S 120.1(8) . . ?
 C020 C019 N00W 117.0(9) . . ?
 C020 C019 C02O 118.2(9) . . ?
 C02O C019 N00W 124.8(10) . . ?
 C03V C01A N00K 115.1(11) . . ?
 C044 C01A N00K 123.7(10) . . ?
 C044 C01A C03V 121.1(12) . . ?
 N013 N01B C02T 113.2(10) . . ?
 O006 C01C C01E 114.6(8) . . ?
 O00F C01C O006 126.5(8) . . ?
 O00F C01C C01E 118.9(8) . . ?
 N011 N01D C02P 115.5(10) . . ?
 C02B C01E C01C 120.5(8) . . ?
 C03D C01E C01C 119.4(9) . . ?
 C03D C01E C02B 120.1(9) . . ?
 C01K C01F N00Y 125.5(10) . . ?
 C01U C01F N00Y 115.0(8) . . ?
 C01U C01F C01K 119.4(9) . . ?
 C02E C01G C02F 118.9(9) . . ?
 C02U C01G C02E 118.8(9) . . ?
 C02U C01G C02F 122.3(8) . . ?
 C02R C01H N00L 122.2(11) . . ?
 C02R C01H C03Z 120.8(11) . . ?
 C03Z C01H N00L 117.0(10) . . ?
 C02C C01I N00Z 116.6(9) . . ?
 C02C C01I C034 119.6(9) . . ?
 C034 C01I N00Z 123.8(10) . . ?
 C03U C01J N011 116.1(11) . . ?
 C03U C01J C045 119.6(12) . . ?
 C045 C01J N011 124.3(10) . . ?
 C01F C01K H01K 119.9 . . ?
 C02U C01K C01F 120.2(10) . . ?
 C02U C01K H01K 119.9 . . ?
 O009 C01L C015 115.0(10) . . ?
 O00V C01L O009 126.9(10) . . ?
 O00V C01L C015 118.1(11) . . ?
 C029 C01M N017 124.6(11) . . ?
 C03F C01M N017 114.8(11) . . ?
 C03F C01M C029 120.6(10) . . ?
 C022 C01N N00U 124.2(9) . . ?
 C024 C01N N00U 115.3(9) . . ?
 C024 C01N C022 120.5(9) . . ?
 C03B C01O C01V 120.3(10) . . ?
 C03B C01O C03Y 119.9(11) . . ?
 C03Y C01O C01V 119.7(10) . . ?
 N00H C01P H01P 119.0 . . ?
 N00H C01P C02A 122.0(10) . . ?
 C02A C01P H01P 119.0 . . ?
 C03N C01Q C01Y 120.7(11) . . ?
 C03O C01Q C01Y 120.7(10) . . ?
 C03O C01Q C03N 118.5(11) . . ?
 O00C C01R C026 115.2(9) . . ?
 O016 C01R O00C 126.3(10) . . ?
 O016 C01R C026 118.5(11) . . ?
 O005 C01S C018 114.9(9) . . ?
 O00J C01S O005 126.4(9) . . ?
 O00J C01S C018 118.6(8) . . ?
 C02V C01T N00S 123.9(9) . . ?
 C037 C01T N00S 114.5(8) . . ?
 C037 C01T C02V 121.5(9) . . ?
 C01F C01U H01U 119.6 . . ?
 C02E C01U C01F 120.8(9) . . ?
 C02E C01U H01U 119.6 . . ?
 O008 C01V C01O 115.5(9) . . ?
 O00G C01V O008 126.3(10) . . ?
 O00G C01V C01O 117.9(10) . . ?
 C02X C01W C03A 121.5(8) . . ?
 C02Y C01W C02X 118.2(9) . . ?
 C02Y C01W C03A 120.3(9) . . ?
 C03I C01X N013 121.7(11) . . ?
 C03I C01X C03M 120.9(11) . . ?
 C03M C01X N013 117.2(10) . . ?
 O007 C01Y C01Q 115.5(9) . . ?
 O00I C01Y O007 124.5(10) . . ?
 O00I C01Y C01Q 119.8(10) . . ?
 C02I C01Z N00O 117.5(9) . . ?
 C02I C01Z C03J 118.2(9) . . ?
 C03J C01Z N00O 124.3(9) . . ?
 C019 C020 H020 120.4 . . ?
 C02K C020 C019 119.2(9) . . ?
 C02K C020 H020 120.4 . . ?
 C02N C021 N014 124.0(11) . . ?
 C03R C021 N014 117.0(11) . . ?
 C03R C021 C02N 118.9(10) . . ?
 C01N C022 H022 120.4 . . ?
 C02X C022 C01N 119.2(10) . . ?
 C02X C022 H022 120.4 . . ?
 N00P C023 H023 118.1 . . ?
 N00P C023 C03K 123.8(9) . . ?
 C03K C023 H023 118.1 . . ?
 C01N C024 H024 119.8 . . ?
 C01N C024 C02Y 120.3(9) . . ?
 C02Y C024 H024 119.8 . . ?
 N010 C025 H025 118.9 . . ?
 N010 C025 C03F 122.2(11) . . ?
 C03F C025 H025 118.9 . . ?
 C03H C026 C01R 119.2(11) . . ?
 C03H C026 C03L 119.5(11) . . ?
 C03L C026 C01R 121.3(10) . . ?
 C031 C027 N00R 123.4(9) . . ?
 C035 C027 N00R 115.2(9) . . ?
 C035 C027 C031 121.4(9) . . ?
 N00Q C028 H028 119.0 . . ?
 N00Q C028 C02N 122.0(10) . . ?
 C02N C028 H028 119.0 . . ?
 C01M C029 H029 121.0 . . ?
 C02M C029 C01M 117.9(11) . . ?
 C02M C029 H029 121.0 . . ?
 C01P C02A H02A 120.3 . . ?
 C02T C02A C01P 119.5(10) . . ?
 C02T C02A H02A 120.3 . . ?
 C01E C02B H02B 119.9 . . ?
 C02V C02B C01E 120.1(9) . . ?
 C02V C02B H02B 119.9 . . ?
 C01I C02C H02C 120.7 . . ?
 C01I C02C C02H 118.7(9) . . ?
 C02H C02C H02C 120.7 . . ?
 C018 C02D H02D 119.2 . . ?
 C031 C02D C018 121.6(9) . . ?
 C031 C02D H02D 119.2 . . ?
 C01G C02E H02E 120.1 . . ?
 C01U C02E C01G 119.9(9) . . ?
 C01U C02E H02E 120.1 . . ?
 O00A C02F C01G 113.6(9) . . ?
 O00D C02F O00A 126.1(9) . . ?
 O00D C02F C01G 120.2(8) . . ?
 C032 C02G N012 117.3(9) . . ?
 C032 C02G C03K 118.5(10) . . ?
 C03K C02G N012 124.2(10) . . ?
 N00N C02H C02C 122.0(9) . . ?
 N00N C02H H02H 119.0 . . ?
 C02C C02H H02H 119.0 . . ?
 C01Z C02I H02I 120.0 . . ?
 C02J C02I C01Z 120.1(9) . . ?
 C02J C02I H02I 120.0 . . ?
 N00X C02J C02I 122.2(9) . . ?
 N00X C02J H02J 118.9 . . ?
 C02I C02J H02J 118.9 . . ?
 N00M C02K C020 123.0(10) . . ?
 N00M C02K H02K 118.5 . . ?
 C020 C02K H02K 118.5 . . ?
 N00P C02L H02L 119.9 . . ?
 N00P C02L C032 120.1(9) . . ?
 C032 C02L H02L 119.9 . . ?
 N010 C02M C029 122.7(10) . . ?
 N010 C02M H02M 118.7 . . ?
 C029 C02M H02M 118.7 . . ?
 C021 C02N C028 119.4(11) . . ?
 C021 C02N H02N 120.3 . . ?
 C028 C02N H02N 120.3 . . ?
 C019 C02O H02O 120.4 . . ?
 C019 C02O C030 119.2(10) . . ?
 C030 C02O H02O 120.4 . . ?
 C02Z C02P N01D 123.8(10) . . ?
 C02Z C02P C03C 120.5(10) . . ?
 C03C C02P N01D 115.6(11) . . ?
 N00T C02Q H02Q 118.7 . . ?
 N00T C02Q C02Z 122.6(11) . . ?
 C02Z C02Q H02Q 118.7 . . ?
 C01H C02R H02R 120.4 . . ?
 C01H C02R C041 119.2(13) . . ?
 C041 C02R H02R 120.4 . . ?
 C015 C02S H02S 120.1 . . ?
 C03Z C02S C015 119.7(13) . . ?
 C03Z C02S H02S 120.1 . . ?
 C02A C02T N01B 126.1(10) . . ?
 C02A C02T C039 119.4(10) . . ?
 C039 C02T N01B 114.2(10) . . ?
 C01G C02U H02U 119.6 . . ?
 C01K C02U C01G 120.9(9) . . ?
 C01K C02U H02U 119.6 . . ?
 C01T C02V C02B 118.7(10) . . ?
 C01T C02V H02V 120.6 . . ?
 C02B C02V H02V 120.6 . . ?
 N00X C02W H02W 118.1 . . ?
 N00X C02W C03J 123.8(9) . . ?
 C03J C02W H02W 118.1 . . ?
 C01W C02X H02X 119.5 . . ?
 C022 C02X C01W 121.1(9) . . ?
 C022 C02X H02X 119.5 . . ?
 C01W C02Y C024 120.6(10) . . ?
 C01W C02Y H02Y 119.7 . . ?
 C024 C02Y H02Y 119.7 . . ?
 C02P C02Z H02Z 121.2 . . ?
 C02Q C02Z C02P 117.5(10) . . ?
 C02Q C02Z H02Z 121.2 . . ?
 N00M C030 C02O 122.5(9) . . ?
 N00M C030 H030 118.8 . . ?
 C02O C030 H030 118.8 . . ?
 C027 C031 H031 121.0 . . ?
 C02D C031 C027 118.1(10) . . ?
 C02D C031 H031 121.0 . . ?
 C02G C032 C02L 121.0(9) . . ?
 C02G C032 H032 119.5 . . ?
 C02L C032 H032 119.5 . . ?
 N00H C033 H033 118.4 . . ?
 N00H C033 C039 123.1(11) . . ?
 C039 C033 H033 118.4 . . ?
 C01I C034 H034 120.9 . . ?
 C036 C034 C01I 118.2(10) . . ?
 C036 C034 H034 120.9 . . ?
 C027 C035 H035 119.9 . . ?
 C03G C035 C027 120.3(9) . . ?
 C03G C035 H035 119.9 . . ?
 N00N C036 C034 123.4(9) . . ?
 N00N C036 H036 118.3 . . ?
 C034 C036 H036 118.3 . . ?
 C01T C037 H037 120.3 . . ?
 C01T C037 C03D 119.4(9) . . ?
 C03D C037 H037 120.3 . . ?
 N00T C038 H038 118.9 . . ?
 N00T C038 C03C 122.2(11) . . ?
 C03C C038 H038 118.9 . . ?
 C02T C039 C033 117.2(11) . . ?
 C02T C039 H039 121.4 . . ?
 C033 C039 H039 121.4 . . ?
 O00B C03A C01W 114.7(9) . . ?
 O00E C03A O00B 126.0(9) . . ?
 O00E C03A C01W 119.3(8) . . ?
 C01O C03B H03B 120.6 . . ?
 C01O C03B C03V 118.9(12) . . ?
 C03V C03B H03B 120.6 . . ?
 C02P C03C H03C 121.1 . . ?
 C038 C03C C02P 117.8(12) . . ?
 C038 C03C H03C 121.1 . . ?
 C01E C03D C037 120.0(9) . . ?
 C01E C03D H03D 120.0 . . ?
 C037 C03D H03D 120.0 . . ?
 N00Q C03E H03E 118.1 . . ?
 N00Q C03E C03R 123.9(11) . . ?
 C03R C03E H03E 118.1 . . ?
 C01M C03F C025 117.1(11) . . ?
 C01M C03F H03F 121.5 . . ?
 C025 C03F H03F 121.5 . . ?
 C018 C03G H03G 120.2 . . ?
 C035 C03G C018 119.7(9) . . ?
 C035 C03G H03G 120.2 . . ?
 C026 C03H H03H 119.6 . . ?
 C026 C03H C03I 120.8(12) . . ?
 C03I C03H H03H 119.6 . . ?
 C01X C03I C03H 118.9(14) . . ?
 C01X C03I H03I 120.5 . . ?
 C03H C03I H03I 120.5 . . ?
 C01Z C03J H03J 120.7 . . ?
 C02W C03J C01Z 118.6(10) . . ?
 C02W C03J H03J 120.7 . . ?
 C023 C03K C02G 118.1(10) . . ?
 C023 C03K H03K 121.0 . . ?
 C02G C03K H03K 121.0 . . ?
 C026 C03L H03L 120.4 . . ?
 C026 C03L C03M 119.2(13) . . ?
 C03M C03L H03L 120.4 . . ?
 C01X C03M C03L 120.4(12) . . ?
 C01X C03M H03M 119.8 . . ?
 C03L C03M H03M 119.8 . . ?
 C01Q C03N H03N 119.4 . . ?
 C045 C03N C01Q 121.2(13) . . ?
 C045 C03N H03N 119.4 . . ?
 C01Q C03O H03O 120.2 . . ?
 C01Q C03O C03U 119.7(11) . . ?
 C03U C03O H03O 120.2 . . ?
 C04Q C03P C04S 118.1(17) . . ?
 C04Q C03P C04U 122.0(19) . . ?
 C04U C03P C04S 119.9(16) . . ?
 C04A C03Q C056 123(2) . . ?
 C04D C03Q C04A 116.9(18) . . ?
 C04D C03Q C056 120(2) . . ?
 C021 C03R C03E 117.9(11) . . ?
 C021 C03R H03R 121.1 . . ?
 C03E C03R H03R 121.1 . . ?
 C04N C03S C04O 119.2(18) . . ?
 C04N C03S C05B 122(2) . . ?
 C04O C03S C05B 119.3(19) . . ?
 C04Y C03T C043 121.3(15) . . ?
 C055 C03T C043 123.7(16) . . ?
 C055 C03T C04Y 115.0(16) . . ?
 C01J C03U C03O 121.1(13) . . ?
 C01J C03U H03U 119.5 . . ?
 C03O C03U H03U 119.5 . . ?
 C01A C03V C03B 120.5(13) . . ?
 C01A C03V H03V 119.8 . . ?
 C03B C03V H03V 119.8 . . ?
 C04W C03W C04B 121.7(15) . . ?
 C051 C03W C04B 120.9(16) . . ?
 C051 C03W C04W 117.4(16) . . ?
 C04N C03X H03X 121.6 . . ?
 C04N C03X C04R 116.8(17) . . ?
 C04R C03X H03X 121.6 . . ?
 C01O C03Y H03Y 120.2 . . ?
 C01O C03Y C044 119.6(12) . . ?
 C044 C03Y H03Y 120.2 . . ?
 C01H C03Z H03Z 120.0 . . ?
 C02S C03Z C01H 120.1(12) . . ?
 C02S C03Z H03Z 120.0 . . ?
 C04L C040 C05C 120(2) . . ?
 C04T C040 C04L 116.9(18) . . ?
 C04T C040 C05C 123(2) . . ?
 C015 C041 C02R 119.8(13) . . ?
 C015 C041 H041 120.1 . . ?
 C02R C041 H041 120.1 . . ?
 C046 C042 H042 117.0 . . ?
 C04F C042 H042 117.0 . . ?
 C04F C042 C046 126.0(19) . . ?
 C03T C043 H04A 109.5 . . ?
 C03T C043 H04B 109.5 . . ?
 C03T C043 H04C 109.5 . . ?
 H04A C043 H04B 109.5 . . ?
 H04A C043 H04C 109.5 . . ?
 H04B C043 H04C 109.5 . . ?
 C01A C044 C03Y 120.0(12) . . ?
 C01A C044 H044 120.0 . . ?
 C03Y C044 H044 120.0 . . ?
 C01J C045 H045 120.1 . . ?
 C03N C045 C01J 119.8(12) . . ?
 C03N C045 H045 120.1 . . ?
 C042 C046 H046 121.6 . . ?
 C047 C046 C042 116.9(19) . . ?
 C047 C046 H046 121.6 . . ?
 C046 C047 C04P 120.5(17) . . ?
 C046 C047 C04Z 118.5(16) . . ?
 C04Z C047 C04P 121.0(15) . . ?
 C04H C048 H048 117.9 . . ?
 C04X C048 H048 117.9 . . ?
 C04X C048 C04H 124.1(17) . . ?
 C04K C049 C04M 115.3(15) . . ?
 C04K C049 C052 125.5(16) . . ?
 C04M C049 C052 119.2(16) . . ?
 C03Q C04A H04G 121.1 . . ?
 C04T C04A C03Q 117.8(17) . . ?
 C04T C04A H04G 121.1 . . ?
 C03W C04B H04I 109.5 . . ?
 C03W C04B H04J 109.5 . . ?
 C03W C04B H04K 109.5 . . ?
 H04I C04B H04J 109.5 . . ?
 H04I C04B H04K 109.5 . . ?
 H04J C04B H04K 109.5 . . ?
 C04K C04C H04V 118.4 . . ?
 C04V C04C H04V 118.4 . . ?
 C04V C04C C04K 123.2(18) . . ?
 C03Q C04D H04H 118.2 . . ?
 C03Q C04D C04L 123.7(19) . . ?
 C04L C04D H04H 118.2 . . ?
 C04J C04E C05H 123(2) . . ?
 C05E C04E C04J 116(2) . . ?
 C05E C04E C05H 121(2) . . ?
 C042 C04F C053 114.8(18) . . ?
 C042 C04F C05G 122(2) . . ?
 C053 C04F C05G 123(2) . . ?
 C04J C04G H1 118.6 . . ?
 C057 C04G H1 118.6 . . ?
 C057 C04G C04J 122.8(18) . . ?
 C048 C04H H04S 119.7 . . ?
 C059 C04H C048 120.6(18) . . ?
 C059 C04H H04S 119.7 . . ?
 C050 C04I C05D 121.0(16) . . ?
 C05A C04I C050 120.3(18) . . ?
 C05A C04I C05D 118.6(17) . . ?
 C04E C04J H2 119.1 . . ?
 C04G C04J C04E 121.8(18) . . ?
 C04G C04J H2 119.1 . . ?
 C049 C04K C04C 123.2(16) . . ?
 C049 C04K H04X 118.4 . . ?
 C04C C04K H04X 118.4 . . ?
 C040 C04L H04L 120.5 . . ?
 C04D C04L C040 119.1(17) . . ?
 C04D C04L H04L 120.5 . . ?
 C049 C04M H04 120.8 . . ?
 C049 C04M C054 118.4(18) . . ?
 C054 C04M H04 120.8 . . ?
 C03S C04N C03X 123.7(18) . . ?
 C03S C04N H04N 118.2 . . ?
 C03X C04N H04N 118.2 . . ?
 C03S C04O H04O 121.0 . . ?
 C03S C04O C058 118.0(16) . . ?
 C058 C04O H04O 121.0 . . ?
 C047 C04P H04M 109.5 . . ?
 C047 C04P H04P 109.5 . . ?
 C047 C04P H04R 109.5 . . ?
 H04M C04P H04P 109.5 . . ?
 H04M C04P H04R 109.5 . . ?
 H04P C04P H04R 109.5 . . ?
 C03P C04Q H04Q 121.1 . . ?
 C03P C04Q C04Y 118(2) . . ?
 C04Y C04Q H04Q 121.1 . . ?
 C03X C04R C15 121(2) . . ?
 C058 C04R C03X 118.0(18) . . ?
 C058 C04R C15 121(2) . . ?
 C03P C04S H04D 109.5 . . ?
 C03P C04S H04E 109.5 . . ?
 C03P C04S H04F 109.5 . . ?
 H04D C04S H04E 109.5 . . ?
 H04D C04S H04F 109.5 . . ?
 H04E C04S H04F 109.5 . . ?
 C040 C04T C04A 124.8(18) . . ?
 C040 C04T H04T 117.6 . . ?
 C04A C04T H04T 117.6 . . ?
 C03P C04U H04U 120.7 . . ?
 C03P C04U C055 118.7(16) . . ?
 C055 C04U H04U 120.7 . . ?
 C04C C04V C05J 123(2) . . ?
 C054 C04V C04C 114.7(18) . . ?
 C054 C04V C05J 122(2) . . ?
 C03W C04W H04W 117.4 . . ?
 C03W C04W C05A 125.2(17) . . ?
 C05A C04W H04W 117.4 . . ?
 C048 C04X C05K 125(2) . . ?
 C048 C04X C14 114(2) . . ?
 C14 C04X C05K 121(2) . . ?
 C03T C04Y C04Q 122.1(16) . . ?
 C03T C04Y H04Y 118.9 . . ?
 C04Q C04Y H04Y 118.9 . . ?
 C047 C04Z H04Z 119.4 . . ?
 C047 C04Z C053 121.2(16) . . ?
 C053 C04Z H04Z 119.4 . . ?
 C04I C050 H050 119.0 . . ?
 C04I C050 C051 122.1(16) . . ?
 C051 C050 H050 119.0 . . ?
 C03W C051 C050 119.1(17) . . ?
 C03W C051 H051 120.5 . . ?
 C050 C051 H051 120.5 . . ?
 C049 C052 H05U 109.5 . . ?
 C049 C052 H05V 109.5 . . ?
 C049 C052 H05W 109.5 . . ?
 H05U C052 H05V 109.5 . . ?
 H05U C052 H05W 109.5 . . ?
 H05V C052 H05W 109.5 . . ?
 C04F C053 C04Z 122.6(19) . . ?
 C04F C053 H053 118.7 . . ?
 C04Z C053 H053 118.7 . . ?
 C04M C054 H054 117.4 . . ?
 C04V C054 C04M 125(2) . . ?
 C04V C054 H054 117.4 . . ?
 C03T C055 C04U 124.4(17) . . ?
 C03T C055 H055 117.8 . . ?
 C04U C055 H055 117.8 . . ?
 C03Q C056 H05A 109.5 . . ?
 C03Q C056 H05B 109.5 . . ?
 C03Q C056 H05C 109.5 . . ?
 H05A C056 H05B 109.5 . . ?
 H05A C056 H05C 109.5 . . ?
 H05B C056 H05C 109.5 . . ?
 C04G C057 C05F 118(2) . . ?
 C05L C057 C04G 117(3) . . ?
 C05L C057 C05F 124(3) . . ?
 C04O C058 H058 118.2 . . ?
 C04R C058 C04O 123.6(19) . . ?
 C04R C058 H058 118.2 . . ?
 C04H C059 C9 120(2) . . ?
 C05I C059 C04H 121(3) . . ?
 C05I C059 C9 117(2) . . ?
 C04I C05A C04W 116(2) . . ?
 C04I C05A H05J 122.2 . . ?
 C04W C05A H05J 122.2 . . ?
 C03S C05B H05G 109.5 . . ?
 C03S C05B H05H 109.5 . . ?
 C03S C05B H05I 109.5 . . ?
 H05G C05B H05H 109.5 . . ?
 H05G C05B H05I 109.5 . . ?
 H05H C05B H05I 109.5 . . ?
 C040 C05C H05D 109.5 . . ?
 C040 C05C H05E 109.5 . . ?
 C040 C05C H05F 109.5 . . ?
 H05D C05C H05E 109.5 . . ?
 H05D C05C H05F 109.5 . . ?
 H05E C05C H05F 109.5 . . ?
 C04I C05D H05K 109.5 . . ?
 C04I C05D H05L 109.5 . . ?
 C04I C05D H05M 109.5 . . ?
 H05K C05D H05L 109.5 . . ?
 H05K C05D H05M 109.5 . . ?
 H05L C05D H05M 109.5 . . ?
 C04E C05E H05Z 120.4 . . ?
 C04E C05E C05L 119(2) . . ?
 C05L C05E H05Z 120.4 . . ?
 C057 C05F H05 109.5 . . ?
 C057 C05F H 109.5 . . ?
 C057 C05F HA 109.5 . . ?
 H05 C05F H 109.5 . . ?
 H05 C05F HA 109.5 . . ?
 H C05F HA 109.5 . . ?
 C04F C05G H05N 109.5 . . ?
 C04F C05G H05O 109.5 . . ?
 C04F C05G H05P 109.5 . . ?
 H05N C05G H05O 109.5 . . ?
 H05N C05G H05P 109.5 . . ?
 H05O C05G H05P 109.5 . . ?
 C04E C05H H3 109.5 . . ?
 C04E C05H HB 109.5 . . ?
 C04E C05H HC 109.5 . . ?
 H3 C05H HB 109.5 . . ?
 H3 C05H HC 109.5 . . ?
 HB C05H HC 109.5 . . ?
 C059 C05I H05Q 121.4 . . ?
 C059 C05I C14 117(3) . . ?
 C14 C05I H05Q 121.4 . . ?
 C04V C05J H05X 109.5 . . ?
 C04V C05J H05Y 109.5 . . ?
 C04V C05J HD 109.5 . . ?
 H05X C05J H05Y 109.5 . . ?
 H05X C05J HD 109.5 . . ?
 H05Y C05J HD 109.5 . . ?
 C04X C05K H05R 109.5 . . ?
 C04X C05K H05S 109.5 . . ?
 C04X C05K H05T 109.5 . . ?
 H05R C05K H05S 109.5 . . ?
 H05R C05K H05T 109.5 . . ?
 H05S C05K H05T 109.5 . . ?
 C057 C05L C05E 121(3) . . ?
 C057 C05L H4 119.3 . . ?
 C05E C05L H4 119.3 . . ?
 C059 C9 H9A 109.5 . . ?
 C059 C9 H9B 109.5 . . ?
 C059 C9 H9C 109.5 . . ?
 H9A C9 H9B 109.5 . . ?
 H9A C9 H9C 109.5 . . ?
 H9B C9 H9C 109.5 . . ?
 C04X C14 C05I 119(3) . . ?
 C04X C14 H14 120.5 . . ?
 C05I C14 H14 120.5 . . ?
 C04R C15 H15A 109.5 . . ?
 C04R C15 H15B 109.5 . . ?
 C04R C15 H15C 109.5 . . ?
 H15A C15 H15B 109.5 . . ?
 H15A C15 H15C 109.5 . . ?
 H15B C15 H15C 109.5 . . ?

loop_
  _geom_torsion_atom_site_label_1
  _geom_torsion_atom_site_label_2
  _geom_torsion_atom_site_label_3
  _geom_torsion_atom_site_label_4
  _geom_torsion
  _geom_torsion_site_symmetry_1
  _geom_torsion_site_symmetry_2
  _geom_torsion_site_symmetry_3
  _geom_torsion_site_symmetry_4
  _geom_torsion_publ_flag
 Cu01 O007 C01Y O00I 4.8(14) . . . . ?
 Cu01 O007 C01Y C01Q -169.7(7) . . . . ?
 Cu01 O00A C02F O00D -1.9(17) . . . . ?
 Cu01 O00A C02F C01G 174.7(7) . . . . ?
 Cu01 O00E C03A O00B -109.6(11) 1_644 . . . ?
 Cu01 O00E C03A C01W 72.1(11) 1_644 . . . ?
 Cu01 N00Q C028 C02N 174.4(7) . . . . ?
 Cu01 N00Q C03E C03R -176.7(10) . . . . ?
 Cu01 N00X C02J C02I 179.9(9) . . . . ?
 Cu01 N00X C02W C03J -180.0(10) . . . . ?
 Cu02 O00B C03A O00E -3.3(16) . . . . ?
 Cu02 O00B C03A C01W 175.1(7) . . . . ?
 Cu02 O00C C01R O016 11.2(14) . . . . ?
 Cu02 O00C C01R C026 -169.9(6) . . . . ?
 Cu02 O00D C02F O00A -111.0(11) 1_366 . . . ?
 Cu02 O00D C02F C01G 72.7(11) 1_366 . . . ?
 Cu02 N00P C023 C03K 179.0(10) 1_277 . . . ?
 Cu02 N00P C02L C032 -179.7(9) 1_277 . . . ?
 Cu02 N010 C025 C03F -168.7(9) . . . . ?
 Cu02 N010 C02M C029 169.5(7) . . . . ?
 Cu03 O006 C01C O00F 5.5(15) . . . . ?
 Cu03 O006 C01C C01E -174.0(6) . . . . ?
 Cu03 O009 C01L O00V -12.7(14) . . . . ?
 Cu03 O009 C01L C015 170.5(6) . . . . ?
 Cu03 O00J C01S O005 110.1(11) 1_644 . . . ?
 Cu03 O00J C01S C018 -71.7(11) 1_644 . . . ?
 Cu03 N00M C02K C020 -178.9(9) 1_554 . . . ?
 Cu03 N00M C030 C02O -180.0(10) 1_554 . . . ?
 Cu03 N00T C02Q C02Z -168.8(8) 1_645 . . . ?
 Cu03 N00T C038 C03C 167.8(9) 1_645 . . . ?
 Cu04 O005 C01S O00J 3.8(16) . . . . ?
 Cu04 O005 C01S C018 -174.4(6) . . . . ?
 Cu04 O008 C01V O00G -4.7(14) . . . . ?
 Cu04 O008 C01V C01O 168.9(6) . . . . ?
 Cu04 O00F C01C O006 107.3(10) 1_366 . . . ?
 Cu04 O00F C01C C01E -73.2(10) 1_366 . . . ?
 Cu04 N00H C01P C02A -174.2(8) 1_645 . . . ?
 Cu04 N00H C033 C039 178.4(10) 1_645 . . . ?
 Cu04 N00N C02H C02C -179.7(9) 1_554 . . . ?
 Cu04 N00N C036 C034 179.7(10) 1_554 . . . ?
 O006 C01C C01E C02B -20.8(15) . . . . ?
 O006 C01C C01E C03D 161.9(10) . . . . ?
 O00C C01R C026 C03H 30.7(15) . . . . ?
 O00C C01R C026 C03L -150.5(11) . . . . ?
 O00F C01C C01E C02B 159.7(10) . . . . ?
 O00F C01C C01E C03D -17.6(15) . . . . ?
 N00H C01P C02A C02T -2.4(16) . . . . ?
 N00H C033 C039 C02T -6(2) . . . . ?
 N00K N017 C01M C029 -18.3(17) . . . . ?
 N00K N017 C01M C03F 165.4(11) . . . . ?
 N00K C01A C03V C03B -177.9(13) . . . . ?
 N00K C01A C044 C03Y 176.5(13) . . . . ?
 N00L N014 C021 C02N 14.6(18) . . . . ?
 N00L N014 C021 C03R -167.9(12) . . . . ?
 N00L C01H C02R C041 -175.8(11) . . . . ?
 N00L C01H C03Z C02S 178.1(11) . . . . ?
 N00O N00R C027 C031 -3.0(17) . . . . ?
 N00O N00R C027 C035 175.9(10) . . . . ?
 N00O C01Z C02I C02J -179.5(11) . . . . ?
 N00O C01Z C03J C02W 179.3(11) . . . . ?
 N00P C023 C03K C02G -0.8(19) . . . . ?
 N00P C02L C032 C02G 2.0(18) . . . . ?
 N00Q C028 C02N C021 3.1(15) . . . . ?
 N00Q C03E C03R C021 2(2) . . . . ?
 N00R N00O C01Z C02I -176.8(11) . . . . ?
 N00R N00O C01Z C03J 5.5(17) . . . . ?
 N00R C027 C031 C02D 179.5(12) . . . . ?
 N00R C027 C035 C03G -177.7(10) . . . . ?
 N00S N012 C02G C032 -175.6(11) . . . . ?
 N00S N012 C02G C03K 6.4(18) . . . . ?
 N00S C01T C02V C02B -178.6(11) . . . . ?
 N00S C01T C037 C03D -179.1(11) . . . . ?
 N00T C02Q C02Z C02P -2.0(16) . . . . ?
 N00T C038 C03C C02P 3.6(19) . . . . ?
 N00U N00Z C01I C02C 172.9(11) . . . . ?
 N00U N00Z C01I C034 -6.9(17) . . . . ?
 N00U C01N C022 C02X 179.3(11) . . . . ?
 N00U C01N C024 C02Y 177.9(11) . . . . ?
 N00W N00Y C01F C01K 3.9(17) . . . . ?
 N00W N00Y C01F C01U -174.0(10) . . . . ?
 N00W C019 C020 C02K -179.4(11) . . . . ?
 N00W C019 C02O C030 -179.6(12) . . . . ?
 N00X C02W C03J C01Z -2.0(19) . . . . ?
 N00Y N00W C019 C020 177.0(11) . . . . ?
 N00Y N00W C019 C02O -3.6(17) . . . . ?
 N00Y C01F C01K C02U 179.5(12) . . . . ?
 N00Y C01F C01U C02E 178.4(10) . . . . ?
 N00Z N00U C01N C022 5.8(16) . . . . ?
 N00Z N00U C01N C024 -173.5(10) . . . . ?
 N00Z C01I C02C C02H 179.5(11) . . . . ?
 N00Z C01I C034 C036 -179.6(12) . . . . ?
 N010 C025 C03F C01M -2.2(18) . . . . ?
 N011 N01D C02P C02Z 15.1(17) . . . . ?
 N011 N01D C02P C03C -167.1(11) . . . . ?
 N011 C01J C03U C03O 179.3(13) . . . . ?
 N011 C01J C045 C03N -179.9(13) . . . . ?
 N012 N00S C01T C02V -8.5(17) . . . . ?
 N012 N00S C01T C037 173.8(11) . . . . ?
 N012 C02G C032 C02L -179.5(11) . . . . ?
 N012 C02G C03K C023 178.8(12) . . . . ?
 N013 N01B C02T C02A -16.0(18) . . . . ?
 N013 N01B C02T C039 170.6(12) . . . . ?
 N013 C01X C03I C03H 177.8(11) . . . . ?
 N013 C01X C03M C03L -178.3(11) . . . . ?
 N014 N00L C01H C02R 16.7(16) . . . . ?
 N014 N00L C01H C03Z -163.7(12) . . . . ?
 N014 C021 C02N C028 176.6(11) . . . . ?
 N014 C021 C03R C03E -178.9(12) . . . . ?
 C015 C02S C03Z C01H 0.7(19) . . . . ?
 O016 C01R C026 C03H -150.3(12) . . . . ?
 O016 C01R C026 C03L 28.4(16) . . . . ?
 N017 N00K C01A C03V 163.2(12) . . . . ?
 N017 N00K C01A C044 -14.5(17) . . . . ?
 N017 C01M C029 C02M -177.4(11) . . . . ?
 N017 C01M C03F C025 178.5(11) . . . . ?
 C018 C02D C031 C027 -1(2) . . . . ?
 C019 N00W N00Y C01F 179.5(10) . . . . ?
 C019 C020 C02K N00M -2.4(18) . . . . ?
 C019 C02O C030 N00M 0(2) . . . . ?
 C01A N00K N017 C01M -174.7(10) . . . . ?
 N01B N013 C01X C03I -19.5(16) . . . . ?
 N01B N013 C01X C03M 164.0(12) . . . . ?
 N01B C02T C039 C033 179.1(12) . . . . ?
 C01C C01E C02B C02V -178.3(11) . . . . ?
 C01C C01E C03D C037 -179.6(11) . . . . ?
 N01D N011 C01J C03U -162.1(13) . . . . ?
 N01D N011 C01J C045 16.1(16) . . . . ?
 N01D C02P C02Z C02Q 180.0(11) . . . . ?
 N01D C02P C03C C038 179.1(11) . . . . ?
 C01E C02B C02V C01T 0.0(19) . . . . ?
 C01F C01K C02U C01G 3.1(19) . . . . ?
 C01F C01U C02E C01G 1.5(17) . . . . ?
 C01H N00L N014 C021 -179.8(10) . . . . ?
 C01H C02R C041 C015 -5(2) . . . . ?
 C01I C02C C02H N00N -0.2(19) . . . . ?
 C01I C034 C036 N00N 0(2) . . . . ?
 C01J N011 N01D C02P 175.3(10) . . . . ?
 C01K C01F C01U C02E 0.4(18) . . . . ?
 C01L C015 C02S C03Z 176.4(11) . . . . ?
 C01L C015 C041 C02R -174.1(11) . . . . ?
 C01M C029 C02M N010 0.7(15) . . . . ?
 C01N N00U N00Z C01I 178.8(9) . . . . ?
 C01N C022 C02X C01W 2.6(19) . . . . ?
 C01N C024 C02Y C01W 3.0(19) . . . . ?
 C01O C03B C03V C01A 1(2) . . . . ?
 C01O C03Y C044 C01A 1(2) . . . . ?
 C01P N00H C033 C039 1.9(18) . . . . ?
 C01P C02A C02T N01B -174.6(11) . . . . ?
 C01P C02A C02T C039 -1.5(17) . . . . ?
 C01Q C03N C045 C01J 4(2) . . . . ?
 C01Q C03O C03U C01J -3(2) . . . . ?
 C01R C026 C03H C03I 175.5(12) . . . . ?
 C01R C026 C03L C03M -176.2(11) . . . . ?
 C01S C018 C02D C031 -176.9(12) . . . . ?
 C01S C018 C03G C035 178.9(10) . . . . ?
 C01T N00S N012 C02G -178.5(10) . . . . ?
 C01T C037 C03D C01E -4.1(18) . . . . ?
 C01U C01F C01K C02U -2.7(18) . . . . ?
 C01V C01O C03B C03V 174.7(13) . . . . ?
 C01V C01O C03Y C044 -175.9(12) . . . . ?
 C01X N013 N01B C02T -178.2(10) . . . . ?
 C01Y C01Q C03N C045 172.9(13) . . . . ?
 C01Y C01Q C03O C03U -173.7(13) . . . . ?
 C01Z N00O N00R C027 -179.9(10) . . . . ?
 C01Z C02I C02J N00X 2.0(19) . . . . ?
 C020 C019 C02O C030 -0.1(19) . . . . ?
 C022 C01N C024 C02Y -1.4(19) . . . . ?
 C023 N00P C02L C032 -2.0(16) . . . . ?
 C024 C01N C022 C02X -1.4(18) . . . . ?
 C025 N010 C02M C029 -0.8(15) . . . . ?
 C026 C03H C03I C01X 5(2) . . . . ?
 C026 C03L C03M C01X -3.5(19) . . . . ?
 C027 C035 C03G C018 -2.5(17) . . . . ?
 C028 N00Q C03E C03R 0.6(18) . . . . ?
 C029 C01M C03F C025 2.1(18) . . . . ?
 C02A C02T C039 C033 5(2) . . . . ?
 C02B C01E C03D C037 3.1(18) . . . . ?
 C02C C01I C034 C036 0.7(19) . . . . ?
 C02D C018 C01S O005 -21.6(15) . . . . ?
 C02D C018 C01S O00J 160.0(11) . . . . ?
 C02D C018 C03G C035 2.0(17) . . . . ?
 C02E C01G C02F O00A -159.9(10) . . . . ?
 C02E C01G C02F O00D 16.9(16) . . . . ?
 C02E C01G C02U C01K -1.2(18) . . . . ?
 C02F C01G C02E C01U -179.0(10) . . . . ?
 C02F C01G C02U C01K 176.6(11) . . . . ?
 C02H N00N C036 C034 -1.3(18) . . . . ?
 C02I C01Z C03J C02W 1.6(18) . . . . ?
 C02J N00X C02W C03J 2.1(18) . . . . ?
 C02K N00M C030 C02O -1.5(18) . . . . ?
 C02L N00P C023 C03K 1.4(17) . . . . ?
 C02M N010 C025 C03F 1.5(16) . . . . ?
 C02N C021 C03R C03E -1(2) . . . . ?
 C02O C019 C020 C02K 1.1(18) . . . . ?
 C02Q N00T C038 C03C -3.4(17) . . . . ?
 C02R C01H C03Z C02S -2.3(19) . . . . ?
 C02S C015 C01L O009 150.5(10) . . . . ?
 C02S C015 C01L O00V -26.5(15) . . . . ?
 C02S C015 C041 C02R 3.8(19) . . . . ?
 C02U C01G C02E C01U -1.2(17) . . . . ?
 C02U C01G C02F O00A 22.3(16) . . . . ?
 C02U C01G C02F O00D -160.9(11) . . . . ?
 C02V C01T C037 C03D 3.2(19) . . . . ?
 C02W N00X C02J C02I -2.1(17) . . . . ?
 C02X C01W C02Y C024 -1.7(18) . . . . ?
 C02X C01W C03A O00B 19.3(16) . . . . ?
 C02X C01W C03A O00E -162.1(11) . . . . ?
 C02Y C01W C02X C022 -1.1(19) . . . . ?
 C02Y C01W C03A O00B -161.6(10) . . . . ?
 C02Y C01W C03A O00E 17.0(16) . . . . ?
 C02Z C02P C03C C038 -3.0(18) . . . . ?
 C030 N00M C02K C020 2.6(17) . . . . ?
 C031 C027 C035 C03G 1.2(18) . . . . ?
 C032 C02G C03K C023 0.8(19) . . . . ?
 C033 N00H C01P C02A 2.2(16) . . . . ?
 C034 C01I C02C C02H -0.8(19) . . . . ?
 C035 C027 C031 C02D 0.7(19) . . . . ?
 C036 N00N C02H C02C 1.3(17) . . . . ?
 C037 C01T C02V C02B -1.2(19) . . . . ?
 C038 N00T C02Q C02Z 2.6(16) . . . . ?
 C03A C01W C02X C022 178.1(11) . . . . ?
 C03A C01W C02Y C024 179.1(11) . . . . ?
 C03B C01O C01V O008 -153.6(12) . . . . ?
 C03B C01O C01V O00G 20.6(16) . . . . ?
 C03B C01O C03Y C044 0(2) . . . . ?
 C03C C02P C02Z C02Q 2.2(16) . . . . ?
 C03D C01E C02B C02V -1.0(18) . . . . ?
 C03E N00Q C028 C02N -2.9(15) . . . . ?
 C03F C01M C029 C02M -1.4(16) . . . . ?
 C03G C018 C01S O005 161.6(10) . . . . ?
 C03G C018 C01S O00J -16.8(15) . . . . ?
 C03G C018 C02D C031 0.0(19) . . . . ?
 C03H C026 C03L C03M 2.6(18) . . . . ?
 C03I C01X C03M C03L 5.2(19) . . . . ?
 C03J C01Z C02I C02J -1.7(19) . . . . ?
 C03K C02G C032 C02L -1.4(19) . . . . ?
 C03L C026 C03H C03I -3.3(19) . . . . ?
 C03M C01X C03I C03H -6(2) . . . . ?
 C03N C01Q C01Y O007 -23.7(15) . . . . ?
 C03N C01Q C01Y O00I 161.5(12) . . . . ?
 C03N C01Q C03O C03U 5(2) . . . . ?
 C03O C01Q C01Y O007 154.7(11) . . . . ?
 C03O C01Q C01Y O00I -20.0(16) . . . . ?
 C03O C01Q C03N C045 -6(2) . . . . ?
 C03P C04Q C04Y C03T -1(3) . . . . ?
 C03P C04U C055 C03T -3(3) . . . . ?
 C03Q C04A C04T C040 -7(3) . . . . ?
 C03Q C04D C04L C040 7(3) . . . . ?
 C03R C021 C02N C028 -0.8(17) . . . . ?
 C03S C04O C058 C04R -8(3) . . . . ?
 C03U C01J C045 C03N -2(2) . . . . ?
 C03V C01A C044 C03Y -1(2) . . . . ?
 C03W C04W C05A C04I 1(4) . . . . ?
 C03X C04R C058 C04O 8(3) . . . . ?
 C03Y C01O C01V O008 22.7(15) . . . . ?
 C03Y C01O C01V O00G -163.1(12) . . . . ?
 C03Y C01O C03B C03V -2(2) . . . . ?
 C03Z C01H C02R C041 4.6(19) . . . . ?
 C041 C015 C01L O009 -31.6(14) . . . . ?
 C041 C015 C01L O00V 151.3(12) . . . . ?
 C041 C015 C02S C03Z -1.4(18) . . . . ?
 C042 C046 C047 C04P 176.4(17) . . . . ?
 C042 C046 C047 C04Z -1(3) . . . . ?
 C042 C04F C053 C04Z 2(3) . . . . ?
 C043 C03T C04Y C04Q 177.8(18) . . . . ?
 C043 C03T C055 C04U -175.8(16) . . . . ?
 C044 C01A C03V C03B 0(2) . . . . ?
 C045 C01J C03U C03O 1(2) . . . . ?
 C046 C042 C04F C053 -2(3) . . . . ?
 C046 C042 C04F C05G 180(2) . . . . ?
 C046 C047 C04Z C053 2(3) . . . . ?
 C047 C04Z C053 C04F -3(3) . . . . ?
 C048 C04H C059 C05I 8(4) . . . . ?
 C048 C04H C059 C9 171(2) . . . . ?
 C048 C04X C14 C05I -12(4) . . . . ?
 C049 C04M C054 C04V 2(3) . . . . ?
 C04A C03Q C04D C04L -9(2) . . . . ?
 C04B C03W C04W C05A -178(2) . . . . ?
 C04B C03W C051 C050 176.4(15) . . . . ?
 C04C C04V C054 C04M 0(3) . . . . ?
 C04D C03Q C04A C04T 8(2) . . . . ?
 C04E C05E C05L C057 -14(5) . . . . ?
 C04F C042 C046 C047 1(3) . . . . ?
 C04G C057 C05L C05E 12(5) . . . . ?
 C04H C048 C04X C05K 176.6(18) . . . . ?
 C04H C048 C04X C14 -1(3) . . . . ?
 C04H C059 C05I C14 -21(5) . . . . ?
 C04I C050 C051 C03W 3(3) . . . . ?
 C04J C04E C05E C05L 5(4) . . . . ?
 C04J C04G C057 C05F -169(2) . . . . ?
 C04J C04G C057 C05L -3(4) . . . . ?
 C04K C049 C04M C054 -2(3) . . . . ?
 C04K C04C C04V C054 -2(3) . . . . ?
 C04K C04C C04V C05J -179.7(18) . . . . ?
 C04L C040 C04T C04A 6(3) . . . . ?
 C04M C049 C04K C04C 0(3) . . . . ?
 C04N C03S C04O C058 6(2) . . . . ?
 C04N C03X C04R C058 -6(2) . . . . ?
 C04N C03X C04R C15 174(2) . . . . ?
 C04O C03S C04N C03X -5(3) . . . . ?
 C04P C047 C04Z C053 -175.4(17) . . . . ?
 C04Q C03P C04U C055 0(3) . . . . ?
 C04R C03X C04N C03S 5(3) . . . . ?
 C04S C03P C04Q C04Y 179.4(19) . . . . ?
 C04S C03P C04U C055 -177.5(17) . . . . ?
 C04T C040 C04L C04D -5(2) . . . . ?
 C04U C03P C04Q C04Y 2(3) . . . . ?
 C04V C04C C04K C049 2(3) . . . . ?
 C04W C03W C051 C050 -5(2) . . . . ?
 C04X C048 C04H C059 4(3) . . . . ?
 C04Y C03T C055 C04U 4(3) . . . . ?
 C050 C04I C05A C04W -3(3) . . . . ?
 C051 C03W C04W C05A 4(3) . . . . ?
 C052 C049 C04K C04C 179.0(17) . . . . ?
 C052 C049 C04M C054 179.2(17) . . . . ?
 C055 C03T C04Y C04Q -2(3) . . . . ?
 C056 C03Q C04A C04T -173.6(18) . . . . ?
 C056 C03Q C04D C04L 173.1(18) . . . . ?
 C057 C04G C04J C04E -6(3) . . . . ?
 C059 C05I C14 C04X 24(4) . . . . ?
 C05A C04I C050 C051 2(3) . . . . ?
 C05B C03S C04N C03X 176(2) . . . . ?
 C05B C03S C04O C058 -174.6(18) . . . . ?
 C05C C040 C04L C04D 174.8(18) . . . . ?
 C05C C040 C04T C04A -174.3(19) . . . . ?
 C05D C04I C050 C051 177.9(16) . . . . ?
 C05D C04I C05A C04W -179.6(19) . . . . ?
 C05E C04E C04J C04G 4(3) . . . . ?
 C05F C057 C05L C05E 177(3) . . . . ?
 C05G C04F C053 C04Z -179.1(19) . . . . ?
 C05H C04E C04J C04G -176.3(17) . . . . ?
 C05H C04E C05E C05L -175(3) . . . . ?
 C05J C04V C054 C04M 177.9(19) . . . . ?
 C05K C04X C14 C05I 170(2) . . . . ?
 C9 C059 C05I C14 175(3) . . . . ?
 C15 C04R C058 C04O -172.3(19) . . . . ?

loop_
  _smtbx_masks_void_nr
  _smtbx_masks_void_average_x
  _smtbx_masks_void_average_y
  _smtbx_masks_void_average_z
  _smtbx_masks_void_volume
  _smtbx_masks_void_count_electrons
  _smtbx_masks_void_content
 1 0.031 0.118 0.002 461.0 15.2 ?
 2 -0.426 -0.118 0.502 461.0 15.2 ?
 3 -0.577 0.382 0.502 461.0 15.2 ?
 4 -0.910 0.618 0.002 461.0 15.2 ?

_smtbx_masks_void_probe_radius     1.2
_smtbx_masks_void_truncation_radius  1.2
_shelx_res_file
;
TITL a_a.res in P1
REM Old TITL A in P-1
REM SHELXT solution in P1: R1 0.160, Rweak 0.004, Alpha 0.000
REM <I/s> 0.000 for 0 systematic absences, Orientation as input
REM Flack x = 0.392 ( 0.021 ) from 2325 Parsons' quotients
REM Formula found by SHELXT: C143 N18 O36 Cu4
CELL 1.54178 9.8141 15.9564 23.2243 89.201 83.93 82.899
ZERR 1 0.0004 0.0006 0.0009 0.002 0.002 0.002
LATT -1
SFAC C H Cu N O
UNIT 160 146 4 24 16
ISOR 0.01 0.02 C04D C056 C057 C058 C05F C05G C05I C05K C05L C9 C14 C15 C04L =
 C05B C05C

L.S. 4 0 0
PLAN  8
SIZE 0.1 0.2 0.2
TEMP -173.15
CONF
BOND
list 4
MORE -1
BOND $H
fmap 2 53
acta
TWIN -1 0 0 0 -1 0 0 0 -1 2
REM <olex2.extras>
REM <HklSrc "%.\\A.hkl">
REM </olex2.extras>

WGHT    0.113800   12.161701
BASF   0.33536
FVAR       0.37694
CU01  3    0.097071    0.781458    0.739737    11.00000    0.02424    0.03526 =
         0.01991   -0.00016   -0.00280    0.00539
CU02  3    1.596391   -0.214110   -0.260179    11.00000    0.02520    0.03307 =
         0.01931   -0.00063   -0.00228    0.00548
CU03  3   -0.532760    1.285819    1.259121    11.00000    0.02557    0.03235 =
         0.02040   -0.00071   -0.00391    0.00586
CU04  3    0.967529    0.282233    0.258481    11.00000    0.02499    0.03432 =
         0.02052   -0.00007   -0.00439    0.00458
O005  5    0.831951    0.347291    0.313978    11.00000    0.01993    0.04386 =
         0.02521   -0.00078   -0.00404    0.00014
O006  5   -0.670131    1.348802    1.314742    11.00000    0.01805    0.04069 =
         0.02599    0.00075   -0.00563   -0.00284
O007  5    0.182646    0.705914    0.795940    11.00000    0.03222    0.02834 =
         0.02487   -0.00044   -0.00693   -0.00172
O008  5    1.081581    0.205939    0.202664    11.00000    0.03031    0.03318 =
         0.02344   -0.00231   -0.00031   -0.00250
O009  5   -0.430104    1.209839    1.200386    11.00000    0.02483    0.03751 =
         0.02305   -0.00345    0.00296    0.00271
O00A  5   -0.011894    0.846272    0.684004    11.00000    0.02344    0.04621 =
         0.02252    0.00024    0.00296    0.00399
O00B  5    1.487763   -0.150318   -0.315669    11.00000    0.02357    0.04455 =
         0.02349   -0.00436    0.00230    0.00474
O00C  5    1.669544   -0.290181   -0.201670    11.00000    0.03538    0.03547 =
         0.02324   -0.00167   -0.00349    0.00478
O00D  5   -0.222379    0.865918    0.734002    11.00000    0.02528    0.03463 =
         0.02156    0.00012   -0.00178    0.00266
O00E  5    1.276363   -0.134041   -0.265822    11.00000    0.02371    0.04301 =
         0.02283    0.00330   -0.00294    0.00049
O00F  5   -0.857248    1.366767    1.264840    11.00000    0.02715    0.03022 =
         0.02019   -0.00367   -0.00735    0.00522
O00G  5    0.910118    0.128211    0.218330    11.00000    0.02925    0.05822 =
         0.06795   -0.02641    0.01575   -0.01129
N00H  4    1.905687   -0.654002    0.188599    11.00000    0.02314    0.03209 =
         0.03284    0.00205   -0.00372   -0.00286
O00I  5    0.018038    0.628908    0.780095    11.00000    0.04284    0.04486 =
         0.05954    0.01571   -0.02834   -0.01356
O00J  5    0.645027    0.364988    0.264246    11.00000    0.02559    0.03842 =
         0.02406   -0.00500   -0.01094    0.00282
N00K  4    1.249914   -0.049388   -0.006354    11.00000    0.02323    0.04435 =
         0.04344   -0.00931   -0.00584   -0.00015
AFIX  43
H00K  2    1.203541   -0.087125   -0.020039    11.00000   -1.20000
AFIX   0
N00L  4   -0.243042    0.942858    0.996141    11.00000    0.03948    0.04974 =
         0.02701   -0.00911    0.00119    0.00294
N00M  4   -0.458254    1.216488    0.326037    11.00000    0.02711    0.03886 =
         0.02018   -0.00351   -0.00429    0.00636
N00N  4    1.041531    0.214709   -0.674364    11.00000    0.02415    0.03491 =
         0.02458   -0.00413   -0.00319    0.00166
N00O  4    0.445069    0.567592    0.539455    11.00000    0.03426    0.04175 =
         0.02833   -0.00613   -0.00056    0.00619
N00P  4   -1.297606    1.716153    1.672839    11.00000    0.02414    0.02964 =
         0.01908   -0.00280   -0.00428    0.00395
N00Q  4    0.000599    0.845335    0.809261    11.00000    0.02568    0.03440 =
         0.02832    0.00051    0.00008    0.00091
N00R  4    0.407484    0.578479    0.489956    11.00000    0.03870    0.04680 =
         0.02499   -0.00751   -0.00337    0.00146
N00S  4   -1.093073    1.581449    1.491246    11.00000    0.03439    0.04553 =
         0.02509   -0.00865   -0.00717    0.00073
N00T  4    0.410154    0.353314    1.189024    11.00000    0.02679    0.03827 =
         0.03249   -0.00169   -0.00554    0.00442
N00U  4    1.149362    0.081306   -0.491389    11.00000    0.03445    0.03943 =
         0.02652    0.00705   -0.00182   -0.00386
O00V  5   -0.562286    1.109479    1.229284    11.00000    0.04305    0.06680 =
         0.07487   -0.03924    0.02463   -0.02657
N00W  4   -0.286148    1.067013    0.457173    11.00000    0.03910    0.04813 =
         0.02221    0.00555   -0.00836    0.00162
N00X  4    0.204485    0.713416    0.672636    11.00000    0.02213    0.02826 =
         0.02743    0.00169   -0.00611    0.00279
N00Y  4   -0.345218    1.079862    0.507262    11.00000    0.03602    0.04355 =
         0.02823    0.00964   -0.00646   -0.00137
N00Z  4    1.211858    0.068466   -0.540904    11.00000    0.03784    0.04348 =
         0.03713    0.01162   -0.01255   -0.00339
N010  4    1.504121   -0.147348   -0.190434    11.00000    0.03155    0.04650 =
         0.01659   -0.00084   -0.00026    0.00527
N011  4    0.247178    0.450063    1.005053    11.00000    0.02275    0.04457 =
         0.03489    0.00688   -0.00653   -0.00255
N012  4   -1.059513    1.568217    1.541357    11.00000    0.04676    0.05181 =
         0.02289   -0.00894    0.00016    0.01203
N013  4    1.754425   -0.556444    0.002431    11.00000    0.03638    0.04086 =
         0.03531    0.01145   -0.00835   -0.00565
AFIX  43
H013  2    1.740594   -0.609821    0.005783    11.00000   -1.20000
AFIX   0
N014  4   -0.178186    0.979514    0.958636    11.00000    0.05377    0.05821 =
         0.03839   -0.01331    0.00966   -0.01758
C015  1   -0.409904    1.087103    1.143203    11.00000    0.02504    0.04178 =
         0.02602    0.00258   -0.00835    0.00528
O016  5    1.551515   -0.390666   -0.231202    11.00000    0.05573    0.06903 =
         0.06224    0.03121   -0.03888   -0.03107
N017  4    1.365029   -0.031827   -0.031622    11.00000    0.04050    0.04753 =
         0.05517   -0.01839    0.00447   -0.00838
C018  1    0.632811    0.431124    0.355985    11.00000    0.02360    0.03684 =
         0.01898   -0.00141    0.00092    0.00579
C019  1   -0.348391    1.119349    0.414893    11.00000    0.03907    0.03940 =
         0.02454    0.00509   -0.00923   -0.00458
C01A  1    1.201768   -0.003307    0.045793    11.00000    0.02076    0.04907 =
         0.02886   -0.00701   -0.00196    0.00210
N01B  4    1.802814   -0.518279    0.039686    11.00000    0.07232    0.04127 =
         0.04534    0.01274   -0.02578   -0.02258
C01C  1   -0.795048    1.378059    1.307689    11.00000    0.02047    0.02313 =
         0.02760   -0.00208   -0.00115    0.00436
N01D  4    0.345700    0.468414    1.030645    11.00000    0.05133    0.04909 =
         0.05062    0.01995   -0.02147   -0.01413
C01E  1   -0.869733    1.431762    1.357242    11.00000    0.02982    0.03438 =
         0.02321    0.00020   -0.00433    0.00411
C01F  1   -0.284695    1.027345    0.550121    11.00000    0.03537    0.03421 =
         0.02617    0.00397   -0.00338    0.00149
C01G  1   -0.187987    0.929079    0.641193    11.00000    0.02994    0.03765 =
         0.02176    0.00222   -0.00652    0.00497
C01H  1   -0.302030    0.995072    1.045426    11.00000    0.02658    0.03572 =
         0.02567   -0.00269   -0.00027    0.00997
C01I  1    1.149690    0.119924   -0.584693    11.00000    0.03625    0.04631 =
         0.01910    0.00685   -0.00537    0.00340
C01J  1    0.224092    0.496397    0.953770    11.00000    0.02403    0.04737 =
         0.02634   -0.00015   -0.00179   -0.00437
C01K  1   -0.165945    0.969725    0.540541    11.00000    0.02741    0.05037 =
         0.02683    0.00346    0.00761    0.00515
AFIX  43
H01K  2   -0.118878    0.962798    0.502691    11.00000   -1.20000
AFIX   0
C01L  1   -0.475894    1.139805    1.195444    11.00000    0.02489    0.05429 =
         0.02430   -0.00585   -0.00350    0.00463
C01M  1    1.404720   -0.072637   -0.085721    11.00000    0.03772    0.04216 =
         0.03832   -0.00362    0.00378   -0.00691
C01N  1    1.209525    0.028953   -0.448218    11.00000    0.03301    0.03340 =
         0.02872    0.00914   -0.00343   -0.00210
C01O  1    1.086307    0.087611    0.142316    11.00000    0.02466    0.04256 =
         0.02205   -0.00395   -0.00532    0.00136
C01P  1    1.828291   -0.686831    0.153206    11.00000    0.03233    0.03300 =
         0.03521    0.00581   -0.00526   -0.01346
AFIX  43
H01P  2    1.794833   -0.739070    0.163182    11.00000   -1.20000
AFIX   0
C01Q  1    0.156435    0.587807    0.855826    11.00000    0.02512    0.02765 =
         0.02804    0.00234   -0.00173   -0.00006
C01R  1    1.622558   -0.361076   -0.197037    11.00000    0.02500    0.04646 =
         0.02492   -0.00058   -0.00382    0.00303
C01S  1    0.707254    0.376264    0.307126    11.00000    0.02377    0.02223 =
         0.03333   -0.00330   -0.00129    0.00542
C01T  1   -1.013145    1.527875    1.448303    11.00000    0.03325    0.03976 =
         0.02396   -0.00681   -0.00431    0.00110
C01U  1   -0.355989    1.034366    0.605172    11.00000    0.03134    0.03048 =
         0.03387    0.00642   -0.00218    0.00559
AFIX  43
H01U  2   -0.437375    1.073353    0.611798    11.00000   -1.20000
AFIX   0
C01V  1    1.020888    0.143922    0.193610    11.00000    0.02285    0.03809 =
         0.03349   -0.00207   -0.00209    0.00596
C01W  1    1.307440   -0.069310   -0.357571    11.00000    0.02659    0.03753 =
         0.02254    0.00462   -0.00352    0.00721
C01X  1    1.722502   -0.505045   -0.047391    11.00000    0.03163    0.04307 =
         0.02775    0.00044   -0.00702    0.00899
C01Y  1    0.116330    0.642991    0.805668    11.00000    0.02393    0.03884 =
         0.03540   -0.00006   -0.01125    0.00439
C01Z  1    0.361145    0.619283    0.582666    11.00000    0.03522    0.03540 =
         0.02363   -0.00732   -0.00018    0.00947
C020  1   -0.285692    1.112267    0.358669    11.00000    0.03150    0.04429 =
         0.02383   -0.00279   -0.00072    0.01332
AFIX  43
H020  2   -0.205130    1.073369    0.349491    11.00000   -1.20000
AFIX   0
C021  1   -0.118781    0.931211    0.909442    11.00000    0.05020    0.03446 =
         0.03052   -0.00429    0.00107    0.00312
C022  1    1.332758   -0.025442   -0.458307    11.00000    0.03197    0.04331 =
         0.02893    0.00860   -0.00012    0.00430
AFIX  43
H022  2    1.381785   -0.029822   -0.495882    11.00000   -1.20000
AFIX   0
C023  1   -1.331608    1.721820    1.618529    11.00000    0.03822    0.03516 =
         0.02760   -0.00087   -0.00483    0.01095
AFIX  43
H023  2   -1.410181    1.759764    1.610949    11.00000   -1.20000
AFIX   0
C024  1    1.137297    0.034054   -0.394494    11.00000    0.03764    0.04174 =
         0.02790    0.01048   -0.00192    0.00986
AFIX  43
H024  2    1.054815    0.072120   -0.387889    11.00000   -1.20000
AFIX   0
C025  1    1.556091   -0.079207   -0.173266    11.00000    0.03235    0.03737 =
         0.04128   -0.00301    0.00528   -0.00134
AFIX  43
H025  2    1.626093   -0.056820   -0.198063    11.00000   -1.20000
AFIX   0
C026  1    1.660798   -0.413072   -0.145261    11.00000    0.02547    0.04828 =
         0.02260   -0.00092   -0.00245    0.00387
C027  1    0.490174    0.527082    0.446108    11.00000    0.03802    0.03619 =
         0.02147   -0.00373   -0.00435    0.00039
C028  1   -0.095031    0.812557    0.844965    11.00000    0.03414    0.03673 =
         0.02875   -0.00589   -0.00448   -0.00456
AFIX  43
H028  2   -0.123400    0.760215    0.835210    11.00000   -1.20000
AFIX   0
C029  1    1.350210   -0.144236   -0.103939    11.00000    0.02452    0.04184 =
         0.03329   -0.00303   -0.00186    0.00396
AFIX  43
H029  2    1.279239   -0.167844   -0.080492    11.00000   -1.20000
AFIX   0
C02A  1    1.794901   -0.646987    0.102058    11.00000    0.03249    0.04245 =
         0.02943    0.00555   -0.00793   -0.00010
AFIX  43
H02A  2    1.742321   -0.672817    0.076836    11.00000   -1.20000
AFIX   0
C02B  1   -0.823398    1.424896    1.412574    11.00000    0.03790    0.04519 =
         0.01649   -0.00478   -0.00249    0.01066
AFIX  43
H02B  2   -0.743217    1.387427    1.418759    11.00000   -1.20000
AFIX   0
C02C  1    1.221030    0.116693   -0.639360    11.00000    0.03772    0.04470 =
         0.02749    0.00359    0.00222    0.01803
AFIX  43
H02C  2    1.307061    0.082203   -0.646797    11.00000   -1.20000
AFIX   0
C02D  1    0.677206    0.425713    0.411166    11.00000    0.03600    0.05646 =
         0.02800   -0.01118   -0.00911    0.01731
AFIX  43
H02D  2    0.758056    0.388910    0.417435    11.00000   -1.20000
AFIX   0
C02E  1   -0.309909    0.985331    0.650355    11.00000    0.02335    0.04020 =
         0.03074    0.00114   -0.00018    0.00561
AFIX  43
H02E  2   -0.360690    0.989686    0.687577    11.00000   -1.20000
AFIX   0
C02F  1   -0.141244    0.875361    0.690890    11.00000    0.03120    0.03522 =
         0.02543   -0.00445   -0.00558    0.01118
C02G  1   -1.142267    1.620636    1.583841    11.00000    0.03187    0.04352 =
         0.02634   -0.00666   -0.00133    0.00493
C02H  1    1.164004    0.165251   -0.683556    11.00000    0.02848    0.04093 =
         0.02224    0.00027   -0.00436    0.01183
AFIX  43
H02H  2    1.212842    0.163409   -0.721173    11.00000   -1.20000
AFIX   0
C02I  1    0.399532    0.614508    0.638577    11.00000    0.02870    0.04841 =
         0.03075   -0.00512   -0.00744    0.01375
AFIX  43
H02I  2    0.479348    0.578212    0.646850    11.00000   -1.20000
AFIX   0
C02J  1    0.322143    0.662256    0.681980    11.00000    0.03358    0.03296 =
         0.02629    0.00118   -0.00190    0.00763
AFIX  43
H02J  2    0.351544    0.659546    0.719715    11.00000   -1.20000
AFIX   0
C02K  1   -0.341719    1.162486    0.316018    11.00000    0.02402    0.03203 =
         0.03310   -0.00122   -0.00484    0.00689
AFIX  43
H02K  2   -0.295823    1.158704    0.277853    11.00000   -1.20000
AFIX   0
C02L  1   -1.182931    1.663115    1.683921    11.00000    0.02691    0.02801 =
         0.03030    0.00031   -0.00637    0.00559
AFIX  43
H02L  2   -1.155231    1.659430    1.721943    11.00000   -1.20000
AFIX   0
C02M  1    1.402468   -0.178620   -0.156278    11.00000    0.03038    0.04229 =
         0.02703   -0.00899   -0.00544   -0.00258
AFIX  43
H02M  2    1.365770   -0.226562   -0.169210    11.00000   -1.20000
AFIX   0
C02N  1   -0.154610    0.852925    0.896230    11.00000    0.02800    0.04743 =
         0.03167   -0.00732   -0.00339    0.00592
AFIX  43
H02N  2   -0.219052    0.826922    0.921764    11.00000   -1.20000
AFIX   0
C02O  1   -0.467361    1.176129    0.425944    11.00000    0.04562    0.04822 =
         0.02294    0.00060   -0.00051    0.01496
AFIX  43
H02O  2   -0.513063    1.182497    0.464062    11.00000   -1.20000
AFIX   0
C02P  1    0.362175    0.426489    1.084508    11.00000    0.04613    0.03586 =
         0.03257    0.00500   -0.01372   -0.00158
C02Q  1    0.324667    0.322485    1.155393    11.00000    0.02718    0.04718 =
         0.03459    0.00489   -0.00431   -0.00458
AFIX  43
H02Q  2    0.279961    0.275336    1.168874    11.00000   -1.20000
AFIX   0
C02R  1   -0.315630    1.081860    1.043109    11.00000    0.05562    0.04975 =
         0.05996   -0.00409   -0.00140   -0.00830
AFIX  43
H02R  2   -0.291878    1.110002    1.007830    11.00000   -1.20000
AFIX   0
C02S  1   -0.398780    0.999104    1.144494    11.00000    0.04070    0.06991 =
         0.04399   -0.00436    0.00325   -0.00739
AFIX  43
H02S  2   -0.427777    0.970683    1.179003    11.00000   -1.20000
AFIX   0
C02T  1    1.838205   -0.570588    0.088399    11.00000    0.04962    0.03622 =
         0.02602    0.00277   -0.01010    0.00247
C02U  1   -0.116693    0.922902    0.585631    11.00000    0.02869    0.05077 =
         0.02626    0.00454   -0.00261    0.01686
AFIX  43
H02U  2   -0.033112    0.885810    0.579044    11.00000   -1.20000
AFIX   0
C02V  1   -0.895265    1.473220    1.458622    11.00000    0.03609    0.05523 =
         0.02260   -0.00858   -0.00656    0.00920
AFIX  43
H02V  2   -0.864565    1.468963    1.496118    11.00000   -1.20000
AFIX   0
C02W  1    0.168711    0.717642    0.618222    11.00000    0.03809    0.04582 =
         0.02168   -0.00460   -0.00270    0.01291
AFIX  43
H02W  2    0.088800    0.754493    0.610780    11.00000   -1.20000
AFIX   0
C02X  1    1.382078   -0.072477   -0.413220    11.00000    0.02926    0.05411 =
         0.02784    0.00399   -0.00163    0.00831
AFIX  43
H02X  2    1.467682   -0.107687   -0.419527    11.00000   -1.20000
AFIX   0
C02Y  1    1.183939   -0.016222   -0.349407    11.00000    0.03210    0.04653 =
         0.03407    0.00331    0.00020    0.00711
AFIX  43
H02Y  2    1.130732   -0.014171   -0.312711    11.00000   -1.20000
AFIX   0
C02Z  1    0.299334    0.356446    1.102271    11.00000    0.02608    0.03964 =
         0.03445    0.00214   -0.00403   -0.00098
AFIX  43
H02Z  2    0.240748    0.332572    1.078680    11.00000   -1.20000
AFIX   0
C030  1   -0.518812    1.223616    0.380422    11.00000    0.03809    0.04508 =
         0.02475    0.00337   -0.00060    0.01423
AFIX  43
H030  2   -0.599926    1.262504    0.388309    11.00000   -1.20000
AFIX   0
C031  1    0.606802    0.472342    0.456698    11.00000    0.03238    0.06523 =
         0.01796   -0.00764   -0.00585    0.00953
AFIX  43
H031  2    0.636827    0.467375    0.494301    11.00000   -1.20000
AFIX   0
C032  1   -1.106669    1.614492    1.639582    11.00000    0.03147    0.04719 =
         0.02550    0.00015   -0.00541    0.00948
AFIX  43
H032  2   -1.028850    1.576488    1.647960    11.00000   -1.20000
AFIX   0
C033  1    1.948222   -0.579767    0.175310    11.00000    0.05155    0.03029 =
         0.03697    0.00435   -0.02297   -0.00058
AFIX  43
H033  2    2.005873   -0.557306    0.200022    11.00000   -1.20000
AFIX   0
C034  1    1.024984    0.171550   -0.574727    11.00000    0.04143    0.05029 =
         0.02230    0.00542    0.00335    0.01450
AFIX  43
H034  2    0.974882    0.175156   -0.537356    11.00000   -1.20000
AFIX   0
C035  1    0.445015    0.534069    0.391865    11.00000    0.04078    0.02922 =
         0.03089   -0.00416   -0.00911    0.00564
AFIX  43
H035  2    0.366236    0.572655    0.385513    11.00000   -1.20000
AFIX   0
C036  1    0.975491    0.217732   -0.620802    11.00000    0.03687    0.04929 =
         0.02244    0.00634   -0.00332    0.01086
AFIX  43
H036  2    0.890383    0.253331   -0.614017    11.00000   -1.20000
AFIX   0
C037  1   -1.057881    1.536017    1.393999    11.00000    0.03918    0.04362 =
         0.02827   -0.01169   -0.00782    0.01280
AFIX  43
H037  2   -1.135384    1.575492    1.387379    11.00000   -1.20000
AFIX   0
C038  1    0.469355    0.421534    1.171509    11.00000    0.03684    0.04247 =
         0.04104   -0.00070   -0.01581    0.00057
AFIX  43
H038  2    0.525675    0.444941    1.196355    11.00000   -1.20000
AFIX   0
C039  1    1.912226   -0.532904    0.126598    11.00000    0.08683    0.02622 =
         0.05551    0.00673   -0.03760   -0.01022
AFIX  43
H039  2    1.937288   -0.477691    0.119905    11.00000   -1.20000
AFIX   0
C03A  1    1.357999   -0.122251   -0.308741    11.00000    0.02668    0.03621 =
         0.02181   -0.00359   -0.00348    0.00783
C03B  1    1.006386    0.040642    0.113487    11.00000    0.02351    0.05280 =
         0.10554   -0.01342   -0.01089   -0.00420
AFIX  43
H03B  2    0.911929    0.038858    0.126909    11.00000   -1.20000
AFIX   0
C03C  1    0.451604    0.459058    1.118757    11.00000    0.05105    0.04098 =
         0.05310    0.01405   -0.03288   -0.01234
AFIX  43
H03C  2    0.498674    0.505623    1.106047    11.00000   -1.20000
AFIX   0
C03D  1   -0.987489    1.485160    1.348290    11.00000    0.02964    0.03487 =
         0.03407   -0.00953   -0.00890    0.01600
AFIX  43
H03D  2   -1.021148    1.487671    1.311349    11.00000   -1.20000
AFIX   0
C03E  1    0.034203    0.920555    0.822580    11.00000    0.04651    0.03143 =
         0.04114   -0.00516    0.01342    0.00063
AFIX  43
H03E  2    0.101467    0.944305    0.797102    11.00000   -1.20000
AFIX   0
C03F  1    1.510459   -0.039709   -0.119747    11.00000    0.04513    0.03892 =
         0.04683   -0.01823    0.01405   -0.00780
AFIX  43
H03F  2    1.550235    0.007434   -0.107416    11.00000   -1.20000
AFIX   0
C03G  1    0.513271    0.485577    0.347019    11.00000    0.02474    0.04650 =
         0.02198   -0.00116   -0.00607    0.00178
AFIX  43
H03G  2    0.479802    0.488819    0.310037    11.00000   -1.20000
AFIX   0
C03H  1    1.680035   -0.372967   -0.095631    11.00000    0.05522    0.02546 =
         0.09549    0.00603   -0.01963   -0.00396
AFIX  43
H03H  2    1.675703   -0.313167   -0.095254    11.00000   -1.20000
AFIX   0
C03I  1    1.706227   -0.419344   -0.045006    11.00000    0.04806    0.06060 =
         0.07003    0.01062   -0.01233    0.00268
AFIX  43
H03I  2    1.712389   -0.391103   -0.009806    11.00000   -1.20000
AFIX   0
C03J  1    0.241250    0.671625    0.572667    11.00000    0.03834    0.05096 =
         0.02837   -0.00210   -0.01003    0.00290
AFIX  43
H03J  2    0.210244    0.675468    0.535221    11.00000   -1.20000
AFIX   0
C03K  1   -1.259028    1.675661    1.572809    11.00000    0.04017    0.04988 =
         0.03051   -0.00916   -0.00938    0.01541
AFIX  43
H03K  2   -1.287608    1.681139    1.534971    11.00000   -1.20000
AFIX   0
C03L  1    1.674278   -0.500603   -0.146594    11.00000    0.04778    0.05255 =
         0.05757    0.00451   -0.01167   -0.00676
AFIX  43
H03L  2    1.664932   -0.529348   -0.181240    11.00000   -1.20000
AFIX   0
C03M  1    1.701843   -0.546130   -0.096239    11.00000    0.05027    0.03501 =
         0.07062    0.00714   -0.00801   -0.00612
AFIX  43
H03M  2    1.706167   -0.605939   -0.096122    11.00000   -1.20000
AFIX   0
C03N  1    0.286871    0.585858    0.874789    11.00000    0.03064    0.09412 =
         0.06614    0.02329   -0.00888   -0.01140
AFIX  43
H03N  2    0.354479    0.614677    0.853162    11.00000   -1.20000
AFIX   0
C03O  1    0.063674    0.539499    0.884904    11.00000    0.02789    0.04649 =
         0.10620    0.01623   -0.02170   -0.01164
AFIX  43
H03O  2   -0.023287    0.536329    0.871110    11.00000   -1.20000
AFIX   0

C03P  1   -0.232164    1.155748    0.806535    11.00000    0.05750    0.06634 =
         0.07778   -0.01126   -0.01830   -0.02270
C03Q  1    1.238517    0.165938   -0.199639    11.00000    0.03849    0.07378 =
         0.09181    0.00190   -0.00591   -0.02552
C03R  1   -0.023861    0.966724    0.871984    11.00000    0.06337    0.03156 =
         0.05697   -0.01301    0.02345   -0.01564
AFIX  43
H03R  2    0.001551    1.020806    0.879349    11.00000   -1.20000
AFIX   0

C03S  1    0.101210    0.720910    1.085621    11.00000    0.05719    0.06828 =
         0.06781   -0.01360   -0.00403   -0.02381
C03T  1   -0.385213    1.222239    0.907959    11.00000    0.04946    0.04875 =
         0.06513    0.00421   -0.00804   -0.00391
C03U  1    0.098340    0.495393    0.934628    11.00000    0.03195    0.07153 =
         0.09586    0.02483   -0.01755   -0.01954
AFIX  43
H03U  2    0.032839    0.464133    0.955440    11.00000   -1.20000
AFIX   0
C03V  1    1.066684   -0.004432    0.064064    11.00000    0.03474    0.07480 =
         0.08727   -0.01844   -0.00866   -0.01707
AFIX  43
H03V  2    1.012223   -0.036039    0.043222    11.00000   -1.20000
AFIX   0

C03W  1    0.568433    0.722615    1.091229    11.00000    0.05176    0.05198 =
         0.07316   -0.00483   -0.00662   -0.01242
C03X  1    0.105809    0.754394    1.185072    11.00000    0.06744    0.08752 =
         0.08972   -0.01680    0.01006   -0.02755
AFIX  43
H03X  2    0.092537    0.795995    1.214669    11.00000   -1.20000
AFIX   0

C03Y  1    1.224932    0.087916    0.122970    11.00000    0.03291    0.06721 =
         0.06665   -0.02125   -0.00466   -0.01021
AFIX  43
H03Y  2    1.280665    0.119933    0.142854    11.00000   -1.20000
AFIX   0
C03Z  1   -0.345581    0.953609    1.095527    11.00000    0.05828    0.03560 =
         0.07219    0.00370   -0.01599   -0.00195
AFIX  43
H03Z  2   -0.338753    0.893699    1.096121    11.00000   -1.20000
AFIX   0

C040  1    1.145091    0.221912   -0.085938    11.00000    0.06625    0.08352 =
         0.05468    0.00685   -0.02008   -0.02200
C041  1   -0.365042    1.128341    1.093519    11.00000    0.04502    0.04777 =
         0.07502   -0.00247    0.00485    0.00433
AFIX  43
H041  2   -0.367562    1.188052    1.093399    11.00000   -1.20000
AFIX   0

C042  1    2.132139   -0.708885   -0.379896    11.00000    0.10608    0.08705 =
         0.10646   -0.05323   -0.03463    0.02099
AFIX  43
H042  2    2.118984   -0.758727   -0.399415    11.00000   -1.20000
AFIX   0

C043  1   -0.471177    1.261193    0.961339    11.00000    0.05936    0.04916 =
         0.16263    0.00883   -0.00043    0.00016
AFIX 137
H04A  2   -0.556000    1.293154    0.949979    11.00000   -1.50000
H04B  2   -0.418114    1.299200    0.980019    11.00000   -1.50000
H04C  2   -0.494898    1.216366    0.988469    11.00000   -1.50000
AFIX   0

C044  1    1.281720    0.041196    0.074417    11.00000    0.02904    0.07298 =
         0.08297   -0.00727    0.00126    0.00150
AFIX  43
H044  2    1.376884    0.040524    0.061312    11.00000   -1.20000
AFIX   0
C045  1    0.319280    0.543224    0.923945    11.00000    0.03559    0.05555 =
         0.08655    0.01310   -0.01777   -0.01123
AFIX  43
H045  2    0.406540    0.545594    0.937671    11.00000   -1.20000
AFIX   0

C046  1    2.038754   -0.684918   -0.329843    11.00000    0.07280    0.06543 =
         0.10650   -0.02574    0.00160   -0.02042
AFIX  43
H046  2    1.967677   -0.717857   -0.316200    11.00000   -1.20000
AFIX   0
C047  1    2.056346   -0.612602   -0.302564    11.00000    0.04908    0.05373 =
         0.08741   -0.00374   -0.01929    0.00329

C048  1    1.535293   -0.091972    0.375596    11.00000    0.10774    0.03616 =
         0.07517   -0.00460   -0.01027   -0.01334
AFIX  43
H048  2    1.575960   -0.049566    0.393626    11.00000   -1.20000
AFIX   0

C049  1    0.906005   -0.108529    0.301014    11.00000    0.06103    0.05155 =
         0.06813   -0.00059    0.00167   -0.00602
C04A  1    1.196556    0.252544   -0.186617    11.00000    0.05966    0.06752 =
         0.12586    0.02477   -0.03264   -0.02599
AFIX  43
H04G  2    1.194304    0.294031   -0.216353    11.00000   -1.20000
AFIX   0

C04B  1    0.508062    0.761118    1.037934    11.00000    0.06435    0.05834 =
         0.13716   -0.00341   -0.03803   -0.00779
AFIX 137
H04I  2    0.497891    0.716094    1.011015    11.00000   -1.50000
H04J  2    0.569865    0.799283    1.018950    11.00000   -1.50000
H04K  2    0.417457    0.792834    1.049431    11.00000   -1.50000
AFIX   0

C04C  1    1.067024   -0.097295    0.371570    11.00000    0.08473    0.05381 =
         0.10585   -0.00927   -0.04277   -0.00087
AFIX  43
H04V  2    1.133251   -0.065557    0.384869    11.00000   -1.20000
AFIX   0

C04D  1    1.222161    0.111617   -0.156801    11.00000    0.05650    0.07315 =
         0.12281   -0.00196   -0.01995   -0.01175
AFIX  43
H04H  2    1.237362    0.053053   -0.165690    11.00000   -1.20000
AFIX   0

C04E  1    1.734904   -0.667227   -0.404598    11.00000    0.13545    0.04337 =
         0.07653   -0.00016   -0.04922    0.01499
C04F  1    2.236857   -0.667433   -0.401910    11.00000    0.08865    0.08077 =
         0.06020    0.01393   -0.01879    0.01376
C04G  1    1.650504   -0.575098   -0.325861    11.00000    0.08055    0.04604 =
         0.07677    0.01098   -0.03158   -0.01036
AFIX  43
H1    2    1.655233   -0.523237   -0.307010    11.00000   -1.20000
AFIX   0

C04H  1    1.485336   -0.073279    0.323506    11.00000    0.07409    0.04570 =
         0.07123    0.00246    0.00638   -0.00845
AFIX  43
H04S  2    1.497600   -0.020589    0.305406    11.00000   -1.20000
AFIX   0

C04I  1    0.671648    0.655876    1.192868    11.00000    0.06197    0.05010 =
         0.08244    0.01873   -0.00726   -0.01631
C04J  1    1.727348   -0.591472   -0.377542    11.00000    0.10653    0.03811 =
         0.08384    0.00653   -0.01481   -0.01151
AFIX  43
H2    2    1.777155   -0.548858   -0.395263    11.00000   -1.20000
AFIX   0

C04K  1    1.004686   -0.069198    0.322831    11.00000    0.07488    0.04919 =
         0.08429    0.00491   -0.01669   -0.00906
AFIX  43
H04X  2    1.032217   -0.020050    0.303712    11.00000   -1.20000
AFIX   0

C04L  1    1.183842    0.135370   -0.099267    11.00000    0.06077    0.08539 =
         0.10700    0.02576   -0.02368   -0.00624
AFIX  43
H04L  2    1.183730    0.094060   -0.069412    11.00000   -1.20000
AFIX   0

C04M  1    0.870233   -0.180548    0.331541    11.00000    0.07376    0.05424 =
         0.10490    0.01561   -0.02319   -0.01370
AFIX  43
H04   2    0.800365   -0.210910    0.319930    11.00000   -1.20000
AFIX   0

C04N  1    0.092742    0.775999    1.126921    11.00000    0.08145    0.05846 =
         0.12668    0.00996   -0.00602   -0.02216
AFIX  43
H04N  2    0.076812    0.834175    1.117232    11.00000   -1.20000
AFIX   0
C04O  1    0.134756    0.636158    1.097858    11.00000    0.03387    0.09456 =
         0.14810   -0.06636    0.01541   -0.01462
AFIX  43
H04O  2    0.150361    0.595103    1.067886    11.00000   -1.20000
AFIX   0

C04P  1    1.957139   -0.579623   -0.251382    11.00000    0.06596    0.08070 =
         0.07872   -0.00416   -0.00121    0.00263
AFIX 137
H04M  2    1.879960   -0.542572   -0.265132    11.00000   -1.50000
H04P  2    2.005236   -0.547740   -0.225843    11.00000   -1.50000
H04R  2    1.921887   -0.627171   -0.229979    11.00000   -1.50000
AFIX   0

C04Q  1   -0.367783    1.153282    0.811678    11.00000    0.05879    0.07651 =
         0.17438   -0.02052   -0.00911   -0.01132
AFIX  43
H04Q  2   -0.410950    1.129487    0.782146    11.00000   -1.20000
AFIX   0

C04R  1    0.140685    0.665151    1.197852    11.00000    0.05219    0.08011 =
         0.07025   -0.00384   -0.00197   -0.01681
C04S  1   -0.146070    1.117893    0.751321    11.00000    0.06748    0.09545 =
         0.13493   -0.02135   -0.01970    0.00169
AFIX 137
H04D  2   -0.167390    1.060412    0.745475    11.00000   -1.50000
H04E  2   -0.047551    1.116374    0.755667    11.00000   -1.50000
H04F  2   -0.168687    1.152894    0.717817    11.00000   -1.50000
AFIX   0

C04T  1    1.158311    0.274982   -0.128071    11.00000    0.07838    0.06993 =
         0.10658   -0.00878   -0.02451   -0.00936
AFIX  43
H04T  2    1.141000    0.333442   -0.118959    11.00000   -1.20000
AFIX   0

C04U  1   -0.168419    1.187213    0.848713    11.00000    0.04862    0.04948 =
         0.16297   -0.02056   -0.02619    0.00714
AFIX  43
H04U  2   -0.071327    1.188376    0.844187    11.00000   -1.20000
AFIX   0

C04V  1    1.038344   -0.167241    0.400928    11.00000    0.09704    0.07365 =
         0.06375   -0.00791   -0.01122    0.02259
C04W  1    0.489437    0.687808    1.134217    11.00000    0.04656    0.09467 =
         0.14998    0.01641   -0.03403   -0.00949
AFIX  43
H04W  2    0.394864    0.686639    1.129210    11.00000   -1.20000
AFIX   0

C04X  1    1.530376   -0.167531    0.403208    11.00000    0.11380    0.04280 =
         0.07300   -0.00048    0.02564    0.00924
C04Y  1   -0.446961    1.187817    0.863408    11.00000    0.04275    0.10037 =
         0.13664   -0.01679   -0.01903   -0.01639
AFIX  43
H04Y  2   -0.544204    1.187329    0.867579    11.00000   -1.20000
AFIX   0

C04Z  1    2.162860   -0.569234   -0.323826    11.00000    0.07981    0.04329 =
         0.09359   -0.01286   -0.00882    0.00701
AFIX  43
H04Z  2    2.178494   -0.519859   -0.304388    11.00000   -1.20000
AFIX   0

C050  1    0.754413    0.687274    1.149476    11.00000    0.04742    0.04813 =
         0.15266    0.01228   -0.01766    0.00220
AFIX  43
H050  2    0.849371    0.687812    1.154021    11.00000   -1.20000
AFIX   0
C051  1    0.702861    0.719849    1.096688    11.00000    0.06510    0.06423 =
         0.09135    0.00441    0.00346    0.00201
AFIX  43
H051  2    0.763775    0.739083    1.066207    11.00000   -1.20000
AFIX   0

C052  1    0.834707   -0.080696    0.249798    11.00000    0.07289    0.08847 =
         0.07596    0.01478   -0.00958    0.00104
AFIX 137
H05U  2    0.847292   -0.021731    0.240986    11.00000   -1.50000
H05V  2    0.735977   -0.085634    0.257908    11.00000   -1.50000
H05W  2    0.873594   -0.116276    0.216554    11.00000   -1.50000
AFIX   0

C053  1    2.249115   -0.596302   -0.373662    11.00000    0.10119    0.05368 =
         0.11667    0.00779    0.01918   -0.01971
AFIX  43
H053  2    2.319123   -0.563039   -0.388085    11.00000   -1.20000
AFIX   0

C054  1    0.941255   -0.207017    0.380371    11.00000    0.09026    0.13409 =
         0.07579    0.04169    0.00182    0.00052
AFIX  43
H054  2    0.917860   -0.256820    0.399876    11.00000   -1.20000
AFIX   0

C055  1   -0.248420    1.218134    0.899325    11.00000    0.07292    0.05571 =
         0.12063   -0.00660   -0.04462    0.00126
AFIX  43
H055  2   -0.201782    1.237434    0.929453    11.00000   -1.20000
AFIX   0

C056  1    1.295467    0.134660   -0.259172    11.00000    0.11812    0.17551 =
         0.12628   -0.03825   -0.01683   -0.04684
AFIX 137
H05A  2    1.254902    0.172155   -0.288287    11.00000   -1.50000
H05B  2    1.272629    0.077340   -0.264312    11.00000   -1.50000
H05C  2    1.395996    0.134094   -0.263726    11.00000   -1.50000
AFIX   0

C057  1    1.567675   -0.629366   -0.300126    11.00000    0.10893    0.10441 =
         0.09662   -0.00367   -0.01519   -0.04508
C058  1    0.145196    0.612298    1.156840    11.00000    0.06030    0.07568 =
         0.11422   -0.00653   -0.01114   -0.00569
AFIX  43
H058  2    0.156107    0.553814    1.166034    11.00000   -1.20000
AFIX   0

C059  1    1.420413   -0.127680    0.298246    11.00000    0.13451    0.11879 =
         0.09335    0.00782    0.00552   -0.07220
C05A  1    0.537414    0.652314    1.187075    11.00000    0.06387    0.12069 =
         0.14307    0.04387   -0.02081   -0.02505
AFIX  43
H05J  2    0.478115    0.628035    1.215881    11.00000   -1.20000
AFIX   0

C05B  1    0.076029    0.748279    1.022259    11.00000    0.13242    0.17870 =
         0.12524    0.02095   -0.03368   -0.04466
AFIX 137
H05G  2   -0.000128    0.794338    1.023206    11.00000   -1.50000
H05H  2    0.052467    0.700097    1.001269    11.00000   -1.50000
H05I  2    0.159980    0.767538    1.002626    11.00000   -1.50000
AFIX   0

C05C  1    1.092347    0.247563   -0.025301    11.00000    0.12508    0.16066 =
         0.12941   -0.02135   -0.00525   -0.06324
AFIX 137
H05D  2    1.057601    0.199447   -0.004415    11.00000   -1.50000
H05E  2    1.017422    0.294167   -0.025862    11.00000   -1.50000
H05F  2    1.167389    0.265917   -0.005818    11.00000   -1.50000
AFIX   0

C05D  1    0.730745    0.618556    1.248199    11.00000    0.09058    0.09272 =
         0.10881    0.01109   -0.02824   -0.01746
AFIX 137
H05K  2    0.831676    0.615242    1.243128    11.00000   -1.50000
H05L  2    0.703849    0.561857    1.255188    11.00000   -1.50000
H05M  2    0.694147    0.654927    1.281332    11.00000   -1.50000
AFIX   0

C05E  1    1.655231   -0.723763   -0.378986    11.00000    0.22047    0.04929 =
         0.18171   -0.00296   -0.05571   -0.05836
AFIX  43
H05Z  2    1.661689   -0.779365   -0.393981    11.00000   -1.20000
AFIX   0
C05F  1    1.462470   -0.596098   -0.246237    11.00000    0.11114    0.16717 =
         0.11698   -0.01666   -0.00436   -0.05740
AFIX 137
H05   2    1.367654   -0.596961   -0.255667    11.00000   -1.50000
H     2    1.476417   -0.538199   -0.237078    11.00000   -1.50000
HA    2    1.478442   -0.632613   -0.212724    11.00000   -1.50000
AFIX   0

C05G  1    2.328474   -0.697332   -0.454015    11.00000    0.12368    0.12766 =
         0.08408   -0.00450   -0.00573    0.03665
AFIX 137
H05N  2    2.418443   -0.721607   -0.442700    11.00000   -1.50000
H05O  2    2.340672   -0.649759   -0.480413    11.00000   -1.50000
H05P  2    2.287110   -0.740474   -0.473514    11.00000   -1.50000
AFIX   0

C05H  1    1.826714   -0.689023   -0.460606    11.00000    0.12169    0.13731 =
         0.08805   -0.02283   -0.04258    0.04310
AFIX 137
H3    2    1.772923   -0.712127   -0.488471    11.00000   -1.50000
HB    2    1.904125   -0.731053   -0.452731    11.00000   -1.50000
HC    2    1.862266   -0.637936   -0.476715    11.00000   -1.50000
AFIX   0

C05I  1    1.388535   -0.195130    0.324831    11.00000    0.14623    0.12495 =
         0.12744   -0.00098   -0.01437   -0.04512
AFIX  43
H05Q  2    1.317708   -0.224860    0.313416    11.00000   -1.20000
AFIX   0

C05J  1    1.105944   -0.197684    0.454295    11.00000    0.12150    0.14974 =
         0.08576    0.00681   -0.02322    0.05349
AFIX 137
H05X  2    1.180422   -0.163885    0.459778    11.00000   -1.50000
H05Y  2    1.144057   -0.257186    0.449426    11.00000   -1.50000
HD    2    1.037132   -0.191696    0.488245    11.00000   -1.50000
AFIX   0

C05K  1    1.589651   -0.190431    0.457384    11.00000    0.11083    0.11594 =
         0.08542    0.01762    0.01506    0.02956
AFIX 137
H05R  2    1.661084   -0.154332    0.462883    11.00000   -1.50000
H05S  2    1.630649   -0.249664    0.455685    11.00000   -1.50000
H05T  2    1.516889   -0.182624    0.489840    11.00000   -1.50000
AFIX   0

C05L  1    1.559729   -0.698207   -0.328252    11.00000    0.16339    0.14328 =
         0.14594   -0.00676   -0.00626   -0.04923
AFIX  43
H4    2    1.490046   -0.732574   -0.315398    11.00000   -1.20000
AFIX   0

C9    1    1.342208   -0.099976    0.240757    11.00000    0.13074    0.16708 =
         0.12970    0.02761   -0.03142   -0.07498
AFIX 137
H9A   2    1.379135   -0.138482    0.208802    11.00000   -1.50000
H9B   2    1.357775   -0.042161    0.229688    11.00000   -1.50000
H9C   2    1.242928   -0.102711    0.249388    11.00000   -1.50000
AFIX   0
C14   1    1.468386   -0.224795    0.374769    11.00000    0.15233    0.13022 =
         0.14698    0.00639    0.00543   -0.02843
AFIX  43
H14   2    1.475702   -0.282353    0.386400    11.00000   -1.20000
AFIX   0

C15   1    0.170277    0.635783    1.258643    11.00000    0.14440    0.16650 =
         0.13899    0.04653   -0.02941   -0.04667
AFIX 137
H15A  2    0.233541    0.671165    1.273485    11.00000   -1.50000
H15B  2    0.212594    0.576809    1.257193    11.00000   -1.50000
H15C  2    0.083688    0.640526    1.284266    11.00000   -1.50000
AFIX   0
HKLF 4

REM  a_a.res in P1
REM R1 =  0.0833 for   11962 Fo > 4sig(Fo)  and  0.1132 for all   17560 data
REM   1854 parameters refined using     93 restraints

END

WGHT      0.1138     12.1600

REM Highest difference peak  0.805,  deepest hole -0.876,  1-sigma level  0.100
Q1    1   1.5568 -0.4638 -0.1160  11.00000  0.05    0.80
Q2    1   1.1881  0.0830  0.0427  11.00000  0.05    0.78
Q3    1   1.5968 -0.5012 -0.0635  11.00000  0.05    0.75
Q4    1   1.1541 -0.0503  0.0998  11.00000  0.05    0.73
Q5    1   0.2017  0.4512  0.9011  11.00000  0.05    0.73
Q6    1   1.8309 -0.4573 -0.0795  11.00000  0.05    0.72
Q7    1  -0.5024  1.0340  1.1124  11.00000  0.05    0.71
Q8    1  -0.4335  0.9989  1.0624  11.00000  0.05    0.70
;
_shelx_res_checksum                70476
_shelx_hkl_file
;
   1   0   0    6.00    1.10
   2   0   0 2361.16  147.19
   3   0   0   79.59    6.80
   4   0   0  278.77   19.00
   4   0   0  284.27   19.40
   5   0   0   47.60    6.30
   5   0   0   43.60    6.40
   6   0   0  172.18   12.70
   6   0   0  169.68   12.60
   6   0   0  179.68   14.70
   6   0   0  199.48   14.20
  -7   0   0   16.70    4.20
   7   0   0   11.60    3.30
   7   0   0   13.70    4.50
   7   0   0   12.90    4.90
  -8   0   0  210.88   16.10
   8   0   0  252.57   17.20
   8   0   0  225.78   16.50
   8   0   0  223.58   18.20
   9   0   0   14.00    4.00
   9   0   0   11.00    6.00
  10   0   0   19.60    6.10
  10   0   0   30.40    4.80
 -11   0   0    1.30    2.00
  11   0   0    2.40    2.50
  11  -1   0    1.60    2.30
 -11   1   0    1.30    1.90
  10  -1   0  150.68   11.80
   9  -1   0   11.30    8.60
   9  -1   0    0.90    3.30
   9  -1   0    3.70    4.60
   8  -1   0   72.89    9.40
   8  -1   0   62.69    7.20
  -8   1   0   65.99    7.10
   7  -1   0    4.10    4.50
   7  -1   0   -1.80    3.70
   7  -1   0    6.50    2.60
  -7   1   0   12.10    2.90
   6  -1   0  105.09    8.90
   6  -1   0  104.89    9.20
   6  -1   0  117.29   11.10
   6  -1   0  104.49   10.20
   5  -1   0  110.79    9.50
   5  -1   0  108.79   10.20
   4  -1   0  225.48   15.40
   4  -1   0  190.68   14.60
   3  -1   0  218.18   15.20
   1  -1   0   -0.20    1.00
   0   1   0    4.80    0.60
   2   1   0   45.40    4.20
   3   1   0  206.98   14.10
   4   1   0 1730.33  107.99
   4   1   0 1700.53  107.69
   5   1   0  224.98   16.50
   6   1   0  611.24   39.70
   6   1   0  581.34   37.90
   6   1   0  574.24   37.90
   7   1   0   11.00    4.30
   7   1   0   15.20    3.00
   7   1   0   12.70    4.80
   7   1   0   11.30    3.90
   7   1   0    9.90    2.80
   8   1   0   36.60    7.10
   8   1   0   26.30    7.50
   8   1   0   41.60    5.70
   8   1   0   41.90    7.20
   9   1   0   25.90    7.50
  10   1   0  194.98   16.20
  10   1   0  192.58   14.40
 -11  -1   0   -0.50    2.00
  11   1   0    0.10    2.30
  11  -2   0    2.80    2.20
 -11   2   0    3.30    2.10
  10  -2   0   92.29    8.70
 -10   2   0  108.59    8.70
   9  -2   0    4.40    4.50
   9  -2   0    9.80    5.20
  -9   2   0    3.70    2.80
   8  -2   0  311.37   27.10
   8  -2   0  325.27   25.10
   8  -2   0  355.56   23.50
  -8   2   0  364.96   23.10
   7  -2   0   10.00    3.60
   7  -2   0    9.10    3.00
   7  -2   0   14.60    5.00
  -7   2   0    8.00    2.90
   6  -2   0  535.25   36.90
   6  -2   0  549.45   35.70
   6  -2   0  501.85   34.40
   5  -2   0   47.80    6.60
   5  -2   0   51.29    7.20
   4  -2   0  414.16   29.30
   4  -2   0  476.05   30.00
   3  -2   0   95.69    8.20
   3  -2   0  100.69    7.90
   2  -2   0  184.48   12.80
   1  -2   0   25.90    3.10
   0   2   0  787.12   49.10
   3   2   0  338.97   22.80
   3   2   0  360.76   22.70
   4   2   0  743.03   47.40
   5   2   0   43.70    6.10
   6   2   0  179.28   11.90
   6   2   0  144.19   11.70
   6   2   0  184.38   13.30
   6   2   0  157.58   13.30
   7   2   0   21.30    5.50
   7   2   0   20.30    3.50
   7   2   0   24.00    4.40
   7   2   0   21.80    3.40
   8   2   0  122.09   13.80
   8   2   0  138.99   12.80
   8   2   0  146.49   11.10
   9   2   0   18.30    6.80
   9   2   0   30.90    4.90
  10   2   0   63.19    9.70
  10   2   0   62.79    7.10
 -11  -2   0    0.60    2.00
  11   2   0    0.90    2.30
  11  -3   0   -0.70    1.80
 -11   3   0   -0.20    1.90
  10  -3   0   47.20    6.80
  10  -3   0   48.50    5.90
 -10   3   0   46.80    5.80
   9  -3   0   -0.40    2.90
   9  -3   0    0.10    4.50
  -9   3   0    2.10    2.70
   8  -3   0  119.09   19.00
   8  -3   0  149.69   11.90
   8  -3   0  152.68   14.00
   8  -3   0  155.88   12.10
  -8   3   0  149.79   11.50
   7  -3   0   25.50    4.40
   7  -3   0   25.20    4.30
   7  -3   0   23.60    5.40
  -7   3   0   23.70    4.00
   6  -3   0  440.06   31.10
   6  -3   0  418.76   28.50
   6  -3   0  448.26   29.80
  -6   3   0  416.16   28.70
   5  -3   0   26.70    4.50
   5  -3   0    8.00    4.70
   4  -3   0  106.49    9.50
   4  -3   0  119.09   10.10
   3  -3   0   10.50    3.10
   2  -3   0 1411.16   88.69
   1  -3   0    1.60    2.70
   0   3   0    2.70    1.20
   3   3   0   37.50    4.30
   3   3   0   39.30    3.80
   4   3   0  896.61   60.09
   4   3   0  999.40   60.09
   5   3   0   59.59    6.80
   6   3   0  354.86   22.80
   6   3   0  298.77   22.80
   7   3   0   51.59    6.40
   7   3   0   42.90    5.10
   7   3   0   37.70    5.00
   7   3   0   47.40    7.70
   8   3   0    8.00    3.50
   8   3   0    5.40    5.00
   8   3   0    9.00    3.70
   8   3   0   16.40    5.40
   9   3   0   12.20    6.10
   9   3   0   11.10    3.50
  10   3   0  153.58   15.40
  10   3   0  157.78   12.20
  11   3   0   10.20    3.00
  11  -4   0    2.30    1.90
 -11   4   0    0.40    1.50
  10  -4   0  127.39    9.70
  10  -4   0  107.99   11.50
 -10   4   0  122.99    9.40
   9  -4   0    4.00    4.00
   9  -4   0   -1.50    2.90
  -9   4   0    0.50    2.50
  -9   4   0    2.30    2.70
   8  -4   0  588.84   39.30
   8  -4   0  583.74   37.50
   8  -4   0  545.85   37.10
  -8   4   0  562.04   37.10
   7  -4   0   52.89    6.10
   7  -4   0   56.39    8.20
   7  -4   0   41.10    6.00
  -7   4   0   44.80    6.70
   6  -4   0  612.44   41.70
   6  -4   0  601.74   40.30
   6  -4   0  591.54   38.90
  -6   4   0  586.44   38.60
   5  -4   0   11.00    4.40
   5  -4   0    5.10    2.20
   5  -4   0    3.20    3.10
   4  -4   0   36.70    6.20
   4  -4   0   25.70    4.80
   3  -4   0    7.20    3.00
  -3   4   0    7.60    2.30
   2  -4   0  155.28   10.70
  -2   4   0  130.99   10.20
  -1   4   0  165.98   11.60
   0   4   0  213.28   14.00
   2   4   0 5031.50  313.07
   3   4   0  144.39   10.40
   4   4   0  263.67   19.00
   4   4   0  294.07   18.70
   5   4   0   79.99    7.10
   5   4   0   56.69    6.80
   6   4   0  375.76   25.70
   6   4   0  398.36   25.70
   6   4   0  339.47   24.40
   7   4   0   55.09    5.70
   7   4   0   56.09    7.50
   7   4   0   52.29    5.70
   8   4   0  555.14   34.50
   8   4   0  529.35   36.10
   8   4   0  498.25   34.30
   8   4   0  509.85   36.80
   9   4   0    4.10    3.20
   9   4   0   14.00    5.80
   9   4   0    0.80    5.60
  10   4   0   97.39    8.80
  11   4   0    8.30    2.90
  11  -5   0    2.80    1.80
 -11   5   0    0.00    1.40
  10  -5   0   17.20    3.60
 -10   5   0   16.50    2.90
   9  -5   0    1.90    3.60
   9  -5   0    0.60    3.00
  -9   5   0    2.40    2.50
  -9   5   0   -2.70    2.20
   8  -5   0   53.69   12.90
   8  -5   0   52.19    6.60
  -8   5   0   57.69    6.30
  -8   5   0   54.49    6.20
   7  -5   0   24.80    5.40
   7  -5   0   21.60    4.50
  -7   5   0   22.90    3.90
   6  -5   0  294.07   25.90
   6  -5   0  339.27   22.90
   6  -5   0  269.87   21.10
  -6   5   0  339.07   21.20
   5  -5   0   53.19    9.00
   5  -5   0   47.40    6.40
  -5   5   0   43.20    4.80
   4  -5   0  874.21   54.79
   4  -5   0  817.42   54.09
  -4   5   0  824.12   53.59
   3  -5   0   20.10    3.90
  -3   5   0   27.80    4.40
  -2   5   0  446.56   29.10
  -1   5   0    3.20    2.10
   0   5   0   -0.50    2.70
   0   5   0    1.30    1.90
   0   5   0   -1.00    1.50
   1   5   0    5.90    2.00
   1   5   0    4.40    2.30
   2   5   0  633.54   38.30
   2   5   0  562.34   38.20
   3   5   0    5.20    2.30
   4   5   0 1071.39   67.99
   5   5   0   78.19    6.80
   5   5   0   54.49    6.90
   6   5   0  195.58   15.50
   6   5   0  215.68   15.70
   6   5   0  229.58   14.30
   6   5   0  183.38   14.10
   7   5   0   17.40    3.50
   7   5   0   20.90    5.10
   7   5   0   13.60    4.50
   7   5   0   17.50    3.10
   7   5   0   16.60    3.80
   8   5   0  162.28   11.30
   8   5   0  135.69   12.80
   8   5   0  138.09   11.00
   8   5   0  126.49   13.70
   9   5   0   44.70    7.70
   9   5   0   40.70    7.70
  10   5   0   60.89    6.40
  10   5   0   39.40    8.50
  11   5   0    3.40    2.50
  10  -6   0   61.49    6.00
 -10   6   0   65.89    5.70
   9  -6   0    6.00    3.20
   9  -6   0    3.50    4.20
  -9   6   0    2.20    2.30
  -9   6   0    5.00    2.70
   8  -6   0  228.38   18.30
   8  -6   0  250.37   20.10
   8  -6   0  291.17   19.20
  -8   6   0  282.47   19.50
   7  -6   0    1.10    4.20
   7  -6   0    5.00    3.60
  -7   6   0    1.60    2.60
  -7   6   0    5.90    3.10
   6  -6   0  495.45   33.20
   6  -6   0  563.14   34.90
  -6   6   0  455.25   32.90
   5  -6   0   19.00    4.60
  -5   6   0   15.50    2.80
   4  -6   0   72.49    8.00
   4  -6   0   77.89   11.40
   3  -6   0    7.70    4.90
  -3   6   0   13.80    3.50
  -2   6   0  119.79    9.70
  -1   6   0   16.20    3.30
   0   6   0 1400.86   86.39
   0   6   0 1333.57   86.19
   0   6   0 1382.46   86.49
   1   6   0   24.70    4.00
   1   6   0   28.90    4.30
   2   6   0  523.05   33.70
   2   6   0  515.05   33.50
   3   6   0   -1.40    2.20
   3   6   0    5.30    2.30
   4   6   0  712.23   46.40
   5   6   0   45.50    5.90
   6   6   0   55.09    6.10
   6   6   0   65.59    6.10
   6   6   0   71.89    8.40
   6   6   0   63.99    7.00
   6   6   0   48.40    5.30
   7   6   0   12.20    4.00
   7   6   0   18.00    4.60
   7   6   0   12.40    3.10
   7   6   0   15.60    4.30
   8   6   0   73.39    7.10
   8   6   0   51.09    6.60
   8   6   0   74.39    9.10
   9   6   0   18.00    5.70
   9   6   0    8.40    3.60
  10   6   0    0.60    7.80
 -11  -6   0   -0.30    2.90
  11   6   0    6.20    2.40
  10  -7   0  101.39    7.80
 -10   7   0   94.39    7.40
   9  -7   0    2.00    2.80
  -9   7   0    4.00    2.60
  -9   7   0    2.20    2.40
   8  -7   0    1.40    4.10
   8  -7   0    8.80    3.30
   8  -7   0    2.00    3.30
  -8   7   0    3.20    2.80
  -8   7   0    7.40    2.80
   7  -7   0    6.10    4.70
   7  -7   0    3.20    3.50
  -7   7   0    7.80    3.20
  -7   7   0    5.50    2.70
   6  -7   0  363.06   24.80
   6  -7   0  373.86   26.60
  -6   7   0  368.26   24.60
  -6   7   0  368.46   24.80
   5  -7   0   16.40    4.80
  -5   7   0   11.90    2.80
  -5   7   0   12.20    2.70
  -5   7   0   16.10    4.10
  -5   7   0   21.30    5.00
   4  -7   0 1519.05   95.09
  -4   7   0 1464.25   94.79
  -3   7   0   18.80    3.90
  -2   7   0  208.88   16.30
  -1   7   0    3.70    3.10
  -1   7   0   10.30    3.10
   0   7   0    1.30    2.60
   0   7   0    7.20    2.70
   0   7   0    4.20    2.90
   1   7   0    8.80    2.80
   1   7   0   10.00    3.00
   2   7   0  361.86   24.30
   2   7   0  370.16   24.70
   3   7   0   19.10    3.60
   4   7   0 1907.91  120.19
   5   7   0   25.00    4.20
   5   7   0   17.90    3.00
   6   7   0  225.08   15.50
   6   7   0  171.78   14.10
   6   7   0  203.48   14.00
   6   7   0  183.68   14.40
   6   7   0  214.48   15.20
   7   7   0   17.30    4.50
   7   7   0   12.80    4.00
   7   7   0   24.60    5.10
   7   7   0   20.20    3.50
   7   7   0   20.40    3.20
   8   7   0   44.50    6.00
   8   7   0   52.69    8.70
   8   7   0   53.79    8.30
   8   7   0   61.29    6.60
   9   7   0   58.39    6.60
  10   7   0   94.69   16.20
  10   7   0  100.59    8.40
  11   7   0    4.90    2.40
  10  -8   0    3.20    2.10
 -10   8   0    1.50    1.80
   9  -8   0   -2.10    2.30
   9  -8   0    3.70    4.40
  -9   8   0    1.20    3.10
  -9   8   0   -1.60    1.80
   8  -8   0   34.30    6.40
   8  -8   0   45.70    5.70
   8  -8   0   45.50    5.30
  -8   8   0   37.60    4.80
  -8   8   0   26.90    4.10
   7  -8   0   -4.10    4.10
   7  -8   0   -2.10    3.00
  -7   8   0   -1.40    2.40
  -7   8   0    1.70    2.70
   6  -8   0  262.17   20.40
   6  -8   0  278.17   18.70
  -6   8   0  268.87   18.20
  -6   8   0  243.38   18.40
  -5   8   0   10.40    4.10
  -5   8   0    6.10    3.00
  -5   8   0    5.50    3.00
  -3   8   0    0.60    1.90
  -3   8   0   -1.30    2.50
  -3   8   0   -1.70    2.50
  -3   8   0    2.40    3.50
  -2   8   0  188.48   14.50
  -1   8   0   35.20    5.10
  -1   8   0   37.30    5.60
   0   8   0   71.59    7.20
   0   8   0   59.09    7.70
   0   8   0   78.89    7.40
   1   8   0   74.79    7.30
   1   8   0   80.49    7.70
   2   8   0  834.52   59.99
   2   8   0  950.90   57.39
   3   8   0    0.10    2.60
   4   8   0   32.20    5.40
   5   8   0   15.60    2.90
   5   8   0   18.70    3.20
   5   8   0   13.90    3.90
   6   8   0  272.47   20.10
   6   8   0  329.37   20.30
   6   8   0  302.07   20.30
   6   8   0  298.57   21.70
   7   8   0   14.70    4.70
   7   8   0    6.10    3.10
   7   8   0    6.00    4.40
   7   8   0   10.20    4.60
   7   8   0   14.10    3.50
   8   8   0  118.29   12.20
   8   8   0  104.69    9.20
   8   8   0  110.59   11.60
   9   8   0    9.70    3.40
   9   8   0    8.10    6.80
   9   8   0    5.90    5.20
  10   8   0   51.29    5.80
  11   8   0    7.60    2.70
   9  -9   0    2.20    4.80
   9  -9   0    3.60    2.40
  -9   9   0    0.80    1.80
  -9   9   0    2.00    1.70
   8  -9   0   29.50    6.00
   8  -9   0   43.30    8.60
   8  -9   0   38.90    5.60
  -8   9   0   47.20    4.90
  -8   9   0   40.90    4.90
   7  -9   0   -4.20    2.80
   7  -9   0    3.40    4.40
  -7   9   0    1.30    2.80
  -7   9   0    0.20    2.20
   6  -9   0  135.19   12.80
   6  -9   0  133.59   10.70
  -6   9   0  124.09   10.20
  -6   9   0  129.79   10.40
  -6   9   0  124.69   10.00
  -5   9   0   12.70    3.30
  -5   9   0   18.10    5.30
  -5   9   0   11.60    3.00
  -5   9   0   14.80    3.60
  -5   9   0   11.10    4.50
  -4   9   0  812.32   53.19
  -4   9   0  833.22   52.89
  -4   9   0  912.41   53.09
  -4   9   0  810.02   52.69
  -4   9   0  770.82   52.89
  -3   9   0   52.29    5.40
  -3   9   0   63.19    5.80
  -3   9   0   59.39    6.00
  -2   9   0  158.78   11.40
  -2   9   0  146.19   11.40
  -2   9   0  170.58   13.20
  -2   9   0  174.38   11.60
  -2   9   0  149.99   11.20
  -2   9   0  145.59   11.60
  -1   9   0   24.80    4.60
   0   9   0   -0.50    2.90
   0   9   0    1.60    2.80
   0   9   0   -2.30    6.80
   1   9   0   13.00    3.90
   1   9   0   13.10    3.60
   2   9   0   74.69    8.00
   2   9   0   73.79    7.30
   3   9   0   15.40    3.60
   3   9   0   13.90    4.00
   4   9   0  224.78   15.40
   4   9   0  219.38   16.60
   5   9   0    2.90    3.70
   5   9   0    6.00    2.70
   5   9   0   13.90    5.40
   5   9   0    2.00    2.50
   6   9   0  446.06   26.90
   6   9   0  391.26   26.50
   6   9   0  364.96   27.70
   7   9   0   78.99    8.10
   7   9   0   96.99    7.90
   7   9   0   91.59    9.20
   7   9   0   76.29    8.20
   8   9   0  140.89   13.00
   8   9   0  134.39   13.30
   9   9   0    3.40    2.80
  10   9   0  105.79    8.40
  11   9   0   -0.30    2.00
   9 -10   0   -1.60    1.80
  -9  10   0    1.70    2.00
  -9  10   0    1.70    1.80
   8 -10   0   54.39    6.20
   8 -10   0   82.29    6.90
  -8  10   0   75.49    7.50
  -8  10   0   72.29    6.20
   7 -10   0   14.30    3.70
   7 -10   0   15.10    4.90
  -7  10   0    8.00    2.80
  -7  10   0   14.70    3.30
   6 -10   0    6.60    3.60
   6 -10   0    8.80    4.70
  -6  10   0    9.30    3.20
  -6  10   0   14.00    2.80
   5 -10   0    4.80    4.40
  -5  10   0    8.50    3.40
  -5  10   0    6.20    3.00
  -5  10   0    8.90    2.90
  -5  10   0    5.10    3.40
  -5  10   0   13.10    5.20
  -5  10   0    1.40    4.00
  -4  10   0  104.29    9.60
  -4  10   0  101.19    9.50
  -4  10   0  113.59   11.10
  -4  10   0  114.69    9.10
  -3  10   0   48.00    5.60
  -3  10   0   47.00    7.60
  -3  10   0   49.50    6.00
  -3  10   0   39.60    5.10
  -3  10   0   46.90    5.70
  -2  10   0  257.77   17.20
  -2  10   0  260.17   18.90
  -2  10   0  226.08   16.90
  -2  10   0  242.68   16.80
  -2  10   0  240.18   17.00
  -2  10   0  245.38   17.00
  -1  10   0   40.00    4.60
  -1  10   0   30.80    4.40
  -1  10   0   32.20    5.00
  -1  10   0   36.50    6.10
  -1  10   0   37.20    4.70
   0  10   0   81.59    7.30
   0  10   0   85.99    8.20
   0  10   0  103.09    9.00
   0  10   0   87.29    9.40
   1  10   0    3.00    2.40
   1  10   0    9.80    2.80
   1  10   0    8.20    2.30
   1  10   0    4.60    3.30
   1  10   0    3.40    3.50
   1  10   0    5.60    5.40
   2  10   0  159.28   13.40
   2  10   0  189.68   14.60
   2  10   0  187.28   13.10
   2  10   0  187.78   13.40
   2  10   0  204.48   14.00
   2  10   0  158.68   12.60
   3  10   0    5.00    3.40
   3  10   0    2.80    2.90
   3  10   0    0.30    1.80
   3  10   0    3.30    3.10
   3  10   0    0.30    2.20
   4  10   0   18.10    3.30
   4  10   0   24.40    3.90
   4  10   0   25.90    3.60
   4  10   0   19.30    5.10
   4  10   0   28.10    5.00
   4  10   0   30.20    5.80
   5  10   0    9.90    3.70
   5  10   0   -3.20    4.30
   5  10   0    3.90    2.50
   5  10   0    3.20    2.80
   6  10   0  335.57   24.90
   6  10   0  340.87   23.20
   6  10   0  365.86   23.50
   7  10   0   21.90    4.30
   7  10   0   19.70    4.00
   7  10   0   20.50    5.30
   8  10   0  271.87   17.80
   8  10   0  233.58   19.60
   9  10   0  -15.80    7.50
   9  10   0    3.80    2.50
  10  10   0   31.70    4.10
   8 -11   0   60.29    5.90
   8 -11   0   51.19   11.60
  -8  11   0   66.09    5.50
   7 -11   0    4.70    3.20
   7 -11   0    4.90    4.30
  -7  11   0    1.70    2.60
  -7  11   0    4.60    2.10
   6 -11   0    1.90    3.20
   6 -11   0    7.30    4.70
  -6  11   0    1.40    2.90
  -6  11   0   -0.40    2.40
  -6  11   0    3.60    3.10
   5 -11   0   21.90    7.40
  -5  11   0   14.50    3.30
  -5  11   0   23.30    3.80
   4 -11   0  461.55   34.00
  -4  11   0  438.36   31.40
  -4  11   0  481.55   31.90
  -4  11   0  515.75   34.20
  -4  11   0  476.85   31.90
  -4  11   0  545.25   32.00
  -4  11   0  462.25   32.10
  -3  11   0   20.10    3.80
  -3  11   0   26.20    5.70
  -3  11   0   19.60    4.40
  -3  11   0   15.70    4.00
  -3  11   0   27.80    3.90
  -2  11   0  235.68   16.50
  -2  11   0  201.68   15.60
  -2  11   0  220.08   15.60
  -2  11   0  220.68   15.70
  -2  11   0  214.68   15.50
  -2  11   0  227.98   17.50
  -1  11   0    6.40    2.70
  -1  11   0    8.90    2.70
  -1  11   0   11.40    4.40
  -1  11   0    6.80    3.00
  -1  11   0    7.60    2.80
  -1  11   0    7.90    3.30
   0  11   0   55.79    6.00
   0  11   0   58.69    9.40
   0  11   0   54.19    6.00
   0  11   0   46.40    5.80
   0  11   0   55.29    5.80
   1  11   0    4.40    2.30
   1  11   0    7.60    3.50
   1  11   0    6.40    2.50
   1  11   0    4.90    3.80
   1  11   0    7.90    2.70
   1  11   0    5.60    2.60
   2  11   0  232.68   16.40
   2  11   0  230.88   16.30
   2  11   0  240.78   16.30
   2  11   0  222.98   16.00
   2  11   0  239.18   17.80
   3  11   0   21.20    6.20
   3  11   0   12.70    3.50
   3  11   0   16.70    3.30
   3  11   0   15.30    5.40
   3  11   0    8.20    2.80
   3  11   0   17.40    4.40
   3  11   0   12.20    3.10
   4  11   0    6.10    3.90
   4  11   0   16.20    3.70
   4  11   0    8.70    3.00
   4  11   0    2.60    4.00
   4  11   0   11.30    3.20
   5  11   0    6.80    3.10
   5  11   0    7.10    4.30
   5  11   0    6.30    5.10
   5  11   0    9.30    3.00
   6  11   0   77.19    7.90
   6  11   0   90.09    7.80
   6  11   0   87.49    9.70
   7  11   0    9.60    4.80
   7  11   0   14.30    3.40
   8  11   0   43.00    7.20
   8  11   0   58.39    6.00
   9  11   0    9.10    3.60
  10  11   0   12.00    3.40
   8 -12   0   37.40    4.30
  -8  12   0   37.40    3.90
   7 -12   0   -1.30    4.10
   7 -12   0    5.30    2.90
  -7  12   0    6.10    2.40
  -7  12   0    4.10    2.00
   6 -12   0   68.29    8.20
  -6  12   0   46.40    6.10
  -6  12   0   51.79    5.30
   5 -12   0    4.10    4.50
   5 -12   0    1.60    2.90
  -5  12   0    3.70    3.30
  -5  12   0    3.10    2.50
  -5  12   0   -0.10    2.60
  -5  12   0   -7.30    5.00
  -5  12   0    2.00    3.40
   4 -12   0   87.19   10.80
  -4  12   0   96.99    8.40
  -4  12   0   84.79    8.30
  -4  12   0   66.19   10.10
  -4  12   0   96.19    8.30
  -4  12   0   82.59    8.60
   3 -12   0   10.20    6.00
  -3  12   0   17.80    3.90
  -3  12   0   22.80    3.90
  -3  12   0   24.00    4.20
  -3  12   0   19.10    3.90
  -3  12   0   20.00    4.00
  -3  12   0   20.40    5.20
  -2  12   0  211.38   13.70
  -2  12   0  170.38   13.40
  -2  12   0  160.48   13.30
  -2  12   0  186.18   15.50
  -2  12   0  170.08   13.40
  -1  12   0   11.80    4.40
  -1  12   0   23.20    5.00
  -1  12   0   16.40    3.90
  -1  12   0   25.50    5.90
   0  12   0  437.36   31.10
   0  12   0  471.85   31.20
   0  12   0  470.95   31.20
   0  12   0  479.45   31.40
   0  12   0  470.85   31.20
   0  12   0  505.45   33.30
   1  12   0   11.60    3.40
   1  12   0   -0.40    3.60
   1  12   0    2.30    2.70
   1  12   0    3.10    2.90
   1  12   0    6.60    3.60
   1  12   0    3.90    3.10
   2  12   0   45.10    5.50
   2  12   0   48.50    6.60
   2  12   0   58.49    7.70
   2  12   0   58.39    6.00
   2  12   0   39.10    5.20
   2  12   0   51.39    6.00
   2  12   0   44.70    7.10
   3  12   0   24.20    5.50
   3  12   0   11.20    4.20
   3  12   0    9.00    3.00
   3  12   0    8.50    4.00
   3  12   0    1.10    4.00
   3  12   0    9.50    3.50
   4  12   0   40.10    5.30
   4  12   0   27.10    5.20
   4  12   0   34.80    6.50
   4  12   0   22.70    4.20
   4  12   0   30.10    4.70
   5  12   0   -0.30    3.90
   5  12   0   -1.50    2.70
   5  12   0   -1.60    2.80
   6  12   0  126.79   10.20
   6  12   0  133.09   10.30
   7  12   0   -1.30    4.40
   7  12   0    6.90    3.20
   7  12   0    5.60    2.90
   8  12   0   76.29    6.70
   8  12   0   61.59   10.30
   9  12   0    5.60    2.30
  10  12   0   26.00    4.50
   7 -13   0   11.10    2.80
   7 -13   0   13.50    5.20
   7 -13   0   13.30    3.30
  -7  13   0   17.50    2.80
   6 -13   0   56.19    8.20
   6 -13   0   68.09    6.40
  -6  13   0   46.40    5.50
  -6  13   0   65.39    5.90
   5 -13   0    2.70    2.80
   5 -13   0    1.10    4.30
  -5  13   0    0.70    2.70
  -5  13   0    3.50    2.60
  -5  13   0    3.10    2.90
  -5  13   0    0.40    2.60
  -5  13   0    0.80    6.90
   4 -13   0  217.18   17.50
  -4  13   0  198.28   15.50
  -4  13   0  209.28   15.10
  -4  13   0  175.98   16.90
  -4  13   0  209.88   14.80
   3 -13   0   15.80    5.80
  -3  13   0    7.70    3.40
  -3  13   0   10.40    3.40
  -3  13   0    9.60    3.20
  -3  13   0    7.80    3.40
  -3  13   0   14.10    5.80
  -2  13   0  272.57   21.30
  -2  13   0  282.97   19.60
  -2  13   0  251.67   19.30
  -2  13   0  304.27   19.50
  -2  13   0  263.87   19.20
  -1  13   0    6.00    3.20
  -1  13   0    3.40    3.40
  -1  13   0    1.50    3.00
  -1  13   0    6.10    3.20
  -1  13   0    4.40    3.30
  -1  13   0    2.30    4.30
   0  13   0  137.19   10.40
   0  13   0  125.99   10.30
   0  13   0  110.19   10.00
   0  13   0  109.99   10.00
   1  13   0    0.30    3.80
   1  13   0   -2.30    3.50
   1  13   0    6.30    3.20
   1  13   0    4.00    3.30
   1  13   0    5.00    3.10
   1  13   0    9.40    3.00
   1  13   0    1.00    4.00
   2  13   0   24.70    5.60
   2  13   0   19.20    5.10
   2  13   0   17.30    3.80
   2  13   0   20.20    4.30
   2  13   0   17.30    3.90
   2  13   0   26.00    4.00
   3  13   0   51.09    8.20
   3  13   0   47.80    6.10
   3  13   0   37.20    5.40
   3  13   0   42.00    6.70
   3  13   0   37.40    5.50
   4  13   0   16.10    6.00
   4  13   0   13.60    4.90
   4  13   0   10.90    3.40
   4  13   0    8.60    3.40
   4  13   0    9.20    3.10
   5  13   0   12.70    5.20
   5  13   0   11.30    3.30
   5  13   0   10.90    3.40
   5  13   0    9.20    3.50
   6  13   0   23.70    4.30
   6  13   0   30.00    5.90
   6  13   0   28.60    4.10
   7  13   0   13.60    5.10
   7  13   0    2.20    2.60
   7  13   0    3.80    3.00
   8  13   0   17.50    5.70
   9  13   0    2.60    2.30
   7 -14   0    5.90    2.20
  -7  14   0    3.10    1.80
   6 -14   0   40.40    6.40
   6 -14   0   38.30    4.90
  -6  14   0   38.20    4.60
   5 -14   0    3.60    2.50
   5 -14   0  -10.50    6.30
  -5  14   0    2.90    2.70
  -5  14   0    0.90    7.20
  -5  14   0    4.10    2.70
   4 -14   0   22.50    5.80
  -4  14   0   22.90    6.30
  -4  14   0   30.00    4.40
  -4  14   0   25.80    4.30
  -4  14   0   27.10    4.30
  -4  14   0   19.60    4.10
   3 -14   0    5.30    4.80
  -3  14   0    4.10    3.30
  -3  14   0   -1.70    2.80
  -3  14   0    3.00    2.90
  -3  14   0    3.50    4.70
  -3  14   0    0.50    2.90
  -2  14   0  372.56   25.90
  -2  14   0  332.27   28.90
  -2  14   0  415.46   26.00
  -2  14   0  404.66   26.10
  -2  14   0  379.46   25.90
  -1  14   0    5.10    3.10
  -1  14   0   10.50    5.40
  -1  14   0   10.70    3.60
  -1  14   0    5.10    3.30
  -1  14   0    8.40    3.40
  -1  14   0    2.70    2.80
   0  14   0  677.83   41.50
   0  14   0  574.44   43.20
   0  14   0  612.14   41.40
   0  14   0  640.94   41.20
   0  14   0  641.84   41.40
   0  14   0  642.64   41.20
   1  14   0   49.30    6.30
   1  14   0   42.80    6.50
   1  14   0   47.70    8.30
   1  14   0   45.30    6.10
   1  14   0   50.39    6.40
   1  14   0   61.79    6.50
   2  14   0   55.79    8.40
   2  14   0   63.69    6.60
   2  14   0   54.39    9.00
   2  14   0   41.50    6.10
   2  14   0   63.99    6.70
   2  14   0   55.89    6.80
   3  14   0    2.70    2.70
   3  14   0   10.20    3.40
   3  14   0    7.00    3.20
   3  14   0   11.60    5.20
   3  14   0    5.30    2.90
   3  14   0    6.90    4.10
   4  14   0   20.30    4.10
   4  14   0   20.60    3.90
   4  14   0   22.90    4.50
   4  14   0   24.60    4.00
   4  14   0   20.30    6.50
   5  14   0   -4.30    2.50
   5  14   0   -1.30    2.90
   5  14   0    0.40    2.60
   5  14   0   -4.10    3.70
   6  14   0   77.09    6.80
   6  14   0   68.19    6.50
   6  14   0   62.79    8.60
   7  14   0    0.50    2.20
   7  14   0   19.70    6.30
   7  14   0   -1.30    2.80
   8  14   0   12.10    2.60
   6 -15   0   42.50    4.50
  -6  15   0   41.00    4.30
   5 -15   0    6.10    2.70
   5 -15   0    0.90    3.90
  -5  15   0    4.90    2.40
  -5  15   0    8.90    2.30
   4 -15   0   13.20    8.10
   4 -15   0    6.20    2.80
  -4  15   0   11.50    4.60
  -4  15   0    3.60    2.50
  -4  15   0    6.20    2.80
   3 -15   0   13.20    4.90
  -3  15   0    8.90    4.50
  -3  15   0   14.20    3.20
  -3  15   0   11.30    3.30
  -3  15   0   12.60    3.60
  -3  15   0    9.30    3.20
   2 -15   0  175.58   15.20
  -2  15   0  166.28   12.80
  -2  15   0  156.98   12.50
  -2  15   0  166.88   12.50
  -2  15   0  163.38   12.60
  -2  15   0  156.78   14.50
  -1  15   0   12.20    5.50
  -1  15   0    8.80    3.60
  -1  15   0   15.00    4.00
  -1  15   0   11.50    3.80
  -1  15   0    7.20    3.60
   0  15   0   78.59   11.00
   0  15   0   95.69    8.90
   0  15   0  104.49    9.30
   0  15   0  111.59    9.50
   1  15   0    5.50    3.20
   1  15   0    8.50    4.50
   1  15   0    6.50    3.30
   1  15   0   10.40    3.70
   1  15   0    8.00    3.20
   1  15   0    7.90    4.90
   2  15   0   58.19    7.50
   2  15   0   74.59    7.20
   2  15   0   62.79    7.50
   2  15   0   60.39    8.40
   2  15   0   61.69   10.00
   2  15   0   77.79    7.30
   3  15   0   11.10    3.20
   3  15   0    4.30    4.30
   3  15   0   12.00    5.20
   3  15   0   11.80    4.50
   3  15   0   14.10    3.70
   3  15   0    5.70    4.60
   4  15   0   66.99    7.00
   4  15   0   64.09   10.60
   4  15   0   69.59    9.10
   4  15   0   67.79    6.70
   4  15   0   76.49    7.10
   4  15   0   76.89    7.80
   5  15   0    4.60    2.80
   5  15   0    7.70    4.30
   5  15   0    7.10    2.70
   5  15   0    4.00    3.10
   6  15   0    6.60    5.20
   6  15   0   13.40    3.50
   6  15   0   13.10    2.80
   7  15   0    0.50    2.00
   8  15   0   16.30    2.70
   5 -16   0    4.60    2.30
  -5  16   0    1.00    1.90
  -5  16   0    4.00    1.90
   4 -16   0   10.70    4.80
   4 -16   0    7.10    2.70
  -4  16   0   10.30    3.00
  -4  16   0    8.80    2.60
  -4  16   0   10.80    2.80
   3 -16   0    0.90    4.10
  -3  16   0    6.70    2.90
  -3  16   0    7.90    3.10
  -3  16   0   15.90    4.60
  -3  16   0    9.80    3.00
  -3  16   0    8.50    2.80
   2 -16   0   46.20    7.80
  -2  16   0   53.99    6.10
  -2  16   0   57.69    6.10
  -2  16   0   51.79    6.20
  -2  16   0   63.09    6.60
  -1  16   0    9.60    4.40
  -1  16   0   16.90    4.00
  -1  16   0   11.90    3.20
  -1  16   0   11.10    3.70
  -1  16   0   12.30    3.40
   0  16   0  206.38   15.30
   0  16   0  194.28   17.10
   0  16   0  226.68   15.60
   0  16   0  226.78   15.80
   1  16   0    2.30    3.10
   1  16   0    5.60    2.80
   1  16   0   13.90    3.60
   1  16   0    6.80    4.40
   1  16   0    9.50    3.20
   2  16   0  176.98   17.40
   2  16   0  209.88   15.10
   2  16   0  221.98   15.00
   2  16   0  221.88   15.00
   2  16   0  179.08   14.40
   3  16   0   13.90    3.20
   3  16   0   10.50    3.60
   3  16   0    9.40    3.10
   3  16   0    9.90    3.00
   3  16   0    2.90    4.70
   4  16   0   36.20    4.80
   4  16   0   32.70    5.40
   4  16   0   28.70    4.00
   5  16   0    0.80    2.30
   5  16   0    1.70    2.20
   6  16   0   28.30    3.90
   6  16   0   26.40    3.60
   7  16   0    2.70    2.10
   4 -17   0   11.40    3.10
  -4  17   0    6.10    2.50
  -4  17   0    7.20    2.00
   3 -17   0    4.90    2.30
   3 -17   0    4.60    7.10
  -3  17   0    1.60    2.30
  -3  17   0    2.00    2.00
  -3  17   0    3.10    2.10
   2 -17   0   77.29    8.80
  -2  17   0   67.29    6.40
  -2  17   0   80.29    7.20
  -2  17   0   69.59    8.80
  -2  17   0   73.39    7.30
  -2  17   0   68.59    8.90
   1 -17   0    3.90    4.10
  -1  17   0    5.30    4.40
  -1  17   0    9.50    2.90
  -1  17   0    3.50    2.60
  -1  17   0    3.40    2.60
   0  17   0    9.00    3.10
   0  17   0    6.50    3.10
   0  17   0   14.10    3.30
   1  17   0   11.90    3.10
   1  17   0    7.20    5.30
   1  17   0    4.30    2.80
   1  17   0    8.60    3.00
   1  17   0    2.70    2.30
   1  17   0    7.70    3.00
   2  17   0  104.89    8.90
   2  17   0  112.69    9.40
   2  17   0  126.59    9.70
   2  17   0  129.99    9.70
   3  17   0    0.40    2.30
   3  17   0    2.70    2.60
   3  17   0   -0.70    2.10
   3  17   0   -4.20    5.10
   4  17   0   91.79    9.00
   4  17   0  100.19    8.00
   4  17   0  115.29    9.30
   5  17   0   -2.70    2.70
   5  17   0    2.40    2.00
   5  17   0   -0.50    1.90
   6  17   0    8.60    2.40
   6  17   0   13.00    2.90
   3 -18   0    0.60    1.70
  -3  18   0    2.40    2.50
  -3  18   0    1.60    1.50
  -3  18   0    2.40    1.80
   2 -18   0    2.80    2.60
  -2  18   0    4.00    3.10
  -2  18   0    3.60    2.10
  -2  18   0   -0.20    1.80
  -2  18   0    4.20    2.10
   1 -18   0   -1.30    6.10
  -1  18   0    1.70    2.00
  -1  18   0    4.30    2.40
  -1  18   0    6.40    2.30
  -1  18   0    7.70    5.40
  -1  18   0    1.20    2.20
   0 -18   0    8.80    5.10
   0  18   0    8.50    2.70
   0  18   0   10.40    3.00
   0  18   0   11.50    2.70
   0  18   0   13.20    4.40
   1  18   0    5.40    4.00
   1  18   0    6.40    2.60
   1  18   0    4.70    2.90
   2  18   0   72.29    6.60
   2  18   0   77.19    6.80
   2  18   0   58.89    9.80
   2  18   0   85.69    7.10
   3  18   0    5.60    2.70
   3  18   0    9.00    2.60
   3  18   0    5.20    1.90
   3  18   0    4.90    2.40
   4  18   0   21.50    3.20
   4  18   0   19.60    2.90
   4  18   0   18.10    2.70
   5  18   0    3.70    1.80
  -1  19   0    5.60    2.70
  -1  19   0    0.60    1.60
  -1  19   0    1.90    1.70
   0  19   0    4.70    2.00
   0  19   0    4.30    2.00
   0  19   0    2.20    1.90
   1  19   0    1.10    1.70
   1  19   0    2.10    1.90
   1  19   0    2.80    2.00
   2  19   0   32.70    3.80
   2  19   0   30.30    3.90
   3  19   0    9.60    2.50
   3  19   0   12.50    2.60
   3  19  -1    1.70    2.50
   3  19  -1    1.80    1.70
   2  19  -1   25.10    3.50
   2  19  -1   32.20    3.80
   1  19  -1    2.10    1.80
   1  19  -1    1.00    2.00
   1  19  -1    1.20    1.70
   0  19  -1   32.80    3.70
   0  19  -1   24.50    3.50
   0  19  -1   31.50    3.90
  -1  19  -1    2.20    1.80
  -1  19  -1    1.50    2.10
   4  18  -1   60.29    5.20
   4  18  -1   52.59    5.00
   3  18  -1    7.40    2.30
   3  18  -1   10.00    2.70
   3  18  -1    4.70    2.80
   2  18  -1   42.70    8.50
   2  18  -1   62.09    5.60
   2  18  -1   60.79    6.10
   2  18  -1   66.09    6.20
   1  18  -1    1.90    3.40
   1  18  -1    9.90    4.30
   1  18  -1    1.20    2.20
   1  18  -1   -0.70    2.30
   0  18  -1    9.10    4.30
   0  18  -1    5.30    2.50
   0  18  -1    6.70    2.50
   0  18  -1    4.60    2.60
   0 -18   1   12.00    7.10
  -1  18  -1    2.40    2.30
  -1  18  -1    3.70    2.20
  -1  18  -1    6.50    2.40
  -1  18  -1    0.90    2.00
   1 -18   1   -5.90    4.30
  -2  18  -1    5.40    2.10
  -2  18  -1    4.20    2.20
  -2  18  -1    5.10    2.00
  -2  18  -1    5.50    2.30
   2 -18   1    3.50    2.20
  -3  18  -1   -1.00    1.80
  -3  18  -1    1.40    1.60
  -3  18  -1    1.70    2.00
   3 -18   1    1.60    3.00
   5  17  -1   -3.40    3.10
   5  17  -1   -2.90    1.80
   4  17  -1   46.90    5.50
   4  17  -1   56.29    5.90
   4  17  -1   47.90    5.00
   4  17  -1   42.00    6.50
   3  17  -1   -5.00    5.40
   3  17  -1    1.80    2.30
   3  17  -1    5.10    2.70
   3  17  -1    1.30    2.50
   2  17  -1   80.19    7.10
   2  17  -1   70.79    6.70
   2  17  -1   59.29    6.10
   2  17  -1   73.49    7.20
   1  17  -1    7.70    3.20
   1  17  -1    9.20    5.00
   1  17  -1   -1.90    4.50
   1  17  -1    9.80    2.90
   1  17  -1   10.20    3.10
   0  17  -1   39.10    5.30
   0  17  -1   49.10    5.60
   0  17  -1   43.50    6.20
   0  17  -1   44.30    5.50
  -1  17  -1   16.30    3.20
  -1  17  -1    7.90    3.00
  -1  17  -1    6.70    4.00
  -1  17  -1   11.50    3.20
   1 -17   1   12.80    4.90
  -2  17  -1   61.59    6.30
  -2  17  -1   54.39    8.00
  -2  17  -1   66.19    6.00
  -2  17  -1   65.79    8.50
  -2  17  -1   78.49    6.50
   2 -17   1   62.99    8.20
  -3  17  -1    3.00    2.10
  -3  17  -1    6.20    4.90
  -3  17  -1   -0.10    2.10
  -3  17  -1    1.90    2.00
   3 -17   1    5.20    2.20
  -4  17  -1    2.50    2.60
  -4  17  -1    0.80    1.70
   4 -17   1    3.00    2.20
   6  16  -1   42.50    4.80
   6  16  -1   32.70    4.20
   5  16  -1    4.30    2.50
   5  16  -1    5.70    3.10
   4  16  -1  122.49    9.80
   4  16  -1  109.59    9.30
   4  16  -1  137.39   11.10
   4  16  -1  123.59    9.50
   3  16  -1   18.00    3.80
   3  16  -1    8.90    3.10
   3  16  -1   10.40    3.10
   3  16  -1    4.80    2.90
   3  16  -1    1.20    5.20
   2  16  -1   81.29    9.80
   2  16  -1   72.59    7.50
   2  16  -1   71.39    7.20
   2  16  -1   89.99    7.90
   2  16  -1   85.59    8.00
   1  16  -1   18.50    3.70
   1  16  -1   17.20    4.00
   1  16  -1   18.40    3.80
   1  16  -1   14.00    5.10
   1  16  -1   13.60    3.30
   1  16  -1   20.30    3.90
   0  16  -1   46.60    6.40
   0  16  -1   53.79    6.60
   0  16  -1   47.80    8.50
   0  16  -1   54.69    6.60
  -1  16  -1    9.90    3.20
  -1  16  -1    5.70    4.50
  -1  16  -1    7.90    3.30
  -1  16  -1    6.30    3.30
  -1  16  -1    4.20    2.90
  -2  16  -1   87.49    8.10
  -2  16  -1   92.89    8.20
  -2  16  -1   97.39   10.50
  -2  16  -1   90.19    8.10
   2 -16   1   96.49   10.50
  -3  16  -1   13.40    3.10
  -3  16  -1   11.80    3.20
  -3  16  -1   14.70    3.30
  -3  16  -1   11.10    3.10
  -4  16  -1    8.80    2.50
  -4  16  -1    8.60    2.70
  -4  16  -1    8.10    2.70
   4 -16   1   11.00    2.90
   4 -16   1    4.30    4.50
  -5  16  -1    2.70    2.10
  -5  16  -1    0.50    1.80
   5 -16   1    5.40    2.00
   7  15  -1    0.10    2.20
   6  15  -1   21.20    6.80
   6  15  -1   18.40    4.60
   5  15  -1    6.00    2.70
   5  15  -1    4.30    3.20
   5  15  -1   -4.60    4.30
   5  15  -1    5.70    2.70
   4  15  -1   27.80    7.20
   4  15  -1   22.20    3.90
   4  15  -1   28.60    5.00
   4  15  -1   24.00    3.90
   4  15  -1   27.50    4.10
   3  15  -1   16.30    3.60
   3  15  -1   20.50    4.30
   3  15  -1   18.20    3.90
   3  15  -1   17.70    3.70
   3  15  -1   16.60    5.60
   2  15  -1  131.29   12.20
   2  15  -1  106.49   11.80
   2  15  -1  129.49   10.90
   2  15  -1  115.59   12.00
   2  15  -1  144.79   10.70
   2  15  -1  129.09   12.50
   1  15  -1   23.50    4.10
   1  15  -1   11.90    3.30
   1  15  -1   15.30    3.90
   1  15  -1   16.00    3.90
   1  15  -1   12.10    4.90
   0  15  -1  358.16   24.30
   0  15  -1  295.47   24.80
   0  15  -1  350.46   23.50
   0  15  -1  343.07   23.50
  -1  15  -1   12.70    3.80
  -1  15  -1   14.20    3.80
  -1  15  -1   16.50    5.40
  -1  15  -1   15.30    4.30
  -1  15  -1   15.50    3.80
  -2  15  -1  144.49   12.00
  -2  15  -1  174.48   12.30
  -2  15  -1  138.49   11.90
  -2  15  -1  164.28   11.80
  -2  15  -1  130.79   13.60
   2 -15   1  145.79   13.90
  -3  15  -1    6.20    4.40
  -3  15  -1    7.50    3.40
  -3  15  -1    2.90    2.90
  -3  15  -1    4.60    3.00
  -3  15  -1    7.90    3.00
   3 -15   1    2.00    4.10
  -4  15  -1    0.60    2.50
  -4  15  -1    1.40    2.20
  -4  15  -1    0.70    4.30
   4 -15   1    1.80    2.80
   4 -15   1    9.20    7.00
  -5  15  -1    0.60    2.40
  -5  15  -1   -2.30    1.80
   5 -15   1   -3.10    2.10
   5 -15   1    4.10    4.20
   6 -15   1    5.50    2.30
   8  14  -1    4.40    2.30
   7  14  -1    3.70    4.20
   7  14  -1    6.20    3.80
   7  14  -1    9.70    8.50
   6  14  -1   21.50    3.50
   6  14  -1   16.70    5.50
   6  14  -1   15.00    3.20
   5  14  -1    7.00    4.30
   5  14  -1   -0.80    3.20
   5  14  -1    0.50    2.60
   5  14  -1    0.10    2.70
   4  14  -1   60.49    7.60
   4  14  -1   63.19    6.50
   4  14  -1   59.29   10.90
   4  14  -1   53.39    7.90
   4  14  -1   70.69    6.60
   4  14  -1   69.19    6.90
   3  14  -1   18.90    5.20
   3  14  -1   17.50    3.90
   3  14  -1   18.80    3.80
   3  14  -1   27.40    5.80
   3  14  -1   17.20    3.50
   3  14  -1   17.60    3.60
   2  14  -1  139.09   10.50
   2  14  -1  135.39   10.30
   2  14  -1  119.09   12.90
   2  14  -1  117.49   12.10
   2  14  -1  142.89   10.70
   2  14  -1  109.29    9.90
   2  14  -1  109.19   10.30
   1  14  -1   16.90    3.80
   1  14  -1   16.60    3.70
   1  14  -1    8.50    3.50
   1  14  -1   19.20    5.70
   1  14  -1   13.50    3.40
   1  14  -1   16.30    4.00
   0  14  -1   84.39   11.50
   0  14  -1   87.99    8.90
   0  14  -1  100.09    8.90
   0  14  -1  112.49    9.10
   0  14  -1   75.99    8.10
   0  14  -1   93.59    8.80
  -1  14  -1    2.10    3.20
  -1  14  -1    5.60    3.30
  -1  14  -1    9.30    3.50
  -1  14  -1    5.90    2.90
  -1  14  -1    2.30    4.70
  -1  14  -1    3.10    3.00
  -2  14  -1  337.67   23.10
  -2  14  -1  358.46   23.50
  -2  14  -1  319.07   23.20
  -2  14  -1  337.17   23.20
  -3  14  -1    1.80    2.90
  -3  14  -1    4.50    4.00
  -3  14  -1    1.80    3.30
  -3  14  -1    6.20    3.00
  -3  14  -1    5.00    3.00
   3 -14   1    2.60    4.50
  -4  14  -1   16.80    4.00
  -4  14  -1   21.00    4.00
  -4  14  -1   33.30    4.50
  -4  14  -1   24.30    5.90
  -4  14  -1   26.20    4.30
   4 -14   1   24.00    5.80
  -5  14  -1   16.70    3.50
  -5  14  -1   14.40    3.10
  -5  14  -1    9.90    3.20
  -5  14  -1   11.30    6.90
   5 -14   1    9.70    3.30
  -6  14  -1   72.49    5.90
   6 -14   1   55.59    8.40
  -7  14  -1    8.30    2.10
   7 -14   1    8.50    2.30
   7 -14   1    6.60    2.80
   9  13  -1   11.60    2.50
   8  13  -1   23.10    3.50
   7  13  -1   -7.70    3.20
   6  13  -1   25.80    4.00
   6  13  -1   22.20    6.20
   6  13  -1   20.90    4.00
   5  13  -1   12.30    3.20
   5  13  -1   10.60    3.40
   5  13  -1    9.50    3.60
   4  13  -1   32.80    4.80
   4  13  -1   35.60    6.60
   4  13  -1   35.40    5.10
   4  13  -1   38.80    5.20
   4  13  -1   34.00    6.70
   4  13  -1   36.50    5.00
   3  13  -1   18.80    5.10
   3  13  -1   25.60    4.10
   3  13  -1   25.70    4.30
   3  13  -1   20.90    3.90
   3  13  -1   29.20    5.90
   3  13  -1   19.30    4.40
   3  13  -1   19.40    3.80
   2  13  -1   59.79    6.40
   2  13  -1   42.70    7.00
   2  13  -1   45.00    6.00
   2  13  -1   43.30    5.70
   2  13  -1   63.09    8.40
   2  13  -1   41.70    5.90
   2  13  -1   53.39    6.70
   1  13  -1    5.40    4.60
   1  13  -1    9.40    3.10
   1  13  -1    5.90    3.10
   1  13  -1    9.10    3.30
   1  13  -1    9.50    3.10
   1  13  -1    5.30    3.50
   0  13  -1  564.94   38.70
   0  13  -1  579.44   38.90
   0  13  -1  649.34   41.20
   0  13  -1  633.54   38.90
   0  13  -1  534.45   38.50
   0  13  -1  602.54   39.00
  -1  13  -1    5.50    3.40
  -1  13  -1    8.10    3.40
  -1  13  -1    6.50    3.60
  -1  13  -1    7.70    3.10
  -1  13  -1    5.70    5.00
  -1  13  -1    6.20    3.00
  -2  13  -1  248.78   19.10
  -2  13  -1  280.67   19.10
  -2  13  -1  308.97   19.50
  -2  13  -1  257.77   21.10
  -2  13  -1  260.17   19.10
  -3  13  -1    1.50    2.80
  -3  13  -1    5.40    3.20
  -3  13  -1    6.00    3.40
  -3  13  -1   -7.00    3.20
  -3  13  -1    0.80    3.40
  -3  13  -1    6.30    4.80
   3 -13   1    7.00    5.20
  -4  13  -1   26.30    6.20
  -4  13  -1   39.00    5.80
  -4  13  -1   37.70    5.20
   4 -13   1   31.80    7.00
  -5  13  -1    1.30    2.90
  -5  13  -1   -4.30    2.40
  -5  13  -1    1.90    2.30
   5 -13   1    1.30    3.10
   5 -13   1    6.60    4.10
  -6  13  -1   40.70    4.80
  -6  13  -1   27.10    4.20
  -6  13  -1   34.00    4.60
   6 -13   1   30.40    6.40
   6 -13   1   42.60    5.10
  -7  13  -1    3.60    2.00
  -7  13  -1   -2.50    2.70
   7 -13   1    2.00    2.10
   7 -13   1    3.30    2.00
   7 -13   1    2.80    7.70
   9  12  -1   -2.20    2.10
   8  12  -1   50.49    5.80
   8  12  -1   74.89   11.70
   7  12  -1    7.10    4.70
   7  12  -1   13.20    3.30
   6  12  -1   58.39    6.80
   5  12  -1   -3.30    2.90
   5  12  -1   -1.30    3.60
   5  12  -1   -5.80    2.60
   4  12  -1   84.39    7.80
   4  12  -1   80.49    7.50
   4  12  -1   81.59    7.80
   4  12  -1   81.09    9.10
   4  12  -1   82.49   10.50
   3  12  -1    1.40    3.90
   3  12  -1    9.90    3.50
   3  12  -1    5.80    3.20
   3  12  -1    6.10    3.80
   2  12  -1  111.59    8.50
   2  12  -1   89.49    8.20
   2  12  -1   87.79    8.60
   2  12  -1   98.19    9.70
   2  12  -1   92.19    8.50
   2  12  -1  105.69   10.90
   1  12  -1   -2.30    2.50
   1  12  -1    0.50    3.80
   1  12  -1   10.30    3.10
   1  12  -1   -0.90    2.60
   1  12  -1    3.50    4.10
   1  12  -1    3.80    3.00
   1  12  -1    1.50    3.10
   0  12  -1   85.39    8.10
   0  12  -1   86.09    7.90
   0  12  -1   98.29   10.20
   0  12  -1   73.49    8.00
   0  12  -1   93.39    8.20
  -1  12  -1    9.00    4.60
  -1  12  -1    3.60    4.30
  -1  12  -1    6.50    2.90
  -1  12  -1    8.10    4.70
  -2  12  -1  173.98   16.10
  -2  12  -1  177.78   13.90
  -2  12  -1  174.28   13.70
  -2  12  -1  181.68   14.00
  -2  12  -1  173.38   13.70
  -2  12  -1  212.98   14.40
  -2  12  -1  213.78   14.00
  -3  12  -1   19.60    4.10
  -3  12  -1   12.40    3.40
  -3  12  -1   24.60    5.60
  -3  12  -1   19.30    4.10
  -3  12  -1   21.60    4.00
  -3  12  -1   19.40    4.00
   3 -12   1   22.10    6.00
  -4  12  -1  514.25   32.70
  -4  12  -1  451.05   31.80
  -4  12  -1  499.45   32.80
  -4  12  -1  450.45   34.50
  -4  12  -1  515.45   32.60
  -4  12  -1  516.95   32.50
   4 -12   1  491.95   34.80
  -5  12  -1    7.90    3.50
  -5  12  -1   -0.50    3.40
  -5  12  -1   11.80    3.50
  -5  12  -1    3.70    5.30
  -5  12  -1    3.50    2.60
   5 -12   1    4.20    3.20
   5 -12   1    5.70    4.80
  -6  12  -1   32.10    4.60
  -6  12  -1   28.20    3.80
  -6  12  -1   37.10    5.00
   6 -12   1   39.00    5.60
  -7  12  -1   -0.60    1.80
  -7  12  -1   -0.90    2.00
   7 -12   1    4.10    2.40
   7 -12   1    1.50    3.90
  -8  12  -1   46.60    4.40
   8 -12   1   49.70    4.90
  10  11  -1   16.50    2.70
   9  11  -1    4.50    2.70
   8  11  -1  156.08   11.20
   8  11  -1  139.19   15.20
   7  11  -1   10.60    3.80
   7  11  -1    8.20    5.00
   6  11  -1  279.57   19.60
   6  11  -1  288.07   19.70
   6  11  -1  291.57   21.40
   5  11  -1    8.30    5.10
   5  11  -1    5.90    3.20
   5  11  -1    5.50    2.90
   5  11  -1   10.70    4.20
   4  11  -1   29.20    4.30
   4  11  -1   28.10    5.10
   4  11  -1   36.30    4.50
   4  11  -1   41.80    6.00
   3  11  -1    3.10    2.60
   3  11  -1   -3.60    2.50
   3  11  -1    1.50    3.50
   3  11  -1    1.10    2.60
   2  11  -1  106.49    9.20
   2  11  -1  137.59   10.90
   2  11  -1  109.69    9.40
   2  11  -1  122.79    9.50
   1  11  -1    0.70    2.30
   1  11  -1    0.60    3.30
   1  11  -1    4.60    2.40
   1  11  -1   -1.60    2.40
   1  11  -1    4.10    3.80
   0  11  -1  483.35   29.40
   0  11  -1  446.56   29.40
   0  11  -1  448.26   29.20
   0  11  -1  436.46   29.50
   0  11  -1  410.76   29.30
  -1  11  -1   19.10    3.50
  -1  11  -1   18.70    3.90
  -1  11  -1   18.20    3.70
  -1  11  -1   29.20    5.70
  -1  11  -1   23.40    7.10
  -1  11  -1   19.80    3.60
  -1  11  -1   21.80    3.90
  -2  11  -1  213.88   14.40
  -2  11  -1  194.78   14.50
  -2  11  -1  188.18   14.50
  -2  11  -1  200.38   14.50
  -2  11  -1  186.28   14.40
  -2  11  -1  213.08   16.60
  -3  11  -1   13.70    3.30
  -3  11  -1   11.80    3.50
  -3  11  -1    8.70    3.00
  -3  11  -1    8.00    3.30
  -4  11  -1   61.39    7.10
  -4  11  -1   62.69    7.40
  -4  11  -1   78.19    7.10
  -4  11  -1   65.89    9.50
  -4  11  -1   52.29    6.40
  -4  11  -1   61.69    7.10
   4 -11   1   54.49    9.30
  -5  11  -1   -2.20    3.70
  -5  11  -1    6.00    2.90
  -5  11  -1   12.60    3.50
   5 -11   1    7.70    5.50
  -6  11  -1   39.30    4.60
  -6  11  -1   34.00    4.40
  -6  11  -1   28.80    4.60
   6 -11   1   25.20    6.40
   6 -11   1   36.00    5.20
  -7  11  -1    0.50    2.20
  -7  11  -1    4.70    2.10
   7 -11   1   -0.20    2.80
   7 -11   1    4.80    4.30
  -8  11  -1   55.39    5.20
  -8  11  -1   66.89    5.70
   8 -11   1   62.19    6.00
   8 -11   1   70.39    8.30
  10  10  -1   14.10    2.70
   9  10  -1    9.60    3.10
   8  10  -1  154.78   11.60
   7  10  -1   14.30    3.50
   7  10  -1   10.60    4.70
   7  10  -1    8.20    3.90
   6  10  -1  165.98   12.10
   6  10  -1  158.38   11.90
   6  10  -1  148.99   13.60
   5  10  -1   10.20    3.20
   5  10  -1    2.70    4.90
   5  10  -1   12.20    4.00
   5  10  -1    4.90    2.90
   4  10  -1   57.79    5.70
   4  10  -1   54.59    6.40
   4  10  -1   66.39    7.20
   4  10  -1   45.80    5.30
   4  10  -1   66.69    7.70
   4  10  -1   49.00    7.80
   3  10  -1    6.80    2.40
   3  10  -1    1.20    3.10
   3  10  -1   12.50    3.10
   3  10  -1    9.50    3.70
   2  10  -1  146.39   11.30
   2  10  -1  164.88   11.00
   2  10  -1  161.78   12.30
   2  10  -1  125.39   10.90
   2  10  -1  157.18   12.60
   1  10  -1    8.40    2.40
   1  10  -1    5.80    2.60
   1  10  -1    4.40    3.50
   1  10  -1    1.60    2.20
   1  10  -1    7.00    3.20
   0  10  -1   39.50    5.60
   0  10  -1   42.90    6.40
   0  10  -1   40.00    4.80
   0  10  -1   35.70    4.80
   0  10  -1   30.10    5.60
  -1  10  -1   15.40    3.00
  -1  10  -1   13.30    2.70
  -1  10  -1   15.80    2.70
  -1  10  -1   14.50    2.60
  -1  10  -1   19.70    4.70
  -1  10  -1   13.30    4.60
  -2  10  -1  230.68   16.60
  -2  10  -1  241.58   16.80
  -2  10  -1  241.08   16.70
  -2  10  -1  233.18   16.50
  -2  10  -1  249.68   18.50
  -2  10  -1  242.58   16.50
  -3  10  -1   69.59    7.30
  -3  10  -1   79.29    7.20
  -3  10  -1   74.79    6.80
  -3  10  -1   75.39    6.80
  -3  10  -1   86.99    9.30
  -3  10  -1   69.49    7.50
  -4  10  -1  722.93   47.00
  -4  10  -1  663.63   45.30
  -4  10  -1  711.53   45.20
  -4  10  -1  675.33   44.90
  -4  10  -1  713.33   44.90
  -5  10  -1    7.40    2.60
  -5  10  -1    8.60    3.10
  -5  10  -1    6.50    3.60
  -5  10  -1   10.50    4.40
  -5  10  -1    2.80    3.90
   5 -10   1   15.30    5.10
  -6  10  -1   26.60    3.80
  -6  10  -1   33.60    4.40
   6 -10   1   24.80    6.70
   6 -10   1   31.90    4.70
  -7  10  -1   14.20    3.50
   7 -10   1   14.00    3.70
   7 -10   1    9.00    4.50
  -8  10  -1    6.90    3.10
  -8  10  -1    9.30    2.70
   8 -10   1   12.10    2.90
   8 -10   1   15.30    2.80
   8 -10   1   13.60    5.10
  -9  10  -1    3.70    1.50
  -9  10  -1    2.50    2.30
   9 -10   1    5.90    2.20
  10   9  -1   67.09    6.10
   9   9  -1  -19.40    8.40
   9   9  -1    0.00    2.60
   8   9  -1  106.89    9.40
   8   9  -1  107.79   11.20
   7   9  -1   58.39    5.90
   7   9  -1   51.89    7.00
   7   9  -1   41.60    6.70
   6   9  -1  370.66   25.50
   6   9  -1  376.66   24.30
   6   9  -1  341.07   24.10
   5   9  -1    5.60    2.70
   5   9  -1    3.80    3.80
   5   9  -1    4.50    3.40
   4   9  -1  191.28   14.70
   4   9  -1  211.28   15.30
   4   9  -1  206.28   15.50
   3   9  -1    7.60    3.60
   3   9  -1   12.40    3.40
   2   9  -1  154.48   12.20
   2   9  -1  165.88   13.00
   1   9  -1   18.80    3.80
   1   9  -1   18.30    4.50
   0   9  -1   15.10    4.00
   0   9  -1   21.30    4.40
  -1   9  -1   63.19    7.60
  -2   9  -1  166.18   12.20
  -2   9  -1  188.38   12.30
  -2   9  -1  158.68   12.10
  -2   9  -1  168.28   12.30
  -2   9  -1  172.78   14.10
  -2   9  -1  170.48   12.30
  -3   9  -1   29.00    5.30
  -3   9  -1   22.10    3.30
  -3   9  -1   28.60    4.10
  -3   9  -1   21.90    3.60
  -3   9  -1   30.30    3.90
  -4   9  -1   66.39    6.60
  -5   9  -1    3.80    4.90
  -5   9  -1    9.80    2.80
  -5   9  -1    5.10    3.00
  -5   9  -1    2.60    3.90
  -5   9  -1    6.40    2.40
   5  -9   1    5.90    4.60
  -6   9  -1   26.30    4.40
  -6   9  -1   28.70    4.00
   6  -9   1   23.70    6.10
   6  -9   1   27.60    4.80
  -7   9  -1    1.60    2.40
  -7   9  -1    4.30    2.70
   7  -9   1   -1.30    4.40
   7  -9   1    5.50    3.20
  -8   9  -1    9.60    2.50
  -8   9  -1    8.40    2.90
   8  -9   1    3.60    4.50
   8  -9   1    9.40    3.20
   8  -9   1   13.20    3.00
  -9   9  -1    1.20    1.80
  -9   9  -1    0.60    1.90
   9  -9   1    1.40    2.40
   9  -9   1   -2.40    7.30
  11   8  -1    3.20    2.10
  10   8  -1   26.10    5.60
   9   8  -1    1.40    2.60
   9   8  -1   -3.80    6.20
   8   8  -1   12.50    3.50
   8   8  -1   14.10    5.80
   7   8  -1   10.20    3.30
   7   8  -1   10.90    4.50
   7   8  -1   15.30    3.10
   6   8  -1  261.07   18.30
   6   8  -1  261.37   17.00
   6   8  -1  211.48   16.80
   6   8  -1  245.08   16.80
   5   8  -1   25.90    3.70
   5   8  -1   20.00    4.20
   5   8  -1   14.70    2.90
   4   8  -1  731.63   47.40
   3   8  -1   24.10    4.10
   3   8  -1   26.10    6.30
   2   8  -1  293.57   20.70
   2   8  -1  282.27   19.80
   1   8  -1    5.50    3.20
   1   8  -1   10.40    3.50
   0   8  -1  370.36   24.70
   0   8  -1  378.56   24.50
   0   8  -1  333.27   24.30
  -1   8  -1   22.30    4.20
  -2   8  -1  204.98   15.50
  -3   8  -1    1.10    1.80
  -3   8  -1   -3.20    2.30
  -3   8  -1    1.40    3.20
  -4   8  -1 1196.68   81.19
  -4   8  -1 1333.47   81.29
  -4   8  -1 1291.47   81.19
  -4   8  -1 1287.87   82.29
  -4   8  -1 1234.18   81.39
   4  -8   1 1385.06   83.99
  -5   8  -1    7.70    3.20
  -5   8  -1   14.70    3.20
  -5   8  -1   15.60    4.50
  -5   8  -1    4.00    3.30
  -5   8  -1    8.40    2.90
   5  -8   1   12.00    5.20
  -6   8  -1  392.86   27.30
  -6   8  -1  422.16   27.20
   6  -8   1  435.46   29.60
   6  -8   1  391.86   27.50
  -7   8  -1    4.30    2.60
  -7   8  -1    2.70    3.00
   7  -8   1    2.30    5.10
   7  -8   1    4.30    3.30
  -8   8  -1   15.70    3.60
  -8   8  -1   12.80    2.90
   8  -8   1   19.50    5.30
   8  -8   1   14.10    3.40
   8  -8   1   12.50    3.50
  -9   8  -1    7.50    2.30
  -9   8  -1    7.40    2.30
   9  -8   1    9.30    3.10
   9  -8   1   12.70    4.50
 -10   8  -1   36.80    3.80
  10  -8   1   40.20    4.20
  11   7  -1    7.60    2.40
 -11  -7   1    3.90    2.10
  10   7  -1   12.70    3.20
   9   7  -1   19.60    3.80
   8   7  -1  182.58   13.60
   8   7  -1  188.28   16.00
   8   7  -1  201.38   13.90
   8   7  -1  176.38   15.60
   7   7  -1   21.70    3.90
   7   7  -1   24.40    5.70
   7   7  -1   23.60    5.00
   6   7  -1  214.88   16.00
   6   7  -1  223.68   17.10
   6   7  -1  266.07   17.30
   6   7  -1  228.58   16.10
   5   7  -1   12.90    2.90
   4   7  -1  652.13   42.40
   3   7  -1   10.30    3.00
   2   7  -1 1175.88   77.99
   2   7  -1 1284.07   77.79
   1   7  -1   26.20    4.30
   1   7  -1   24.50    3.90
   0   7  -1   32.90    4.90
   0   7  -1   32.00    4.70
   0   7  -1   30.20    5.20
  -1   7  -1   49.40    6.10
  -2   7  -1  211.38   16.60
  -3   7  -1   12.20    3.50
  -4   7  -1   39.60    6.30
  -5   7  -1    4.90    2.40
  -5   7  -1    7.20    3.40
  -5   7  -1    9.50    2.60
   5  -7   1    4.30    4.30
  -6   7  -1  310.37   20.40
  -6   7  -1  280.57   20.40
   6  -7   1  330.07   22.70
   6  -7   1  277.97   20.50
  -7   7  -1    3.40    2.70
  -7   7  -1    3.20    3.00
   7  -7   1   10.40    5.00
   7  -7   1    9.20    3.80
  -8   7  -1  109.39    8.50
  -8   7  -1   91.09    8.20
   8  -7   1   82.09    8.20
   8  -7   1   81.99   10.10
   8  -7   1  112.89    8.90
  -9   7  -1   13.00    2.80
  -9   7  -1    8.00    3.50
   9  -7   1   20.40    5.10
   9  -7   1   10.30    3.30
 -10   7  -1   33.10    3.80
  10  -7   1   32.00    4.30
  11   6  -1    1.70    2.20
  10   6  -1  191.48   13.90
   9   6  -1    4.20    2.90
   9   6  -1    1.70    5.50
   9   6  -1    4.70    5.90
   8   6  -1   20.40    3.70
   8   6  -1   20.00    5.40
   7   6  -1    2.00    3.60
   7   6  -1    0.90    2.50
   7   6  -1    3.30    2.40
   7   6  -1    3.80    3.70
   6   6  -1   64.79    7.30
   6   6  -1   73.09    5.80
   6   6  -1   59.79    6.40
   5   6  -1    9.90    3.30
   3   6  -1    6.40    2.40
   3   6  -1    5.00    2.50
   2   6  -1  261.37   17.80
   2   6  -1  268.27   18.10
   1   6  -1   13.90    3.00
   0   6  -1  222.58   15.00
   0   6  -1  227.88   15.30
   0   6  -1  216.08   15.50
  -1   6  -1   16.00    3.40
  -1   6  -1   11.00    3.00
  -2   6  -1  123.79    9.90
  -3   6  -1   27.70    4.30
   3  -6   1   21.50    5.50
   4  -6   1  717.03   46.80
  -5   6  -1   11.90    2.30
   5  -6   1   15.10    4.30
  -6   6  -1  451.75   31.30
  -6   6  -1  489.35   31.50
   6  -6   1  463.85   31.70
   6  -6   1  513.65   33.40
  -7   6  -1   12.80    3.20
  -7   6  -1   12.00    3.60
   7  -6   1   15.30    4.00
   7  -6   1   11.30    5.00
  -8   6  -1  108.19    9.50
  -8   6  -1   99.49   10.40
   8  -6   1  125.59    9.50
   8  -6   1   89.49   11.10
  -9   6  -1    0.40    2.30
  -9   6  -1   -2.10    2.30
   9  -6   1    3.80    3.20
   9  -6   1    7.70    4.20
 -10   6  -1   62.29    5.50
  10  -6   1   51.99    7.70
  10  -6   1   55.49    5.90
  11   5  -1    1.10    2.20
  10   5  -1   35.40   12.60
  10   5  -1   15.70    3.90
   9   5  -1   31.90    7.40
   9   5  -1   43.10    7.40
   8   5  -1  123.89   13.50
   8   5  -1  163.58   11.30
   8   5  -1  152.58   13.00
   8   5  -1  123.89   10.80
   7   5  -1    5.50    3.90
   7   5  -1    4.70    3.70
   7   5  -1    0.40    2.50
   7   5  -1    0.90    2.20
   6   5  -1  242.58   17.00
   6   5  -1  240.08   17.30
   6   5  -1  244.38   17.80
   6   5  -1  220.08   16.10
   5   5  -1    9.70    3.10
   4   5  -1   97.39    8.20
   3   5  -1    1.80    2.10
   2   5  -1 2474.75  154.68
   1   5  -1   37.60    4.50
   1   5  -1   27.70    4.00
   0   5  -1  659.43   42.90
   0   5  -1  697.13   43.20
  -1   5  -1   54.89    5.40
  -1   5  -1   59.79    5.70
  -2   5  -1  444.66   29.30
   2  -5   1  454.25   29.40
  -3   5  -1    4.30    2.50
   3  -5   1    4.00    3.10
   3  -5   1    4.10    2.90
  -4   5  -1    9.40    2.90
   4  -5   1    1.90    3.90
   4  -5   1    5.20    3.40
  -5   5  -1    9.00    2.30
   5  -5   1    3.50    3.30
   5  -5   1    9.40    5.10
  -6   5  -1  509.95   31.20
   6  -5   1  435.26   31.20
   6  -5   1  490.15   38.90
   6  -5   1  468.25   32.70
  -7   5  -1   24.00    3.90
   7  -5   1   25.10    5.30
   7  -5   1   24.00    4.30
  -8   5  -1  329.97   21.00
  -8   5  -1  289.17   20.70
   8  -5   1  265.67   20.80
   8  -5   1  323.97   21.40
   8  -5   1  323.67   25.40
  -9   5  -1    1.80    2.70
   9  -5   1   -1.90    3.00
   9  -5   1    2.80    3.80
   9  -5   1   -0.20    2.80
 -10   5  -1   76.49    6.80
  10  -5   1   60.59    9.10
  10  -5   1   83.29    7.00
 -11   5  -1    2.00    1.50
  11  -5   1    2.30    1.70
  11   4  -1    7.40    2.80
  10   4  -1  192.28   16.70
  10   4  -1  172.08   13.40
   9   4  -1    4.60    5.10
   9   4  -1    0.00    5.40
   9   4  -1    5.40    3.40
   8   4  -1  353.06   21.70
   8   4  -1  284.27   21.20
   8   4  -1  313.97   23.00
   8   4  -1  290.67   24.00
   7   4  -1   21.50    5.10
   7   4  -1   16.70    3.20
   7   4  -1   14.10    3.10
   6   4  -1   41.40    5.70
   6   4  -1   34.90    4.20
   6   4  -1   27.70    3.80
   6   4  -1   39.30    6.00
   5   4  -1    8.40    2.70
   5   4  -1   13.70    3.20
   4   4  -1 1651.13  100.19
   4   4  -1 1545.95  100.49
   3   4  -1   40.40    4.90
   0   4  -1 1152.68   72.09
  -2   4  -1  129.59   10.00
   2  -4   1  149.88   10.40
  -3   4  -1    3.80    2.20
   3  -4   1    2.10    2.60
   3  -4   1    2.40    2.40
   4  -4   1  343.17   24.60
   4  -4   1  364.46   24.10
   5  -4   1   91.69    7.60
   5  -4   1   89.49   10.10
   5  -4   1   97.29    9.00
  -6   4  -1  163.58   11.20
   6  -4   1  143.89   14.70
   6  -4   1  142.49   13.10
  -7   4  -1    6.30    2.90
   7  -4   1    3.50    3.00
   7  -4   1    7.70    8.60
   7  -4   1    4.20    4.50
   7  -4   1    8.90    3.00
  -8   4  -1   22.60    4.00
   8  -4   1   16.30    4.20
   8  -4   1   21.40    4.70
   8  -4   1   19.80    5.90
  -9   4  -1   -0.70    2.60
  -9   4  -1    1.80    2.70
   9  -4   1    0.80    3.20
   9  -4   1    4.30    3.20
   9  -4   1    6.10    4.00
 -10   4  -1   86.79    7.40
  10  -4   1   81.59    7.60
 -11   4  -1    1.20    1.70
  11  -4   1    3.20    2.00
  11   3  -1   19.90    3.40
  10   3  -1   22.40    4.30
  10   3  -1   16.00    8.40
   9   3  -1   17.30    3.90
   9   3  -1    9.00    5.80
   9   3  -1   -1.30    5.70
   8   3  -1  196.28   17.30
   8   3  -1  228.18   15.80
   8   3  -1  198.58   18.00
   8   3  -1  240.58   15.90
   7   3  -1   35.80    4.90
   7   3  -1   27.40    5.70
   7   3  -1   41.30    6.40
   7   3  -1   33.40    4.60
   6   3  -1   79.59    7.00
   6   3  -1   96.99    8.50
   6   3  -1   88.29    8.80
   6   3  -1   84.19    7.00
   5   3  -1   41.50    5.70
   4   3  -1   82.99    7.10
   4   3  -1   88.29    7.10
   3   3  -1   -1.20    1.80
   3   3  -1    1.20    1.50
   0   3  -1  322.47   20.40
   1  -3   1    4.00    1.60
   2  -3   1 1433.96   90.09
   3  -3   1    2.80    2.40
   3  -3   1    6.70    2.60
   4  -3   1   -1.60    2.70
   4  -3   1    5.60    2.90
   5  -3   1    4.40    3.10
  -6   3  -1  570.34   36.40
   6  -3   1  538.75   36.60
   6  -3   1  564.34   37.90
   6  -3   1  582.44   39.30
  -7   3  -1   18.80    3.70
   7  -3   1   20.40    5.40
   7  -3   1   22.80    3.60
   7  -3   1   23.00    4.20
  -8   3  -1  647.54   41.20
   8  -3   1  597.64   47.00
   8  -3   1  600.64   41.20
   8  -3   1  638.94   43.40
   8  -3   1  697.43   41.80
  -9   3  -1    4.90    2.60
   9  -3   1    4.00    4.40
   9  -3   1    2.80    3.10
 -10   3  -1   25.20    3.90
  10  -3   1   19.90    5.40
  10  -3   1   29.80    4.40
 -11   3  -1    6.20    2.20
  11  -3   1    8.80    2.40
  11   2  -1   11.20    3.00
  10   2  -1  194.28   14.40
   9   2  -1   12.80    4.00
   9   2  -1   16.00    7.80
   8   2  -1   55.89    6.60
   8   2  -1   43.80    8.30
   8   2  -1   62.99    8.50
   8   2  -1   51.39    6.60
   7   2  -1   19.40    3.30
   7   2  -1   10.50    4.30
   7   2  -1   13.50    4.30
   7   2  -1   11.50    3.00
   6   2  -1  514.05   32.00
   6   2  -1  461.15   30.80
   6   2  -1  486.15   32.50
   6   2  -1  444.86   30.80
   5   2  -1  109.09    9.80
   5   2  -1  125.09    9.60
   1  -2   1   14.60    2.70
   2  -2   1  190.98   13.20
   3  -2   1  130.39    9.70
   3  -2   1  124.89   10.00
   4  -2   1  519.95   35.60
   4  -2   1  573.24   36.30
   5  -2   1   74.49    7.70
   5  -2   1   68.59    8.20
   6  -2   1  334.67   25.00
   6  -2   1  318.47   22.70
   6  -2   1  363.66   24.10
  -7   2  -1   19.70    3.60
   7  -2   1   22.70    3.90
   7  -2   1   18.10    3.90
   7  -2   1    5.10    9.10
   7  -2   1   21.10    5.50
  -8   2  -1   45.30    5.80
   8  -2   1   47.20    7.60
   8  -2   1   32.30    5.00
   8  -2   1   44.70   10.00
  -9   2  -1    5.60    3.20
   9  -2   1    3.00    4.20
   9  -2   1   11.80    4.10
 -10   2  -1   26.60    4.10
 -11   2  -1    3.40    2.20
  11  -2   1    3.70    2.30
  11   1  -1    3.30    2.40
 -11  -1   1    3.30    2.20
  10   1  -1   98.29    8.90
   9   1  -1    9.60    6.50
   9   1  -1    9.10    3.80
   9   1  -1   15.70    6.70
   8   1  -1  107.89    8.90
   8   1  -1  105.69   10.80
   8   1  -1   89.69   11.60
  -8  -1   1   78.19    9.00
   7   1  -1    3.80    2.60
   7   1  -1    3.10    3.70
   7   1  -1    6.70    3.90
   7   1  -1    4.00    2.40
   6   1  -1  233.58   16.10
   6   1  -1  222.28   16.10
   6   1  -1  242.58   17.90
   6   1  -1  251.47   17.40
   5   1  -1  388.76   24.60
   5   1  -1  338.07   24.70
   4   1  -1   30.20    4.50
   4   1  -1   37.70    6.20
   3   1  -1 1037.40   65.39
   2   1  -1 6114.49  379.86
   1  -1   1    2.70    1.10
   2  -1   1  187.38   13.30
   3  -1   1   44.70    5.30
   3  -1   1   45.30    5.30
   4  -1   1    1.30    2.50
   4  -1   1    4.50    2.70
   5  -1   1   34.40    6.30
   6  -1   1  406.56   26.80
   6  -1   1  378.56   25.70
   6  -1   1  324.07   24.20
   7  -1   1    3.00    3.70
   7  -1   1   -0.30    2.80
   7  -1   1    2.30    2.40
   8  -1   1  268.17   22.90
   8  -1   1  287.47   20.50
   8  -1   1  238.78   18.30
   9  -1   1    2.60    3.20
   9  -1   1    1.20    4.70
   9  -1   1   24.40    9.20
  10  -1   1   98.29   11.40
  10  -1   1  135.89   10.20
 -11   1  -1    2.20    2.10
  11  -1   1    2.00    2.20
  11   0  -1    0.30    2.40
 -11   0   1    0.30    2.00
  10   0  -1   71.09    7.30
   9   0  -1   -4.00    7.30
   9   0  -1    8.10    3.60
   9   0  -1    5.30    5.20
   8   0  -1   15.20    3.90
   8   0  -1    6.80    5.80
   8   0  -1    8.40    5.30
   7   0  -1    8.00    3.10
   7   0  -1   15.60    5.20
   7   0  -1    5.60    2.80
  -7   0   1    8.40    3.20
   6   0  -1  342.77   23.40
   6   0  -1  348.97   23.30
   6   0  -1  368.76   25.30
   5   0  -1   67.49    7.40
   4   0  -1  296.57   19.60
   4   0  -1  273.27   19.10
   2   0  -1 2714.83  169.18
   1   0  -1    0.90    0.90
   1   0   1    2.30    1.00
   2   0   1 2415.06  150.58
   3   0   1   86.09    7.30
   3   0   1   85.79    6.90
   4   0   1 1652.93  102.09
   4   0   1 1581.24  101.59
   5   0   1   88.79    9.00
   5   0   1  101.89    8.70
   6   0   1   77.39    7.80
   6   0   1   64.09    6.00
   6   0   1   60.19    5.90
   6   0   1   70.89    8.30
   7   0   1   16.90    4.00
   7   0   1   19.20    3.60
   8   0   1   23.00    4.40
   8   0   1   23.20    5.70
   9   0   1    5.10    7.40
   9   0   1    6.50    3.60
  10   0   1  126.99   12.80
  10   0   1  150.28   11.40
 -11   0  -1    1.80    2.00
  11   0   1    0.50    2.40
  11  -1  -1   10.70    2.60
 -11   1   1    6.60    2.40
  10  -1  -1   25.90    6.50
  10  -1  -1   28.30    4.70
   9  -1  -1   18.60    8.70
   9  -1  -1   18.20    4.20
   9  -1  -1   13.10    5.50
   8  -1  -1  447.36   28.60
   8  -1  -1  388.86   31.80
   8  -1  -1  425.66   30.10
  -8   1   1  428.46   28.10
   7  -1  -1    9.20    4.40
   7  -1  -1   12.60    5.50
   7  -1  -1    9.80    3.10
  -7   1   1    8.30    3.10
   6  -1  -1  645.24   44.80
   6  -1  -1  686.03   44.00
   5  -1  -1  131.19   11.30
   5  -1  -1  119.39   10.20
   4  -1  -1   32.60    4.50
   4  -1  -1   34.80    5.40
   3  -1  -1  264.97   16.40
   3  -1  -1  219.88   16.50
   2  -1  -1  244.08   16.30
   1  -1  -1    7.20    1.50
   1   1   1    1.20    0.80
   2   1   1   45.10    4.20
   3   1   1   32.40    4.30
   3   1   1   40.10    4.50
   4   1   1    6.40    2.60
   4   1   1    7.80    2.80
   5   1   1   18.60    4.00
   6   1   1  429.46   30.50
   6   1   1  494.05   30.20
   6   1   1  410.86   28.80
   7   1   1   11.70    5.80
   7   1   1   16.30    3.00
   8   1   1   60.59    8.80
   8   1   1   74.49    7.10
   8   1   1   66.99    7.20
   8   1   1   49.10    9.00
   9   1   1   15.90    7.10
   9   1   1    2.00    5.40
   9   1   1   13.00    3.80
  10   1   1   79.89   10.60
  10   1   1  112.69    9.20
 -11  -1  -1    2.80    2.00
  11   1   1   -1.00    3.20
  11  -2  -1    0.70    2.00
 -11   2   1   -0.20    1.80
  10  -2  -1  137.99   13.50
  10  -2  -1  155.98   11.60
   9  -2  -1    2.30    4.20
  -9   2   1   -0.70    2.80
   8  -2  -1  101.09   15.10
   8  -2  -1  103.39    9.50
   8  -2  -1  110.69   11.40
  -8   2   1  108.89    9.10
   7  -2  -1    3.60    4.70
   7  -2  -1    5.00    4.40
   7  -2  -1    3.70    4.50
  -7   2   1    3.60    2.90
   6  -2  -1  104.69   10.80
   6  -2  -1   91.99    8.10
  -6   2   1   88.19    7.90
   5  -2  -1   78.09    8.70
   4  -2  -1  576.04   39.00
   4  -2  -1  627.94   39.60
   3  -2  -1   30.80    4.90
   3  -2  -1   32.10    4.70
   2  -2  -1  757.72   48.90
   1  -2  -1    0.80    1.30
   0  -2  -1   98.39    6.50
   2   2   1 8617.94  535.15
   3   2   1  340.77   22.70
   3   2   1  357.46   22.80
   4   2   1  467.85   30.40
   5   2   1  143.79   11.60
   5   2   1  148.99   11.40
   6   2   1   83.59    7.70
   6   2   1  119.09    8.90
   6   2   1   99.89    9.50
   6   2   1  106.19    9.40
   7   2   1   74.49    7.00
   7   2   1   79.39    7.00
   7   2   1   80.39    9.10
   8   2   1    9.20    5.20
   8   2   1   17.60    4.00
   8   2   1    9.80    3.80
   8   2   1    9.00    5.00
   9   2   1   -7.40    5.60
   9   2   1   -3.80    5.20
   9   2   1    1.20    3.10
  10   2   1  247.68   16.40
  10   2   1  196.38   17.60
 -11  -2  -1    2.30    2.00
  11   2   1    4.50    3.70
  11  -3  -1   -0.40    1.90
 -11   3   1   -0.10    1.70
  10  -3  -1  172.18   12.80
 -10   3   1  170.58   12.50
   9  -3  -1    0.90    4.00
   9  -3  -1   -2.40    2.70
  -9   3   1   -2.20    2.60
   8  -3  -1  370.06   31.20
   8  -3  -1  404.06   28.10
   8  -3  -1  398.26   26.30
  -8   3   1  371.86   25.90
   7  -3  -1    4.20    5.60
   7  -3  -1    1.30    4.10
   7  -3  -1    5.80    4.40
  -7   3   1    1.60    2.80
   6  -3  -1  436.16   31.60
   6  -3  -1  533.55   33.20
   6  -3  -1  463.05   34.20
  -6   3   1  507.25   33.10
   5  -3  -1    0.00    3.40
   5  -3  -1    5.30    3.20
   4  -3  -1  492.35   32.60
   4  -3  -1  475.75   32.00
   3  -3  -1    5.50    2.40
   3  -3  -1    0.90    2.30
   2  -3  -1  106.69    8.40
   1  -3  -1    4.80    1.80
   0   3   1  329.17   21.10
   3   3   1   16.90    3.10
   4   3   1    9.60    2.90
   4   3   1    7.90    2.70
   5   3   1    7.00    2.90
   5   3   1   12.70    3.30
   6   3   1  820.42   50.69
   6   3   1  690.13   48.80
   6   3   1  758.22   50.29
   6   3   1  810.02   49.99
   7   3   1   10.10    2.70
   7   3   1    7.60    2.70
   7   3   1   13.40    3.30
   7   3   1   11.10    4.20
   8   3   1  216.38   18.10
   8   3   1  228.28   19.10
   8   3   1  255.57   17.30
   8   3   1  217.48   16.30
   9   3   1   15.00    3.80
   9   3   1   14.30    6.30
  10   3   1  117.39    9.40
  10   3   1   82.99   11.00
 -11  -3  -1    2.20    2.10
  11   3   1    3.70    2.80
  11  -4  -1    1.30    1.70
 -11   4   1    0.20    1.50
  10  -4  -1   12.40    3.30
  10  -4  -1    5.80    5.90
 -10   4   1   10.70    3.10
 -10   4   1    7.60    2.70
   9  -4  -1    7.00    4.50
   9  -4  -1    6.60    3.40
  -9   4   1    8.70    3.10
   8  -4  -1   64.29    7.00
   8  -4  -1   62.79    9.30
  -8   4   1   47.00    6.30
   7  -4  -1    4.10    8.40
   7  -4  -1   12.50    4.20
   7  -4  -1   29.40    6.00
   7  -4  -1   22.60    4.00
   6  -4  -1  234.98   17.40
   6  -4  -1  280.97   19.30
   6  -4  -1  267.67   20.80
  -6   4   1  225.98   17.00
   5  -4  -1    9.70    3.80
   5  -4  -1   12.10    2.80
   4  -4  -1   85.09    8.20
   4  -4  -1   82.69    8.60
   3  -4  -1  105.49    9.30
   3  -4  -1  112.19    9.10
   2  -4  -1  232.18   15.10
  -2   4   1  197.98   14.50
   1  -4  -1   76.89    6.50
  -1   4   1   98.19    7.10
   0   4   1 1166.08   73.09
   2   4   1 4120.19  256.57
   3   4   1  149.09   10.80
   4   4   1 3268.77  219.28
   4   4   1 3754.72  219.18
   5   4   1  113.99    9.20
   5   4   1   96.49    8.90
   6   4   1  526.45   32.70
   6   4   1  459.95   32.30
   6   4   1  478.95   32.80
   6   4   1  471.85   32.00
   7   4   1    8.20    2.60
   7   4   1   15.40    4.20
   7   4   1    1.50    2.60
   7   4   1    7.50    4.40
   7   4   1    6.00    2.50
   8   4   1   69.59    9.70
   8   4   1   60.69    6.90
   8   4   1   61.59    8.60
   9   4   1    3.10    5.40
   9   4   1    4.30    5.00
   9   4   1    0.80    2.80
  10   4   1  106.89   11.60
  10   4   1  112.69    9.50
 -11  -4  -1    0.70    1.80
  11   4   1    1.10    2.40
  10  -5  -1   91.09    7.70
  10  -5  -1   87.39   12.80
 -10   5   1   76.89    7.50
 -10   5   1   72.69    6.70
   9  -5  -1    2.40    3.00
  -9   5   1    6.00    2.60
  -9   5   1    2.60    2.50
   8  -5  -1  364.76   25.20
  -8   5   1  377.06   25.00
   7  -5  -1    1.30    3.10
   7  -5  -1    1.40    4.00
  -7   5   1    0.60    2.90
   6  -5  -1  800.52   54.09
   6  -5  -1  815.92   51.99
   6  -5  -1  760.82   50.59
  -6   5   1  769.92   50.49
   5  -5  -1    7.30    3.50
   5  -5  -1    7.10    5.20
   4  -5  -1    8.40    4.00
   4  -5  -1    4.10    3.30
  -4   5   1    4.10    2.70
   3  -5  -1   24.00    4.60
  -3   5   1   29.70    4.50
   2  -5  -1  633.64   39.90
  -2   5   1  599.14   39.60
  -1   5   1  115.89    8.30
  -1   5   1   94.79    8.20
   0   5   1  647.64   41.10
   1   5   1   24.40    3.90
   2   5   1  577.64   38.50
   2   5   1  627.24   38.60
   3   5   1    0.10    2.10
   4   5   1   11.20    3.10
   5   5   1   12.10    3.50
   6   5   1   54.29    6.60
   6   5   1   33.10    5.00
   6   5   1   42.10    4.70
   7   5   1    2.50    4.00
   7   5   1    7.30    3.60
   7   5   1    2.90    2.60
   7   5   1    6.20    2.40
   7   5   1    0.10    2.70
   8   5   1   61.29    6.30
   8   5   1   52.99    8.00
   8   5   1   50.99    6.70
   8   5   1   49.10    8.60
   9   5   1    9.10    5.20
   9   5   1   21.90    6.60
   9   5   1    2.70    3.10
  10   5   1    6.40    3.30
 -11  -5  -1   -1.40    1.60
  11   5   1   -1.00    2.20
  10  -6  -1   67.99    6.00
 -10   6   1   60.39    6.40
 -10   6   1   59.39    5.70
   9  -6  -1    6.50    3.20
  -9   6   1    6.10    2.40
  -9   6   1    6.70    2.50
   8  -6  -1   18.20    5.80
   8  -6  -1   21.40    6.40
  -8   6   1   34.40    6.60
   7  -6  -1    2.00    4.20
   7  -6  -1   12.00    3.90
  -7   6   1    8.10    3.20
   6  -6  -1  241.18   18.90
   6  -6  -1  232.18   18.50
  -6   6   1  251.67   17.00
   5  -6  -1   52.79    7.20
  -5   6   1   39.90    4.70
   4  -6  -1  940.31   60.79
  -4   6   1  943.71   61.09
   3  -6  -1    6.90    3.90
  -2   6   1  443.66   29.30
  -1   6   1    7.80    2.70
  -1   6   1    7.00    2.90
   0   6   1  217.98   14.50
   0   6   1  201.18   14.40
   0   6   1  201.48   14.10
   1   6   1   14.50    2.90
   1   6   1   16.80    3.10
   2   6   1  504.65   33.10
   2   6   1  517.65   33.10
   3   6   1    9.80    2.70
   3   6   1    6.50    2.80
   4   6   1 3264.67  204.18
   5   6   1    3.20    3.00
   5   6   1    1.20    2.40
   6   6   1  252.37   15.30
   6   6   1  194.38   15.00
   6   6   1  214.98   15.20
   6   6   1  227.38   16.70
   7   6   1  124.79    9.60
   7   6   1  118.59    9.60
   7   6   1  113.19   11.30
   7   6   1  122.69   11.00
   8   6   1   97.09    8.60
   8   6   1  102.89   12.30
   8   6   1   86.29   10.30
   9   6   1    9.90    4.90
   9   6   1   16.20    5.90
   9   6   1   -1.30    6.40
  10   6   1   38.00    7.50
  10   6   1   41.10    5.60
 -11  -6  -1    1.00    2.20
  11   6   1    5.10    2.50
  10  -7  -1   16.10    3.10
 -10   7   1   21.80    3.10
   9  -7  -1   -5.30    4.10
   9  -7  -1    1.90    2.70
  -9   7   1    3.30    2.40
  -9   7   1    4.30    2.30
   8  -7  -1  138.59   12.60
   8  -7  -1  141.99   11.10
  -8   7   1  130.29   10.50
  -8   7   1  136.29   10.60
   7  -7  -1   21.40    5.50
   7  -7  -1   25.20    5.00
  -7   7   1   17.10    3.90
  -7   7   1   27.30    3.80
   6  -7  -1  332.07   23.20
   6  -7  -1  293.07   21.30
  -6   7   1  306.67   21.00
  -6   7   1  312.97   21.20
   5  -7  -1    5.40    3.90
  -5   7   1    1.50    2.50
  -5   7   1    0.20    2.50
  -5   7   1    5.40    2.20
  -4   7   1   50.89    7.10
  -4   7   1   51.59    5.40
  -3   7   1   13.90    3.70
  -2   7   1  211.68   15.60
  -1   7   1   98.29    9.00
  -1   7   1  100.89    8.70
   0   7   1   30.90    5.00
   0   7   1   31.20    4.90
   0   7   1   25.90    3.80
   1   7   1   16.30    3.30
   1   7   1   13.00    2.60
   1   7   1   17.50    3.40
   2   7   1  360.16   24.00
   2   7   1  353.46   23.80
   3   7   1   10.90    3.10
   3   7   1    7.70    2.90
   5   7   1   -3.10    2.00
   5   7   1   -2.40    2.70
   6   7   1  255.77   19.70
   6   7   1  304.37   20.00
   6   7   1  326.87   20.20
   6   7   1  307.87   21.90
   6   7   1  288.87   20.90
   7   7   1    3.90    3.80
   7   7   1    8.20    2.90
   7   7   1    0.70    2.60
   7   7   1    4.90    3.60
   7   7   1    8.60    3.40
   8   7   1  215.28   15.80
   8   7   1  201.38   17.30
   8   7   1  238.78   18.50
   9   7   1   29.30    6.50
   9   7   1   27.10    4.80
  10   7   1   13.60    3.40
  11   7   1    1.50    2.20
  10  -8  -1  153.38   10.00
 -10   8   1  128.69    9.80
   9  -8  -1    3.30    2.60
   9  -8  -1    2.00    4.50
  -9   8   1    1.80    2.10
  -9   8   1    4.20    2.30
   8  -8  -1    1.90    3.00
   8  -8  -1    3.20    4.30
   8  -8  -1   -5.30    3.10
  -8   8   1    2.90    2.40
  -8   8   1    8.70    3.10
   7  -8  -1   -3.50    3.90
   7  -8  -1    5.10    3.20
  -7   8   1    1.10    2.90
  -7   8   1   -0.90    2.20
   6  -8  -1  175.98   14.90
   6  -8  -1  178.08   13.20
  -6   8   1  174.98   13.00
  -6   8   1  152.88   12.60
  -6   8   1  181.28   13.40
   5  -8  -1    7.60    4.30
  -5   8   1    5.70    2.30
  -5   8   1    9.60    3.00
  -5   8   1    6.00    3.10
  -5   8   1    7.60    4.40
  -4   8   1 1384.06   79.99
  -4   8   1 1198.58   79.59
  -4   8   1 1277.17   81.29
  -4   8   1 1354.16   79.89
  -4   8   1 1199.98   79.79
  -4   8   1 1168.68   79.79
  -3   8   1   17.80    3.20
  -3   8   1   15.40    2.90
  -3   8   1   23.50    4.40
  -2   8   1  294.67   20.70
  -1   8   1   15.20    3.70
  -1   8   1   17.00    4.20
   0   8   1  342.77   24.70
   0   8   1  342.07   24.60
   0   8   1  407.76   24.80
   1   8   1   38.90    5.70
   1   8   1   32.40    5.30
   2   8   1  931.81   56.59
   2   8   1  828.32   58.49
   3   8   1    8.60    3.30
   4   8   1  552.44   40.40
   4   8   1  686.03   40.30
   5   8   1   17.50    3.20
   6   8   1  356.66   24.60
   6   8   1  364.36   24.10
   6   8   1  356.46   24.10
   6   8   1  369.26   25.60
   7   8   1   44.80    7.40
   7   8   1   48.90    7.20
   7   8   1   38.50    5.20
   8   8   1  136.79   11.50
   8   8   1  154.08   13.80
   8   8   1  138.99   13.70
   9   8   1   16.10    5.80
   9   8   1   16.90    7.70
   9   8   1   25.30    4.30
  10   8   1  109.29    9.00
  11   8   1    8.80    2.40
   9  -9  -1    1.90    2.40
  -9   9   1   -0.90    1.80
  -9   9   1    2.00    1.80
   8  -9  -1   96.89    8.00
  -8   9   1   82.59    7.10
  -8   9   1   79.49    7.30
   7  -9  -1    6.70    3.60
   7  -9  -1    5.90    4.50
  -7   9   1    7.30    3.00
  -7   9   1    8.20    2.50
   6  -9  -1   57.79    8.70
   6  -9  -1   63.99    6.80
  -6   9   1   53.49    6.30
   5  -9  -1   11.80    4.80
  -5   9   1    8.10    3.30
  -5   9   1   12.00    3.00
  -5   9   1   10.00    4.80
  -5   9   1    8.00    4.50
  -5   9   1   11.50    3.50
  -4   9   1  136.19   10.10
  -4   9   1  116.19    9.70
  -4   9   1  141.59   10.40
  -4   9   1  115.99    9.80
  -3   9   1   15.20    3.80
  -3   9   1   25.80    3.50
  -3   9   1   31.10    5.70
  -3   9   1   20.70    3.30
  -3   9   1   22.80    3.40
  -2   9   1  309.07   21.50
  -2   9   1  302.57   21.70
  -2   9   1  350.36   21.90
  -2   9   1  334.07   21.80
  -2   9   1  334.07   23.10
  -2   9   1  317.57   21.60
  -1   9   1   54.49    7.00
   0   9   1   12.80    4.00
   0   9   1   15.40    3.80
   1   9   1   29.20    4.90
   1   9   1   34.60    5.40
   2   9   1   58.69    6.80
   2   9   1   66.69    7.50
   3   9   1    4.70    3.30
   3   9   1    3.50    2.50
   3   9   1    2.10    2.70
   3   9   1   -0.40    2.80
   4   9   1   12.00    2.90
   4   9   1   16.30    3.80
   4   9   1    8.90    4.10
   4   9   1   21.50    3.90
   5   9   1   -2.20    4.30
   5   9   1   -3.90    2.20
   5   9   1    1.30    2.70
   6   9   1  244.18   17.30
   6   9   1  254.67   18.90
   7   9   1   25.50    4.60
   7   9   1   30.40    5.50
   8   9   1  482.75   31.90
   8   9   1  484.15   33.90
   8   9   1  483.45   33.50
   9   9   1   16.40    5.50
   9   9   1    8.40    3.20
  10   9   1   20.80    3.70
  11   9   1    3.60    1.90
   9 -10  -1    1.20    2.00
  -9  10   1   -0.90    1.40
  -9  10   1    1.70    1.90
   8 -10  -1   59.29    6.20
  -8  10   1   63.59    5.80
  -8  10   1   55.49    5.40
   7 -10  -1   10.60    3.80
   7 -10  -1    9.00    4.40
  -7  10   1    6.70    2.50
  -7  10   1    7.10    2.70
   6 -10  -1    3.80    3.20
   6 -10  -1   -2.10    4.20
  -6  10   1    1.60    2.90
  -6  10   1    0.40    2.60
   5 -10  -1   13.50    5.10
  -5  10   1   16.90    3.70
  -5  10   1   17.80    3.30
  -5  10   1   22.50    5.60
  -5  10   1   21.80    4.80
  -5  10   1   16.30    3.70
  -5  10   1   22.50    4.00
  -4  10   1  714.23   45.00
  -4  10   1  665.13   45.00
  -4  10   1  733.93   45.40
  -4  10   1  714.53   46.80
  -4  10   1  662.63   44.60
  -3  10   1   29.20    4.10
  -3  10   1   26.30    4.20
  -3  10   1   23.80    4.10
  -3  10   1   38.20    5.20
  -3  10   1   33.10    4.60
  -3  10   1   32.70    6.30
  -2  10   1  192.28   13.80
  -2  10   1  200.58   15.70
  -2  10   1  196.08   14.10
  -2  10   1  188.58   13.80
  -2  10   1  212.88   14.00
  -2  10   1  183.48   13.90
  -1  10   1    7.50    3.00
  -1  10   1   11.20    4.00
  -1  10   1   12.40    2.70
  -1  10   1   13.80    2.50
  -1  10   1   13.20    3.00
   0  10   1   28.40    4.20
   0  10   1   30.90    4.70
   0  10   1   39.10    6.20
   0  10   1   33.30    5.50
   1  10   1    2.50    3.00
   1  10   1    0.00    3.10
   1  10   1    7.00    2.50
   1  10   1   -2.50    2.30
   1  10   1   -4.00    2.20
   1  10   1    4.80    2.40
   2  10   1  204.18   13.80
   2  10   1  183.58   14.50
   2  10   1  157.68   12.20
   2  10   1  153.48   13.00
   3  10   1   -1.00    2.60
   3  10   1   -0.50    2.00
   3  10   1    3.90    3.30
   3  10   1    0.00    3.00
   3  10   1   -1.60    2.80
   4  10   1   50.59    5.40
   4  10   1   47.50    5.30
   4  10   1   43.60    6.60
   4  10   1   42.90    5.10
   4  10   1   56.29    6.50
   5  10   1   38.50    4.90
   5  10   1   37.60    5.90
   5  10   1   29.50    4.90
   5  10   1   25.20    3.90
   6  10   1  165.68   12.60
   6  10   1  169.08   14.20
   6  10   1  175.98   12.80
   7  10   1    5.10    3.30
   7  10   1   10.70    4.50
   7  10   1    4.90    3.10
   8  10   1   47.80    6.70
   8  10   1   56.99    8.60
   9  10   1    9.50    6.00
   9  10   1    5.90    3.00
  10  10   1   17.90    3.10
   8 -11  -1   89.79    7.00
  -8  11   1   81.49    6.50
  -8  11   1   68.19    5.90
   7 -11  -1   -0.40    2.80
   7 -11  -1    0.00    6.80
  -7  11   1    3.00    2.40
  -7  11   1    0.40    2.10
   6 -11  -1   66.39    9.20
   6 -11  -1   69.29    7.30
  -6  11   1   59.19    6.60
  -6  11   1   58.29    6.20
  -6  11   1   79.49    7.00
   5 -11  -1    9.00    6.20
  -5  11   1    1.70    3.60
  -5  11   1    5.40    3.10
  -5  11   1   10.10    3.00
  -5  11   1    4.00    2.80
   4 -11  -1  115.69   11.90
  -4  11   1   96.99    9.50
  -4  11   1  114.19    9.40
  -4  11   1  103.19   11.40
  -4  11   1  119.99   10.20
  -3  11   1   19.80    3.50
  -3  11   1   17.40    3.80
  -3  11   1   12.00    3.30
  -3  11   1   25.50    5.60
  -2  11   1  147.99   11.60
  -2  11   1  148.69   11.60
  -2  11   1  150.18   13.40
  -2  11   1  146.89   11.60
  -2  11   1  169.08   11.60
  -2  11   1  145.59   11.60
  -1  11   1   20.60    3.60
  -1  11   1   18.30    3.70
  -1  11   1   20.70    3.80
  -1  11   1   18.30    3.50
  -1  11   1   24.20    5.50
  -1  11   1   16.90    3.40
   0  11   1  414.16   29.70
   0  11   1  481.65   30.00
   0  11   1  463.25   30.10
   0  11   1  460.35   29.90
   0  11   1  453.75   29.80
   1  11   1    8.10    4.10
   1  11   1    1.20    2.20
   1  11   1    8.40    4.20
   1  11   1    8.50    2.60
   1  11   1    3.70    2.70
   1  11   1    5.90    3.50
   1  11   1    4.90    2.80
   2  11   1  226.98   17.00
   2  11   1  255.17   17.40
   2  11   1  276.27   17.70
   2  11   1  249.48   17.50
   2  11   1  248.68   17.30
   3  11   1    8.50    2.90
   3  11   1    8.80    3.10
   3  11   1    6.60    2.60
   3  11   1    7.20    3.90
   3  11   1    8.40    4.10
   3  11   1   11.00    2.90
   4  11   1    4.70    3.60
   4  11   1    3.60    2.70
   4  11   1    2.60    2.80
   4  11   1   -1.40    4.00
   4  11   1   -1.50    3.00
   5  11   1   -0.70    2.70
   5  11   1    1.60    3.70
   5  11   1    3.50    2.70
   6  11   1   42.90    6.00
   6  11   1   52.09    6.10
   6  11   1   63.99    7.90
   7  11   1   -4.20    2.60
   7  11   1    4.50    4.00
   7  11   1    1.20    3.20
   8  11   1   81.89    7.20
   8  11   1   66.99    9.10
   9  11   1   16.50    8.70
   9  11   1    7.30    3.00
  10  11   1   32.10    3.90
   8 -12  -1   23.00    3.10
  -8  12   1   18.00    2.70
   7 -12  -1    3.20    2.20
   7 -12  -1    2.70    2.70
   7 -12  -1    2.00    4.30
  -7  12   1    1.30    2.10
  -7  12   1    0.60    2.20
   6 -12  -1   71.29    8.50
  -6  12   1   51.89    5.90
  -6  12   1   49.20    5.30
   5 -12  -1    6.00    5.00
  -5  12   1   -1.00    3.00
  -5  12   1   -1.50    3.40
  -5  12   1   -0.70    2.80
  -5  12   1    6.40    2.60
  -5  12   1   -8.60    4.50
   4 -12  -1  296.47   23.70
  -4  12   1  340.87   21.60
  -4  12   1  327.77   21.50
  -4  12   1  333.47   21.90
  -4  12   1  273.17   23.80
  -4  12   1  293.27   21.30
  -3  12   1   28.00    4.60
  -3  12   1   25.90    5.70
  -3  12   1   34.90    4.70
  -3  12   1   33.80    4.70
  -3  12   1   42.60    5.60
  -2  12   1  208.48   16.70
  -2  12   1  197.88   14.70
  -2  12   1  201.38   14.50
  -2  12   1  188.58   14.60
  -1  12   1    3.90    4.30
  -1  12   1    2.70    2.80
  -1  12   1    0.00    3.60
   0  12   1  101.59    8.50
   0  12   1   83.49    8.30
   0  12   1  101.79   10.70
   0  12   1   82.99    8.00
   0  12   1   84.19    8.20
   0  12   1  101.99    8.60
   1  12   1   -0.30    3.30
   1  12   1   -4.60    2.90
   1  12   1   -3.90    3.50
   1  12   1    1.80    2.60
   1  12   1   -3.70    2.40
   1  12   1   -0.30    2.80
   1  12   1   -1.80    2.50
   2  12   1   46.60    5.80
   2  12   1   44.00    5.70
   2  12   1   40.80    5.30
   2  12   1   42.40    5.40
   2  12   1   38.30    6.40
   2  12   1   32.80    5.20
   2  12   1   54.29    7.70
   3  12   1   16.90    3.30
   3  12   1   14.80    4.80
   3  12   1   18.50    5.80
   3  12   1   11.60    4.80
   4  12   1  169.28   12.10
   4  12   1  150.38   12.10
   4  12   1  163.48   14.40
   4  12   1  162.38   13.30
   4  12   1  156.88   11.90
   4  12   1  125.69   13.60
   5  12   1    1.60    3.00
   5  12   1   -0.20    3.60
   5  12   1    1.90    2.80
   5  12   1   -2.00    3.60
   6  12   1   84.29    7.70
   6  12   1   83.19    7.70
   6  12   1   81.29   12.30
   7  12   1   15.70    3.50
   7  12   1   12.50    3.30
   7  12   1    7.20    4.90
   8  12   1   19.10    3.50
   8  12   1   26.80    6.50
   9  12   1    6.40    2.60
  10  12   1   14.20    2.40
   7 -13  -1    6.80    2.60
   7 -13  -1   -1.20    5.80
   7 -13  -1   10.00    2.60
  -7  13   1    6.30    2.30
   6 -13  -1   49.50    5.60
   6 -13  -1   41.00    7.10
  -6  13   1   44.90    5.00
  -6  13   1   39.80    4.90
   5 -13  -1   11.30    3.30
   5 -13  -1    3.30    4.70
  -5  13   1    7.20    3.30
  -5  13   1   12.40    3.00
  -5  13   1    6.30    3.00
   4 -13  -1   61.19    9.00
  -4  13   1   65.19    6.30
  -4  13   1   46.50    6.40
  -4  13   1   55.49    7.00
  -4  13   1   35.40    7.60
  -4  13   1   47.80    6.10
   3 -13  -1   14.10    6.00
  -3  13   1    5.50    3.20
  -3  13   1    8.60    3.30
  -3  13   1    6.80    3.10
  -3  13   1    5.30    3.20
  -3  13   1   15.10    5.40
  -2  13   1  254.27   18.10
  -2  13   1  258.97   18.10
  -2  13   1  235.68   19.80
  -2  13   1  276.07   18.20
  -2  13   1  246.08   18.10
  -1  13   1    2.10    3.00
  -1  13   1    2.40    3.20
  -1  13   1    2.20    3.10
  -1  13   1    5.00    3.00
  -1  13   1    3.40    4.30
  -1  13   1    2.50    3.00
   0  13   1  574.14   38.00
   0  13   1  559.94   38.00
   0  13   1  636.74   40.50
   0  13   1  568.74   37.80
   0  13   1  560.94   37.90
   1  13   1   10.90    3.50
   1  13   1    4.70    4.40
   1  13   1    6.30    3.30
   1  13   1    7.90    3.10
   1  13   1    3.90    4.30
   2  13   1   17.90    4.90
   2  13   1   25.00    4.40
   2  13   1   11.00    3.40
   2  13   1   16.40    3.80
   2  13   1   15.10    3.50
   2  13   1   19.20    5.00
   3  13   1   33.10    6.00
   3  13   1   23.00    5.40
   3  13   1   25.90    4.20
   3  13   1   24.90    4.50
   3  13   1   24.20    4.10
   4  13   1    6.60    3.10
   4  13   1   -0.40    3.10
   4  13   1    8.80    4.00
   4  13   1   -0.40    4.10
   4  13   1    3.40    4.80
   4  13   1    0.70    2.70
   5  13   1   10.80    3.10
   5  13   1   10.00    4.90
   5  13   1    6.20    3.00
   5  13   1    7.20    3.50
   6  13   1   19.10    3.70
   6  13   1   24.10    3.80
   6  13   1   22.40    5.30
   7  13   1   -0.60    4.30
   7  13   1   10.70    3.10
   7  13   1    3.80    2.60
   8  13   1   46.10    5.00
   8  13   1   46.70    8.30
   9  13   1   -1.40    2.00
   7 -14  -1    1.20    1.90
  -7  14   1    3.60    1.70
   6 -14  -1    5.80    3.10
   6 -14  -1   -9.30    4.70
  -6  14   1    3.10    2.30
   5 -14  -1   -4.50    4.50
   5 -14  -1   -0.60    2.40
  -5  14   1    2.30    2.90
  -5  14   1    1.20    2.40
   4 -14  -1   13.30    5.20
  -4  14   1    9.50    3.70
  -4  14   1   19.40    3.80
  -4  14   1   13.90    5.10
   3 -14  -1    8.60    5.00
  -3  14   1   -0.10    2.90
  -3  14   1    4.80    3.00
  -3  14   1    1.90    3.10
  -3  14   1    4.30    4.90
  -3  14   1    0.30    2.90
  -2  14   1  206.08   14.90
  -2  14   1  185.08   17.40
  -2  14   1  183.78   14.80
  -2  14   1  219.68   14.90
  -2  14   1  198.38   14.90
  -1  14   1   11.90    3.40
  -1  14   1    5.30    3.20
  -1  14   1    7.20    3.00
  -1  14   1    7.80    3.60
  -1  14   1   10.60    5.10
  -1  14   1    9.30    3.50
   0  14   1  134.49   11.80
   0  14   1  146.69   11.90
   0  14   1  160.88   12.00
   0  14   1  120.99   14.30
   0  14   1  146.19   11.70
   0  14   1  169.38   11.90
   1  14   1   28.90    4.80
   1  14   1   29.80    4.70
   1  14   1   41.40    5.80
   1  14   1   40.10    5.60
   1  14   1   29.30    6.40
   1  14   1   37.20    5.30
   2  14   1   37.30    5.30
   2  14   1   40.40    5.80
   2  14   1   34.70    6.80
   2  14   1   39.60    5.80
   2  14   1   36.80    6.80
   2  14   1   41.90    5.60
   3  14   1   12.30    5.20
   3  14   1   -3.30    3.60
   3  14   1    0.00    2.90
   3  14   1    3.10    2.90
   3  14   1    2.40    3.00
   3  14   1    0.10    2.80
   4  14   1  148.19   11.50
   4  14   1  132.29   14.90
   4  14   1  164.88   12.10
   4  14   1  142.09   11.70
   4  14   1  164.58   11.90
   5  14   1    7.60    3.00
   5  14   1   16.50    5.10
   5  14   1    5.50    3.00
   5  14   1    4.50    3.00
   6  14   1   28.10    4.30
   6  14   1   22.50    5.90
   6  14   1   36.20    4.60
   7  14   1    8.20    5.00
   7  14   1    5.10    2.50
   8  14   1    8.10    2.40
   9  14   1    6.10    2.00
   6 -15  -1   83.39    6.40
  -6  15   1   69.09    6.00
   5 -15  -1    1.50    2.50
   5 -15  -1   -1.20    3.70
  -5  15   1    4.30    2.40
  -5  15   1    4.00    2.20
   4 -15  -1   15.00    6.40
  -4  15   1   34.30    6.20
  -4  15   1   30.80    4.10
  -4  15   1   25.10    4.10
  -4  15   1   29.30    4.10
   3 -15  -1    5.90    4.60
  -3  15   1    6.10    4.30
  -3  15   1    1.30    2.70
  -3  15   1    3.50    2.90
  -3  15   1    2.90    3.00
  -3  15   1    5.20    2.90
   2 -15  -1   93.09   11.00
  -2  15   1  102.79    8.60
  -2  15   1   93.39    8.20
  -2  15   1   73.39    8.40
  -2  15   1   88.99    8.40
  -2  15   1   97.39   10.50
  -1  15   1    8.60    3.50
  -1  15   1   13.60    3.70
  -1  15   1   14.70    5.40
  -1  15   1   12.40    3.50
  -1  15   1   17.30    4.20
  -1  15   1   21.90    4.20
   0  15   1  367.96   24.90
   0  15   1  388.46   25.70
   0  15   1  326.27   24.90
   0  15   1  364.46   24.90
   1  15   1   17.40    5.70
   1  15   1   14.60    3.70
   1  15   1   19.70    4.30
   1  15   1   12.90    3.90
   1  15   1   15.30    3.90
   2  15   1   78.89    7.40
   2  15   1   58.79    9.90
   2  15   1   64.19    8.10
   2  15   1   74.99    7.60
   2  15   1   61.79    7.10
   3  15   1    7.20    4.60
   3  15   1    4.60    3.10
   3  15   1   10.20    4.90
   3  15   1    5.70    3.20
   3  15   1    7.90    3.80
   3  15   1    7.90    3.60
   4  15   1   19.20    3.70
   4  15   1   18.50    3.70
   4  15   1   12.30    5.00
   4  15   1   18.50    6.80
   4  15   1   21.70    4.30
   4  15   1   20.30    3.80
   5  15   1    4.90    3.90
   5  15   1    4.50    2.80
   5  15   1    0.90    2.50
   5  15   1    8.50    2.80
   6  15   1   13.40    4.50
   6  15   1   14.00    3.10
   6  15   1   12.30    3.20
   7  15   1   10.20    2.70
   7  15   1    1.90    2.00
   8  15   1   31.90    4.00
   5 -16  -1   10.80    2.50
  -5  16   1    4.90    1.90
  -5  16   1    9.00    2.30
   4 -16  -1   12.80    4.50
   4 -16  -1   16.60    3.10
  -4  16   1   17.50    2.90
  -4  16   1   15.50    3.50
  -4  16   1   16.00    2.90
   3 -16  -1    9.50    4.30
  -3  16   1   10.10    4.80
  -3  16   1    5.00    2.60
  -3  16   1   12.40    4.70
  -3  16   1    7.50    2.70
  -3  16   1    9.10    2.70
   2 -16  -1  208.98   17.70
  -2  16   1  226.68   16.00
  -2  16   1  228.18   15.70
  -2  16   1  239.18   17.90
  -2  16   1  227.98   16.00
  -2  16   1  217.18   15.80
  -1  16   1   11.30    3.40
  -1  16   1   -0.80    3.00
  -1  16   1    6.80    3.00
  -1  16   1    6.50    4.50
  -1  16   1    3.00    3.20
   0  16   1   80.59    7.50
   0  16   1   74.29    7.70
   0  16   1   82.29    7.90
   0  16   1   70.09    9.60
   1  16   1    2.60    3.30
   1  16   1    5.30    3.10
   1  16   1    2.80    3.00
   1  16   1    4.50    2.80
   1  16   1   -1.10    3.30
   1  16   1    8.40    4.60
   2  16   1  219.98   16.50
   2  16   1  238.88   16.40
   2  16   1  210.78   16.00
   2  16   1  239.48   16.30
   3  16   1   22.80    4.20
   3  16   1   23.40    3.90
   3  16   1   23.60    3.90
   3  16   1   18.70    3.80
   3  16   1   16.40    5.70
   4  16   1  115.99    9.30
   4  16   1  120.39    9.10
   4  16   1  102.49    9.90
   4  16   1  118.29    9.30
   5  16   1    1.80    4.40
   5  16   1   -1.90    2.30
   5  16   1    0.90    2.30
   6  16   1   28.10    3.90
   6  16   1   27.70    3.50
   7  16   1   -1.00    2.30
   4 -17  -1    4.30    2.20
  -4  17   1    2.40    1.60
  -4  17   1    1.20    2.30
   3 -17  -1   -8.90    7.40
   3 -17  -1    4.30    2.20
  -3  17   1    3.20    2.20
  -3  17   1    1.80    2.00
  -3  17   1   -0.60    1.80
   2 -17  -1   22.50    5.30
  -2  17   1   34.70    4.50
  -2  17   1   21.10    4.40
  -2  17   1   22.20    5.60
  -2  17   1   26.50    3.70
  -2  17   1   32.30    4.70
   1 -17  -1   13.20    4.90
  -1  17   1    9.60    4.90
  -1  17   1    7.50    2.90
  -1  17   1    7.80    3.20
  -1  17   1    9.40    3.00
  -1  17   1   13.00    3.20
   0  17   1   43.80    5.50
   0  17   1   34.40    5.10
   0  17   1   45.00    5.50
   0  17   1   38.60    5.30
   1  17   1   12.20    3.40
   1  17   1   11.20    6.00
   1  17   1    6.90    3.00
   1  17   1   12.00    3.40
   1  17   1   12.60    2.80
   2  17   1  140.39   10.50
   2  17   1  138.29   10.60
   2  17   1  126.79   10.10
   2  17   1  130.79   10.40
   3  17   1    2.90    2.40
   3  17   1    3.80    5.70
   3  17   1    3.50    2.50
   3  17   1    0.30    2.30
   4  17   1   34.80    4.90
   4  17   1   29.10    4.40
   5  17   1   -0.10    1.90
   5  17   1    4.90    2.60
   5  17   1    0.20    2.10
   6  17   1    5.70    2.10
   6  17   1    5.60    2.30
   3 -18  -1    0.70    1.80
  -3  18   1    4.90    2.40
  -3  18   1   -0.60    1.50
  -2  18   1   13.60    2.60
  -2  18   1   14.20    3.00
  -2  18   1   17.90    2.70
  -2  18   1   16.00    2.60
   1 -18  -1   -2.30    6.50
  -1  18   1    3.40    2.30
  -1  18   1    0.80    2.10
  -1  18   1    0.90    2.30
   0 -18  -1    9.00    4.60
   0  18   1   10.30    3.90
   0  18   1    4.00    2.40
   0  18   1    4.00    2.40
   0  18   1    2.70    2.60
   1  18   1    4.30    3.60
   1  18   1    3.80    2.30
   1  18   1   12.00    4.20
   2  18   1   75.59    6.80
   2  18   1   80.69    6.80
   2  18   1   61.69    5.90
   2  18   1   59.49    9.50
   2  18   1   85.09    7.60
   3  18   1    9.60    2.70
   3  18   1    9.70    2.20
   3  18   1    6.40    2.40
   3  18   1    5.30    2.90
   4  18   1   59.59    5.40
   4  18   1   40.40    4.50
   4  18   1   54.69    4.90
   5  18   1    0.80    1.90
   5  18   1    0.40    1.80
  -1  19   1    1.40    1.70
  -1  19   1   -0.50    1.60
   0  19   1   10.70    2.40
   0  19   1   11.30    2.30
   0  19   1   10.20    2.40
   1  19   1    1.40    1.70
   1  19   1    0.90    1.90
   1  19   1    1.30    1.80
   2  19   1   44.30    5.20
   2  19   1   46.20    4.40
   2  19   1   35.80    4.20
   3  19   1   11.60    2.10
   3  19   1    6.80    2.20
   4  19   1    6.50    2.30
   3  19  -2    5.50    1.70
   3  19  -2    3.00    2.10
   2  19  -2   92.79    7.00
   2  19  -2   84.59    7.40
   2  19  -2   90.29    7.60
   1  19  -2    1.00    1.70
   1  19  -2    3.40    1.80
   1  19  -2    1.30    1.90
   0  19  -2   85.29    6.60
   0  19  -2   87.79    6.90
   0  19  -2   84.09    6.70
  -1  19  -2    0.80    1.80
   4  18  -2   12.90    3.20
   4  18  -2   15.40    3.50
   3  18  -2    0.00    2.20
   3  18  -2    2.70    1.90
   3  18  -2    3.40    2.60
   2  18  -2   36.10    4.80
   2  18  -2   40.10    5.00
   2  18  -2   32.90    4.30
   1  18  -2   -1.60    2.00
   1  18  -2   -0.30    2.20
   1  18  -2   -0.10    2.40
   1  18  -2    6.80    3.90
  -1 -18   2    3.10    6.20
   0  18  -2   35.00    4.50
   0  18  -2   25.30    5.30
   0  18  -2   39.00    4.80
   0  18  -2   37.00    4.50
   0  18  -2   29.00    4.10
  -1  18  -2    3.50    2.10
  -1  18  -2    2.20    2.00
  -1  18  -2    4.40    2.40
  -1  18  -2    5.60    2.30
   1 -18   2   -4.90    5.00
  -2  18  -2   15.40    2.70
  -2  18  -2   12.50    2.50
  -2  18  -2   16.30    2.80
   2 -18   2   20.50    2.80
  -3  18  -2    3.00    2.70
  -3  18  -2    1.90    1.90
  -3  18  -2   -0.20    1.60
   5  17  -2   -3.20    2.50
   4  17  -2   42.50    6.40
   4  17  -2   59.29    5.40
   3  17  -2    0.50    2.40
   3  17  -2    4.40    2.40
   3  17  -2    1.80    5.30
   3  17  -2    1.40    2.40
   2  17  -2   56.09    6.10
   2  17  -2   60.79    6.20
   2  17  -2   47.40    6.10
   2  17  -2   50.89    5.80
   2  17  -2   44.70    7.90
   1  17  -2    6.80    2.90
   1  17  -2    6.70    2.80
   1  17  -2    3.70    2.80
   0  17  -2   44.60    5.30
   0  17  -2   38.20    5.00
   0  17  -2   22.70    5.10
   0  17  -2   36.00    5.20
   0 -17   2   29.40    6.00
  -1  17  -2    3.20    4.00
  -1  17  -2    4.60    2.90
  -1  17  -2    7.00    2.70
  -1  17  -2    4.10    2.90
  -1  17  -2    4.70    2.80
   1 -17   2   11.20    4.70
  -2  17  -2   20.10    3.60
  -2  17  -2   18.70    5.10
  -2  17  -2   16.30    3.20
  -2  17  -2   15.40    4.80
  -2  17  -2   21.10    3.60
   2 -17   2   14.60    5.00
  -3  17  -2    3.40    2.10
  -3  17  -2    9.70    5.90
  -3  17  -2    1.90    2.10
  -3  17  -2    1.30    2.10
   3 -17   2    2.40    5.00
   3 -17   2    4.70    2.30
  -4  17  -2   11.80    2.80
  -4  17  -2    6.80    2.10
   4 -17   2    7.80    2.20
   6  16  -2   33.20    4.70
   5  16  -2    6.90    3.20
   5  16  -2    3.20    2.60
   5  16  -2    8.50    2.60
   4  16  -2   61.19    6.20
   4  16  -2   68.89    6.30
   4  16  -2   75.09    6.80
   4  16  -2   56.09   10.90
   4  16  -2   59.09    7.80
   3  16  -2    5.80    5.10
   3  16  -2    5.80    2.90
   3  16  -2    7.40    2.90
   3  16  -2    4.90    3.10
   3  16  -2    5.00    2.60
   2  16  -2   27.50    4.40
   2  16  -2   23.00    5.90
   2  16  -2   18.70    3.70
   2  16  -2   25.30    4.40
   2  16  -2   28.80    4.40
   1  16  -2   21.30    3.80
   1  16  -2   21.40    4.00
   1  16  -2   12.60    3.50
   1  16  -2   20.00    5.00
   1  16  -2   15.10    3.90
   1  16  -2   11.20    3.10
   0  16  -2  119.69   10.30
   0  16  -2  108.59   12.10
   0  16  -2  137.09   10.70
   0  16  -2  130.19   10.40
   0  16  -2  133.99   10.50
  -1  16  -2    9.80    5.10
  -1  16  -2   13.70    3.40
  -1  16  -2    8.20    3.30
  -1  16  -2    9.10    3.50
  -1  16  -2   13.20    3.90
   1 -16   2   14.20    5.20
  -2  16  -2  215.38   15.90
  -2  16  -2  211.38   16.00
  -2  16  -2  225.58   15.90
  -2  16  -2  242.58   18.00
   2 -16   2  229.68   18.00
  -3  16  -2    3.20    2.60
  -3  16  -2    6.10    2.80
  -3  16  -2    8.00    4.00
  -3  16  -2    1.50    2.50
  -3  16  -2    0.50    2.30
   3 -16   2    7.10    4.40
  -4  16  -2   15.00    2.90
  -4  16  -2   10.30    2.80
  -4  16  -2   16.10    2.80
   4 -16   2   12.30    2.90
   4 -16   2    7.00    4.90
  -5  16  -2    3.70    1.90
  -5  16  -2   -0.20    1.80
   5 -16   2    4.80    2.40
   7  15  -2    5.30    4.70
   6  15  -2   17.40    3.10
   5  15  -2    9.50    2.80
   5  15  -2   10.20    2.80
   4  15  -2   94.79    8.10
   4  15  -2   83.19   12.50
   4  15  -2   99.99    8.20
   4  15  -2   85.49    9.20
   4  15  -2  105.59    8.70
   3  15  -2   11.90    3.30
   3  15  -2   -0.90    3.20
   3  15  -2    4.20    3.30
   3  15  -2    9.80    5.30
   3  15  -2    5.40    3.00
   3  15  -2   10.00    3.10
   2  15  -2   74.39    9.00
   2  15  -2   85.29   10.90
   2  15  -2   99.19   10.70
   2  15  -2   88.19    9.00
   2  15  -2   91.99   10.90
   1  15  -2   10.50    4.10
   1  15  -2   11.70    3.60
   1  15  -2   14.70    5.10
   1  15  -2   19.10    4.00
   0  15  -2   37.80    6.50
   0  15  -2   66.49    9.40
   0  15  -2   64.39    8.80
   0  15  -2   42.00    7.30
   0  15  -2   57.79    8.50
  -1  15  -2    9.10    3.60
  -1  15  -2    9.90    4.60
  -1  15  -2    4.00    3.40
  -1  15  -2    5.20    3.50
  -1  15  -2    8.70    3.40
  -2  15  -2  130.79   13.20
  -2  15  -2  142.09   11.40
  -2  15  -2  146.39   11.40
  -2  15  -2  161.98   11.80
  -2  15  -2  141.19   11.30
   2 -15   2  127.79   13.30
  -3  15  -2    8.00    5.20
  -3  15  -2   13.50    3.30
  -3  15  -2   17.50    3.90
  -3  15  -2   18.10    4.30
  -3  15  -2   17.90    3.60
  -4  15  -2   12.60    3.60
  -4  15  -2   20.40    5.10
  -4  15  -2    7.30    2.90
  -4  15  -2   13.20    3.00
   4 -15   2    9.00    3.00
   4 -15   2    2.10    6.60
  -5  15  -2    5.10    2.10
  -5  15  -2    3.60    2.90
   5 -15   2    0.10    3.90
   5 -15   2    6.70    2.80
  -6  15  -2   15.10    2.50
   6 -15   2   15.30    3.30
   8  14  -2   49.70    5.20
   7  14  -2    3.30    2.40
   6  14  -2   95.49    7.60
   6  14  -2   89.39    8.00
   5  14  -2    1.90    2.80
   5  14  -2    6.20    3.40
   5  14  -2   -6.60    4.40
   5  14  -2    3.30    2.60
   4  14  -2   35.40    5.10
   4  14  -2   23.70    7.00
   4  14  -2   11.80    5.50
   4  14  -2   25.00    5.80
   4  14  -2   23.50    3.80
   3  14  -2   18.20    3.80
   3  14  -2   26.00    4.10
   3  14  -2   14.60    3.90
   3  14  -2   19.40    5.40
   3  14  -2   27.30    5.90
   3  14  -2   20.50    4.10
   3  14  -2   20.60    4.10
   2  14  -2  101.29    8.60
   2  14  -2   81.79    8.10
   2  14  -2   97.69   11.30
   2  14  -2  111.29    9.10
   2  14  -2   79.59    8.40
   1  14  -2   24.20    6.10
   1  14  -2   22.30    3.90
   1  14  -2   24.10    4.20
   1  14  -2   18.20    4.20
   1  14  -2   29.40    4.70
   1  14  -2   26.00    4.50
   0  14  -2  339.97   22.70
   0  14  -2  346.57   22.80
   0  14  -2  294.77   24.40
   0  14  -2  289.67   22.00
   0  14  -2  355.66   22.70
   0  14  -2  334.27   22.70
  -1  14  -2   14.30    5.50
  -1  14  -2   15.40    3.90
  -1  14  -2   11.70    3.90
  -1  14  -2   23.00    4.10
  -1  14  -2   22.90    4.40
  -2  14  -2  163.88   12.80
  -2  14  -2  181.18   12.70
  -2  14  -2  159.28   14.80
  -2  14  -2  147.09   12.80
   2 -14   2  158.38   15.20
  -3  14  -2    0.30    3.10
  -3  14  -2    1.50    4.10
  -3  14  -2    2.90    2.90
  -3  14  -2    3.80    4.70
  -3  14  -2   -1.10    3.30
  -3  14  -2    4.40    3.10
   3 -14   2    5.20    4.40
  -4  14  -2   25.50    4.10
  -4  14  -2   18.60    3.80
  -4  14  -2   29.80    4.40
  -4  14  -2   18.80    4.10
  -4  14  -2   13.50    5.30
  -5  14  -2    2.20    2.50
  -5  14  -2   -1.00    3.00
  -5  14  -2    9.80    7.10
  -5  14  -2    3.70    2.90
   5 -14   2    4.10    2.90
  -6  14  -2   57.99    5.70
   6 -14   2   69.39    6.30
   6 -14   2   60.39    8.60
  -7  14  -2    3.40    1.80
   7 -14   2    6.00    1.80
   7 -14   2    3.90    2.20
   8  13  -2   25.60    3.90
   7  13  -2   -8.10    8.40
   6  13  -2   20.00    6.00
   6  13  -2   18.80    3.40
   6  13  -2   11.60    3.60
   5  13  -2   13.30    3.30
   5  13  -2   10.80    4.10
   4  13  -2   26.70    4.30
   4  13  -2   21.00    5.10
   4  13  -2   21.80    4.40
   4  13  -2   19.00    3.70
   4  13  -2   24.10    6.20
   4  13  -2   17.20    3.70
   3  13  -2    3.90    4.50
   3  13  -2   -3.30    3.30
   3  13  -2    0.20    3.70
   3  13  -2    5.80    3.50
   3  13  -2    4.60    2.90
   3  13  -2    2.70    2.90
   3  13  -2    2.90    3.10
   2  13  -2   53.79    8.20
   2  13  -2   69.79    9.20
   2  13  -2   44.40    6.20
   2  13  -2   51.59    6.70
   2  13  -2   60.09    6.90
   1  13  -2   22.10    4.10
   1  13  -2   18.30    5.60
   1  13  -2   15.40    3.70
   1  13  -2   18.70    4.00
   1  13  -2   24.50    4.40
   1  13  -2   17.20    3.90
   0  13  -2  111.59    9.20
   0  13  -2  102.39    9.50
   0  13  -2   81.79    8.90
   0  13  -2  121.49   11.80
  -1  13  -2    6.30    3.30
  -1  13  -2    7.20    3.20
  -1  13  -2    6.30    3.40
  -1  13  -2    6.20    4.90
  -1  13  -2    8.90    3.50
  -1  13  -2    9.50    3.30
  -2  13  -2  258.57   17.30
  -2  13  -2  223.18   19.80
  -2  13  -2  227.78   17.30
  -2  13  -2  265.17   17.70
  -2  13  -2  225.88   17.30
  -3  13  -2   10.40    3.80
  -3  13  -2   15.30    3.50
  -3  13  -2   12.60    3.20
  -3  13  -2   17.00    4.00
  -3  13  -2   22.70    6.30
  -3  13  -2   10.70    3.60
   3 -13   2   14.30    5.50
  -4  13  -2  214.68   15.30
  -4  13  -2  188.38   16.80
  -4  13  -2  209.78   15.50
  -4  13  -2  201.38   14.80
  -4  13  -2  178.38   13.80
   4 -13   2  204.58   17.10
  -5  13  -2    0.70    2.70
  -5  13  -2    2.50    3.20
  -5  13  -2    2.30    6.70
  -5  13  -2    0.20    2.30
  -5  13  -2    3.20    2.70
   5 -13   2    6.50    3.20
   5 -13   2    4.60    4.10
  -6  13  -2   46.50    5.00
  -6  13  -2   34.30    4.70
   6 -13   2   41.80    5.50
   6 -13   2   37.60    7.40
  -7  13  -2    1.50    2.30
  -7  13  -2    0.60    1.80
   7 -13   2    0.50    2.00
   7 -13   2   -0.10    2.10
   9  12  -2   -1.40    3.00
   8  12  -2   37.70    4.80
   7  12  -2   14.50    3.40
   7  12  -2   16.80    6.20
   6  12  -2  302.37   20.80
   6  12  -2  299.67   20.40
   6  12  -2  300.67   23.40
   5  12  -2   16.00    4.30
   5  12  -2    7.30    3.50
   5  12  -2    2.30    2.80
   5  12  -2   14.20    4.40
   4  12  -2   40.40    5.80
   4  12  -2   38.20    5.50
   4  12  -2   30.20    4.40
   4  12  -2   27.70    6.40
   4  12  -2   33.30    6.20
   4  12  -2   44.10    5.40
   4  12  -2   40.80    6.70
   3  12  -2    9.30    3.60
   3  12  -2    1.30    3.00
   3  12  -2    2.60    3.80
   3  12  -2    1.10    3.70
   3  12  -2    3.10    4.30
   2  12  -2   71.09    8.40
   2  12  -2   63.19    6.50
   2  12  -2   52.39    7.60
   2  12  -2   58.19    6.80
   2  12  -2   48.30    6.60
   2  12  -2   69.79    6.60
   1  12  -2   20.40    4.80
   1  12  -2   19.70    5.20
   1  12  -2   11.30    3.40
   1  12  -2    9.80    3.50
   1  12  -2   19.60    3.80
   1  12  -2   16.20    3.40
   1  12  -2   11.90    3.50
   0  12  -2  479.75   32.80
   0  12  -2  501.55   32.80
   0  12  -2  563.44   35.20
   0  12  -2  469.45   32.80
   0  12  -2  492.25   32.60
   0  12  -2  484.45   33.00
  -1  12  -2    0.90    3.20
  -1  12  -2    6.10    3.20
  -1  12  -2   12.10    4.30
  -1  12  -2    9.10    4.90
  -1  12  -2    7.50    3.10
  -1  12  -2    6.80    4.50
  -2  12  -2  232.98   15.10
  -2  12  -2  174.98   14.60
  -2  12  -2  205.58   17.10
  -2  12  -2  208.18   15.00
  -2  12  -2  209.18   15.10
  -2  12  -2  192.68   14.90
  -3  12  -2   23.60    4.00
  -3  12  -2   17.10    3.60
  -3  12  -2   19.10    5.80
  -3  12  -2   24.00    4.50
  -3  12  -2   19.90    4.10
   3 -12   2   20.20    6.00
  -4  12  -2   53.59    6.40
  -4  12  -2   57.49    6.90
  -4  12  -2   43.50    6.60
  -4  12  -2   48.10    8.00
   4 -12   2   38.10    7.60
  -5  12  -2    6.60    3.00
  -5  12  -2   -4.30    4.90
  -5  12  -2    1.10    2.40
  -5  12  -2   -0.40    3.30
  -5  12  -2    4.90    2.90
   5 -12   2    2.10    4.10
   5 -12   2    3.00    3.20
  -6  12  -2   33.90    4.40
  -6  12  -2   33.00    4.60
  -6  12  -2   39.60    5.10
   6 -12   2   42.00    5.80
   6 -12   2   51.79    7.80
  -7  12  -2    2.60    2.00
  -7  12  -2    3.60    2.30
   7 -12   2    3.00    4.10
   7 -12   2    0.30    2.40
  -8  12  -2  167.68   11.90
  -8  12  -2  191.28   12.20
   9  11  -2   12.40    2.80
   8  11  -2   55.99    5.90
   7  11  -2   48.70    8.10
   7  11  -2   28.80    6.90
   6  11  -2  186.28   14.70
   6  11  -2  183.98   13.20
   6  11  -2  163.78   13.50
   5  11  -2   14.00    3.20
   5  11  -2    7.60    3.30
   5  11  -2   12.00    4.40
   4  11  -2  101.19   10.50
   4  11  -2   80.99    7.90
   4  11  -2   95.09    8.60
   4  11  -2   92.99    9.10
   4  11  -2   91.99    8.30
   4  11  -2   91.99    9.80
   4  11  -2   92.29    8.20
   3  11  -2   10.60    3.20
   3  11  -2   -0.70    3.20
   3  11  -2    3.80    2.70
   3  11  -2    3.90    3.00
   3  11  -2    9.20    3.00
   2  11  -2    7.40    3.00
   2  11  -2    6.70    2.80
   2  11  -2   14.60    5.60
   2  11  -2   10.80    3.00
   2  11  -2    7.20    2.40
   2  11  -2    5.80    3.60
   1  11  -2    5.40    2.70
   1  11  -2    5.60    2.60
   1  11  -2    4.70    2.80
   1  11  -2    0.80    4.70
   1  11  -2   12.10    4.00
   1  11  -2    8.90    2.70
   1  11  -2    4.80    2.40
   0  11  -2   63.09    6.50
  -1  11  -2    9.60    3.30
  -1  11  -2   13.10    3.10
  -1  11  -2    7.70    3.60
  -1  11  -2   20.30    5.00
  -1  11  -2   12.40    3.00
  -1  11  -2   16.30    3.20
  -2  11  -2  182.88   12.70
  -2  11  -2  170.38   14.40
  -2  11  -2  164.68   12.40
  -2  11  -2  145.79   12.10
  -2  11  -2  178.18   12.50
  -2  11  -2  158.78   12.10
  -2  11  -2  154.48   12.10
  -3  11  -2   19.70    3.70
  -3  11  -2   18.20    3.40
  -3  11  -2   15.30    4.10
  -3  11  -2   17.00    5.70
  -3  11  -2   14.20    3.80
   3 -11   2   24.80    6.00
  -4  11  -2  466.85   30.80
  -4  11  -2  481.15   31.30
  -4  11  -2  454.55   31.50
  -4  11  -2  494.55   33.40
  -4  11  -2  450.75   31.30
  -4  11  -2  478.65   31.20
   4 -11   2  475.75   33.50
  -5  11  -2   29.40    4.60
  -5  11  -2   18.30    4.40
  -5  11  -2   19.70    3.40
   5 -11   2   26.50    6.70
   5 -11   2   29.80    4.80
  -6  11  -2   20.30    3.40
  -6  11  -2   23.90    4.20
   6 -11   2   22.00    6.10
   6 -11   2   26.40    4.50
  -7  11  -2    3.30    2.10
  -7  11  -2    3.50    2.10
   7 -11   2    1.40    2.60
   7 -11   2   -0.40    4.10
  -8  11  -2    5.90    2.00
   8 -11   2    3.70    2.30
   8 -11   2    8.00    2.60
   8 -11   2   -3.80    4.60
  10  10  -2   57.99    7.10
   9  10  -2    0.40    2.60
   8  10  -2   77.99   11.40
   8  10  -2  112.39    8.50
   7  10  -2   13.70    3.30
   7  10  -2   11.40    3.40
   6  10  -2  445.86   28.70
   6  10  -2  422.76   28.60
   6  10  -2  427.06   28.40
   6  10  -2  430.76   29.70
   5  10  -2   12.00    3.50
   5  10  -2   15.80    4.40
   5  10  -2    9.40    3.20
   5  10  -2    9.60    3.80
   4  10  -2   13.30    5.30
   4  10  -2   23.90    5.00
   4  10  -2   22.40    4.60
   3  10  -2    0.40    3.40
   3  10  -2   -3.60    3.30
   3  10  -2    2.90    4.40
   3  10  -2   12.00    3.20
   3  10  -2    3.90    2.90
   2  10  -2  199.58   15.00
   2  10  -2  195.48   15.20
   2  10  -2  233.78   17.00
   2  10  -2  235.48   16.20
   1  10  -2    6.10    2.50
   1  10  -2   15.60    4.00
   1  10  -2    8.60    3.70
   1  10  -2    5.80    2.50
   1  10  -2   10.60    3.70
   0  10  -2  163.28   14.20
   0  10  -2  193.18   14.00
   0  10  -2  155.48   12.50
   0  10  -2  194.28   12.80
  -1  10  -2   29.30    5.60
  -1  10  -2   27.10    3.90
  -1  10  -2   33.40    4.40
  -1  10  -2   34.70    4.30
  -1  10  -2   31.60    4.30
  -2  10  -2  155.08   12.40
  -2  10  -2  172.48   12.70
  -2  10  -2  178.18   12.50
  -2  10  -2  170.08   12.60
  -2  10  -2  166.78   12.30
  -2  10  -2  189.08   14.40
  -3  10  -2   19.50    3.50
  -3  10  -2   17.90    4.90
  -3  10  -2   15.20    3.50
  -3  10  -2   19.70    3.60
  -3  10  -2   19.60    4.10
  -4  10  -2  117.99   11.10
  -4  10  -2   90.79   10.10
  -5  10  -2    6.10    3.40
  -5  10  -2    0.70    2.70
  -5  10  -2    5.80    3.20
  -5  10  -2    4.70    2.60
   5 -10   2    5.10    3.20
   5 -10   2    6.20    4.60
  -6  10  -2   26.10    4.30
  -6  10  -2   27.10    3.90
   6 -10   2   30.30    6.80
   6 -10   2   27.50    4.80
  -7  10  -2   11.50    3.80
  -7  10  -2   10.60    2.70
   7 -10   2    8.80    3.80
   7 -10   2    5.50    4.50
  -8  10  -2   19.80    3.10
  -8  10  -2   19.40    3.20
   8 -10   2   20.40    5.30
   8 -10   2   19.00    3.30
   8 -10   2   15.00    3.30
  -9  10  -2    9.90    2.60
  -9  10  -2    5.10    1.60
   9 -10   2    4.80    2.30
  10   9  -2   20.20    3.30
   9   9  -2   -1.90    2.40
   8   9  -2   12.80    3.70
   7   9  -2   13.40    3.20
   7   9  -2   11.90    3.50
   7   9  -2   25.00    5.40
   6   9  -2  351.46   24.40
   6   9  -2  338.67   23.20
   5   9  -2   22.00    3.30
   5   9  -2   21.10    3.70
   4   9  -2  555.14   37.60
   4   9  -2  613.04   39.10
   4   9  -2  593.64   38.80
   3   9  -2   10.70    3.80
   2   9  -2  246.48   17.80
   2   9  -2  233.98   17.10
   1   9  -2    7.70    3.80
   1   9  -2   12.00    3.70
   0   9  -2  136.09   10.70
   0   9  -2  111.69   12.40
  -1   9  -2   21.40    3.70
  -1   9  -2   27.20    5.30
  -2   9  -2  315.97   23.00
  -2   9  -2  382.66   22.80
  -2   9  -2  331.67   23.90
  -2   9  -2  301.37   22.40
  -2   9  -2  332.87   22.50
  -2   9  -2  379.56   24.20
  -3   9  -2   54.69    5.60
  -3   9  -2   51.29    5.80
  -3   9  -2   66.69    7.90
  -3   9  -2   54.39    5.50
  -3   9  -2   56.89    5.70
  -4   9  -2  823.52   54.09
  -4   9  -2  778.92   53.79
  -4   9  -2  799.92   53.69
  -4   9  -2  879.21   54.09
  -4   9  -2  833.82   53.99
   4  -9   2  952.00   56.09
  -5   9  -2   16.10    5.00
  -5   9  -2   12.90    3.40
  -5   9  -2   21.40    3.50
  -5   9  -2   23.50    4.60
   5  -9   2   22.60    6.00
  -6   9  -2   33.10    4.90
  -6   9  -2   37.70    5.00
  -6   9  -2   39.60    5.10
   6  -9   2   31.10    4.90
   6  -9   2   24.80    6.30
  -7   9  -2   -0.90    3.00
   7  -9   2    4.00    3.10
   7  -9   2    5.50    4.50
  -8   9  -2    0.10    2.20
  -8   9  -2    4.90    2.50
   8  -9   2   -4.60    2.10
   8  -9   2   -1.40    2.50
   8  -9   2   -2.40    4.20
  -9   9  -2   -1.80    1.80
  -9   9  -2    0.30    1.70
   9  -9   2   -7.10    6.30
   9  -9   2   -0.50    2.30
  11   8  -2   13.20    4.80
  10   8  -2    8.60    2.90
   9   8  -2    4.90    2.90
   8   8  -2   79.19    7.70
   8   8  -2   86.19   10.10
   8   8  -2   89.49    7.70
   7   8  -2    6.80    4.30
   7   8  -2    9.80    3.20
   6   8  -2   24.90    4.80
   6   8  -2   32.80    5.10
   6   8  -2   25.40    3.80
   6   8  -2   22.30    3.70
   5   8  -2    2.00    2.30
   5   8  -2    2.60    2.50
   5   8  -2   -1.10    3.50
   5   8  -2    7.60    3.10
   4   8  -2  521.15   33.00
   4   8  -2  472.75   33.20
   2   8  -2   52.39    6.60
   2   8  -2   54.99    6.10
   1   8  -2   25.80    4.70
   0   8  -2  948.41   57.89
   0   8  -2  844.52   57.29
  -1   8  -2   15.60    3.80
  -2   8  -2  300.17   21.20
  -3   8  -2    4.70    4.20
  -3   8  -2    8.50    2.50
  -3   8  -2    9.80    3.60
  -4   8  -2   37.50    4.90
  -5   8  -2   -4.40    3.60
  -5   8  -2    8.90    4.00
  -5   8  -2   -0.60    2.30
  -5   8  -2   -6.20    3.20
  -5   8  -2    5.40    2.60
   5  -8   2    1.60    4.40
  -6   8  -2  369.46   25.80
   6  -8   2  391.96   26.00
   6  -8   2  393.36   28.00
  -7   8  -2    2.40    2.50
  -7   8  -2    0.90    2.70
   7  -8   2   -2.40    6.40
   7  -8   2    0.30    2.80
  -8   8  -2   84.29    7.60
  -8   8  -2  101.49    8.00
   8  -8   2   75.29    7.60
   8  -8   2   91.19   10.00
   8  -8   2   89.09    8.00
  -9   8  -2   28.70    3.50
  -9   8  -2   20.00    3.20
   9  -8   2   22.50    3.80
   9  -8   2   18.50    3.20
 -10   8  -2   26.60    3.20
  10  -8   2   25.30    3.70
  11   7  -2    3.40    2.10
  10   7  -2  130.19   10.20
   9   7  -2    5.70    3.00
   9   7  -2   10.90    7.00
   9   7  -2    9.50    6.50
   8   7  -2   30.50    6.40
   8   7  -2   31.40    4.60
   8   7  -2   32.30    6.70
   8   7  -2   23.70    4.00
   7   7  -2    7.60    3.90
   7   7  -2    2.50    2.80
   7   7  -2    9.70    4.20
   7   7  -2    1.50    2.50
   6   7  -2   41.10    5.40
   6   7  -2   55.49    5.50
   6   7  -2   63.69    7.10
   5   7  -2    0.30    2.20
   5   7  -2   -3.60    2.70
   4   7  -2  708.33   45.80
   3   7  -2    5.70    2.70
   3   7  -2   10.30    3.20
   2   7  -2   57.19    5.90
   1   7  -2   44.40    5.50
   1   7  -2   54.69    6.30
   0   7  -2  365.26   24.20
   0   7  -2  363.96   23.80
   0   7  -2  339.77   23.50
  -1   7  -2  144.19   13.30
  -1   7  -2  144.29   11.60
  -2   7  -2  218.68   16.00
  -3   7  -2   16.80    4.00
  -4   7  -2 1433.66   89.19
  -4   7  -2 1310.37   88.19
  -4   7  -2 1381.16   89.19
   4  -7   2 1489.65   89.69
  -5   7  -2    6.50    4.50
  -5   7  -2   10.10    2.90
  -5   7  -2    7.30    2.60
  -5   7  -2   14.50    3.30
   5  -7   2   17.30    3.50
   5  -7   2   11.40    4.70
  -6   7  -2  290.57   21.70
  -6   7  -2  363.76   22.00
   6  -7   2  293.47   22.00
   6  -7   2  345.57   24.10
  -7   7  -2    4.00    2.80
  -7   7  -2    6.80    2.90
   7  -7   2    3.60    3.10
   7  -7   2   -1.00    4.20
  -8   7  -2    2.40    2.60
   8  -7   2   -0.40    2.50
   8  -7   2   -0.30    3.90
   8  -7   2    1.10    3.00
  -9   7  -2    0.50    2.10
   9  -7   2   -0.90    2.50
   9  -7   2   -3.20    7.40
   9  -7   2    0.90    2.40
 -10   7  -2   34.20    4.00
  10  -7   2   37.90    4.40
  11   6  -2    6.70    2.30
  10   6  -2   17.20    3.80
   9   6  -2    2.60    2.80
   9   6  -2   13.70    6.90
   9   6  -2    3.90    6.90
   8   6  -2  237.38   18.60
   8   6  -2  312.57   22.90
   8   6  -2  272.67   20.30
   8   6  -2  270.77   18.80
   7   6  -2    3.30    3.30
   7   6  -2    4.20    4.00
   7   6  -2    0.70    2.40
   7   6  -2    8.40    3.90
   6   6  -2  115.69    9.00
   6   6  -2  111.19    9.20
   6   6  -2  132.79   10.40
   6   6  -2  132.69   10.70
   5   6  -2    3.00    3.20
   4   6  -2  226.58   15.90
   3   6  -2    9.00    2.60
   3   6  -2    6.10    2.60
   2   6  -2 2342.07  147.29
   2   6  -2 2361.06  147.09
   1   6  -2  116.09    9.20
   1   6  -2  132.59    9.80
   0   6  -2  144.89   10.20
   0   6  -2  140.39   10.80
   0   6  -2  137.29   10.30
  -1   6  -2   -5.30    3.40
  -1   6  -2    3.70    2.60
  -2   6  -2  464.05   30.60
  -3   6  -2    7.90    3.20
   4  -6   2   82.19    8.70
  -5   6  -2    9.70    2.20
  -5   6  -2   14.90    2.70
   5  -6   2    9.40    2.70
   5  -6   2    9.00    4.20
  -6   6  -2  490.25   32.00
  -6   6  -2  513.85   31.90
   6  -6   2  509.45   33.80
   6  -6   2  436.06   32.00
  -7   6  -2   22.50    3.90
  -7   6  -2   29.10    4.20
   7  -6   2   26.70    4.40
   7  -6   2   18.80    6.00
  -8   6  -2  329.47   21.70
   8  -6   2  307.57   21.80
   8  -6   2  307.47   23.70
  -9   6  -2    5.60    2.50
  -9   6  -2    1.20    2.40
   9  -6   2    1.40    4.00
   9  -6   2    7.30    3.20
   9  -6   2    4.10    2.90
 -10   6  -2   33.60    4.20
  10  -6   2   35.80    4.70
  11   5  -2   -0.30    2.00
  10   5  -2  210.88   15.10
   9   5  -2   22.90    6.50
   9   5  -2   18.90    6.50
   8   5  -2   34.80    7.70
   8   5  -2   28.40    4.70
   8   5  -2   39.60    6.90
   8   5  -2   40.20    5.50
   7   5  -2    4.00    3.80
   7   5  -2    1.40    2.80
   7   5  -2    1.70    3.40
   7   5  -2    1.00    2.40
   6   5  -2  201.28   14.30
   6   5  -2  176.88   13.10
   6   5  -2  187.18   13.30
   5   5  -2    2.50    2.60
   5   5  -2   -2.50    1.90
   4   5  -2 1049.59   66.59
   3   5  -2   10.20    2.40
   3   5  -2   10.40    2.60
   2   5  -2 4701.33  290.47
   2   5  -2 4626.74  290.37
   1   5  -2   47.30    4.80
   0   5  -2  174.18   12.30
   0   5  -2  183.98   12.60
   0   5  -2  191.38   13.40
  -1   5  -2  161.58   11.30
  -1   5  -2  126.49   10.40
  -2   5  -2  614.74   39.50
  -3   5  -2   36.40    4.90
   3  -5   2   38.30    5.80
   3  -5   2   32.00    5.80
  -4   5  -2  787.82   51.19
   4  -5   2  852.51   55.59
   4  -5   2  764.82   51.69
  -5   5  -2   24.20    3.00
   5  -5   2   27.90    5.00
   5  -5   2   16.40    5.70
   5  -5   2   27.40    4.20
  -6   5  -2  491.95   31.10
   6  -5   2  435.86   31.20
   6  -5   2  496.05   32.90
  -7   5  -2    8.80    2.80
  -7   5  -2   14.30    3.50
   7  -5   2    9.10    4.40
   7  -5   2    5.20    3.00
   7  -5   2   10.10    3.30
  -8   5  -2   12.60    3.30
  -8   5  -2    9.60    3.00
   8  -5   2    4.60    5.30
   8  -5   2    4.10    3.50
   8  -5   2    3.10    3.30
  -9   5  -2   -3.10    2.60
  -9   5  -2    2.00    2.50
   9  -5   2   -2.70    3.80
   9  -5   2   -1.50    2.70
   9  -5   2    2.60    3.10
 -10   5  -2   34.30    4.50
  10  -5   2   28.20    4.20
  10  -5   2   26.60    5.70
 -11   5  -2    0.60    1.50
  11  -5   2    1.80    1.80
  11   4  -2    6.50    2.60
  10   4  -2   48.60    6.20
   9   4  -2    3.30    4.20
   9   4  -2    3.20    5.70
   8   4  -2  136.09   10.00
   8   4  -2  120.19   10.00
   8   4  -2  101.59   11.40
   8   4  -2  111.99   12.40
   7   4  -2    3.70    3.70
   7   4  -2    6.20    2.40
   7   4  -2    1.40    2.30
   6   4  -2  138.89   11.10
   6   4  -2  127.19   10.10
   6   4  -2  144.29   11.50
   5   4  -2   36.40    5.00
   4   4  -2  525.35   36.50
   4   4  -2  607.64   36.40
   3   4  -2    2.30    2.20
   0   4  -2 2317.87  144.29
  -2   4  -2  201.38   14.50
   2  -4   2  225.98   14.80
   3  -4   2   34.60    5.40
   3  -4   2   37.70    5.40
   4  -4   2   27.10    4.50
   4  -4   2   22.80    4.70
   5  -4   2   35.00    4.80
   5  -4   2   39.60    6.00
  -6   4  -2  153.48   10.20
   6  -4   2  114.99   10.40
   6  -4   2  125.79   13.20
   6  -4   2  147.29   14.20
  -7   4  -2   -4.50    2.80
   7  -4   2    2.40    4.40
   7  -4   2    5.20   10.00
   7  -4   2    5.40    2.70
   7  -4   2    1.30    2.60
  -8   4  -2  648.14   41.00
  -8   4  -2  652.13   41.40
   8  -4   2  601.74   41.40
   8  -4   2  633.24   41.20
   8  -4   2  639.64   43.40
  -9   4  -2    0.40    2.50
  -9   4  -2    4.60    2.40
   9  -4   2    0.80    3.00
   9  -4   2    0.30    2.90
   9  -4   2    8.10    4.20
 -10   4  -2  123.79    9.30
  10  -4   2   98.39   10.90
  10  -4   2  128.39    9.60
 -11   4  -2    2.30    1.70
  11  -4   2   -1.00    1.80
  11   3  -2    6.00    2.60
  10   3  -2  249.58   17.70
   9   3  -2    3.50    5.00
   9   3  -2    0.10    2.90
   9   3  -2   -1.20    5.80
   8   3  -2   26.90    4.20
   8   3  -2   27.80    6.50
   8   3  -2   31.00    5.80
   8   3  -2   22.60    4.80
   7   3  -2    3.40    3.50
   7   3  -2    8.00    3.60
   7   3  -2    2.90    2.60
   7   3  -2    5.90    2.40
   6   3  -2  312.77   22.00
   6   3  -2  288.07   20.50
   6   3  -2  309.87   21.50
   6   3  -2  327.57   21.00
   5   3  -2   48.00    5.70
   5   3  -2   59.49    6.30
   4   3  -2 1558.44  110.49
   4   3  -2 1969.30  110.79
   3   3  -2   10.40    2.50
   0   3  -2 7650.43  474.95
   1  -3   2   -2.00    1.30
   2  -3   2  109.19    8.40
   3  -3   2    2.20    2.70
   3  -3   2    6.00    2.70
   4  -3   2  114.89   11.20
   4  -3   2  114.89   10.30
   5  -3   2   21.20    4.30
   5  -3   2   17.30    4.60
  -6   3  -2  647.94   38.70
   6  -3   2  539.85   38.80
   6  -3   2  598.14   41.30
   6  -3   2  612.84   40.20
  -7   3  -2   10.80    3.00
   7  -3   2   11.60    5.00
   7  -3   2    6.40    3.00
   7  -3   2    4.70    6.10
   7  -3   2    7.80    2.80
  -8   3  -2   16.60    3.90
   8  -3   2   15.50    4.10
   8  -3   2    8.70    5.30
  -9   3  -2    3.40    2.40
  -9   3  -2    1.00    2.60
   9  -3   2   -0.60    4.30
   9  -3   2   -1.30    2.90
   9  -3   2    1.70    3.10
 -10   3  -2   15.40    3.40
  10  -3   2   12.50    5.30
  10  -3   2   24.10    4.30
 -11   3  -2    4.70    2.10
  11  -3   2    3.40    2.20
  11   2  -2    7.60    2.40
  10   2  -2   45.00    6.10
  10   2  -2   19.30   11.30
   9   2  -2    5.20    3.60
   9   2  -2    3.80    5.90
   9   2  -2   11.50    5.50
   8   2  -2  432.86   28.00
   8   2  -2  399.06   29.20
   7   2  -2   20.00    4.40
   7   2  -2   12.80    2.90
   7   2  -2   12.90    3.20
   7   2  -2   14.00    4.30
   6   2  -2   19.50    4.40
   6   2  -2   15.20    2.80
   6   2  -2   28.50    4.60
   6   2  -2   21.20    3.10
   5   2  -2  111.99    9.40
   5   2  -2  126.19   10.10
   4   2  -2   12.30    2.60
   4   2  -2   18.20    3.40
   3   2  -2  312.87   20.40
   1  -2   2    2.70    1.50
   2  -2   2  743.33   47.20
   3  -2   2   48.90    5.50
   3  -2   2   59.09    6.00
   4  -2   2  498.25   30.90
   4  -2   2  417.06   30.00
   5  -2   2   63.39    8.10
   5  -2   2   65.89    7.30
   6  -2   2  326.67   23.90
   6  -2   2  340.97   23.00
   6  -2   2  294.77   21.50
  -7   2  -2   21.80    3.50
   7  -2   2   22.00    4.00
   7  -2   2   32.70    4.50
   7  -2   2   16.10    6.20
  -8   2  -2  449.56   28.10
   8  -2   2  423.36   28.60
   8  -2   2  417.66   32.40
   8  -2   2  398.46   28.20
   8  -2   2  433.56   30.40
   9  -2   2   -0.50    3.90
   9  -2   2    4.10    3.50
   9  -2   2    5.70    3.70
 -10   2  -2   66.59    7.10
  10  -2   2   69.39    9.50
  10  -2   2   89.09    7.70
 -11   2  -2    3.10    2.20
  11  -2   2    2.00    2.20
  11   1  -2    2.20    2.40
  10   1  -2   87.59    8.00
  10   1  -2   80.49   13.40
   9   1  -2   20.80    6.90
   9   1  -2   12.70    4.10
   9   1  -2    8.70    6.10
   8   1  -2  334.67   20.80
   8   1  -2  300.47   22.10
   8   1  -2  295.37   20.60
   8   1  -2  259.87   23.10
  -8  -1   2  276.47   21.20
   7   1  -2   -3.50    2.60
   7   1  -2    1.00    2.20
   7   1  -2    7.60    4.00
   7   1  -2   -4.20    3.40
   6   1  -2   44.40    6.50
   6   1  -2   31.90    4.30
   6   1  -2   37.70    6.00
   6   1  -2   41.70    4.80
   5   1  -2  172.28   13.00
   5   1  -2  183.68   13.60
   4   1  -2  750.32   52.79
   4   1  -2  918.51   54.09
   2   1  -2  348.27   22.40
   0   1  -2  188.08   12.10
   1  -1   2    1.30    1.20
   2  -1   2  233.78   15.80
   3  -1   2  308.07   21.20
   3  -1   2  286.47   20.00
   4  -1   2  221.08   15.10
   4  -1   2  184.58   14.30
   5  -1   2   75.89    8.40
   5  -1   2   67.49    7.40
   6  -1   2  364.16   25.90
   6  -1   2  409.66   28.00
   6  -1   2  396.86   27.00
  -7   1  -2   -1.10    3.40
   7  -1   2   -0.40    2.60
   7  -1   2   -3.10    3.80
   7  -1   2    2.10    4.50
   7  -1   2    3.70    2.50
   8  -1   2    2.20    2.90
   8  -1   2    6.10    3.40
   8  -1   2   12.20    6.00
   8  -1   2    7.80    4.80
   9  -1   2   10.20    5.70
   9  -1   2    0.90    2.90
   9  -1   2   -0.50    4.50
   9  -1   2   -0.90    9.50
 -10   1  -2   16.50    3.50
  10  -1   2   18.70    5.30
  10  -1   2   18.30    4.20
 -11   1  -2    1.60    2.10
  11  -1   2    3.20    2.40
  11   0  -2    1.10    2.10
 -11   0   2    3.60    2.20
  10   0  -2   37.60    5.60
  10   0  -2   48.60    8.90
   9   0  -2    0.00    4.70
   9   0  -2    1.00    3.30
   9   0  -2    2.20    7.40
   8   0  -2   97.29   12.10
   8   0  -2  102.29   11.00
   8   0  -2  100.39    9.00
  -8   0   2   90.39    9.00
   7   0  -2   17.60    3.20
   7   0  -2   15.00    3.50
   7   0  -2   10.10    4.70
   6   0  -2  897.81   59.19
   6   0  -2  850.91   57.29
   6   0  -2  956.90   58.49
   5   0  -2    4.90    3.00
   5   0  -2    6.20    3.10
   4   0  -2  243.68   16.20
   4   0  -2  228.78   17.10
   3   0  -2  199.88   14.00
   2   0  -2 4024.60  250.47
   1   0  -2    2.30    1.20
   0   0  -2 3318.07  206.18
   1   0   2    0.90    1.00
   2   0   2 2788.92  173.88
   3   0   2  145.09   11.10
   3   0   2  159.98   10.80
   4   0   2  306.37   20.70
   4   0   2  295.37   20.20
   5   0   2   71.99    8.20
   5   0   2   78.79    7.60
   6   0   2   66.99    8.00
   6   0   2   51.79    5.20
   7   0   2   26.90    3.80
   8   0   2  103.19    9.30
   8   0   2  112.49   11.30
   8   0   2  107.49   12.80
   9   0   2   41.70    8.90
   9   0   2   25.00    4.50
   9   0   2   37.30    5.50
  10   0   2  144.79   10.80
  10   0   2  111.29   12.00
 -11   0  -2    2.60    2.00
  11   0   2    1.70    6.40
  11   0   2    4.50    3.30
  11  -1  -2    3.00    2.10
 -11   1   2   -0.20    1.90
  10  -1  -2  205.68   14.20
  10  -1  -2  168.88   16.90
   9  -1  -2   14.20    5.40
   9  -1  -2   10.10    5.90
   9  -1  -2   15.50   10.00
   8  -1  -2   35.00    6.90
   8  -1  -2   52.29    6.30
  -8   1   2   39.60    5.90
   7  -1  -2   19.40    5.10
   7  -1  -2   10.60    3.40
   7  -1  -2   11.30    3.30
   7  -1  -2    9.60    5.00
  -7   1   2    9.40    3.40
   6  -1  -2  296.27   21.00
   6  -1  -2  275.77   19.40
   6  -1  -2  298.77   21.90
   5  -1  -2   38.90    6.40
   5  -1  -2   42.10    5.80
   4  -1  -2  306.67   20.20
   4  -1  -2  268.97   19.50
   3  -1  -2  162.38   13.20
   3  -1  -2  212.98   13.10
   2  -1  -2 6161.08  383.16
   1  -1  -2    2.70    1.40
   0  -1  -2  236.78   15.10
  -1  -1  -2    3.40    1.00
   1   1   2    2.80    1.10
   2   1   2 6502.55  404.16
   3   1   2  582.54   37.40
   4   1   2 1686.93  109.79
   4   1   2 1809.32  110.19
   5   1   2  130.59   10.50
   6   1   2  440.66   30.80
   6   1   2  504.85   30.50
   6   1   2  403.86   29.10
   7   1   2    4.70    2.50
   7   1   2    6.60    2.70
   7   1   2    4.20    4.30
   8   1   2   -4.20    3.70
   8   1   2   11.80    5.40
   8   1   2    1.50    2.90
   9   1   2    3.80    6.50
   9   1   2   -5.10    6.20
   9   1   2   -3.80    3.00
   9   1   2   10.30    3.40
  10   1   2  244.48   20.70
  10   1   2  298.77   19.40
 -11  -1  -2    1.90    2.10
  11   1   2    3.30    4.60
  11   1   2   13.00    6.40
  11  -2  -2   -1.30    1.80
 -11   2   2    3.30    2.00
  10  -2  -2   38.90    5.40
  10  -2  -2   48.20    8.50
   9  -2  -2   13.20    3.70
   9  -2  -2   15.40    5.60
  -9   2   2   12.90    3.30
   8  -2  -2  272.07   24.80
   8  -2  -2  314.47   20.60
   8  -2  -2  289.77   21.90
  -8   2   2  284.77   20.00
   7  -2  -2    3.80    5.30
   7  -2  -2    1.00    2.80
   7  -2  -2   -0.50    3.90
  -7   2   2    7.00    3.40
   6  -2  -2  636.54   41.20
   6  -2  -2  562.44   39.70
   6  -2  -2  608.44   40.10
   6  -2  -2  672.43   42.50
   5  -2  -2   52.89    6.70
   5  -2  -2   48.20    7.20
   4  -2  -2  209.78   15.50
   4  -2  -2  226.18   16.20
   3  -2  -2    5.80    2.60
   2  -2  -2 2022.10  126.69
   1  -2  -2   20.50    3.40
   0   2   2 9999.00  620.94
   1   2   2   21.40    2.20
   2   2   2  789.62   49.70
   3   2   2  193.18   13.30
   4   2   2  758.72   48.40
   5   2   2   90.99    8.60
   6   2   2  105.69    9.20
   6   2   2   86.59    7.40
   6   2   2   93.99    9.30
   7   2   2  111.49   10.50
   7   2   2  104.59    8.50
   7   2   2   91.19    8.20
   8   2   2  291.27   22.00
   9   2   2   14.60    3.80
   9   2   2    9.80    6.50
   9   2   2   16.70    4.30
   9   2   2   16.20    6.10
  10   2   2  130.09   10.10
  10   2   2   93.89   11.60
 -11  -2  -2    2.20    2.20
  11   2   2    2.10    3.40
  11   2   2    7.20    8.40
  11  -3  -2    1.70    1.90
 -11   3   2   -0.30    1.70
  10  -3  -2   35.20   10.40
 -10   3   2   31.20    4.50
 -10   3   2   49.10    5.20
   9  -3  -2    5.00    4.80
   9  -3  -2    3.10    2.80
  -9   3   2    0.70    2.60
   8  -3  -2   64.79    7.30
   8  -3  -2   63.99    9.70
  -8   3   2   70.39    7.10
   7  -3  -2   11.10    3.80
   7  -3  -2   13.00    6.20
  -7   3   2   16.80    3.80
   6  -3  -2   44.20    5.50
   6  -3  -2   47.20    7.20
   6  -3  -2   50.79    8.70
  -6   3   2   38.10    5.00
   5  -3  -2    0.80    2.90
   5  -3  -2   -1.40    3.50
   4  -3  -2  590.24   38.60
   4  -3  -2  573.64   38.00
   3  -3  -2   35.10    5.40
   3  -3  -2   43.10    4.90
   2  -3  -2  374.16   24.60
   1  -3  -2    4.40    1.80
   1   3   2   11.40    1.80
   1   3   2   15.40    2.50
   2   3   2 4124.99  235.78
   2   3   2 3456.95  235.68
   3   3   2   14.30    2.60
   3   3   2    9.80    2.30
   4   3   2  917.21   62.99
   4   3   2 1066.69   63.09
   5   3   2   68.49    7.30
   5   3   2   81.99    7.80
   6   3   2  792.82   51.49
   6   3   2  857.71   51.29
   6   3   2  709.83   49.90
   7   3   2    1.20    2.50
   7   3   2    3.00    3.30
   7   3   2    6.10    2.60
   7   3   2   10.70    5.20
   7   3   2   -2.30    2.50
   8   3   2    9.80    3.20
   8   3   2    5.70    4.70
   8   3   2    6.00    4.50
   9   3   2    4.40    3.60
   9   3   2    4.20    3.20
   9   3   2    5.30    5.80
  10   3   2  116.69   10.00
 -11  -3  -2    6.20    2.10
  11  -4  -2    5.60    2.10
 -11   4   2   10.00    2.00
  10  -4  -2   33.10    4.90
 -10   4   2   41.20    4.70
 -10   4   2   32.10    4.30
   9  -4  -2    9.40    3.50
   9  -4  -2    3.00    4.90
  -9   4   2    7.40    2.90
   8  -4  -2  407.56   28.50
   8  -4  -2  395.36   26.80
  -8   4   2  384.46   26.50
   7  -4  -2   -2.30    6.90
   7  -4  -2    3.50    3.20
   7  -4  -2    7.80    4.60
   7  -4  -2    1.70    6.20
  -7   4   2   -0.40    3.20
   6  -4  -2  465.45   31.50
   6  -4  -2  436.66   29.50
   6  -4  -2  394.66   27.90
  -6   4   2  394.36   27.70
   5  -4  -2   11.70    2.90
   5  -4  -2   11.80    3.90
   5  -4  -2   18.30    4.90
  -5   4   2    7.70    2.60
   4  -4  -2  177.38   13.70
   4  -4  -2  187.28   14.50
   3  -4  -2   39.30    5.70
   2  -4  -2  143.29   10.40
  -2   4   2  124.39    9.90
   1   4   2   56.39    5.10
   1   4   2   73.59    5.20
   2   4   2 7889.11  490.45
   3   4   2   95.29    7.60
   3   4   2   90.29    7.10
   4   4   2  288.47   20.60
   4   4   2  318.97   20.50
   5   4   2   84.69    8.50
   5   4   2  103.09    8.70
   6   4   2  451.55   30.30
   6   4   2  442.16   30.50
   7   4   2    7.10    3.70
   7   4   2    3.20    2.30
   7   4   2    4.50    2.80
   7   4   2    9.20    2.60
   7   4   2    6.20    4.30
   8   4   2  166.38   14.30
   8   4   2  154.68   12.40
   8   4   2  168.58   12.60
   8   4   2  175.18   15.30
   9   4   2    5.60    3.40
   9   4   2   12.10    3.50
   9   4   2    2.00    6.20
  10   4   2  129.49    9.90
  10   4   2   92.29   11.40
 -11  -4  -2   -3.40    1.70
  11   4   2   -0.30    2.70
 -10   5   2   19.80    3.50
 -10   5   2   13.10    3.10
   9  -5  -2   -0.60    4.40
   9  -5  -2   -2.70    2.70
  -9   5   2    2.50    2.60
   8  -5  -2   90.79    8.10
   8  -5  -2   65.29   10.40
  -8   5   2   84.99    7.80
   7  -5  -2    3.20    3.20
   7  -5  -2    4.30    4.00
  -7   5   2    7.50    3.10
   6  -5  -2  316.17   25.30
   6  -5  -2  313.17   21.60
  -6   5   2  321.17   21.50
   5  -5  -2   31.10    6.10
   5  -5  -2   28.10    5.10
  -5   5   2   34.30    5.00
   4  -5  -2  179.68   14.00
   4  -5  -2  193.38   15.20
  -4   5   2  183.58   13.60
   3  -5  -2   11.00    4.30
  -3   5   2   17.70    3.30
   2  -5  -2 1137.39   69.79
  -2   5   2 1062.99   69.59
  -1   5   2   86.09    7.20
  -1   5   2   89.19    7.30
   0   5   2  195.18   14.40
   0   5   2  210.88   14.60
   1   5   2   55.59    5.20
   1   5   2   46.70    4.80
   1   5   2   60.89    5.50
   2   5   2 2507.45  151.88
   2   5   2 2351.06  151.78
   3   5   2   11.70    2.90
   4   5   2 1142.59   72.19
   5   5   2   47.10    6.50
   5   5   2   64.49    6.40
   6   5   2   54.49    5.50
   6   5   2   64.59    7.20
   6   5   2   53.69    6.80
   6   5   2   50.99    5.20
   7   5   2   -0.60    3.30
   7   5   2    1.30    2.60
   7   5   2    4.70    3.00
   7   5   2   -4.40    2.50
   7   5   2    2.00    4.00
   8   5   2    8.30    3.20
   8   5   2    5.90    3.20
   8   5   2   -3.80    4.00
   8   5   2   -0.70    4.40
   9   5   2    1.10    4.40
   9   5   2    4.40    3.10
   9   5   2    7.40    6.10
  10   5   2   19.00    6.20
  10   5   2   18.20    4.00
 -11  -5  -2    5.00    1.90
  11   5   2   -1.00    2.40
  10  -6  -2   32.70    4.40
 -10   6   2   30.70    3.90
   9  -6  -2    0.10    2.60
  -9   6   2    0.00    2.30
  -9   6   2    2.80    2.30
   8  -6  -2  336.77   22.90
   8  -6  -2  254.47   22.00
  -8   6   2  323.07   20.90
  -8   6   2  289.17   20.80
   7  -6  -2   30.60    5.00
   7  -6  -2   36.60    6.70
   7  -6  -2   21.50    4.60
  -7   6   2   31.90    4.70
   6  -6  -2  273.17   20.40
  -6   6   2  269.97   20.30
   5  -6  -2    2.50    3.80
  -5   6   2    6.40    2.40
   4  -6  -2  217.08   15.70
   4  -6  -2  193.18   17.70
  -4   6   2  218.78   15.40
  -4   6   2  197.88   14.20
   3  -6  -2   17.00    4.60
  -3   6   2   24.50    4.00
   2  -6  -2 1042.20   71.39
  -2   6   2 1176.98   70.59
  -1   6   2   18.90    3.40
  -1   6   2   17.00    3.40
   0   6   2  138.09   10.30
   0   6   2  135.69   10.40
   1   6   2   45.30    4.90
   1   6   2   49.70    5.20
   1   6   2   51.59    5.30
   2   6   2  259.77   18.10
   2   6   2  273.57   18.20
   3   6   2   -4.00    2.20
   3   6   2   -1.10    2.10
   4   6   2  867.41   55.49
   4   6   2  860.81   54.89
   5   6   2   21.10    4.20
   5   6   2   25.10    4.50
   5   6   2   14.90    2.90
   6   6   2  217.28   17.40
   6   6   2  202.98   15.50
   6   6   2  194.68   14.10
   7   6   2  152.88   11.60
   7   6   2  140.99   13.40
   7   6   2  181.58   12.10
   7   6   2  151.48   11.60
   7   6   2  163.08   13.50
   8   6   2  178.68   15.00
   8   6   2  164.98   13.00
   8   6   2  176.08   17.00
   8   6   2  174.28   13.10
   9   6   2   -1.30    4.30
   9   6   2   -7.60    3.50
   9   6   2    3.40    6.70
  10   6   2   33.60    4.60
  10   6   2   18.60    8.10
 -11  -6  -2   -1.90    2.10
  11   6   2    1.60    2.30
  10  -7  -2   59.69    5.30
 -10   7   2   51.09    4.80
 -10   7   2   59.99    4.70
   9  -7  -2    7.20    4.50
   9  -7  -2    2.00    2.50
  -9   7   2    2.80    2.50
  -9   7   2    0.90    2.10
   8  -7  -2  100.19    8.60
   8  -7  -2   88.29   10.20
  -8   7   2   95.99    8.30
  -8   7   2   89.29    8.00
   7  -7  -2    6.00    4.50
   7  -7  -2   13.40    3.90
  -7   7   2   10.40    3.10
  -7   7   2   14.30    3.50
   6  -7  -2   46.60    6.20
   6  -7  -2   54.39    8.20
  -6   7   2   57.39    6.00
  -6   7   2   55.59    6.30
   5  -7  -2    1.30    3.80
  -5   7   2    3.70    3.70
  -5   7   2   -5.60    2.80
  -5   7   2    0.10    2.40
   4  -7  -2 1112.29   70.49
  -4   7   2 1001.50   69.19
  -4   7   2 1173.88   70.49
  -3   7   2   15.60    3.70
  -2   7   2  175.88   13.40
  -1   7   2  147.39   11.90
   0   7   2  367.46   23.80
   0   7   2  340.97   23.80
   1   7   2   36.80    5.10
   1   7   2   28.20    4.90
   1   7   2   41.30    5.10
   2   7   2 1213.78   74.49
   2   7   2 1136.59   74.49
   3   7   2   27.80    4.80
   3   7   2   18.70    3.70
   4   7   2 1670.03  105.59
   5   7   2    5.90    2.50
   5   7   2    3.20    2.70
   5   7   2    3.80    3.00
   5   7   2   10.80    2.50
   6   7   2  310.67   21.30
   6   7   2  331.17   21.50
   6   7   2  306.87   21.00
   6   7   2  320.67   22.30
   7   7   2    3.30    3.80
   7   7   2    3.10    2.90
   7   7   2    1.30    2.60
   7   7   2   -5.40    3.50
   8   7   2   17.60    4.10
   8   7   2   22.40    5.80
   8   7   2   23.50    6.30
   9   7   2   -0.50    3.40
   9   7   2    2.70    3.60
   9   7   2    2.20    4.60
  10   7   2   80.69    7.50
  11   7   2    2.30    2.30
 -10   8   2   25.50    3.00
   9  -8  -2    6.30    3.00
  -9   8   2    2.70    1.90
  -9   8   2    5.00    2.30
   8  -8  -2   58.19    6.50
   8  -8  -2   56.49    8.10
  -8   8   2   53.59    5.80
  -8   8   2   57.79    5.90
   7  -8  -2    0.60    3.90
   7  -8  -2    1.10    3.30
  -7   8   2    2.00    2.80
  -7   8   2    1.40    2.30
   6  -8  -2  229.28   18.20
  -6   8   2  217.98   16.20
  -6   8   2  225.28   16.00
  -6   8   2  243.18   16.50
   5  -8  -2   -2.10    3.80
  -5   8   2    6.30    3.10
  -5   8   2    2.40    2.50
  -5   8   2    3.60    3.00
  -4   8   2   20.00    4.40
  -3   8   2   24.40    3.80
  -3   8   2   37.30    4.30
  -2   8   2   37.10    5.90
  -1   8   2   16.50    3.70
   0   8   2  952.70   59.09
   0   8   2  888.91   58.99
   1   8   2    1.80    2.50
   1   8   2    8.30    3.40
   1   8   2    3.20    2.90
   3   8   2    4.10    2.90
   4   8   2   50.89    8.00
   4   8   2   54.09    6.70
   5   8   2    6.10    2.40
   5   8   2    8.10    2.60
   5   8   2    3.80    3.30
   6   8   2  346.97   24.80
   6   8   2  343.47   23.30
   6   8   2  358.96   23.40
   7   8   2   96.69    8.60
   7   8   2  119.29   10.60
   7   8   2   88.19    8.40
   7   8   2   98.39   10.20
   8   8   2  633.44   40.70
   8   8   2  631.84   43.00
   8   8   2  639.94   42.80
   8   8   2  595.04   40.50
   9   8   2   20.40    6.10
   9   8   2   20.60    4.30
  10   8   2   22.30    7.20
  10   8   2   24.50    4.10
  11   8   2    0.40    2.00
   9  -9  -2    3.00    2.40
  -9   9   2    5.50    2.00
  -9   9   2    5.10    1.80
   8  -9  -2   18.70    5.60
  -8   9   2   25.90    3.40
  -8   9   2   22.60    3.50
   7  -9  -2    2.50    3.20
   7  -9  -2   -5.90    4.00
  -7   9   2    2.90    2.50
  -7   9   2    2.80    2.40
   6  -9  -2   77.99    7.40
   6  -9  -2   74.99    9.30
  -6   9   2   65.99    7.20
  -6   9   2   63.79    6.50
  -6   9   2   58.39    6.80
   5  -9  -2   18.70    5.10
  -5   9   2   15.40    3.80
  -5   9   2   20.40    3.50
  -5   9   2   11.10    3.50
  -5   9   2   13.50    3.10
  -5   9   2   20.30    5.10
   4  -9  -2  814.42   51.09
  -4   9   2  691.43   48.90
  -4   9   2  830.12   49.50
  -4   9   2  706.83   49.20
  -4   9   2  811.92   49.40
  -4   9   2  761.12   49.10
  -3   9   2    4.80    5.70
  -3   9   2   18.20    4.70
  -3   9   2   14.80    2.90
  -3   9   2   20.80    3.00
  -3   9   2   11.70    3.10
  -2   9   2   83.39    7.10
  -2   9   2   73.09    7.10
  -2   9   2   90.29    8.70
  -2   9   2   88.09    7.20
  -2   9   2   82.59    7.80
  -1   9   2    8.90    3.80
  -1   9   2   10.00    3.50
  -1   9   2   12.50    2.60
   0   9   2  126.69   11.20
   0   9   2  145.29   11.40
   1   9   2    6.70    3.20
   1   9   2    2.40    2.90
   2   9   2  161.28   12.80
   2   9   2  163.48   12.70
   3   9   2   18.40    3.10
   3   9   2   23.90    3.30
   3   9   2   21.60    4.60
   3   9   2   16.10    3.90
   4   9   2  238.48   16.70
   4   9   2  209.78   15.70
   4   9   2  254.27   17.20
   4   9   2  225.88   17.30
   5   9   2    7.00    3.00
   5   9   2   -3.50    2.10
   6   9   2  263.87   18.70
   6   9   2  265.87   20.30
   6   9   2  288.27   19.80
   7   9   2    6.30    3.20
   7   9   2    7.90    3.30
   7   9   2    4.80    4.30
   7   9   2    5.20    4.60
   8   9   2   70.39   10.40
   9   9   2   -2.00    3.50
   9   9   2   -0.10    4.40
   9   9   2    3.20    2.80
  10   9   2   26.10    5.90
  10   9   2   44.70   11.00
  11   9   2    3.80    2.90
   9 -10  -2    0.00    1.90
  -9  10   2   -1.90    1.50
   8 -10  -2  120.89    9.00
   8 -10  -2  102.29   10.80
  -8  10   2  105.99    8.20
  -8  10   2  105.19    8.70
   7 -10  -2   -0.30    3.50
   7 -10  -2   -1.30    3.70
  -7  10   2    0.80    2.10
  -7  10   2   -0.50    2.40
   6 -10  -2   33.60    6.80
   6 -10  -2   46.60    6.10
  -6  10   2   33.20    4.90
   5 -10  -2    5.10    4.20
  -5  10   2    6.00    3.10
  -5  10   2   15.10    5.10
  -5  10   2    2.00    2.60
  -5  10   2    8.10    3.30
  -5  10   2    8.50    3.20
  -4  10   2  104.29   10.70
  -4  10   2   97.79    8.80
  -4  10   2   85.39    8.60
  -3  10   2   46.90    6.00
  -3  10   2   34.90    5.40
  -3  10   2   46.60    5.80
  -3  10   2   51.69    5.60
  -3  10   2   49.99    8.00
  -3  10   2   52.19    6.60
  -2  10   2   51.59    5.60
  -2  10   2   49.99    5.20
  -2  10   2   57.99    7.90
  -2  10   2   43.00    5.60
  -2  10   2   46.10    5.30
  -2  10   2   43.80    5.40
  -1  10   2   39.90    5.00
  -1  10   2   39.30    4.70
  -1  10   2   43.80    5.10
  -1  10   2   50.89    5.00
  -1  10   2   48.30    7.00
   0  10   2  162.98   13.80
   0  10   2  172.48   13.70
   0  10   2  180.88   13.30
   1  10   2    2.20    2.20
   1  10   2    6.10    2.90
   1  10   2    4.00    3.30
   1  10   2   -1.30    2.20
   1  10   2    6.40    3.30
   2  10   2  179.28   12.50
   2  10   2  159.98   13.90
   2  10   2  173.98   13.50
   3  10   2    3.10    2.30
   3  10   2   11.20    3.90
   3  10   2    9.80    3.50
   3  10   2    3.10    2.30
   3  10   2    2.20    2.00
   3  10   2    2.50    3.30
   4  10   2   15.50    5.10
   4  10   2   33.40    6.60
   4  10   2   23.40    3.70
   4  10   2   28.10    3.80
   4  10   2   22.70    3.60
   5  10   2   20.10    3.40
   5  10   2   14.40    4.40
   5  10   2   21.70    4.10
   6  10   2  144.29   12.50
   6  10   2  133.99   11.20
   7  10   2    5.30    3.10
   7  10   2    4.70    3.00
   7  10   2   -1.70    3.90
   8  10   2  298.47   20.60
   8  10   2  287.87   22.20
   8  10   2  308.17   20.60
   9  10   2   16.00    7.40
  10  10   2   64.59    6.10
   8 -11  -2   14.20    3.00
  -8  11   2   15.90    2.90
   7 -11  -2    3.50    3.10
   7 -11  -2    5.70    4.50
  -7  11   2    9.30    2.80
  -7  11   2    7.20    3.10
   6 -11  -2  231.78   18.10
  -6  11   2  217.28   15.60
  -5  11   2   25.90    4.20
  -5  11   2   13.20    3.30
  -5  11   2   17.60    4.90
  -5  11   2   16.80    4.00
   4 -11  -2  512.85   36.10
  -4  11   2  522.85   34.00
  -4  11   2  513.85   33.60
  -4  11   2  508.85   34.00
  -4  11   2  509.65   34.00
  -4  11   2  558.74   34.40
  -4  11   2  489.95   35.90
  -3  11   2   34.80    6.40
  -3  11   2   29.40    4.80
  -3  11   2   36.60    5.30
  -3  11   2   44.70    5.20
  -2  11   2  388.26   26.90
  -2  11   2  390.26   26.80
  -2  11   2  368.46   26.60
  -2  11   2  420.16   26.70
  -2  11   2  411.76   28.90
  -2  11   2  432.66   27.00
  -1  11   2   20.30    3.60
  -1  11   2   18.40    3.70
  -1  11   2   26.90    3.90
  -1  11   2   14.50    3.60
  -1  11   2   24.00    5.30
  -1  11   2   15.30    3.40
   0  11   2   67.59    6.60
   0  11   2   69.59    6.60
   0  11   2   77.89    7.10
   0  11   2   63.19    6.50
   1  11   2    5.50    2.60
   1  11   2    5.50    2.60
   1  11   2    3.50    3.90
   1  11   2    2.80    2.20
   1  11   2    1.30    3.30
   1  11   2    7.70    4.70
   1  11   2    0.70    2.50
   2  11   2  112.29    9.10
   2  11   2  112.89    9.40
   2  11   2  124.69    9.50
   2  11   2  126.59    9.50
   3  11   2   12.60    3.10
   3  11   2    5.20    3.80
   3  11   2   11.60    5.20
   3  11   2   15.70    3.30
   3  11   2   11.60    3.20
   3  11   2    9.80    3.10
   4  11   2   10.80    3.30
   4  11   2    7.20    4.20
   4  11   2    7.60    3.10
   4  11   2   16.80    3.50
   4  11   2    8.50    4.40
   5  11   2    9.50    4.00
   5  11   2   10.70    3.50
   5  11   2   13.80    3.30
   6  11   2   53.19    6.00
   6  11   2   49.20    6.80
   6  11   2   44.90    7.50
   6  11   2   37.60    5.80
   7  11   2   -0.10    3.10
   7  11   2    3.50    3.30
   7  11   2    7.30    4.20
   8  11   2    7.50    3.40
   8  11   2   17.00    5.20
   8  11   2   15.50    3.60
   9  11   2    0.80    2.60
   9  11   2  -10.30    5.90
  10  11   2   18.20    3.00
   8 -12  -2   23.90    3.40
  -8  12   2   33.10    3.40
   7 -12  -2   11.70    3.20
   7 -12  -2   20.20    3.70
   7 -12  -2   22.90    5.00
   6 -12  -2   28.90    5.90
  -6  12   2   30.60    4.40
   5 -12  -2    6.30    4.90
  -5  12   2    7.30    2.90
  -5  12   2    4.80    5.90
  -5  12   2    9.40    3.30
  -5  12   2    1.40    2.60
   4 -12  -2  198.88   17.30
  -4  12   2  178.98   14.50
  -4  12   2  219.08   14.70
  -4  12   2  215.68   15.20
  -4  12   2  213.88   15.00
  -4  12   2  175.78   18.10
  -3  12   2   18.20    4.20
  -3  12   2   22.10    4.00
  -3  12   2   20.90    4.10
  -3  12   2   24.70    3.90
  -3  12   2   16.70    5.20
  -2  12   2  191.38   15.10
  -2  12   2  195.08   15.10
  -2  12   2  215.88   15.40
  -2  12   2  206.38   17.00
  -2  12   2  240.28   15.50
  -2  12   2  203.48   15.20
  -1  12   2   15.50    3.90
  -1  12   2   17.30    5.60
  -1  12   2   11.30    5.10
  -1  12   2    9.10    3.50
  -1  12   2   15.50    3.80
  -1  12   2   10.60    5.00
   0  12   2  517.15   34.20
   0  12   2  499.55   34.20
   0  12   2  462.05   34.00
   0  12   2  501.85   34.30
   0  12   2  555.64   36.40
   0  12   2  532.25   34.20
   0  12   2  587.94   36.00
   1  12   2    9.00    3.00
   1  12   2    4.60    4.10
   1  12   2    3.80    2.80
   1  12   2    4.40    2.90
   1  12   2   -0.50    3.20
   1  12   2    1.20    3.90
   1  12   2    6.50    3.10
   2  12   2  106.99    8.80
   2  12   2  103.69   10.80
   2  12   2   88.29    8.50
   2  12   2  116.89   10.30
   2  12   2   78.09    8.70
   2  12   2  100.19    8.40
   3  12   2   10.40    3.90
   3  12   2    7.80    3.70
   3  12   2   10.50    3.90
   3  12   2   12.90    4.80
   4  12   2   43.20    7.30
   4  12   2   39.20    6.90
   4  12   2   44.90    6.10
   4  12   2   55.69    6.40
   4  12   2   55.49    6.20
   5  12   2    3.50    3.80
   5  12   2   -1.80    2.80
   5  12   2    2.20    3.20
   5  12   2    0.90    2.90
   6  12   2   68.09   10.90
   6  12   2   63.49    6.70
   6  12   2   52.29    6.60
   7  12   2   14.40    4.90
   7  12   2   10.50    3.30
   7  12   2   11.20    3.40
   8  12   2   81.59    7.20
   8  12   2   82.49   12.60
   8  12   2   77.89    7.20
   9  12   2    1.40    2.30
  10  12   2    9.50    2.30
   7 -13  -2    3.50    2.40
  -7  13   2    4.00    2.20
   6 -13  -2   23.70    5.70
   6 -13  -2   21.80    4.20
  -6  13   2   25.80    3.70
  -6  13   2   18.20    3.40
   5 -13  -2    3.50    3.10
   5 -13  -2   -1.40    4.40
  -5  13   2   11.20    3.20
  -5  13   2   10.30    3.30
   4 -13  -2   61.99    9.00
  -4  13   2   52.89    6.70
  -4  13   2   72.49    6.80
  -4  13   2   67.89    7.00
  -4  13   2   65.69    7.40
  -4  13   2   51.19    8.40
   3 -13  -2    7.00    7.70
  -3  13   2    5.30    3.10
  -3  13   2    2.70    3.10
  -3  13   2    4.50    3.20
  -3  13   2    2.60    2.90
  -2  13   2  207.78   15.10
  -2  13   2  188.28   14.90
  -2  13   2  220.38   15.20
  -2  13   2  199.58   17.20
  -2  13   2  197.98   14.90
  -2  13   2  212.18   15.10
  -1  13   2   14.40    3.70
  -1  13   2   21.60    3.80
  -1  13   2   12.50    3.30
  -1  13   2    7.80    4.50
  -1  13   2    9.50    3.60
  -1  13   2   15.20    3.60
   0  13   2  144.69   10.90
   0  13   2  149.19   13.20
   0  13   2  114.49   10.60
   0  13   2  123.39   10.80
   0  13   2  130.09   10.90
   0  13   2  123.19   10.50
   1  13   2    8.50    3.00
   1  13   2   17.10    5.10
   1  13   2   10.00    3.20
   1  13   2    6.50    3.40
   1  13   2    9.10    3.30
   1  13   2    5.90    4.30
   2  13   2   45.20    7.60
   2  13   2   62.59    6.30
   2  13   2   58.39    6.80
   2  13   2   56.69    6.50
   2  13   2   59.29    8.50
   2  13   2   42.80    6.30
   3  13   2   44.70    6.20
   3  13   2   59.49    6.40
   3  13   2   56.99    6.30
   3  13   2   43.70    7.40
   3  13   2   51.69    6.30
   4  13   2    8.50    3.20
   4  13   2   10.60    3.60
   4  13   2    8.50    4.20
   4  13   2   10.80    3.60
   4  13   2   12.40    4.50
   4  13   2   13.70    6.00
   5  13   2   15.30    5.50
   5  13   2   11.30    3.40
   5  13   2   18.00    3.90
   5  13   2   21.60    4.20
   6  13   2   23.20    3.80
   6  13   2   22.90    5.40
   6  13   2   24.40    4.10
   6  13   2   18.30    4.20
   7  13   2    4.50    2.90
   7  13   2    4.00    4.40
   7  13   2    7.30    2.80
   8  13   2   11.30    3.00
   8  13   2   11.00    5.60
   8  13   2   14.30    3.40
   9  13   2   -1.00    1.90
   7 -14  -2    2.10    1.90
  -7  14   2    6.60    1.80
   6 -14  -2  116.59    9.00
  -6  14   2  108.39    8.50
   5 -14  -2    3.30    4.10
   5 -14  -2    7.90    2.90
  -5  14   2    8.30    3.60
  -5  14   2    8.80    2.90
  -4  14   2  107.69    9.00
  -4  14   2  111.39    9.20
  -4  14   2  105.49   11.30
  -4  14   2   92.29    9.00
  -4  14   2  117.69    9.00
   3 -14  -2   -0.80    4.50
  -3  14   2    8.00    3.20
  -3  14   2    5.30    3.10
  -3  14   2    2.90    3.10
  -3  14   2    4.00    4.60
  -3  14   2    1.00    2.90
  -2  14   2  244.88   17.80
  -2  14   2  235.68   20.00
  -2  14   2  271.17   17.90
  -2  14   2  241.48   17.70
  -2  14   2  253.47   18.00
  -1  14   2    9.40    3.70
  -1  14   2   23.40    4.20
  -1  14   2   17.50    5.30
  -1  14   2   15.60    4.20
  -1  14   2   15.30    4.00
  -1  14   2   19.40    4.20
   0  14   2  327.97   22.30
   0  14   2  335.27   22.20
   0  14   2  339.27   22.20
   0  14   2  299.17   23.90
   0  14   2  317.47   22.10
   0  14   2  301.37   22.00
   1  14   2   18.70    4.00
   1  14   2   18.50    4.10
   1  14   2   16.50    4.00
   1  14   2   22.90    4.20
   1  14   2   17.20    5.20
   1  14   2   15.50    4.30
   2  14   2  130.49   10.70
   2  14   2  144.59   11.00
   2  14   2  129.69   12.50
   2  14   2  115.99   10.60
   2  14   2  117.19   12.80
   2  14   2  146.39   10.80
   3  14   2   11.10    3.80
   3  14   2   17.30    3.50
   3  14   2   13.80    3.60
   3  14   2   17.50    5.60
   3  14   2    5.80    4.60
   3  14   2    9.90    3.50
   4  14   2   38.60    5.60
   4  14   2   45.40    6.00
   4  14   2   52.49    6.30
   4  14   2   42.40    6.40
   4  14   2   27.80    8.70
   5  14   2    4.10    3.10
   5  14   2    4.40    4.60
   5  14   2    7.00    3.10
   5  14   2    3.20    3.00
   6  14   2   24.00    3.70
   6  14   2   28.90    4.50
   6  14   2   18.40    5.50
   6  14   2   17.80    3.70
   7  14   2    8.40    2.70
   7  14   2    3.70    4.90
   7  14   2    8.60    2.90
   8  14   2   22.30    3.20
   9  14   2    0.10    1.80
   6 -15  -2   41.20    4.40
  -6  15   2   35.80    4.00
   5 -15  -2    0.90    2.50
   5 -15  -2    5.80    3.90
  -5  15   2    2.90    2.20
  -5  15   2    3.40    2.10
   4 -15  -2   28.70    6.10
  -4  15   2   30.50    3.50
  -4  15   2   26.80    4.00
  -4  15   2   26.70    3.90
  -4  15   2   28.70    6.10
   3 -15  -2    3.20    4.20
  -3  15   2    1.60    2.60
  -3  15   2   -2.30    4.50
  -3  15   2    2.20    2.70
  -3  15   2   -3.80    2.40
  -3  15   2    3.80    2.70
  -2  15   2  358.56   26.60
  -2  15   2  350.26   24.70
  -2  15   2  373.26   24.90
  -2  15   2  379.36   24.90
  -2  15   2  370.26   24.60
  -1  15   2    7.70    3.30
  -1  15   2   14.40    5.80
  -1  15   2   15.50    3.90
  -1  15   2    3.30    3.20
  -1  15   2    5.80    3.00
   0  15   2  119.89   11.70
   0  15   2   77.69   11.50
   0  15   2  109.99    9.90
   0  15   2  116.09   10.40
   0  15   2   77.89   10.90
   1  15   2   10.30    3.40
   1  15   2    9.80    5.30
   1  15   2   13.60    3.70
   1  15   2   11.80    3.80
   1  15   2    2.60    3.50
   2  15   2  145.09   11.00
   2  15   2  113.89   10.90
   2  15   2  139.49   11.00
   2  15   2  110.19   13.20
   2  15   2  139.69   11.90
   3  15   2   15.10    3.80
   3  15   2   16.40    5.70
   3  15   2    7.70    3.40
   3  15   2   11.60    4.90
   3  15   2    9.10    3.50
   4  15   2   64.99    9.80
   4  15   2   73.39    7.00
   4  15   2   71.39    8.90
   4  15   2   67.19    7.60
   4  15   2   71.09    7.00
   4  15   2   73.29    7.20
   5  15   2    8.20    4.10
   5  15   2    7.00    2.70
   5  15   2    6.80    2.90
   5  15   2    7.00    3.00
   6  15   2   18.60    5.30
   6  15   2   11.60    3.00
   6  15   2   19.70    3.20
   6  15   2   19.80    3.70
   7  15   2   -1.90    2.20
   7  15   2    1.80    2.10
   8  15   2   10.60    2.40
   5 -16  -2    3.00    2.30
  -5  16   2    5.00    1.80
  -5  16   2    1.10    1.90
   4 -16  -2   19.30    3.20
  -4  16   2   20.90    3.20
  -4  16   2   21.00    3.10
   3 -16  -2    8.80    4.00
  -3  16   2    5.80    2.50
  -3  16   2    5.90    4.10
  -3  16   2    3.40    2.40
  -3  16   2    2.50    2.40
  -3  16   2    5.10    3.20
   2 -16  -2   55.69    8.20
  -2  16   2   53.69    6.00
  -2  16   2   57.59    5.80
  -2  16   2   50.89    6.20
  -2  16   2   48.90    6.00
  -1  16   2    7.70    3.20
  -1  16   2   15.30    3.70
  -1  16   2    7.10    4.30
  -1  16   2    8.70    3.20
   0  16   2  136.39   10.00
   0  16   2  107.59    9.50
   0  16   2  123.49   10.10
   0  16   2  109.19   11.70
   1  16   2   22.40    4.20
   1  16   2   28.50    4.60
   1  16   2   28.80    6.00
   1  16   2   32.90    4.60
   1  16   2   29.60    4.50
   2  16   2  139.29   10.40
   2  16   2  121.19   10.30
   2  16   2  143.79   10.40
   2  16   2  108.69    9.80
   2  16   2  107.69   12.90
   3  16   2    9.60    3.00
   3  16   2    1.00    5.30
   3  16   2    8.80    3.10
   3  16   2   13.00    3.70
   3  16   2    7.90    2.90
   4  16   2   44.00    6.40
   4  16   2   49.60    5.50
   4  16   2   28.80    6.30
   4  16   2   45.60    5.60
   4  16   2   33.20    5.10
   5  16   2    1.50    2.30
   5  16   2   -6.60    4.00
   5  16   2    2.60    2.50
   5  16   2   -4.80    3.10
   6  16   2   26.10    3.30
   6  16   2   22.90    3.30
   6  16   2   13.60    7.20
   7  16   2    1.20    1.90
   7  16   2    4.60    2.50
   4 -17  -2    1.10    2.00
  -4  17   2   -0.10    1.50
  -4  17   2   -0.60    2.80
  -3  17   2    2.20    2.10
  -3  17   2    3.30    1.90
  -3  17   2    1.50    2.10
   2 -17  -2   10.20    4.80
  -2  17   2   17.10    3.00
  -2  17   2   20.70    5.60
  -2  17   2   17.90    4.40
   1 -17  -2   -5.30    4.00
  -1  17   2    1.90    2.40
  -1  17   2   -0.90    2.30
  -1  17   2    1.90    2.50
  -1  17   2    0.60    2.50
  -1  17   2    0.60    3.60
   0  17   2   28.40    3.90
   0  17   2   36.40    5.00
   0  17   2   36.60    4.80
   0  17   2   24.50    4.20
   1  17   2    6.10    2.70
   1  17   2    4.30    2.40
   1  17   2    5.40    3.00
   1  17   2    5.80    2.80
   2  17   2   88.49    7.80
   2  17   2   90.69    7.70
   2  17   2   87.99    7.50
   2  17   2   85.79    8.00
   3  17   2    0.90    2.40
   3  17   2    0.80    2.10
   3  17   2   -0.60    2.30
   3  17   2   -7.70    5.10
   4  17   2  106.59    8.60
   4  17   2  115.99   11.30
   5  17   2    0.80    2.40
   5  17   2    0.40    2.00
   5  17   2    1.10    1.90
   6  17   2    8.20    2.80
   6  17   2    4.80    2.10
  -2  18   2   19.00    2.90
  -2  18   2   20.80    3.10
  -2  18   2   20.50    3.10
  -2  18   2   21.80    3.10
   1 -18  -2    1.00    4.90
  -1  18   2   -0.70    2.10
  -1  18   2   -0.40    2.30
  -1  18   2    0.80    2.20
  -1  18   2    0.80    2.10
   0 -18  -2   16.00    5.10
   0  18   2   19.30    3.30
   0  18   2   22.80    3.40
   0  18   2   12.50    4.60
   0  18   2   18.00    3.20
   1  18   2    4.00    2.50
   1  18   2    6.50    4.40
   1  18   2    5.00    3.50
   1  18   2    1.90    2.50
   2  18   2   80.69    6.60
   2  18   2   83.59    7.40
   2  18   2   65.69    6.00
   2  18   2   53.49    9.70
   2  18   2   71.89    6.80
   3  18   2    5.00    2.20
   3  18   2    2.50    2.30
   3  18   2    4.50    2.20
   3  18   2    0.50    2.70
   4  18   2   13.60    2.60
   4  18   2   21.60    3.10
   4  18   2   14.20    2.70
   5  18   2    0.70    1.70
   5  18   2    0.00    2.80
   5  18   2    0.30    2.60
  -1  19   2    2.20    1.80
   0  19   2   82.09    6.50
   0  19   2   81.59    6.50
   0  19   2   80.59    6.40
   1  19   2    1.90    1.90
   1  19   2    1.00    1.80
   1  19   2    0.80    1.80
   2  19   2   12.00    2.50
   2  19   2   12.20    2.90
   2  19   2   16.70    2.70
   3  19   2    4.80    1.80
   3  19  -3   -0.10    1.70
   3  19  -3    3.10    2.60
   2  19  -3   13.70    2.10
   2  19  -3    9.30    2.40
   2  19  -3   12.70    2.50
   1  19  -3    3.30    2.10
   1  19  -3    4.00    1.70
   1  19  -3    4.40    2.00
   0  19  -3   43.70    4.40
   0  19  -3   39.90    4.00
   0  19  -3   40.90    4.20
   4  18  -3   19.30    3.00
   4  18  -3   21.80    3.40
   3  18  -3    1.50    2.40
   3  18  -3    1.40    1.80
   3  18  -3    5.20    2.20
   2  18  -3   64.49    6.00
   2  18  -3   57.19    5.50
   2  18  -3   58.29    5.80
   1  18  -3    0.50    2.30
   1  18  -3   -1.20    2.10
   1  18  -3    3.70    3.90
   1  18  -3    3.00    2.20
   0  18  -3   81.29    6.80
   0  18  -3   81.29    6.80
   0  18  -3   67.39    8.40
   0  18  -3   78.09    6.90
  -1  18  -3    5.10    2.10
  -1  18  -3    6.80    2.50
  -1  18  -3    4.90    2.30
  -1  18  -3    4.40    2.30
  -2  18  -3   29.30    3.80
  -2  18  -3   30.40    4.10
  -2  18  -3   23.90    3.60
  -3  18  -3    3.10    2.30
  -3  18  -3    3.00    2.00
  -3  18  -3    4.50    2.10
   4  17  -3   14.80    3.40
   4  17  -3    6.60    2.40
   4  17  -3   11.20    3.00
   3  17  -3   -0.10    4.00
   3  17  -3    1.60    2.50
   3  17  -3   -6.10    5.90
   2  17  -3   32.50    4.60
   2  17  -3   38.60    5.20
   2  17  -3   38.40    5.10
   2  17  -3   28.00    6.40
   1  17  -3    9.70    3.10
   1  17  -3    9.90    3.10
   1  17  -3   11.20    3.30
   0  17  -3  105.19    9.00
   0  17  -3  114.39    9.10
   0  17  -3  100.09    8.90
   0  17  -3  104.49    8.90
   0 -17   3  115.69   10.90
  -1  17  -3    0.50    2.50
  -1  17  -3    3.90    2.50
  -1  17  -3   -5.60    3.60
  -1  17  -3    1.20    2.40
  -1  17  -3    4.20    3.00
   1 -17   3    0.30    4.00
  -2  17  -3   22.40    4.80
  -2  17  -3   16.90    4.20
  -2  17  -3   20.50    5.40
  -2  17  -3   20.30    5.20
  -2  17  -3   15.20    3.20
   2 -17   3   20.90    3.30
  -3  17  -3    3.30    2.00
  -3  17  -3    1.50    2.20
  -3  17  -3    2.90    1.90
   3 -17   3   -2.50    3.00
  -4  17  -3    1.20    1.70
  -4  17  -3    2.60    2.30
  -4  17  -3    3.80    2.30
   5  16  -3    7.30    3.40
   5  16  -3   -0.50    2.50
   5  16  -3    4.50    3.40
   4  16  -3   60.09   10.30
   4  16  -3   69.29    6.40
   4  16  -3   43.20    5.40
   4  16  -3   57.19    6.00
   3  16  -3    6.10    2.60
   3  16  -3    4.90    2.90
   3  16  -3    4.30    4.90
   3  16  -3    3.40    3.20
   3  16  -3    8.60    3.00
   2  16  -3    7.90    3.30
   2  16  -3    6.30    2.60
   2  16  -3    7.70    4.10
   2  16  -3    3.70    2.70
   2  16  -3    7.30    3.20
   2  16  -3    3.70    2.40
   1  16  -3    8.80    4.40
   1  16  -3    9.30    3.30
   1  16  -3    8.40    3.30
   1  16  -3    7.50    3.50
   1  16  -3   10.50    3.40
   0  16  -3   58.09    6.50
   0  16  -3   56.29    6.50
   0  16  -3   43.40    7.20
   0  16  -3   41.60    5.60
   0  16  -3   50.39    6.50
  -1  16  -3   10.50    3.70
  -1  16  -3    6.40    3.00
  -1  16  -3   10.30    3.50
  -1  16  -3    8.10    4.20
  -1  16  -3   13.60    3.60
   1 -16   3    5.40    4.30
  -2  16  -3   21.50    3.90
  -2  16  -3   30.00    4.60
  -2  16  -3   22.50    3.80
  -2  16  -3   30.80    8.20
  -2  16  -3   23.50    4.10
   2 -16   3   12.80    6.50
  -3  16  -3    7.80    2.60
  -3  16  -3    6.70    2.90
  -3  16  -3    5.50    2.60
  -3  16  -3   10.30    2.90
  -3  16  -3   14.10    5.40
   3 -16   3    7.10    2.90
   3 -16   3    6.70    4.80
  -4  16  -3   15.60    2.90
  -4  16  -3   19.90    3.00
  -4  16  -3   12.30    2.90
   4 -16   3   10.90    4.70
  -5  16  -3    2.30    2.10
  -5  16  -3    3.80    2.00
   5 -16   3    7.90    2.20
   6  15  -3    8.00    3.20
   5  15  -3    8.70    3.90
   5  15  -3   11.40    2.90
   5  15  -3    7.40    2.90
   4  15  -3   16.30    7.30
   4  15  -3   19.20    3.60
   4  15  -3   14.50    3.40
   3  15  -3    2.80    4.90
   3  15  -3   11.80    3.10
   3  15  -3   12.60    3.30
   3  15  -3    9.80    3.30
   3  15  -3    8.60    3.30
   3  15  -3    6.40    3.30
   2  15  -3   47.20    6.20
   2  15  -3   66.79    9.00
   2  15  -3   62.69    9.30
   2  15  -3   70.09    7.10
   2  15  -3   69.09    9.90
   1  15  -3   10.10    5.00
   1  15  -3    4.50    3.50
   1  15  -3    5.40    3.70
   1  15  -3   10.10    4.60
   1  15  -3    9.80    4.70
   0  15  -3  152.58   14.50
   0  15  -3  160.98   15.80
  -1  15  -3   17.20    5.50
  -1  15  -3   20.50    4.10
  -1  15  -3   13.50    3.80
  -1  15  -3   13.90    4.00
  -1  15  -3   20.90    4.40
  -2  15  -3  383.86   24.90
  -2  15  -3  329.97   26.50
  -2  15  -3  428.26   25.00
  -2  15  -3  343.37   24.80
   2 -15   3  339.47   26.60
  -3  15  -3    3.50    2.60
  -3  15  -3    4.00    3.00
  -3  15  -3    0.70    2.90
  -3  15  -3   -1.00    2.90
  -3  15  -3    0.60    4.10
   3 -15   3   11.10    4.50
  -4  15  -3   32.40    4.30
  -4  15  -3   33.90    4.60
  -4  15  -3   36.50    6.60
  -4  15  -3   25.70    4.40
   4 -15   3   31.80    6.30
   4 -15   3   26.40    4.30
  -5  15  -3    9.10    3.00
  -5  15  -3   15.10    2.50
   5 -15   3    2.00    4.50
   5 -15   3    7.80    2.90
  -6  15  -3   44.10    4.40
   6 -15   3   42.60    4.30
   7  14  -3   -1.30    2.70
   5  14  -3    5.90    3.80
   5  14  -3    7.40    2.90
   5  14  -3   12.00    5.50
   5  14  -3    4.00    3.10
   4  14  -3  105.69   11.40
   4  14  -3   97.29   12.40
   3  14  -3    3.10    3.30
   3  14  -3   10.50    3.50
   3  14  -3    6.90    5.80
   3  14  -3   -1.00    3.20
   3  14  -3    9.60    3.00
   3  14  -3    5.70    3.00
   2  14  -3   66.59    7.20
   2  14  -3   69.49    7.10
   2  14  -3   69.59    7.30
   2  14  -3   53.89    6.80
   2  14  -3   69.39   10.20
   2  14  -3   83.79    7.70
   1  14  -3    8.90    3.50
   1  14  -3    7.30    4.50
   1  14  -3    2.20    3.20
   1  14  -3   10.00    3.60
   1  14  -3    6.00    2.80
   0  14  -3   23.40    4.40
   0  14  -3   23.40    4.40
   0  14  -3   13.00    3.70
  -1  14  -3    7.90    3.70
  -1  14  -3   11.40    3.70
  -1  14  -3    8.60    5.00
  -1  14  -3    9.40    3.40
  -1  14  -3    6.70    3.50
  -2  14  -3  255.87   20.00
  -2  14  -3  278.87   22.10
  -2  14  -3  299.47   19.90
  -2  14  -3  324.07   20.30
  -2  14  -3  272.37   20.00
   2 -14   3  275.07   22.00
  -3  14  -3    3.60    4.30
  -3  14  -3    4.00    3.50
  -3  14  -3    6.90    3.80
  -3  14  -3    4.80    3.10
  -3  14  -3    7.70    3.30
  -3  14  -3    1.50    2.60
   3 -14   3    4.30    4.70
  -4  14  -3   27.80    5.80
  -4  14  -3   27.80    4.50
  -4  14  -3   25.70    4.20
   4 -14   3   26.40    4.60
   4 -14   3   23.10    6.10
  -5  14  -3    1.40    2.90
  -5  14  -3   -0.70    2.20
  -5  14  -3    7.10    2.10
  -5  14  -3    0.50    2.70
  -5  14  -3    6.80    7.50
   5 -14   3    2.50    6.30
   5 -14   3    1.50    2.50
  -6  14  -3   31.10    3.90
  -6  14  -3   29.40    3.90
   6 -14   3   27.00    3.80
   6 -14   3   17.80    5.60
  -7  14  -3    5.80    1.90
   7 -14   3    6.80    1.90
   7 -14   3    7.50    2.00
   8  13  -3   32.90    4.10
   7  13  -3    8.10    2.80
   6  13  -3   56.69    8.30
   6  13  -3   64.49    6.20
   5  13  -3    9.50    4.50
   5  13  -3    6.40    3.40
   5  13  -3    3.20    3.00
   5  13  -3    6.40    5.30
   4  13  -3   66.59    9.30
   4  13  -3   90.79    8.60
   4  13  -3   84.39    8.00
   4  13  -3   76.99    7.60
   4  13  -3   71.69    7.20
   4  13  -3   70.89   10.70
   3  13  -3    4.80    2.90
   3  13  -3    3.10    3.40
   3  13  -3    3.00    3.20
   3  13  -3    2.40    4.00
   3  13  -3    6.60    3.10
   3  13  -3    4.90    4.00
   3  13  -3    2.70    3.40
   2  13  -3  255.97   19.60
   2  13  -3  303.87   20.10
   2  13  -3  295.97   20.40
   2  13  -3  282.17   20.30
   2  13  -3  281.07   21.80
   2  13  -3  304.97   20.10
   1  13  -3    7.40    4.60
   1  13  -3   10.90    3.30
   1  13  -3   10.00    3.50
   1  13  -3    6.50    3.50
   1  13  -3   11.20    3.50
   1  13  -3    6.90    3.40
   0  13  -3  325.57   20.80
   0  13  -3  267.77   20.20
   0  13  -3  256.77   22.40
   0  13  -3  326.97   20.70
   0  13  -3  276.57   20.50
   0  13  -3  308.57   20.70
  -1  13  -3   11.80    3.70
  -1  13  -3   10.30    5.00
  -1  13  -3   18.50    4.20
  -1  13  -3   10.40    3.60
  -1  13  -3   12.80    3.10
  -1  13  -3   14.10    3.60
  -1  13  -3   12.20    3.80
  -2  13  -3  207.98   14.60
  -2  13  -3  195.58   14.80
  -2  13  -3  191.28   14.60
  -2  13  -3  185.38   16.60
  -3  13  -3    5.00    3.10
  -3  13  -3    5.50    2.80
  -3  13  -3    3.00    3.40
  -3  13  -3    0.50    3.10
  -3  13  -3    3.30    3.50
   3 -13   3    2.50    5.20
  -4  13  -3   27.90    4.80
  -4  13  -3   28.40    4.60
  -4  13  -3   28.90    4.60
  -4  13  -3   18.60    5.30
  -4  13  -3   21.90    4.50
   4 -13   3   21.60    5.70
  -5  13  -3    7.40    2.90
  -5  13  -3    1.40    2.40
  -5  13  -3   12.60    3.40
  -5  13  -3    9.50    3.40
   5 -13   3    8.70    4.80
   5 -13   3    6.10    3.40
  -6  13  -3   48.40    6.10
  -6  13  -3   63.89    5.90
   6 -13   3   62.59    6.40
   6 -13   3   69.29    9.20
  -7  13  -3    6.20    2.10
   7 -13   3    7.00    2.30
   7 -13   3    7.10    2.40
   7 -13   3    8.30    6.60
   8  12  -3   14.40    3.10
   7  12  -3   11.40    3.10
   6  12  -3  121.99   13.10
   6  12  -3  151.78   10.90
   5  12  -3   19.10    5.60
   5  12  -3    6.90    4.80
   5  12  -3   15.50    3.80
   5  12  -3   13.90    3.70
   4  12  -3   19.60    3.90
   4  12  -3   20.10    3.70
   4  12  -3   15.50    5.70
   4  12  -3   17.00    4.30
   4  12  -3   26.00    5.90
   4  12  -3   20.40    4.60
   3  12  -3   18.80    5.40
   3  12  -3   12.80    4.40
   3  12  -3   16.00    4.20
   3  12  -3   21.00    3.60
   3  12  -3   11.00    3.50
   2  12  -3   25.30    4.50
   2  12  -3   39.20    5.70
   2  12  -3   41.80    5.40
   2  12  -3   35.70    6.00
   2  12  -3   26.60    4.40
   2  12  -3   32.80    5.40
   1  12  -3   25.50    4.30
   1  12  -3    9.20    5.20
   1  12  -3   20.40    3.70
   1  12  -3   31.40    6.00
   1  12  -3   25.30    4.10
   1  12  -3   19.50    4.10
   1  12  -3   13.00    3.70
   0  12  -3   46.10    5.90
   0  12  -3   45.00    5.90
   0  12  -3   30.90    5.80
  -1  12  -3    4.90    3.40
  -1  12  -3    2.20    3.00
  -1  12  -3    7.10    4.80
  -1  12  -3    5.20    2.90
  -1  12  -3   -0.50    2.70
  -1  12  -3    7.60    3.00
  -1  12  -3    4.40    3.60
  -2  12  -3  195.68   16.20
  -2  12  -3  198.78   14.10
  -2  12  -3  177.18   14.10
  -2  12  -3  189.98   14.30
  -2  12  -3  185.88   14.10
  -3  12  -3   28.40    5.00
  -3  12  -3   18.90    3.70
  -3  12  -3   29.60    5.70
  -3  12  -3   26.70    4.80
  -3  12  -3   33.40    4.60
  -3  12  -3   25.70    4.50
   3 -12   3   32.50    6.60
  -4  12  -3  314.07   21.80
  -4  12  -3  309.77   21.60
  -4  12  -3  309.37   20.90
  -4  12  -3  282.77   24.40
  -4  12  -3  329.27   21.70
   4 -12   3  315.07   23.90
  -5  12  -3   -1.50    2.60
  -5  12  -3    2.50    2.20
  -5  12  -3    6.40    3.50
  -5  12  -3    3.90    2.80
  -5  12  -3   -9.50    4.70
   5 -12   3   -1.80    2.90
   5 -12   3    1.60    4.50
  -6  12  -3   76.69    6.80
  -6  12  -3   59.79    6.10
  -6  12  -3   67.59    7.10
   6 -12   3   77.49    9.70
  -7  12  -3    2.50    2.30
  -7  12  -3    4.30    2.10
   7 -12   3    5.80    4.60
   7 -12   3    5.70    3.40
  -8  12  -3   13.70    2.40
  -8  12  -3    7.60    2.00
   8 -12   3   11.30    2.70
   8 -12   3   10.70    2.30
   9  11  -3    9.50    2.80
   8  11  -3   43.10    5.30
   7  11  -3   -2.20    2.90
   7  11  -3   -5.10    5.80
   6  11  -3  416.96   28.90
   6  11  -3  431.66   27.40
   6  11  -3  390.26   27.30
   5  11  -3   14.00    3.50
   5  11  -3   20.90    4.00
   5  11  -3   11.10    4.40
   4  11  -3   90.99    9.00
   4  11  -3   60.69    7.00
   4  11  -3   78.79    7.90
   3  11  -3    8.20    3.30
   3  11  -3   -4.50    5.40
   3  11  -3    7.80    3.30
   3  11  -3    5.10    2.90
   3  11  -3    7.70    3.10
   3  11  -3    2.00    3.90
   2  11  -3   62.29    6.10
   2  11  -3   53.69    6.80
   2  11  -3   53.79    6.00
   2  11  -3   57.49    5.60
   2  11  -3   41.70    5.50
   2  11  -3   39.20    5.20
   1  11  -3   11.80    3.00
   1  11  -3    9.00    4.10
   1  11  -3   11.60    3.10
   1  11  -3    9.90    3.00
   1  11  -3    7.90    2.60
   0  11  -3  480.05   30.90
   0  11  -3  498.65   31.10
   0  11  -3  439.06   30.60
   0  11  -3  485.25   31.10
   0  11  -3  450.05   30.80
  -1  11  -3   27.10    5.80
  -1  11  -3   11.60    3.20
  -1  11  -3   18.30    3.50
  -1  11  -3   20.00    3.90
  -1  11  -3   12.80    3.40
  -1  11  -3   20.40    4.10
  -2  11  -3  385.26   27.60
  -2  11  -3  368.26   25.20
  -2  11  -3  371.06   25.00
  -2  11  -3  373.96   25.40
  -2  11  -3  377.86   25.40
  -2  11  -3  384.86   25.50
  -3  11  -3   28.30    5.80
  -3  11  -3   21.40    4.30
  -3  11  -3   17.30    4.00
  -3  11  -3   24.20    3.70
  -3  11  -3   19.40    4.10
   3 -11   3   16.20    5.70
  -4  11  -3   96.89   11.10
  -4  11  -3  114.39    9.60
  -4  11  -3  111.59    9.70
   4 -11   3   84.29   11.30
  -5  11  -3    8.90    3.10
  -5  11  -3    8.30    2.90
  -5  11  -3   10.50    3.40
  -5  11  -3    9.50    3.70
   5 -11   3    7.90    3.60
   5 -11   3   17.90    5.80
  -6  11  -3    6.40    2.90
   6 -11   3   10.30    4.80
   6 -11   3   10.70    3.70
  -7  11  -3    1.40    2.20
  -7  11  -3    3.90    2.30
   7 -11   3    2.70    4.50
   7 -11   3    4.90    2.80
  -8  11  -3   77.09    6.40
  -8  11  -3   72.59    6.10
   8 -11   3   72.59    8.60
   8 -11   3   76.19    6.40
   8 -11   3   86.79    6.80
  10  10  -3   11.50    4.80
   9  10  -3    1.80    2.60
   8  10  -3   17.70    3.60
   7  10  -3    1.40    2.80
   7  10  -3    6.10    2.90
   6  10  -3  301.37   20.90
   6  10  -3  313.17   22.30
   6  10  -3  307.77   20.80
   5  10  -3   11.10    3.20
   5  10  -3   14.30    4.50
   5  10  -3   22.20    4.00
   5  10  -3   14.40    3.40
   4  10  -3  386.26   25.30
   4  10  -3  347.47   25.20
   4  10  -3  359.26   24.70
   4  10  -3  360.66   26.40
   4  10  -3  414.46   25.70
   4  10  -3  398.16   25.10
   4  10  -3  374.66   26.00
   3  10  -3    9.70    3.80
   3  10  -3    8.50    2.90
   3  10  -3    2.70    2.70
   3  10  -3    8.60    3.70
   3  10  -3   11.60    3.40
   2  10  -3  449.76   30.20
   2  10  -3  431.76   29.30
   2  10  -3  469.05   30.70
   2  10  -3  427.06   29.90
   1  10  -3   -1.00    3.20
   1  10  -3   -2.20    2.40
   1  10  -3   -3.70    3.30
   0  10  -3   -3.50    4.20
  -1  10  -3   22.50    3.60
  -1  10  -3   15.70    3.20
  -1  10  -3   25.70    3.60
  -1  10  -3   24.00    3.30
  -2  10  -3   33.90    4.60
  -2  10  -3   36.90    4.70
  -2  10  -3   31.20    4.80
  -2  10  -3   29.20    4.30
  -2  10  -3   44.50    5.50
  -3  10  -3   46.20    8.10
  -3  10  -3   65.89    6.40
  -3  10  -3   47.90    6.40
  -3  10  -3   66.99    6.70
  -3  10  -3   53.49    5.80
  -3  10  -3   51.39    5.90
   3 -10   3   43.90    7.30
  -4  10  -3  714.73   45.40
  -4  10  -3  699.03   46.80
  -4  10  -3  680.93   45.00
  -4  10  -3  690.63   46.60
  -5  10  -3   10.10    2.90
  -5  10  -3    9.40    3.30
  -5  10  -3    8.00    4.10
  -5  10  -3   18.90    4.70
  -5  10  -3   15.30    3.90
   5 -10   3   11.30    5.20
   5 -10   3   13.60    3.90
  -6  10  -3   11.30    3.60
  -6  10  -3   10.10    2.90
   6 -10   3   22.80    4.50
   6 -10   3   11.80    5.00
  -7  10  -3   16.90    3.20
  -7  10  -3   15.70    3.30
   7 -10   3   10.20    5.10
   7 -10   3    8.90    3.70
  -8  10  -3   13.90    3.70
  -8  10  -3   16.40    2.80
   8 -10   3   17.70    5.10
   8 -10   3   16.00    3.40
   8 -10   3   12.50    3.10
  -9  10  -3    4.40    1.60
  -9  10  -3    6.20    2.10
   9 -10   3    7.40    2.30
  10   9  -3   57.29    5.40
   9   9  -3   12.30    3.00
   8   9  -3   40.30    5.30
   8   9  -3   38.80    5.20
   7   9  -3   14.90    4.70
   7   9  -3    3.30    2.80
   7   9  -3    8.10    3.10
   6   9  -3   47.20    7.40
   5   9  -3   14.30    3.10
   5   9  -3   20.00    3.30
   4   9  -3  662.03   44.20
   4   9  -3  694.63   44.10
   4   9  -3  713.53   44.30
   3   9  -3   12.20    3.30
   3   9  -3   10.80    3.60
   2   9  -3   18.80    4.00
   1   9  -3   12.30    4.00
   1   9  -3    8.90    3.50
   0   9  -3  585.44   37.30
   0   9  -3  570.64   37.20
   0   9  -3  511.35   36.60
  -1   9  -3   29.40    3.90
  -1   9  -3   40.60    6.20
  -1   9  -3   30.70    4.20
  -1   9  -3   23.70    4.00
  -1   9  -3   30.80    4.00
  -2   9  -3   94.29    7.20
  -2   9  -3   66.29    6.80
  -2   9  -3   86.09    7.10
  -2   9  -3   78.69    8.60
  -3   9  -3    3.80    2.60
  -3   9  -3    9.40    2.60
  -3   9  -3    8.50    2.20
  -3   9  -3   16.40    4.60
  -3   9  -3    4.40    2.30
   3  -9   3    8.10    4.00
  -4   9  -3  136.19   10.80
  -5   9  -3   10.80    2.80
  -5   9  -3    3.40    4.40
   5  -9   3    4.30    3.20
   5  -9   3    0.10    4.40
  -6   9  -3  103.59   10.80
  -6   9  -3  127.39   10.10
   6  -9   3  128.39   10.50
   6  -9   3  128.89   12.50
  -7   9  -3   -1.80    2.30
  -7   9  -3    2.00    2.90
   7  -9   3    4.30    3.30
   7  -9   3    3.10    4.40
  -8   9  -3   16.90    3.00
  -8   9  -3   15.00    3.10
   8  -9   3   10.90    3.30
   8  -9   3   11.50    5.30
   8  -9   3   17.90    3.40
  -9   9  -3   -2.00    2.00
  -9   9  -3   -0.40    1.80
   9  -9   3    0.30    4.00
   9  -9   3   -2.70    4.10
   9  -9   3    2.70    2.40
  10   8  -3   16.10    3.10
   9   8  -3    4.10    2.70
   8   8  -3   19.10    6.00
   8   8  -3   16.40    3.60
   8   8  -3   27.10    4.10
   7   8  -3    6.60    4.40
   7   8  -3    2.90    2.70
   7   8  -3   -1.80    2.60
   6   8  -3   22.00    3.90
   6   8  -3   27.40    6.00
   6   8  -3   27.00    4.00
   5   8  -3    5.10    2.20
   5   8  -3    7.30    2.70
   5   8  -3    6.40    3.30
   4   8  -3   77.69    8.70
   4   8  -3   99.39    8.40
   3   8  -3   12.50    3.60
   3   8  -3   12.60    3.20
   2   8  -3   78.69    8.20
   1   8  -3   22.30    4.30
   0   8  -3  181.48   13.90
   0   8  -3  182.18   13.60
  -1   8  -3    8.30    3.30
  -2   8  -3   34.60    5.80
  -3   8  -3   41.00    5.00
  -3   8  -3   57.19    6.90
  -3   8  -3   39.90    5.40
  -3   8  -3   48.40    5.10
  -3   8  -3   47.60    6.00
   3  -8   3   46.50    6.70
  -4   8  -3 1247.28   78.59
  -4   8  -3 1222.18   76.59
  -4   8  -3 1162.18   76.59
  -4   8  -3 1196.58   76.89
  -4   8  -3 1239.58   77.89
  -5   8  -3    7.90    2.70
  -5   8  -3   13.20    4.40
  -5   8  -3    4.30    3.50
  -5   8  -3    7.00    2.50
   5  -8   3    5.00    4.20
   5  -8   3    7.20    3.10
  -6   8  -3  265.97   17.50
  -6   8  -3  240.38   17.20
   6  -8   3  231.88   17.50
   6  -8   3  248.28   19.70
  -7   8  -3    5.40    2.50
  -7   8  -3    3.50    2.90
   7  -8   3    2.10    4.80
   7  -8   3   -2.10    3.00
  -8   8  -3    8.00    2.90
   8  -8   3    5.90    3.00
   8  -8   3    5.60    3.10
   8  -8   3    1.20    4.50
  -9   8  -3    7.50    2.60
  -9   8  -3   11.20    2.70
   9  -8   3    9.30    2.50
   9  -8   3    9.40    3.00
   9  -8   3    3.00    4.40
 -10   8  -3   24.60    3.30
  10  -8   3   33.80    3.90
  11   7  -3    6.70    3.80
  10   7  -3   11.90    3.20
   9   7  -3    3.30    2.70
   9   7  -3    2.40    6.00
   9   7  -3    4.90    2.50
   8   7  -3   71.39   10.00
   8   7  -3   94.29    8.10
   8   7  -3   93.49    7.80
   7   7  -3   18.80    5.00
   7   7  -3   31.10    5.40
   7   7  -3   24.10    3.80
   6   7  -3   76.69    7.90
   6   7  -3   69.89    6.60
   6   7  -3   79.69    7.00
   5   7  -3    1.90    2.50
   5   7  -3   -0.70    3.00
   5   7  -3    8.00    2.40
   4   7  -3   68.59    6.60
   3   7  -3    3.40    2.80
   3   7  -3   -1.50    2.30
   2   7  -3 1526.85  102.09
   2   7  -3 1723.83  102.79
   1   7  -3   18.50    3.40
   1   7  -3   17.50    3.70
   0   7  -3   91.29    7.60
   0   7  -3   80.49    8.00
   0   7  -3   76.69    7.30
  -2   7  -3  185.78   14.00
  -3   7  -3    8.20    3.20
   3  -7   3    0.90    3.10
  -4   7  -3   18.90    3.60
   4  -7   3   22.50    5.30
  -5   7  -3   11.70    2.90
  -5   7  -3   19.10    4.20
  -5   7  -3   14.10    2.90
  -5   7  -3    9.60    3.40
   5  -7   3    8.70    3.30
   5  -7   3   14.20    4.60
  -6   7  -3  453.45   27.60
  -6   7  -3  395.46   27.40
   6  -7   3  380.36   27.70
   6  -7   3  423.66   29.60
  -7   7  -3    8.30    3.00
  -7   7  -3    8.50    3.00
   7  -7   3    7.30    4.80
   7  -7   3   10.50    3.70
  -8   7  -3   87.79    8.20
  -8   7  -3  100.29    8.40
   8  -7   3   93.59   10.70
   8  -7   3  107.39    8.30
   8  -7   3   83.89    8.30
  -9   7  -3   11.30    2.50
   9  -7   3   11.20    4.00
   9  -7   3    9.50    6.50
   9  -7   3    6.60    3.00
 -10   7  -3   33.30    4.00
  10  -7   3   34.10    4.30
  11   6  -3    1.20    2.40
  10   6  -3  152.18   11.40
   9   6  -3    7.20    2.90
   9   6  -3   11.00    3.50
   8   6  -3   48.80    6.30
   8   6  -3   62.99    8.90
   8   6  -3   50.89    9.40
   7   6  -3    6.20    4.10
   7   6  -3   10.50    3.40
   7   6  -3   10.00    4.40
   6   6  -3   60.09    6.70
   6   6  -3   52.89    6.40
   6   6  -3   49.30    5.60
   6   6  -3   49.10    5.00
   5   6  -3   16.20    3.80
   4   6  -3 1723.53  108.49
   3   6  -3   11.30    2.70
   3   6  -3   16.10    3.00
   2   6  -3 1625.64  103.29
   2   6  -3 1667.73  103.69
   1   6  -3  148.99   10.70
   1   6  -3  127.59   10.00
   0   6  -3   27.30    3.90
   0   6  -3   25.20    3.80
   0   6  -3   32.50    5.10
  -1   6  -3   37.90    5.40
  -1   6  -3   28.30    6.90
  -2   6  -3 1142.09   72.49
  -3   6  -3   22.40    3.90
   3  -6   3   21.10    4.20
  -4   6  -3  781.62   54.79
   4  -6   3  920.41   55.29
  -5   6  -3   41.00    4.20
  -5   6  -3   30.00    4.10
   5  -6   3   29.90    5.30
   5  -6   3   28.10    4.20
  -6   6  -3  522.45   33.40
  -6   6  -3  472.05   33.20
   6  -6   3  480.75   33.50
   6  -6   3  568.94   35.40
  -7   6  -3    7.20    2.70
  -7   6  -3    3.00    2.60
   7  -6   3    0.50    2.80
   7  -6   3    4.30    4.60
  -8   6  -3   94.39    8.30
   8  -6   3   84.19    8.30
   8  -6   3   90.39   10.70
  -9   6  -3   -0.90    2.50
  -9   6  -3    1.10    2.30
   9  -6   3    3.30    4.00
   9  -6   3    1.50    2.50
   9  -6   3    1.10    2.70
 -10   6  -3   42.60    4.50
  10  -6   3   31.90    6.50
  10  -6   3   39.00    4.90
  11   5  -3    0.30    2.20
   9   5  -3    5.80    2.80
   9   5  -3   -9.00    9.30
   9   5  -3    3.80    3.10
   8   5  -3  299.77   19.90
   8   5  -3  277.97   21.20
   8   5  -3  279.87   19.70
   7   5  -3   -1.00    2.50
   7   5  -3    3.20    4.10
   7   5  -3    7.60    2.80
   7   5  -3   -0.60    3.60
   6   5  -3  113.99    9.40
   6   5  -3  144.49   12.30
   6   5  -3  121.99    9.70
   6   5  -3  129.59   10.50
   5   5  -3   10.00    2.50
   5   5  -3   10.90    3.10
   4   5  -3   99.79    8.20
   3   5  -3    4.90    2.10
   2   5  -3  409.46   28.30
   2   5  -3  444.26   27.60
   1   5  -3  203.88   14.70
   1   5  -3  223.68   14.50
   0   5  -3  354.16   23.30
   0   5  -3  357.26   23.60
   0   5  -3  373.76   23.80
  -1   5  -3   56.49    5.70
  -2   5  -3 1002.70   63.59
   3  -5   3    4.80    3.00
   3  -5   3    8.20    4.90
  -4   5  -3   -0.80    2.60
   4  -5   3    2.80    3.10
   5  -5   3   35.30    6.40
   5  -5   3   39.60    5.40
   5  -5   3   26.30    5.10
  -6   5  -3  312.07   20.20
  -6   5  -3  263.87   19.90
   6  -5   3  331.37   22.40
   6  -5   3  285.57   20.50
  -7   5  -3   27.80    4.10
  -7   5  -3   28.00    4.00
   7  -5   3   28.80    6.00
   7  -5   3   20.20    4.00
   7  -5   3   25.10    4.30
  -8   5  -3  301.87   20.50
  -8   5  -3  294.97   20.00
   8  -5   3  304.87   26.20
   8  -5   3  285.87   20.30
   8  -5   3  292.37   20.50
  -9   5  -3   -0.40    2.30
  -9   5  -3    3.60    2.80
   9  -5   3    3.80    2.80
   9  -5   3    7.10    4.20
   9  -5   3    2.90    2.90
 -10   5  -3   42.60    4.70
  10  -5   3   32.70    4.80
  10  -5   3   27.80    5.60
 -11   5  -3   -0.60    1.60
  11  -5   3   -0.30    1.60
  11   4  -3    7.90    2.30
  10   4  -3  130.39   10.40
   9   4  -3    5.40    5.60
   9   4  -3  -11.20    6.50
   9   4  -3    2.20    2.90
   8   4  -3   74.99    9.60
   8   4  -3   84.79   10.90
   8   4  -3   87.89    8.10
   8   4  -3   92.89    8.30
   7   4  -3    4.00    2.80
   7   4  -3   12.90    2.90
   7   4  -3    8.50    4.00
   7   4  -3   10.80    5.00
   6   4  -3  199.88   14.90
   6   4  -3  213.08   15.60
   6   4  -3  212.68   14.90
   6   4  -3  226.48   16.40
   5   4  -3   15.80    3.50
   4   4  -3 1201.48   80.39
   4   4  -3 1350.16   80.29
   3   4  -3   -0.70    1.80
   1   4  -3  164.08   12.00
   0   4  -3  803.32   51.59
   0   4  -3  843.42   52.09
  -1   4  -3  166.38   11.70
  -2   4  -3  137.09    9.60
   2  -4   3  107.39   11.10
  -3   4  -3   88.79    7.30
   3  -4   3   82.49    7.80
   3  -4   3   83.59    7.80
   4  -4   3   81.39    8.50
   4  -4   3   75.49    7.80
   5  -4   3   14.90    3.20
   5  -4   3    9.40    4.50
   5  -4   3   13.30    3.90
  -6   4  -3  595.94   38.80
   6  -4   3  571.34   39.00
   6  -4   3  635.04   41.80
  -7   4  -3   19.90    3.90
   7  -4   3   19.80    5.70
   7  -4   3   19.40    3.80
   7  -4   3   17.50    4.60
   8  -4   3   23.80    4.20
   8  -4   3   22.00    6.30
   8  -4   3   11.70    4.30
  -9   4  -3    4.10    2.90
  -9   4  -3    5.60    3.00
   9  -4   3   -2.30    3.60
   9  -4   3    7.00    3.30
 -10   4  -3  126.79    9.50
  10  -4   3  121.09    9.60
  10  -4   3  108.99   11.10
 -11   4  -3    2.20    1.60
  11  -4   3    0.30    1.80
  11   3  -3    5.40    2.30
  10   3  -3  102.29    9.00
   9   3  -3   11.20    4.50
   9   3  -3    3.50    6.50
   9   3  -3   -2.90    5.90
   8   3  -3   94.09    8.80
   8   3  -3  111.49    9.00
   8   3  -3   96.99   11.90
   8   3  -3   90.99   10.40
   7   3  -3    5.00    3.60
   7   3  -3    6.20    4.10
   7   3  -3    3.10    2.60
   7   3  -3   -0.50    2.00
   6   3  -3   46.00    6.20
   6   3  -3   41.10    4.70
   6   3  -3   37.80    5.20
   6   3  -3   55.09    6.80
   5   3  -3   34.60    5.00
   5   3  -3   45.90    5.50
   4   3  -3  111.99    8.30
   4   3  -3   91.39    7.80
   0   3  -3 9405.06  583.94
   2  -3   3  338.67   22.70
   2  -3   3  352.26   22.70
   3  -3   3   17.20    3.50
   4  -3   3  517.55   34.50
   5  -3   3   17.90    4.20
   5  -3   3   10.90    4.40
  -6   3  -3  475.35   30.30
   6  -3   3  475.55   32.70
   6  -3   3  475.45   31.60
   6  -3   3  413.76   30.10
  -7   3  -3   34.10    4.30
   7  -3   3   33.50    7.60
   7  -3   3   37.20    5.30
   7  -3   3   35.60    6.40
   7  -3   3   27.50    4.30
  -8   3  -3  584.34   39.00
   8  -3   3  600.04   39.50
   8  -3   3  636.64   41.70
   8  -3   3  603.34   39.70
  -9   3  -3    6.40    3.10
   9  -3   3    4.90    4.80
   9  -3   3    4.40    3.10
   9  -3   3   -0.70    3.00
 -10   3  -3   17.90    3.30
  10  -3   3   14.50    3.80
  10  -3   3   18.50    6.20
 -11   3  -3    1.00    1.90
  11  -3   3    1.00    2.10
  11   2  -3    4.30    2.20
  10   2  -3  268.17   18.80
   9   2  -3   14.30    5.50
   9   2  -3    8.80    6.90
   9   2  -3   11.80    4.10
   8   2  -3   55.39    6.30
   8   2  -3   47.80    6.40
   8   2  -3   39.10    7.50
   8   2  -3   48.40    7.50
   7   2  -3    4.20    4.00
   7   2  -3   14.00    4.30
   7   2  -3   13.30    3.20
   7   2  -3    9.50    2.60
   6   2  -3   49.90    6.70
   6   2  -3   42.20    5.30
   6   2  -3   31.70    4.50
   5   2  -3   53.89    6.20
   5   2  -3   64.49    6.70
   4   2  -3  545.15   39.20
   4   2  -3  685.53   39.80
   3   2  -3   50.99    5.00
   0   2  -3 3630.84  225.68
   1  -2   3    7.80    1.90
   2  -2   3 1918.71  120.09
   3  -2   3    4.70    2.40
   3  -2   3    7.70    2.50
   4  -2   3  557.14   38.90
   4  -2   3  644.34   39.60
   5  -2   3   67.39    7.40
   6  -2   3  592.24   37.20
   6  -2   3  555.94   35.60
   6  -2   3  547.75   38.00
   6  -2   3  507.85   35.60
  -7   2  -3   24.20    3.50
   7  -2   3   19.30    3.70
   7  -2   3   27.90    6.20
   7  -2   3   24.00    5.90
  -8   2  -3   41.00    6.70
   8  -2   3   43.70    6.50
   8  -2   3   49.00    8.00
   8  -2   3   53.69    6.40
  -9   2  -3    3.60    2.90
   9  -2   3    6.40    4.30
   9  -2   3    9.90    5.50
   9  -2   3    2.00    3.50
 -10   2  -3   75.69    7.10
  10  -2   3   87.69    7.70
  10  -2   3   62.29    8.60
 -11   2  -3    4.90    2.10
  11  -2   3    7.10    2.40
  11   1  -3    7.50    2.50
  10   1  -3   40.10    5.60
   9   1  -3   15.00    4.30
   9   1  -3   15.50    7.70
   9   1  -3   17.50    5.90
   8   1  -3  443.36   32.50
   8   1  -3  431.36   30.80
   8   1  -3  440.46   29.50
   8   1  -3  447.06   29.60
  -8  -1   3  446.16   29.30
   7   1  -3   -4.70    3.60
   7   1  -3    3.40    3.80
   7   1  -3    1.40    2.40
   6   1  -3  605.64   40.30
   6   1  -3  618.64   42.00
   6   1  -3  632.54   40.60
   6   1  -3  652.63   41.20
   5   1  -3  115.89    9.60
   5   1  -3   99.89    8.70
   4   1  -3  584.34   36.20
   4   1  -3  522.55   35.40
   3   1  -3   11.20    2.40
   2   1  -3 1057.29   66.29
   1   1  -3    3.30    1.70
   1  -1   3    1.50    1.40
   2  -1   3 6355.86  395.36
   3  -1   3  120.39   10.00
   3  -1   3  139.79    9.70
   4  -1   3   33.50    5.70
   4  -1   3   33.40    4.80
   5  -1   3  138.69   11.30
   5  -1   3  140.89   12.10
   6  -1   3  105.69    9.00
   6  -1   3  113.69   10.50
   6  -1   3  116.89   11.30
   7  -1   3    5.30    4.50
   7  -1   3    1.70    2.60
   7  -1   3    0.20    4.10
   8  -1   3  268.77   19.20
   8  -1   3  278.47   21.30
   8  -1   3  291.17   23.40
   8  -1   3  275.37   19.50
   9  -1   3    2.20    3.10
   9  -1   3   -1.20    4.30
   9  -1   3    6.40   10.50
   9  -1   3    2.40    3.10
 -10   1  -3   20.40    3.50
  10  -1   3   28.50    4.60
  10  -1   3   16.50    5.40
 -11   1  -3   -1.90    1.80
  11  -1   3   -0.50    2.10
  11   0  -3    8.40    2.60
 -11   0   3    4.40    2.40
  10   0  -3  170.58   12.70
   9   0  -3   16.50    8.70
   9   0  -3   20.10    5.90
   8   0  -3   92.79    8.20
   8   0  -3   61.89    9.70
   8   0  -3   72.49   11.50
  -8   0   3   70.89    7.80
   7   0  -3    7.70    2.70
   7   0  -3    7.80    4.50
   7   0  -3   14.00    7.20
   7   0  -3    9.10    3.40
   6   0  -3  192.98   14.70
   6   0  -3  178.28   13.20
   6   0  -3  192.58   13.70
   6   0  -3  192.38   15.40
   5   0  -3    9.50    3.00
   5   0  -3    6.50    3.10
   4   0  -3 1916.51  126.79
   4   0  -3 2135.09  127.89
   3   0  -3   66.59    6.20
   2   0  -3 1070.29   67.29
   1   0  -3    6.20    1.80
   0   0  -3   62.29    4.60
   1   0   3    6.10    1.70
   2   0   3 4046.30  251.87
   3   0   3  280.57   19.00
   4   0   3  288.27   20.10
   4   0   3  306.77   20.60
   5   0   3   76.29    8.20
   5   0   3   75.79    7.60
   6   0   3  209.88   15.60
   6   0   3  205.38   15.00
   6   0   3  165.68   13.20
   7   0   3   20.50    5.00
   7   0   3   11.40    3.00
   7   0   3    7.20    2.70
   8   0   3   29.50    6.30
   8   0   3   18.30    4.00
   8   0   3   18.40    3.90
   9   0   3   13.20    3.50
   9   0   3   20.10    4.50
   9   0   3   17.40    8.80
 -10   0  -3  109.79    9.50
  10   0   3  129.09   10.00
  10   0   3  103.49   11.50
  11   0   3    1.90    3.70
  11   0   3   -0.80    6.70
  11  -1  -3    4.50    2.30
 -11   1   3    4.30    2.20
  10  -1  -3   36.70    5.40
   9  -1  -3    9.30    3.50
   9  -1  -3   -0.70    5.40
  -9   1   3    3.50    3.20
   8  -1  -3  163.08   12.30
   8  -1  -3  141.29   16.10
   8  -1  -3  153.48   13.80
  -8   1   3  148.19   12.00
   7  -1  -3   12.60    4.40
   7  -1  -3    9.90    2.90
   7  -1  -3    1.50    2.80
   6  -1  -3  605.64   42.90
   6  -1  -3  603.34   40.70
   6  -1  -3  669.53   42.10
   6  -1  -3  662.73   41.80
   5  -1  -3   56.49    9.30
   4  -1  -3  451.65   30.80
   4  -1  -3  427.06   28.80
   3  -1  -3  113.99    9.20
   2  -1  -3 9193.38  571.34
   1  -1  -3    5.30    1.90
   0  -1  -3 2360.46  146.99
  -1  -1  -3    5.90    1.40
   1   1   3    3.20    1.60
   2   1   3  307.97   20.10
   3   1   3  755.62   48.20
   4   1   3   35.80    5.10
   4   1   3   47.30    5.60
   5   1   3  378.06   25.50
   6   1   3  574.64   39.50
   6   1   3  692.83   40.90
   6   1   3  580.84   41.00
   7   1   3   12.60    3.00
   7   1   3   13.50    3.40
   7   1   3   14.10    5.10
   7   1   3   15.50    4.90
   8   1   3   84.19    9.60
   8   1   3   78.89   10.40
   8   1   3   66.69    7.30
   9   1   3    0.40    3.20
   9   1   3    3.40    3.20
   9   1   3  -11.20    6.90
   9   1   3   12.40    6.50
 -10  -1  -3  243.88   17.80
  10   1   3  278.07   18.30
  10   1   3  242.78   19.90
 -11  -1  -3    1.70    2.00
  11   1   3    5.00    3.50
  11  -2  -3    0.60    1.80
 -11   2   3    0.30    1.80
 -10   2   3   12.30    3.00
   9  -2  -3   -3.60    5.40
   9  -2  -3    0.50    3.00
  -9   2   3    3.50    2.90
   8  -2  -3  151.78   18.80
   8  -2  -3  149.79   12.10
   8  -2  -3  142.19   13.70
  -8   2   3  151.28   11.70
   7  -2  -3    2.50    3.20
   7  -2  -3    2.80    4.30
   7  -2  -3    0.40    5.40
  -7   2   3   -1.10    3.10
   6  -2  -3  191.88   13.90
   6  -2  -3  194.58   15.10
   6  -2  -3  180.28   13.40
   6  -2  -3  201.48   16.40
   5  -2  -3   43.30    6.90
   5  -2  -3   40.30    6.20
   4  -2  -3  363.26   24.30
   4  -2  -3  359.76   24.90
   3  -2  -3   40.90    5.50
   2  -2  -3 3082.59  192.38
   1  -2  -3    2.80    1.80
   0  -2  -3 3686.83  229.38
  -1  -2  -3    8.30    1.60
   1   2   3   10.30    1.90
   2   2   3  597.74   37.90
   3   2   3  167.18   11.80
   4   2   3  886.21   56.39
   6   2   3  154.98   11.70
   6   2   3  160.38   13.40
   6   2   3  189.58   13.50
   7   2   3   18.00    3.20
   7   2   3   23.30    5.70
   8   2   3   13.90    3.80
   8   2   3   14.60    5.20
   8   2   3   18.10    5.60
   9   2   3  -10.90    6.30
   9   2   3    1.40    3.40
   9   2   3    0.80    3.20
   9   2   3    4.10    7.20
  10   2   3  116.69    9.70
  10   2   3   99.19   11.30
 -11  -2  -3    3.20    2.10
  11   2   3    4.30    2.70
  11  -3  -3    3.20    1.80
 -11   3   3    3.70    1.80
  10  -3  -3   35.70    5.10
 -10   3   3   37.20    4.40
 -10   3   3   37.90    5.00
   9  -3  -3    5.90    5.40
   9  -3  -3    5.40    3.20
  -9   3   3    4.60    2.90
   8  -3  -3  556.04   38.60
   8  -3  -3  588.74   37.10
  -8   3   3  541.55   36.70
   7  -3  -3   -1.40    6.10
   7  -3  -3    2.90    3.00
   7  -3  -3    6.10    4.40
   6  -3  -3  379.66   26.30
   6  -3  -3  368.36   25.10
   6  -3  -3  351.56   27.30
  -6   3   3  397.96   25.00
   5  -3  -3    2.90    3.10
   5  -3  -3    1.50    3.90
   4  -3  -3  313.47   22.40
   4  -3  -3  318.07   21.70
   3  -3  -3   34.70    5.30
   3  -3  -3   31.40    4.70
   2  -3  -3  604.84   42.50
  -2   3   3  684.43   41.50
   0  -3  -3 8730.43  542.45
   1   3   3    4.60    1.60
   2   3   3  506.05   32.90
   2   3   3  528.05   33.30
   3   3   3    6.80    2.20
   3   3   3    2.70    2.30
   4   3   3  111.09    8.60
   4   3   3   91.29    8.40
   5   3   3   62.39    6.60
   5   3   3   46.40    6.40
   6   3   3  287.07   21.10
   6   3   3  269.07   19.50
   6   3   3  330.57   21.10
   7   3   3   22.90    5.00
   7   3   3   19.80    4.80
   7   3   3   14.90    2.90
   7   3   3   19.50    3.40
   8   3   3  228.48   15.00
   8   3   3  214.08   16.80
   8   3   3  185.58   14.60
   8   3   3  181.38   17.10
   9   3   3    7.30    3.80
   9   3   3   11.60    7.60
   9   3   3    5.90    3.30
   9   3   3    6.40    6.60
  10   3   3  124.39    9.90
  10   3   3   98.29   11.50
 -11  -3  -3   -1.40    1.90
  11   3   3    1.20    4.00
  11   3   3    9.60    7.70
  11  -4  -3    9.00    2.90
 -11   4   3    4.90    1.70
  10  -4  -3   80.89    7.30
 -10   4   3   68.29    6.30
 -10   4   3   83.99    6.80
   9  -4  -3    9.20    3.30
   9  -4  -3   -0.30    4.90
  -9   4   3    3.80    2.80
   8  -4  -3   96.19    8.70
   8  -4  -3   82.49   14.10
  -8   4   3   94.99    8.50
   7  -4  -3    7.80    4.50
   7  -4  -3    9.70    3.40
   7  -4  -3    6.10    6.90
  -7   4   3   12.20    3.40
   6  -4  -3  276.47   19.90
   6  -4  -3  243.58   21.00
   6  -4  -3  239.68   17.60
  -6   4   3  251.67   17.50
   5  -4  -3   33.40    5.80
   5  -4  -3   29.30    4.30
   4  -4  -3  214.08   16.10
   4  -4  -3  227.58   17.00
  -4   4   3  225.38   15.50
   3  -4  -3   48.60    6.80
  -3   4   3   64.69    5.70
   2  -4  -3  708.43   45.20
  -2   4   3  700.03   45.00
   1  -4  -3  423.86   26.80
  -1   4   3  401.46   26.80
   1   4   3   41.70    4.00
   1   4   3   45.40    4.60
   2   4   3  678.93   45.40
   2   4   3  756.42   45.40
   3   4   3    2.00    2.20
   3   4   3    2.50    1.90
   4   4   3 1697.43  103.79
   4   4   3 1599.84  103.79
   5   4   3   22.10    4.20
   6   4   3  418.06   28.00
   6   4   3  368.56   28.00
   6   4   3  446.76   27.00
   7   4   3   25.60    4.00
   7   4   3   19.10    4.90
   7   4   3   34.30    6.00
   8   4   3   51.49    6.80
   8   4   3   72.79    9.60
   8   4   3   68.69    7.10
   8   4   3   77.09    9.20
   9   4   3  -13.30    6.40
   9   4   3   -0.60    5.90
  10   4   3   98.89   11.40
  10   4   3  125.29    9.90
 -11  -4  -3   -0.50    1.90
  11   4   3   -1.20    5.70
  11   4   3    0.10    3.30
  10  -5  -3   38.30    4.90
 -10   5   3   40.30    4.40
 -10   5   3   42.20    4.60
   9  -5  -3    6.10    3.20
  -9   5   3   12.00    2.90
  -9   5   3    4.10    2.60
   8  -5  -3   90.09   11.20
   8  -5  -3  115.59    9.30
  -8   5   3  107.49    9.20
   7  -5  -3   -1.50    2.90
   7  -5  -3    0.40    4.00
  -7   5   3    3.50    3.20
   6  -5  -3  259.07   23.10
   6  -5  -3  298.27   20.60
   6  -5  -3  265.97   19.00
  -6   5   3  271.47   18.90
   5  -5  -3    1.10    3.50
  -5   5   3   -4.40    2.00
   4  -5  -3   28.10    4.90
   4  -5  -3   24.80    5.30
   3  -5  -3    7.20    3.80
  -3   5   3    4.90    2.90
   2  -5  -3  395.66   25.90
  -2   5   3  381.46   25.60
   1  -5  -3   78.09    6.90
  -1   5   3   77.59    6.70
  -1   5   3   81.19    6.70
   0   5   3  404.36   25.10
   0   5   3  364.16   25.00
   1   5   3   71.19    5.90
   2   5   3 5012.60  308.57
   2   5   3 4790.22  308.37
   2   5   3 4732.93  308.47
   2   5   3 5285.37  308.27
   3   5   3   15.50    3.40
   3   5   3   21.80    3.90
   3   5   3   28.20    3.90
   4   5   3  123.89    9.20
   4   5   3  100.19    9.70
   5   5   3   23.70    4.50
   5   5   3   31.80    5.10
   6   5   3  191.48   14.10
   6   5   3  157.18   12.30
   6   5   3  198.38   14.20
   6   5   3  168.98   12.50
   7   5   3    3.70    3.80
   7   5   3   11.50    4.10
   7   5   3    8.80    2.80
   7   5   3   14.00    3.20
   8   5   3   52.29    6.70
   8   5   3   63.09    9.70
   8   5   3   77.59    7.00
   8   5   3   66.09    8.50
   9   5   3    3.10    6.50
   9   5   3   -3.40    4.30
   9   5   3    4.50    3.50
  10   5   3   21.40    6.10
  10   5   3   28.20    4.90
 -11  -5  -3   -2.80    1.90
  11   5   3   -1.50    2.40
  10  -6  -3   30.80    4.10
 -10   6   3   25.20    3.70
   9  -6  -3    5.50    2.90
   9  -6  -3    7.50    5.50
  -9   6   3    2.90    2.20
  -9   6   3    1.40    2.30
   8  -6  -3    0.40    3.00
   8  -6  -3    8.40    5.40
  -8   6   3    5.20    2.90
  -8   6   3    6.40    3.00
   7  -6  -3    6.40    4.60
   7  -6  -3   11.10    3.70
  -7   6   3    6.00    3.30
   6  -6  -3  168.78   13.50
   6  -6  -3  181.58   15.00
  -6   6   3  197.18   14.10
   5  -6  -3   26.30    5.60
  -5   6   3   29.50    4.20
  -5   6   3   30.60    4.00
   4  -6  -3  814.12   50.69
   4  -6  -3  772.22   49.30
  -4   6   3  686.73   48.20
  -4   6   3  755.12   49.10
   3  -6  -3   27.60    5.10
   2  -6  -3  959.50   60.49
  -2   6   3  871.61   58.39
  -1   6   3   40.50    5.20
  -1   6   3   36.40    5.10
   0   6   3   27.00    4.00
   0   6   3   34.90    6.20
   0   6   3   28.00    4.60
   1   6   3  155.38   11.40
   1   6   3  167.98   11.80
   2   6   3 2172.88  146.19
   2   6   3 2319.37  146.49
   2   6   3 2528.85  146.69
   3   6   3   15.30    2.90
   3   6   3   20.00    3.60
   3   6   3   18.60    3.90
   3   6   3   21.40    3.70
   4   6   3 1495.25   94.59
   5   6   3   16.70    3.40
   5   6   3   13.30    2.50
   6   6   3   60.19    5.70
   6   6   3   61.19    5.80
   6   6   3   74.49    7.90
   6   6   3   60.59    7.90
   7   6   3   50.69    7.50
   7   6   3   46.60    5.70
   8   6   3   92.59   12.40
   8   6   3   80.89    8.10
   8   6   3   84.19   10.00
   8   6   3  106.49    8.60
   9   6   3   -3.30    4.70
   9   6   3   -0.60    3.40
  10   6   3   23.40    4.30
  11   6   3    0.70    2.30
  10  -7  -3    2.30    2.00
 -10   7   3    2.00    1.50
   9  -7  -3   -2.10    5.60
   9  -7  -3    2.50    2.60
  -9   7   3    1.60    2.20
  -9   7   3    3.60    2.90
   8  -7  -3  260.07   20.70
   8  -7  -3  305.57   19.60
  -8   7   3  264.77   18.90
  -8   7   3  277.47   19.10
   7  -7  -3    1.90    5.00
   7  -7  -3    7.80    3.40
  -7   7   3    1.60    2.30
  -7   7   3   -0.10    2.70
   6  -7  -3  262.57   17.30
   6  -7  -3  251.47   18.70
  -6   7   3  229.18   17.00
  -6   7   3  219.98   17.30
   5  -7  -3   -0.50    3.60
  -5   7   3   -1.10    2.40
  -5   7   3   -3.50    2.50
   4  -7  -3  189.88   14.40
  -4   7   3  174.58   12.80
  -4   7   3  164.38   12.90
  -4   7   3  190.48   14.20
  -4   7   3  175.58   12.70
  -3   7   3   21.60    4.20
  -2   7   3 1376.56   87.39
  -1   7   3    4.40    4.80
   0   7   3   82.69    7.90
   0   7   3   90.99    7.90
   1   7   3   48.70    5.60
   1   7   3   49.00    5.70
   2   7   3   47.70    5.80
   2   7   3   57.99    6.30
   3   7   3    4.30    2.50
   3   7   3   10.70    3.10
   4   7   3  668.63   44.30
   4   7   3  714.03   45.00
   5   7   3   30.30    4.90
   5   7   3   28.40    4.10
   6   7   3  204.78   14.30
   6   7   3  208.48   15.50
   6   7   3  188.78   14.00
   7   7   3   13.70    4.50
   7   7   3   10.50    4.70
   7   7   3   18.90    3.80
   8   7   3  229.38   18.30
   8   7   3  215.28   15.60
   8   7   3  214.68   17.30
   8   7   3  194.88   15.30
   9   7   3   13.00    5.10
   9   7   3   12.10    3.80
   9   7   3   16.10    4.00
  10   7   3   80.59    7.40
  10   7   3   69.49    9.40
  11   7   3    2.60    2.40
   9  -8  -3   -0.80    3.10
  -9   8   3    3.50    1.80
  -9   8   3   -1.50    1.90
   8  -8  -3    8.70    5.20
   8  -8  -3    3.10    3.00
  -8   8   3    7.40    2.70
  -8   8   3    4.10    2.90
   7  -8  -3   -0.40    4.20
   7  -8  -3    2.30    4.00
  -7   8   3    0.50    3.60
   6  -8  -3  118.89    9.70
   6  -8  -3  121.29   11.30
  -6   8   3  104.39    8.90
  -6   8   3   98.29    9.10
  -6   8   3  111.09    9.30
   5  -8  -3   15.70    4.70
  -5   8   3   12.50    3.30
  -5   8   3   12.00    3.30
  -5   8   3    1.30    4.70
  -5   8   3    8.80    3.30
  -5   8   3    8.20    2.70
  -4   8   3  354.36   23.90
  -4   8   3  374.36   23.80
  -4   8   3  319.97   24.10
  -4   8   3  339.07   23.50
  -4   8   3  375.46   23.90
  -4   8   3  386.46   25.30
  -3   8   3   12.50    3.20
  -3   8   3   13.30    4.10
  -3   8   3   14.40    3.70
  -3   8   3   11.40    2.70
  -3   8   3   10.40    2.70
  -2   8   3  289.47   20.40
  -1   8   3    5.70    3.00
  -1   8   3   11.20    3.50
   0   8   3  174.28   13.30
   0   8   3  178.18   13.30
   1   8   3   37.30    5.50
   1   8   3   31.50    5.20
   2   8   3   55.39    6.70
   2   8   3   61.59    6.60
   3   8   3   30.90    5.00
   3   8   3   31.40    4.40
   4   8   3  679.23   46.40
   4   8   3  772.62   47.30
   5   8   3   44.70    4.60
   5   8   3   41.90    6.20
   5   8   3   30.30    4.60
   6   8   3  358.66   24.60
   6   8   3  320.87   23.40
   6   8   3  381.16   25.10
   6   8   3  341.87   23.30
   7   8   3   15.90    3.90
   7   8   3   25.50    4.00
   7   8   3   24.70    5.20
   7   8   3   19.30    5.10
   8   8   3  151.68   14.00
   8   8   3  152.38   14.90
   9   8   3   23.00    5.70
   9   8   3   24.50    4.50
   9   8   3   17.60    4.10
   9   8   3   20.70    8.10
  10   8   3   15.40    6.00
  10   8   3   28.50    4.20
  11   8   3    2.40    2.20
   9  -9  -3    3.70    2.40
  -9   9   3    3.00    2.00
  -9   9   3    4.10    1.80
   8  -9  -3  211.58   17.50
   8  -9  -3  235.58   16.10
  -8   9   3  237.58   15.70
  -8   9   3  220.28   15.40
   7  -9  -3   10.30    3.90
   7  -9  -3   20.20    5.30
  -7   9   3   12.20    2.90
  -7   9   3    6.80    3.00
   6  -9  -3   26.90    4.60
   6  -9  -3   25.70    6.00
  -6   9   3   27.70    4.40
  -6   9   3   26.10    4.40
   5  -9  -3    0.20    3.60
  -5   9   3    1.30    2.90
  -5   9   3   -0.30    2.80
  -5   9   3   -0.60    2.90
  -5   9   3    5.60    4.70
  -5   9   3   -0.50    2.50
  -4   9   3   15.40    3.90
  -4   9   3   23.00    5.50
  -3   9   3    9.40    2.60
  -3   9   3    5.40    2.40
  -3   9   3   11.60    4.50
  -3   9   3    1.70    2.70
  -2   9   3   13.00    3.10
  -2   9   3   15.20    3.00
  -2   9   3   13.30    4.00
  -2   9   3   15.80    3.90
  -1   9   3   36.00    4.80
  -1   9   3   50.49    5.00
  -1   9   3   35.30    4.70
  -1   9   3   42.90    6.20
  -1   9   3   54.99    6.90
   0   9   3  549.65   35.70
   0   9   3  520.05   35.50
   1   9   3   12.20    3.70
   1   9   3    1.80    9.50
   2   9   3  227.08   17.90
   2   9   3  244.08   17.60
   2   9   3  247.58   17.40
   3   9   3    3.20    3.00
   3   9   3    7.30    3.40
   3   9   3    2.80    2.40
   3   9   3    4.70    2.50
   3   9   3   -1.10    2.20
   4   9   3  226.28   15.90
   4   9   3  206.28   16.00
   4   9   3  202.88   14.30
   4   9   3  203.98   14.40
   4   9   3  193.68   14.20
   5   9   3    3.50    3.50
   5   9   3    5.70    2.80
   5   9   3   -1.50    3.20
   5   9   3    6.30    2.90
   6   9   3  391.86   28.20
   6   9   3  396.66   29.50
   6   9   3  451.95   27.60
   6   9   3  381.86   28.70
   6   9   3  446.26   31.00
   7   9   3   85.59    9.40
   7   9   3   78.19    7.60
   7   9   3   71.49   10.50
   7   9   3   81.49    7.80
   8   9   3  518.25   33.50
   8   9   3  479.75   34.90
   8   9   3  491.35   34.60
   8   9   3  496.75   32.70
   9   9   3   10.00    4.60
   9   9   3    4.20    3.10
   9   9   3   12.80    3.50
  10   9   3   34.60    5.10
  10   9   3   26.80   11.40
  11   9   3    0.90    1.80
   9 -10  -3   -2.30    1.60
  -9  10   3    0.10    2.40
   8 -10  -3   14.60    3.30
   8 -10  -3    6.20    6.10
  -8  10   3   13.20    2.50
   7 -10  -3   -3.80    3.90
   7 -10  -3    7.20    3.70
  -7  10   3    0.20    2.60
  -7  10   3    6.30    2.30
   6 -10  -3  299.17   23.00
   6 -10  -3  304.67   22.60
  -6  10   3  319.37   20.40
  -6  10   3  267.67   20.00
   5 -10  -3    4.80    4.20
  -5  10   3   15.70    3.80
  -5  10   3    9.70    3.30
  -5  10   3   10.40    3.10
  -5  10   3   16.80    5.20
  -5  10   3    9.00    3.10
   4 -10  -3  357.46   26.20
  -4  10   3  331.67   23.90
  -4  10   3  396.76   24.50
  -4  10   3  360.26   24.30
  -4  10   3  362.06   24.50
  -4  10   3  363.16   24.40
  -4  10   3  355.16   26.30
  -3  10   3   18.70    3.80
  -3  10   3   27.40    4.20
  -3  10   3   16.30    3.60
  -3  10   3   23.50    5.50
  -3  10   3   21.00    4.00
  -2  10   3  156.88   11.80
  -2  10   3  167.18   12.20
  -2  10   3  157.18   11.80
  -2  10   3  157.38   11.70
  -2  10   3  165.68   11.90
  -1  10   3    7.30    2.40
  -1  10   3    2.00    2.30
  -1  10   3    7.40    3.00
  -1  10   3    8.40    3.80
  -1  10   3   12.90    2.60
   0  10   3   -0.70    2.10
   0  10   3    8.00    3.10
   0  10   3    2.40    2.50
   1  10   3    7.20    3.60
   1  10   3    5.70    2.40
   1  10   3    6.90    3.60
   2  10   3  174.88   12.80
   2  10   3  163.88   12.70
   2  10   3  182.28   12.90
   2  10   3  198.58   14.60
   2  10   3  186.78   13.20
   3  10   3    8.00    2.60
   3  10   3    5.40    2.50
   3  10   3   12.70    3.60
   3  10   3    5.30    3.80
   3  10   3    4.40    3.40
   3  10   3   10.40    2.80
   4  10   3   70.69    8.10
   4  10   3   66.69    6.30
   4  10   3   68.89    6.50
   4  10   3   71.89    6.80
   4  10   3   68.99    9.40
   5  10   3    7.00    3.00
   5  10   3   13.10    3.50
   5  10   3    5.60    4.40
   6  10   3  383.96   24.90
   6  10   3  360.06   25.00
   6  10   3  366.96   26.30
   7  10   3   10.00    3.50
   7  10   3   17.00    3.70
   7  10   3   11.30    4.60
   8  10   3   55.69    7.40
   8  10   3   79.89    9.40
   8  10   3   93.89   13.40
   9  10   3   20.60    3.80
  10  10   3   67.29    6.30
   8 -11  -3   52.89    5.00
  -8  11   3   42.40    5.30
  -8  11   3   41.00    4.40
   7 -11  -3    0.50    4.30
   7 -11  -3    7.10    3.30
   7 -11  -3   -0.50    3.60
  -7  11   3    8.50    2.60
  -7  11   3   13.60    2.30
   6 -11  -3  100.49   10.70
  -6  11   3   83.59    7.60
  -6  11   3   95.49    8.70
   5 -11  -3    8.70    5.70
  -5  11   3    8.60    3.30
  -5  11   3    2.90    3.00
  -5  11   3   11.50    3.30
   4 -11  -3  490.15   34.40
  -4  11   3  491.95   32.40
  -4  11   3  440.76   34.10
  -4  11   3  490.25   32.40
  -4  11   3  528.35   32.70
  -4  11   3  504.15   32.60
  -3  11   3   12.60    3.20
  -3  11   3    9.90    4.00
  -3  11   3   12.20    3.50
  -3  11   3   10.80    5.10
  -3  11   3   11.60    3.30
  -2  11   3   79.79    7.90
  -2  11   3   76.99    8.10
  -2  11   3   83.19    7.50
  -2  11   3   85.39    7.80
  -2  11   3   81.99    9.40
  -2  11   3   98.39    7.90
  -1  11   3   15.90    3.20
  -1  11   3    8.40    3.00
  -1  11   3    7.90    3.40
  -1  11   3   15.70    4.60
  -1  11   3    4.40    2.80
  -1  11   3    3.20    2.90
   0  11   3  419.26   29.70
   0  11   3  470.85   29.90
   0  11   3  460.55   29.80
   0  11   3  460.85   29.70
   0  11   3  453.05   30.00
   1  11   3    7.70    2.60
   1  11   3    8.10    2.90
   1  11   3   10.40    2.90
   1  11   3    7.20    2.70
   2  11   3    6.50    4.20
   2  11   3    6.80    2.60
   2  11   3   11.70    2.90
   2  11   3    9.30    2.90
   2  11   3   18.60    5.60
   2  11   3   10.70    2.90
   3  11   3    1.40    3.60
   3  11   3    2.60    2.50
   3  11   3    4.10    2.60
   3  11   3    2.10    2.70
   3  11   3    7.00    3.10
   4  11   3   20.40    4.20
   4  11   3   35.60    5.90
   4  11   3   29.60    4.60
   4  11   3   39.20    7.80
   4  11   3   30.70    5.20
   4  11   3   26.80    4.10
   5  11   3    2.30    2.90
   5  11   3    2.80    3.30
   5  11   3   -5.30    3.50
   6  11   3   69.09    8.80
   6  11   3   79.29    9.10
   6  11   3   77.39    7.50
   6  11   3   76.19    7.50
   7  11   3    7.10    3.40
   7  11   3   15.30    3.30
   7  11   3    6.70    4.60
   8  11   3   74.59    7.30
   8  11   3   74.39    7.30
   8  11   3   74.89    9.10
   9  11   3   -2.60    5.30
   9  11   3    3.80    3.30
   9  11   3    3.90    2.60
  10  11   3   19.00    3.00
   8 -12  -3    1.70    2.00
  -8  12   3    0.40    1.70
   7 -12  -3   10.20    4.90
   7 -12  -3   18.20    5.40
  -7  12   3    5.90    3.40
   6 -12  -3   25.90    5.70
  -6  12   3   22.60    4.60
   5 -12  -3    6.40    4.70
  -5  12   3   13.10    5.50
  -5  12   3    2.90    2.90
  -5  12   3    2.80    3.00
  -4  12   3   53.09    6.20
  -4  12   3   56.99    6.40
  -4  12   3   45.60    6.60
  -3  12   3    7.80    3.20
  -3  12   3    5.30    3.40
  -3  12   3    1.70    2.90
  -3  12   3    6.60    4.50
  -3  12   3    8.40    3.30
  -2  12   3  104.59    9.30
  -2  12   3  109.59    9.50
  -2  12   3  124.89    9.50
  -2  12   3  107.69   11.40
  -2  12   3   98.69    9.10
  -2  12   3  104.49    9.20
  -1  12   3   -0.10    2.80
  -1  12   3    9.90    2.80
  -1  12   3    7.80    4.70
  -1  12   3    1.00    3.00
  -1  12   3    4.90    3.40
   0  12   3  102.79    9.50
   0  12   3  119.69   10.40
   0  12   3  118.59   10.60
   1  12   3   20.00    4.10
   1  12   3   15.50    4.00
   1  12   3   24.10    4.00
   1  12   3   25.00    5.90
   1  12   3   26.10    4.10
   1  12   3   25.40    5.50
   1  12   3   14.80    3.60
   2  12   3   58.59    6.90
   2  12   3   67.99    8.40
   2  12   3   53.29    6.60
   2  12   3   63.49    6.70
   2  12   3   78.49    9.30
   2  12   3   71.89    7.40
   3  12   3    9.30    5.10
   3  12   3   10.40    4.40
   3  12   3    6.70    3.00
   3  12   3    7.60    3.50
   3  12   3    6.70    3.30
   4  12   3   77.29   10.60
   4  12   3   80.69    7.70
   4  12   3   77.19    7.90
   4  12   3   85.59    8.00
   4  12   3   87.69    9.50
   5  12   3    0.30    2.90
   5  12   3    4.60    3.10
   5  12   3   -1.30    3.60
   5  12   3   -3.30    3.30
   6  12   3  130.79   12.20
   6  12   3  150.88   11.50
   6  12   3  159.88   15.70
   6  12   3  145.59   11.40
   7  12   3    4.30    4.30
   7  12   3   11.40    3.50
   7  12   3    8.70    3.30
   8  12   3   15.90    3.60
   8  12   3   21.20    3.80
   8  12   3   20.50    5.30
   9  12   3   17.90   10.00
  10  12   3   10.90    3.10
   7 -13  -3    4.40    2.30
  -7  13   3    4.50    1.90
   6 -13  -3   80.29   10.00
   6 -13  -3  111.09    8.60
  -6  13   3   98.39    7.80
  -6  13   3  104.99    8.10
   5 -13  -3   18.40    5.60
   5 -13  -3   24.90    4.20
  -5  13   3   18.80    3.90
  -5  13   3   21.50    3.60
  -5  13   3   18.50    6.80
   4 -13  -3  123.29   12.40
  -4  13   3  129.09   10.30
  -4  13   3  115.29   10.10
  -4  13   3  113.49   12.30
  -4  13   3  129.39   10.60
  -4  13   3  140.09   10.40
  -3  13   3   -1.10    2.60
  -3  13   3    0.00    3.30
  -3  13   3   -3.00    2.60
  -3  13   3   -2.60    2.60
  -2  13   3  295.07   20.70
  -2  13   3  316.97   20.60
  -2  13   3  288.07   20.40
  -2  13   3  316.27   20.70
  -2  13   3  276.77   22.20
  -2  13   3  274.57   20.30
  -1  13   3    3.40    3.00
  -1  13   3    6.20    3.30
  -1  13   3    1.30    3.50
  -1  13   3    5.10    4.60
  -1  13   3    6.60    3.00
  -1  13   3    8.60    3.40
   0  13   3  312.17   21.90
   0  13   3  312.37   22.00
   0  13   3  340.67   22.10
   0  13   3  366.16   24.80
   0  13   3  294.67   21.80
   0  13   3  295.47   21.70
   1  13   3   25.30    5.80
   1  13   3   18.00    3.90
   1  13   3   11.50    5.10
   1  13   3   20.90    4.20
   1  13   3   19.70    4.00
   1  13   3   16.50    3.50
   2  13   3   27.10    4.30
   2  13   3   31.00    4.80
   2  13   3   25.40    4.70
   2  13   3   33.20    6.20
   3  13   3   14.80    3.90
   3  13   3   13.40    4.90
   3  13   3    9.90    3.60
   3  13   3   11.20    3.70
   3  13   3    9.50    4.00
   3  13   3   11.60    4.90
   4  13   3   33.10    6.30
   4  13   3   44.20    5.40
   4  13   3   39.20    5.00
   4  13   3   36.40    5.10
   4  13   3   32.60    7.00
   4  13   3   23.50    4.90
   5  13   3    9.40    3.40
   5  13   3    6.60    3.40
   5  13   3    2.90    3.40
   5  13   3    8.90    4.70
   6  13   3   23.10    6.00
   6  13   3   25.90    4.70
   6  13   3   33.10    4.60
   6  13   3   24.30    4.30
   7  13   3    5.30    3.00
   7  13   3    1.80    4.50
   7  13   3    7.60    2.90
   8  13   3   43.50    4.90
   8  13   3   37.20    5.20
   8  13   3   33.80    6.40
   9  13   3   -1.40    2.00
   6 -14  -3   39.90    5.20
  -6  14   3   45.30    4.70
   5 -14  -3    2.30    4.10
   5 -14  -3    4.00    2.90
  -5  14   3    3.90    2.30
   4 -14  -3   87.89   10.00
  -4  14   3  108.89    8.50
  -4  14   3   85.69    8.00
  -4  14   3  104.89    8.20
  -4  14   3   77.39    8.10
  -4  14   3   99.49   10.70
   3 -14  -3    0.50    4.50
  -3  14   3    0.10    4.50
  -3  14   3    3.70    3.00
  -3  14   3    5.70    2.90
  -3  14   3    8.00    3.10
  -3  14   3   10.70    3.50
  -2  14   3  326.47   23.10
  -2  14   3  316.77   24.70
  -2  14   3  329.47   23.30
  -2  14   3  339.17   23.10
  -2  14   3  365.26   23.20
  -1  14   3    5.50    2.90
  -1  14   3    5.90    3.20
  -1  14   3    3.10    2.90
  -1  14   3    1.00    2.80
  -1  14   3    3.50    3.10
  -1  14   3    0.60    4.70
   0  14   3   71.79    7.30
   0  14   3   78.69    7.70
   0  14   3   57.19    9.30
   0  14   3   65.39    7.50
   1  14   3    9.10    3.60
   1  14   3   12.10    4.90
   1  14   3   11.00    3.70
   1  14   3   13.60    3.70
   1  14   3    7.90    4.90
   1  14   3   11.70    4.10
   1  14   3    8.30    3.40
   2  14   3   96.89   11.10
   2  14   3  107.49    9.40
   2  14   3   96.09   11.30
   2  14   3  108.09    9.50
   2  14   3  127.29    9.90
   2  14   3  107.09    9.30
   3  14   3   27.70    4.40
   3  14   3   27.70    4.60
   3  14   3   38.20    7.40
   3  14   3   22.70    4.60
   3  14   3   21.20    4.20
   3  14   3   25.30    5.50
   4  14   3   69.69   11.70
   4  14   3   61.39    7.40
   4  14   3   72.79    7.20
   4  14   3   62.99    9.20
   4  14   3   75.79    7.40
   4  14   3   65.49    7.10
   5  14   3   -1.40    2.80
   5  14   3    2.00    2.90
   5  14   3   -1.40    2.70
   5  14   3    4.10    4.60
   6  14   3   72.29    7.10
   6  14   3   82.79    9.10
   6  14   3   75.59    7.90
   6  14   3   89.69    7.70
   7  14   3    9.10    4.60
   7  14   3    2.10    2.60
   7  14   3    3.30    2.60
   8  14   3    5.80    2.70
   8  14   3   -0.40    6.60
   8  14   3    8.40    2.50
   9  14   3    2.30    2.20
   6 -15  -3   79.19    6.80
  -6  15   3   94.79    6.60
   5 -15  -3    3.60    2.40
  -5  15   3    0.90    2.00
  -5  15   3    3.30    2.10
   4 -15  -3    7.70    4.70
  -4  15   3    4.50    4.80
  -4  15   3    8.80    2.80
  -4  15   3    7.00    2.50
  -4  15   3    7.00    2.80
   3 -15  -3    7.00    4.10
  -3  15   3    3.60    2.60
  -3  15   3    1.00    2.50
  -3  15   3    1.00    2.60
  -3  15   3    2.50    2.50
  -3  15   3   -1.90    4.10
  -2  15   3   77.29    7.40
  -2  15   3   87.59    8.60
  -2  15   3   93.99    7.90
  -2  15   3   69.39    9.80
  -2  15   3   65.79    7.50
  -1  15   3   23.90    6.30
  -1  15   3   17.70    3.90
  -1  15   3   15.20    3.70
  -1  15   3   17.00    3.60
  -1  15   3   21.90    4.20
  -1  15   3   18.20    3.90
   0  15   3  138.79   13.80
   0  15   3  148.69   11.50
   1  15   3   20.20    4.30
   1  15   3   14.20    5.50
   1  15   3   11.70    4.30
   1  15   3    3.80    4.70
   1  15   3   10.80    4.30
   1  15   3   20.00    4.10
   2  15   3  145.49   12.00
   2  15   3  127.49   10.80
   2  15   3  112.69   11.90
   2  15   3  127.79   11.30
   2  15   3   95.49   12.60
   3  15   3   29.90    4.30
   3  15   3   19.00    6.50
   3  15   3   25.10    4.80
   3  15   3   21.80    4.30
   3  15   3   23.20    4.40
   3  15   3   13.60    5.20
   4  15   3   23.90    7.10
   4  15   3   15.80    5.30
   4  15   3   29.00    4.20
   4  15   3   17.50    4.20
   4  15   3   27.60    4.20
   5  15   3    2.20    4.10
   5  15   3    6.10    3.00
   5  15   3    3.10    2.70
   5  15   3    8.20    3.20
   6  15   3   11.70    5.60
   6  15   3   10.50    2.90
   6  15   3   19.40    3.20
   6  15   3    2.00    3.30
   7  15   3    1.70    2.30
   7  15   3   -3.20    1.90
   7  15   3    0.50    4.70
   8  15   3   39.20    4.00
   5 -16  -3   11.20    2.60
  -5  16   3   11.80    2.00
  -5  16   3    9.90    2.20
   4 -16  -3   15.50    6.90
   4 -16  -3   12.20    3.00
  -4  16   3   13.90    2.60
  -4  16   3   17.50    2.90
   3 -16  -3    9.90    4.20
  -3  16   3    8.80    2.70
  -3  16   3    5.60    2.60
  -3  16   3    2.80    4.20
  -3  16   3    6.40    3.60
  -3  16   3    0.30    2.20
   2 -16  -3   55.49    8.80
  -2  16   3   65.39    6.30
  -2  16   3   59.39    6.40
  -2  16   3   53.79    5.90
  -2  16   3   65.09   10.40
  -2  16   3   60.49    6.20
  -1  16   3    8.30    4.30
  -1  16   3    7.40    3.00
  -1  16   3   13.20    3.60
  -1  16   3    6.10    3.10
  -1  16   3    8.10    3.00
   0  16   3   58.99    6.30
   0  16   3   44.80    5.80
   0  16   3   44.70    5.80
   0  16   3   49.50    8.00
   1  16   3   10.00    3.40
   1  16   3    1.90    4.60
   1  16   3    2.70    2.90
   1  16   3    3.60    3.10
   2  16   3   50.19    6.00
   2  16   3   35.50    5.70
   2  16   3   48.90    6.10
   2  16   3   52.99    6.20
   3  16   3   11.70    3.20
   3  16   3    9.20    5.20
   3  16   3    7.70    3.00
   3  16   3    7.70    3.30
   3  16   3    4.90    3.00
   4  16   3  129.09    9.80
   4  16   3  120.19    9.70
   4  16   3  117.59    9.60
   4  16   3  108.99   11.60
   5  16   3    0.90    2.30
   5  16   3    2.40    2.80
   5  16   3    4.70    2.40
   5  16   3    9.00    3.70
   6  16   3   36.10    6.00
   6  16   3   31.40    4.00
   6  16   3   28.20    4.20
   7  16   3    0.10    1.70
   4 -17  -3   23.60    3.10
  -4  17   3   20.30    3.10
  -4  17   3   15.80    2.90
   3 -17  -3    5.30    4.10
  -3  17   3    1.20    2.00
  -3  17   3    2.70    2.30
  -3  17   3    2.60    1.80
   2 -17  -3   20.30    4.80
  -2  17   3    8.20    3.00
  -2  17   3   11.20    2.60
  -2  17   3   13.60    3.10
  -2  17   3    6.00    4.20
   1 -17  -3    3.20    4.00
  -1  17   3   -0.90    2.30
  -1  17   3   -1.20    2.40
  -1  17   3    1.30    4.10
  -1  17   3   -0.30    2.30
  -1  17   3    5.30    2.20
   0  17   3  103.79    8.90
   0  17   3  105.59    8.80
   0  17   3  111.99    8.90
   1  17   3    7.60    2.70
   1  17   3    9.70    3.00
   1  17   3   10.30    3.00
   1  17   3   13.20    3.30
   2  17   3   57.39    8.60
   2  17   3   73.59    6.80
   2  17   3   68.89    6.70
   2  17   3   60.89    6.50
   2  17   3   64.09    6.30
   3  17   3    3.50    2.50
   3  17   3    1.90    2.40
   3  17   3   -3.60    5.70
   3  17   3    3.80    2.80
   3  17   3    2.60    3.70
   4  17   3   63.29    6.20
   4  17   3   68.19    7.70
   5  17   3    1.80    2.20
   5  17   3    2.50    2.10
   5  17   3    0.20    1.90
   6  17   3    4.90    2.00
   6  17   3    4.60    2.10
   7  17   3    0.40    1.80
  -2  18   3   42.60    4.40
  -2  18   3   35.70    4.20
  -2  18   3   38.90    4.00
   1 -18  -3   15.40    5.10
  -1  18   3   10.30    2.50
  -1  18   3   11.50    5.10
  -1  18   3    7.90    2.70
  -1  18   3    9.20    2.50
   0 -18  -3   58.49    8.50
   0  18   3   77.29    6.50
   0  18   3   59.79    8.60
   0  18   3   80.59    6.50
   0  18   3   73.89    6.70
   1  18   3    6.20    4.40
   1  18   3    2.90    2.60
   1  18   3    1.10    2.20
   1  18   3    1.80    2.30
   2  18   3   31.20    4.70
   2  18   3   30.80    4.50
   2  18   3   31.00    4.50
   2  18   3   33.50    4.00
   3  18   3    2.20    2.10
   3  18   3    2.70    2.10
   3  18   3    3.30    2.60
   3  18   3    5.90    2.30
   4  18   3   56.09    5.10
   4  18   3   61.29    5.60
   4  18   3   53.99    5.30
   5  18   3    5.00    2.40
   5  18   3    1.80    2.20
   5  18   3    4.70    1.80
   0  19   3   57.39    5.20
   0  19   3   61.39    5.30
   0  19   3   60.69    5.20
   1  19   3    3.90    2.00
   1  19   3   -2.20    1.70
   1  19   3    0.80    1.90
   2  19   3  102.49    7.30
   2  19   3   89.89    7.30
   2  19   3   90.59    7.20
   3  19   3    5.10    2.10
   3  19   3    3.20    1.80
   3  19  -4    3.10    2.20
   2  19  -4   30.20    3.40
   2  19  -4   32.40    3.70
   2  19  -4   32.40    4.70
   1  19  -4    7.90    2.30
   1  19  -4    8.60    2.10
   1  19  -4   10.60    2.30
   0  19  -4    0.00    1.80
   0  19  -4    2.20    2.00
   4  18  -4    0.20    2.50
   3  18  -4   -1.00    1.90
   3  18  -4   -1.10    2.10
   3  18  -4   -1.80    2.00
   2  18  -4    2.60    2.10
   2  18  -4    3.60    2.50
   2  18  -4    7.80    2.30
   1  18  -4    6.30    2.60
   1  18  -4    3.60    2.10
   1  18  -4    4.80    2.40
   0  18  -4   41.80    4.80
   0  18  -4   40.90    4.60
   0  18  -4   35.60    4.70
  -1  18  -4    8.00    2.40
  -1  18  -4    9.40    5.00
  -1  18  -4   11.90    2.60
  -1  18  -4   10.00    2.70
  -1  18  -4    7.00    2.20
  -2  18  -4   26.10    3.90
  -2  18  -4   35.70    4.00
  -2  18  -4   42.20    4.40
   4  17  -4   28.30    3.70
   4  17  -4   28.00    4.60
   3  17  -4    2.20    5.90
   3  17  -4    4.00    2.20
   3  17  -4    3.20    3.60
   3  17  -4    8.60    3.40
   2  17  -4   55.39    5.90
   2  17  -4   51.49    5.90
   2  17  -4   51.09    5.30
   2  17  -4   44.20    7.60
   2  17  -4   37.20    5.00
   1  17  -4    3.70    2.80
   1  17  -4    1.60    2.30
   1  17  -4    4.80    2.80
  -1 -17   4   -1.20    4.90
   0  17  -4   22.80    5.20
   0  17  -4   26.40    4.40
   0 -17   4   22.20    5.70
  -1  17  -4    3.80    2.80
  -1  17  -4    1.10    3.80
  -1  17  -4    2.90    2.70
  -1  17  -4    5.10    3.90
  -1  17  -4    1.50    2.50
   1 -17   4    8.50    4.50
  -2  17  -4   21.40    4.60
  -2  17  -4   10.40    4.60
  -2  17  -4   22.10    4.10
  -2  17  -4   17.50    3.10
  -2  17  -4   17.30    4.50
   2 -17   4   10.40    5.30
   2 -17   4   10.20    5.40
  -3  17  -4    2.90    1.90
  -3  17  -4    1.70    2.10
  -3  17  -4    3.80    2.20
   3 -17   4   -0.20    2.90
  -4  17  -4    3.40    2.20
  -4  17  -4    5.20    2.30
  -4  17  -4    2.30    1.80
   5  16  -4   -3.50    3.00
   4  16  -4   15.70    3.60
   4  16  -4   17.70    4.10
   4  16  -4   34.30    8.60
   3  16  -4    1.10    3.10
   3  16  -4    3.10    2.40
   3  16  -4    2.70    2.80
   3  16  -4    1.70    2.60
   3  16  -4   -0.50    5.20
   2  16  -4   33.90    4.70
   2  16  -4   25.20    4.20
   2  16  -4   26.50    4.30
   2  16  -4   20.40    5.40
   1  16  -4    2.20    4.00
   1  16  -4    2.70    3.10
   1  16  -4    5.60    3.20
   1  16  -4    5.40    3.30
   1  16  -4    4.40    2.80
   0  16  -4   22.40    4.30
   0  16  -4   13.80    5.10
   0  16  -4   15.10    3.70
   0  16  -4   30.20    4.80
   0  16  -4   18.70    4.10
   0 -16   4   23.10    5.80
  -1  16  -4   11.30    4.30
  -1  16  -4   19.30    4.00
  -1  16  -4    7.60    3.20
  -1  16  -4   19.70    4.00
  -1  16  -4   11.90    3.60
   1 -16   4   18.50    5.20
  -2  16  -4   63.29    6.50
  -2  16  -4   68.59    6.60
  -2  16  -4   70.79    6.90
  -2  16  -4   61.99    6.50
   2 -16   4   53.89    9.70
  -3  16  -4    2.10    2.60
  -3  16  -4    4.60    2.60
  -3  16  -4    1.30    2.30
  -3  16  -4    3.90    4.40
   3 -16   4    0.10    4.00
   3 -16   4    5.00    2.70
  -4  16  -4   17.00    2.90
  -4  16  -4   18.90    3.20
  -4  16  -4   20.60    3.50
   4 -16   4   18.90    3.20
   4 -16   4   10.10    5.60
  -5  16  -4    1.20    1.80
   5  15  -4   -5.40    4.00
   4  15  -4  106.59    8.90
   4  15  -4   88.29    8.40
   4  15  -4  103.79    8.90
   4  15  -4   73.49   12.50
   3  15  -4    9.50    3.60
   3  15  -4    5.30    3.00
   3  15  -4    3.70    3.20
   3  15  -4   -0.50    4.70
   3  15  -4    7.80    3.00
   3  15  -4   10.10    3.10
   2  15  -4   19.80    5.90
   2  15  -4   17.60    3.70
   2  15  -4   14.40    4.10
   2  15  -4   15.70    3.60
   2  15  -4   17.40    4.30
   1  15  -4   12.10    3.90
   1  15  -4    7.00    4.30
   1  15  -4   14.40    5.90
   1  15  -4    9.70    3.20
   1  15  -4    9.00    3.70
   0  15  -4   59.09    6.90
   0  15  -4   50.89    7.00
   0  15  -4   66.39    7.90
   0  15  -4   49.90    8.20
  -1  15  -4   17.70    4.20
  -1  15  -4    9.10    3.60
  -1  15  -4   11.40    3.70
  -1  15  -4   22.00    5.30
  -1  15  -4   21.30    4.40
   1 -15   4   14.70    5.60
  -2  15  -4   15.50    4.10
  -2  15  -4   24.40    4.40
  -2  15  -4   17.90    5.10
  -2  15  -4   24.50    4.20
  -2  15  -4   10.70    3.80
   2 -15   4   16.20    5.70
  -3  15  -4   -6.20    4.00
  -3  15  -4    2.40    2.70
  -3  15  -4    0.00    2.50
  -3  15  -4   -2.60    2.90
  -3  15  -4   -2.70    2.40
   3 -15   4    2.20    4.50
  -4  15  -4   23.00    3.60
  -4  15  -4   16.80    3.50
  -4  15  -4   21.30    5.60
  -4  15  -4   14.30    3.50
   4 -15   4   21.30    5.50
   4 -15   4   13.30    5.20
  -5  15  -4    2.60    2.10
  -5  15  -4    4.20    3.20
  -5  15  -4    2.90    2.10
   5 -15   4    4.20    2.10
  -6  15  -4   66.89    5.40
   6 -15   4   62.69    5.30
   5  14  -4   -2.20    3.90
   4  14  -4   63.49    7.90
   4  14  -4   51.29    6.60
   4  14  -4   76.19   10.50
   4  14  -4   69.39    9.30
   4  14  -4   69.99    7.90
   3  14  -4    4.00    3.30
   3  14  -4    7.50    3.10
   3  14  -4    4.10    3.20
   3  14  -4    6.70    3.50
   3  14  -4    8.10    3.20
   2  14  -4   18.80    4.30
   2  14  -4   24.30    4.40
   2  14  -4   29.60    4.80
   2  14  -4   24.30    4.60
   2  14  -4   22.50    5.90
   2  14  -4   20.90    4.10
   1  14  -4   15.20    4.10
   1  14  -4   12.10    3.90
   1  14  -4   13.40    3.60
   1  14  -4   13.90    5.30
   1  14  -4   13.60    3.80
   0  14  -4  170.48   15.90
   0  14  -4  196.38   14.10
   0  14  -4  176.38   14.00
   0  14  -4  184.28   13.80
   0  14  -4  181.28   14.10
  -1  14  -4    3.60    3.30
  -1  14  -4    3.00    3.20
  -1  14  -4    5.50    3.30
  -1  14  -4    4.80    3.50
  -1  14  -4    2.90    3.30
  -2  14  -4  293.07   22.40
  -2  14  -4  351.66   22.80
  -2  14  -4  311.87   22.40
  -2  14  -4  282.27   24.60
  -2  14  -4  353.96   22.30
   2 -14   4  323.27   24.10
  -3  14  -4   10.70    3.60
  -3  14  -4    5.10    2.70
  -3  14  -4   11.60    5.00
  -3  14  -4   10.70    3.60
  -3  14  -4   14.70    4.30
  -3  14  -4    7.90    3.30
   3 -14   4   11.20    4.90
  -4  14  -4  120.19    9.80
  -4  14  -4  121.69    9.60
  -4  14  -4   95.79   11.70
  -4  14  -4  123.69    9.50
   4 -14   4  115.29   11.90
   4 -14   4  108.59    9.30
  -5  14  -4    3.30    3.40
  -5  14  -4    5.20    2.60
  -5  14  -4    4.50    2.00
   5 -14   4    4.40    3.00
   5 -14   4    6.10    4.30
  -6  14  -4   12.70    2.60
   6 -14   4    5.70    5.00
   6 -14   4   15.80    2.70
  -7  14  -4    2.10    1.70
   7 -14   4    2.00    1.80
   7 -14   4    2.20    1.80
   6  13  -4   36.10    4.70
   5  13  -4    2.10    5.30
   4  13  -4  147.19   13.40
   4  13  -4  131.29   11.50
   4  13  -4  145.19   11.40
   4  13  -4  157.08   12.30
   4  13  -4  154.78   11.80
   4  13  -4  157.98   11.70
   4  13  -4  152.58   14.50
   3  13  -4    1.80    3.20
   3  13  -4    7.50    3.40
   3  13  -4    3.40    4.80
   3  13  -4    1.70    3.20
   3  13  -4    5.70    3.10
   2  13  -4  286.57   20.20
   2  13  -4  261.37   19.90
   2  13  -4  314.37   20.20
   2  13  -4  302.47   20.40
   2  13  -4  272.97   22.00
   1  13  -4    2.60    3.20
   1  13  -4   -2.00    3.30
   1  13  -4    5.50    4.80
   1  13  -4    7.10    3.00
   1  13  -4    2.30    2.90
   1  13  -4    3.70    3.30
   0  13  -4    3.70    3.10
  -1  13  -4    3.50    3.40
  -1  13  -4    2.40    3.30
  -1  13  -4    1.20    4.10
  -1  13  -4    4.10    3.40
  -1  13  -4    0.70    3.30
  -1  13  -4    0.90    3.20
  -2  13  -4  278.77   20.70
  -2  13  -4  312.57   20.90
  -2  13  -4  325.97   20.70
  -2  13  -4  277.27   20.70
  -2  13  -4  279.07   22.60
   2 -13   4  296.27   22.70
  -3  13  -4    2.30    3.30
  -3  13  -4    3.50    3.00
  -3  13  -4    5.50    3.70
  -3  13  -4    7.40    2.80
  -3  13  -4    3.40    3.20
  -4  13  -4   82.59    8.40
  -4  13  -4   64.89   10.00
  -4  13  -4   91.59    8.10
  -4  13  -4   93.49    8.50
  -4  13  -4   85.59    7.90
   4 -13   4   81.79    7.90
   4 -13   4   77.59    9.90
  -5  13  -4    3.30    3.30
  -5  13  -4    8.70    2.80
  -5  13  -4   13.20    3.40
  -5  13  -4    9.00    2.70
   5 -13   4    9.20    4.90
   5 -13   4   11.20    3.70
  -6  13  -4   41.60    4.70
   6 -13   4   42.20    5.30
   6 -13   4   34.50    6.90
  -7  13  -4   10.90    2.30
  -7  13  -4    5.90    1.80
   7 -13   4    9.70    2.50
   7 -13   4    5.30    5.70
   7 -13   4    6.50    2.50
   8  12  -4   -3.40    3.00
   7  12  -4   -7.30    3.80
   7  12  -4    5.50    3.00
   5  12  -4   -3.40    5.10
   5  12  -4   10.70    3.40
   5  12  -4   -4.90    3.40
   5  12  -4    0.90    3.80
   5  12  -4    3.40    4.60
   5  12  -4   -9.90    5.50
   4  12  -4   27.00    5.10
   3  12  -4    6.00    3.90
   3  12  -4    7.20    3.80
   3  12  -4   13.00    3.40
   3  12  -4    9.70    4.50
   3  12  -4    8.60    4.30
   3  12  -4    5.20    3.30
   3  12  -4    9.60    3.40
   2  12  -4  174.48   14.40
   2  12  -4  180.28   13.70
   2  12  -4  166.68   12.90
   2  12  -4  172.28   13.30
   2  12  -4  195.78   15.90
   1  12  -4   10.70    5.10
   1  12  -4    3.70    3.30
   1  12  -4    9.40    3.20
   1  12  -4    7.30    3.70
   0  12  -4  253.07   19.00
   0  12  -4  222.58   18.10
   0  12  -4  232.98   17.30
   0  12  -4  193.98   15.60
   0  12  -4  220.08   15.70
  -1  12  -4    6.90    3.30
  -1  12  -4    7.40    3.10
  -1  12  -4    8.10    3.30
  -1  12  -4   10.20    3.40
  -1  12  -4    8.50    3.00
  -1  12  -4   12.20    5.30
  -1  12  -4    8.90    3.40
  -2  12  -4  108.79    9.70
  -2  12  -4  107.09    9.50
  -2  12  -4  106.09    9.20
  -2  12  -4   96.49    9.40
  -2  12  -4  108.79   11.10
  -3  12  -4    7.60    4.20
  -3  12  -4    6.40    3.20
  -3  12  -4    2.80    3.60
  -3  12  -4    6.80    3.40
  -3  12  -4   10.50    3.90
  -3  12  -4    6.90    2.90
   3 -12   4    5.20    4.20
  -4  12  -4  142.49   11.80
  -4  12  -4  154.28   11.90
  -4  12  -4  162.88   12.20
  -4  12  -4  145.09   11.50
  -4  12  -4  138.59   11.00
   4 -12   4  144.99   14.40
  -5  12  -4   -2.60    2.90
  -5  12  -4   -0.30    2.20
  -5  12  -4   -0.90    2.70
  -5  12  -4   -7.90    4.80
  -5  12  -4    4.00    3.00
   5 -12   4    5.80    4.60
   5 -12   4    4.90    3.50
  -6  12  -4   72.49    6.50
  -6  12  -4   55.79    5.80
   6 -12   4   65.79    9.30
  -7  12  -4    1.20    2.00
  -7  12  -4    6.90    2.90
   7 -12   4   -0.90    4.30
   7 -12   4    6.10    3.10
  -8  12  -4   35.80    4.80
  -8  12  -4   45.40    4.10
   8 -12   4   31.60    4.70
   8 -12   4   39.70    4.10
   8  11  -4   13.80    3.40
   7  11  -4   -0.10    2.50
   7  11  -4    1.90    3.00
   6  11  -4  153.88   12.10
   5  11  -4   -0.20    4.80
   5  11  -4    3.90    3.00
   5  11  -4    3.20    3.00
   5  11  -4   -8.10    4.40
   5  11  -4    4.90    4.30
   4  11  -4  577.14   36.40
   4  11  -4  539.95   36.10
   4  11  -4  608.64   37.60
   4  11  -4  530.25   36.00
   4  11  -4  550.14   36.30
   4  11  -4  525.15   36.10
   4  11  -4  570.44   38.20
   4  11  -4  555.84   36.60
   3  11  -4    7.30    3.40
   3  11  -4   -7.40    3.60
   3  11  -4    6.20    3.00
   3  11  -4    0.50    2.90
   2  11  -4  272.27   18.70
   2  11  -4  257.87   18.70
   2  11  -4  254.37   19.50
   2  11  -4  257.47   18.50
   2  11  -4  268.27   18.60
   2  11  -4  306.47   19.00
   1  11  -4   13.50    3.10
   1  11  -4    6.10    3.10
   1  11  -4   14.10    4.60
   1  11  -4   15.70    3.30
   1  11  -4   13.70    3.30
   1  11  -4    7.00    3.00
   0  11  -4  172.88   12.80
   0  11  -4  188.08   12.90
   0  11  -4  181.68   13.10
   0  11  -4  143.49   12.50
  -1  11  -4   20.60    3.70
  -1  11  -4   16.50    3.30
  -1  11  -4   25.70    3.70
  -1  11  -4   13.00    3.20
  -1  11  -4   17.70    3.10
  -1  11  -4   17.40    3.50
  -2  11  -4   70.89    6.50
  -2  11  -4   53.09    6.40
  -2  11  -4   71.89    8.80
  -2  11  -4   64.29    6.60
  -2  11  -4   55.79    6.70
  -2  11  -4   51.29    6.80
  -3  11  -4   24.30    4.10
  -3  11  -4   26.90    5.80
  -3  11  -4   23.40    4.30
  -3  11  -4   25.50    4.60
  -3  11  -4   25.50    4.40
  -3  11  -4   20.20    4.40
   3 -11   4   24.70    5.80
  -4  11  -4  563.74   36.30
  -4  11  -4  551.34   36.20
  -4  11  -4  539.45   35.90
  -4  11  -4  559.74   38.30
  -4  11  -4  556.44   36.40
  -4  11  -4  571.74   36.60
   4 -11   4  517.15   38.20
  -5  11  -4   17.50    4.20
  -5  11  -4   11.60    3.10
  -5  11  -4   14.70    3.60
  -5  11  -4   14.90    3.50
   5 -11   4   15.70    3.80
  -6  11  -4   72.69    7.30
  -6  11  -4   72.39    8.20
  -6  11  -4   86.09    7.20
   6 -11   4   91.09   10.20
  -7  11  -4    5.00    2.60
  -7  11  -4   10.70    2.40
   7 -11   4    3.00    4.50
   7 -11   4    4.10    2.70
  -8  11  -4   56.59    5.10
  -8  11  -4   52.09    5.00
   8 -11   4   62.09    5.70
   8 -11   4   52.79    5.40
   9  10  -4    3.30    2.80
   8  10  -4   31.70    4.30
   8  10  -4   35.20    4.30
   7  10  -4    2.20    2.90
   7  10  -4    0.60    2.70
   6  10  -4   13.50    3.70
   6  10  -4   16.80    3.60
   5  10  -4   21.20    4.80
   5  10  -4    8.40    4.40
   5  10  -4   17.20    5.20
   5  10  -4   10.50    3.50
   5  10  -4    2.20    2.80
   4  10  -4  343.37   22.20
   4  10  -4  300.87   21.70
   4  10  -4  293.37   21.40
   4  10  -4  357.56   22.80
   4  10  -4  346.27   22.00
   4  10  -4  303.57   22.00
   4  10  -4  321.57   21.60
   3  10  -4   10.00    3.70
   3  10  -4   11.40    3.40
   3  10  -4    8.30    4.10
   3  10  -4   12.50    3.40
   3  10  -4    7.90    3.40
   3  10  -4   15.80    3.80
   2  10  -4   90.39    8.90
   2  10  -4   97.19    9.20
   2  10  -4  111.99    8.90
   2  10  -4  112.19    8.60
   1  10  -4    5.70    3.10
   1  10  -4    2.40    3.60
   1  10  -4   -3.20    2.20
   1  10  -4    6.70    3.50
   1  10  -4   -2.50    2.40
   0  10  -4 1111.99   74.39
   0  10  -4 1166.08   74.79
   0  10  -4 1153.58   74.49
   0  10  -4 1162.28   74.49
   0  10  -4 1288.67   76.29
  -1  10  -4   15.00    3.40
  -1  10  -4   19.80    3.50
  -1  10  -4   13.10    4.70
  -1  10  -4   13.20    2.70
  -1  10  -4    8.60    2.80
  -1  10  -4    6.90    2.70
  -2  10  -4  172.28   12.30
  -2  10  -4  163.58   11.90
  -2  10  -4  151.48   12.00
  -2  10  -4  149.19   12.00
  -2  10  -4  180.38   12.00
  -3  10  -4   22.30    5.50
  -3  10  -4   35.30    4.70
  -3  10  -4   20.50    4.20
  -3  10  -4   27.20    4.50
  -3  10  -4   33.90    4.80
  -3  10  -4   34.70    4.90
  -4  10  -4   67.99    6.60
  -4  10  -4   58.59    6.70
  -4  10  -4   82.79    8.70
  -4  10  -4   67.09    9.00
   4 -10   4   56.69    9.20
  -5  10  -4   15.40    5.30
  -5  10  -4    6.00    2.70
  -5  10  -4    3.50    3.70
  -5  10  -4   13.50    3.60
  -5  10  -4    9.60    2.90
   5 -10   4    6.80    3.60
   5 -10   4    6.30    4.60
  -6  10  -4    3.50    2.70
  -6  10  -4    6.10    3.20
   6 -10   4    1.70    4.50
   6 -10   4    1.00    3.50
  -7  10  -4    7.50    2.80
   7 -10   4   10.10    3.40
   7 -10   4    5.90    4.50
  -8  10  -4   87.59    7.10
   8 -10   4   93.29    9.00
   8 -10   4   83.19    7.30
   8 -10   4   80.19    9.50
  -9  10  -4    0.70    1.50
  -9  10  -4    0.60    2.00
   9 -10   4    2.20    2.20
   9 -10   4   -1.90    1.80
   9   9  -4    3.70    3.70
   8   9  -4   -0.90    2.50
   8   9  -4    8.60    3.20
   7   9  -4    3.60    5.50
   7   9  -4    4.80    2.70
   7   9  -4   -0.10    2.70
   6   9  -4    6.80    3.10
   6   9  -4   17.30    4.90
   6   9  -4   10.80    3.60
   5   9  -4   -0.50    2.90
   5   9  -4    8.30    3.00
   5   9  -4   -5.50    3.70
   5   9  -4    9.60    4.10
   4   9  -4  310.97   23.30
   4   9  -4  379.86   23.30
   4   9  -4  354.16   23.20
   4   9  -4  347.77   22.50
   4   9  -4  314.97   25.40
   4   9  -4  303.87   24.00
   4   9  -4  370.46   23.00
   3   9  -4   17.80    3.90
   2   9  -4  424.06   29.00
   2   9  -4  442.66   29.90
   1   9  -4   17.50    4.00
   0   9  -4  415.86   26.60
   0   9  -4  376.66   26.90
   0   9  -4  362.66   25.70
  -1   9  -4   17.00    3.10
  -1   9  -4   14.40    2.80
  -1   9  -4   24.10    4.70
  -1   9  -4   12.40    2.90
  -1   9  -4   17.60    3.10
  -2   9  -4   17.60    4.50
  -2   9  -4   17.90    2.90
  -2   9  -4   23.50    3.30
  -2   9  -4   17.30    3.40
  -3   9  -4   11.40    2.90
  -3   9  -4   13.30    3.40
  -3   9  -4   16.00    4.70
  -3   9  -4    6.70    2.50
  -3   9  -4    7.50    2.50
   3  -9   4   19.00    4.70
  -4   9  -4  704.43   48.40
  -4   9  -4  771.12   48.50
  -4   9  -4  749.73   48.30
  -4   9  -4  796.52   50.89
  -4   9  -4  779.62   48.60
  -4   9  -4  725.43   48.70
   4  -9   4  754.12   50.29
  -5   9  -4   14.60    3.70
  -5   9  -4   12.00    3.10
   5  -9   4   21.00    5.60
   5  -9   4   19.20    4.00
  -6   9  -4   41.50    5.70
  -6   9  -4   42.70    5.80
  -6   9  -4   51.59    5.50
   6  -9   4   32.20    6.90
   6  -9   4   46.70    6.70
  -7   9  -4   -1.40    2.60
  -7   9  -4    2.60    2.60
   7  -9   4    4.50    5.00
   7  -9   4    0.50    2.90
  -8   9  -4   55.89    5.50
  -8   9  -4   43.60    5.30
   8  -9   4   49.10    8.10
   8  -9   4   42.90    5.60
   8  -9   4   57.49    5.70
  -9   9  -4    3.60    2.40
  -9   9  -4    2.80    1.90
   9  -9   4    1.60    2.30
   9  -9   4    4.40    2.10
   9  -9   4    2.60    4.50
  10   8  -4   47.90    4.90
   9   8  -4    6.80    2.80
   9   8  -4   -0.40    2.30
   7   8  -4   -2.70    4.90
   7   8  -4   -1.70    2.90
   7   8  -4    9.70    3.10
   6   8  -4   23.80    3.90
   6   8  -4   21.70    4.00
   5   8  -4    7.70    2.40
   5   8  -4    1.30    3.40
   4   8  -4   14.40    3.70
   4   8  -4   14.00    3.60
   3   8  -4    0.80    3.10
   3   8  -4    4.90    2.80
   2   8  -4  185.68   14.40
   1   8  -4   13.40    4.20
   1   8  -4   13.90    4.10
   0   8  -4  336.37   24.20
   0   8  -4  378.76   24.80
  -1   8  -4    2.30    3.20
  -2   8  -4  305.57   21.60
  -3   8  -4   23.20    4.80
  -3   8  -4   13.30    2.60
  -3   8  -4   20.70    3.30
  -3   8  -4   22.40    4.50
  -3   8  -4   13.60    3.00
   3  -8   4   15.40    4.40
  -4   8  -4   24.10    3.80
  -4   8  -4   24.40    4.00
  -4   8  -4   18.20    3.30
  -4   8  -4   20.80    3.40
  -5   8  -4    2.60    2.40
  -5   8  -4    5.10    2.80
  -5   8  -4    7.40    3.60
  -5   8  -4    4.30    3.10
   5  -8   4   -0.50    3.80
   5  -8   4    2.10    3.00
  -6   8  -4  208.78   13.90
  -6   8  -4  196.68   14.10
   6  -8   4  165.68   15.80
   6  -8   4  182.78   14.40
  -7   8  -4    0.90    2.50
  -7   8  -4   -1.10    2.80
   7  -8   4    4.80    3.10
   7  -8   4   -3.40    4.60
  -8   8  -4   37.50    4.90
  -8   8  -4   30.70    4.60
   8  -8   4   29.00    4.40
   8  -8   4   36.30    6.50
   8  -8   4   35.10    4.90
  -9   8  -4    7.20    2.30
  -9   8  -4    1.50    2.10
   9  -8   4    4.60    3.90
   9  -8   4   -1.70    2.10
   9  -8   4    3.60    2.60
 -10   8  -4   37.30    3.80
  10  -8   4   39.10    4.20
  10   7  -4   36.70    4.70
   9   7  -4    2.50    2.80
   9   7  -4    4.20    2.60
   8   7  -4   44.50    5.60
   8   7  -4   34.20    4.80
   8   7  -4   40.30    7.20
   7   7  -4   17.30    3.80
   7   7  -4   22.80    3.80
   7   7  -4   31.10    5.40
   7   7  -4   21.00    4.80
   6   7  -4   13.20    3.20
   6   7  -4    8.80    4.10
   6   7  -4    9.50    3.00
   6   7  -4   16.20    4.80
   5   7  -4   10.90    3.80
   5   7  -4    3.00    3.00
   4   7  -4  332.57   23.40
   4   7  -4  358.66   23.70
   3   7  -4    1.90    2.70
   3   7  -4   -0.80    2.40
   2   7  -4 2171.28  141.29
   2   7  -4 2341.67  141.89
   1   7  -4    2.80    3.10
   0   7  -4  164.98   12.60
   0   7  -4  182.08   12.90
  -1   7  -4   16.00    3.90
  -2   7  -4 1404.46   89.19
   3  -7   4   15.00    4.00
  -4   7  -4 1009.30   64.89
  -4   7  -4  993.00   65.89
  -4   7  -4 1119.29   65.89
  -4   7  -4 1004.80   64.99
  -4   7  -4  949.40   65.49
   4  -7   4 1050.69   66.19
  -5   7  -4    0.80    2.20
  -5   7  -4    3.40    3.60
  -5   7  -4    0.90    2.30
  -5   7  -4    3.40    4.20
   5  -7   4   -4.80    3.10
   5  -7   4    1.50    2.80
  -6   7  -4  333.07   22.00
  -6   7  -4  324.07   22.10
   6  -7   4  348.47   24.40
   6  -7   4  299.27   22.30
  -7   7  -4   13.40    3.50
  -7   7  -4   10.60    3.20
   7  -7   4   10.70    3.40
   7  -7   4    6.00    5.00
  -8   7  -4    3.40    2.50
  -8   7  -4    3.90    2.70
   8  -7   4   -1.10    2.80
   8  -7   4    1.70    3.00
   8  -7   4    2.60    4.70
  -9   7  -4    5.20    2.50
  -9   7  -4    0.80    2.50
   9  -7   4    8.60    3.90
   9  -7   4    7.10    3.00
   9  -7   4    1.00    6.70
 -10   7  -4   36.80    4.30
  10  -7   4   40.70    4.50
  10   6  -4    6.10    3.00
   9   6  -4    7.40    6.20
   9   6  -4    5.50    3.30
   9   6  -4    6.20    2.90
   8   6  -4  318.77   22.70
   8   6  -4  345.37   22.60
   8   6  -4  338.87   25.40
   7   6  -4   10.40    3.20
   7   6  -4    7.20    4.30
   7   6  -4   10.60    3.60
   7   6  -4   18.90    5.00
   6   6  -4  209.88   15.00
   6   6  -4  202.98   15.70
   6   6  -4  230.78   15.90
   6   6  -4  221.48   18.00
   6   6  -4  203.58   14.60
   5   6  -4    1.00    2.30
   5   6  -4    9.60    3.30
   4   6  -4   57.49    6.10
   3   6  -4   17.20    2.90
   2   6  -4  477.25   30.70
   2   6  -4  455.75   30.10
   1   6  -4   15.50    2.80
   1   6  -4   21.60    3.70
   0   6  -4  596.14   39.00
   0   6  -4  597.04   38.80
   0   6  -4  628.34   39.40
  -1   6  -4   15.60    3.50
  -2   6  -4  833.72   53.49
  -3   6  -4   30.40    5.70
   3  -6   4   23.70    4.20
  -4   6  -4  208.28   16.40
  -4   6  -4  260.97   16.10
  -4   6  -4  230.78   15.70
   4  -6   4  220.58   17.00
  -5   6  -4   13.30    2.60
  -5   6  -4   11.70    2.50
   5  -6   4   10.70    2.70
   5  -6   4   11.10    4.40
  -6   6  -4  230.08   17.30
  -6   6  -4  250.97   17.00
   6  -6   4  233.18   17.40
   6  -6   4  266.27   19.40
  -7   6  -4    2.20    2.60
  -7   6  -4    8.90    2.90
   7  -6   4    2.30    4.10
   7  -6   4    3.20    3.00
  -8   6  -4  285.47   19.30
  -8   6  -4  267.27   20.30
   8  -6   4  269.47   19.30
   8  -6   4  237.48   20.50
  -9   6  -4    0.80    3.50
  -9   6  -4    1.90    2.50
   9  -6   4   -1.20    2.30
   9  -6   4    3.90    2.70
   9  -6   4    5.30    4.30
 -10   6  -4   69.19    5.90
  10  -6   4   61.39    6.20
  11   5  -4    2.00    2.20
  10   5  -4  354.86   23.80
   9   5  -4   -1.10    2.40
   9   5  -4    1.80    3.00
   8   5  -4   45.90    6.40
   8   5  -4   47.40    6.10
   7   5  -4   -3.20    3.40
   7   5  -4    7.80    4.30
   7   5  -4    2.40    2.70
   6   5  -4  281.57   19.30
   6   5  -4  265.07   18.80
   6   5  -4  290.37   19.80
   6   5  -4  261.77   18.40
   5   5  -4   18.40    4.90
   5   5  -4   17.10    3.30
   4   5  -4 1180.18   74.49
   3   5  -4   25.30    4.00
   3   5  -4   29.80    4.70
   1   5  -4   79.49    7.50
   1   5  -4   83.59    7.10
   0   5  -4   57.99    5.60
   0   5  -4   66.29    6.10
   0   5  -4   58.89    5.00
  -1   5  -4  117.09    9.80
  -1   5  -4  143.69   11.10
  -2   5  -4  364.26   24.20
  -3   5  -4    8.40    2.90
   3  -5   4    1.10    4.70
   3  -5   4    9.80    3.80
  -4   5  -4  168.58   12.90
   4  -5   4  179.98   13.70
   4  -5   4  182.38   14.40
  -5   5  -4   13.50    2.50
  -5   5  -4   13.50    2.50
   5  -5   4   13.70    3.80
   5  -5   4   16.10    4.20
   5  -5   4    1.80   10.70
  -6   5  -4  745.13   51.19
  -6   5  -4  808.92   51.29
   6  -5   4  767.72   51.59
   6  -5   4  893.21   53.39
  -7   5  -4    1.60    2.70
  -7   5  -4    3.10    2.70
   7  -5   4    4.80    4.60
   7  -5   4    5.00    2.80
   7  -5   4    1.80    3.20
  -8   5  -4   47.70    5.80
   8  -5   4   31.60    4.90
   8  -5   4   43.90   11.00
   8  -5   4   37.60    5.60
  -9   5  -4    1.80    2.60
  -9   5  -4   -2.70    2.20
   9  -5   4   -2.10    2.50
   9  -5   4   -0.90    3.60
   9  -5   4    6.60    2.80
 -10   5  -4   78.19    6.60
  10  -5   4   61.19    8.20
  10  -5   4   75.59    6.80
 -11   5  -4    1.30    1.60
  11  -5   4   -0.60    1.60
  11   4  -4    4.40    3.30
  10   4  -4   13.50    3.60
   9   4  -4   -4.30    2.90
   9   4  -4    3.20    3.10
   8   4  -4  217.48   15.80
   8   4  -4  218.88   15.80
   7   4  -4   -1.50    2.60
   7   4  -4    0.60    4.00
   7   4  -4   -0.80    2.80
   6   4  -4  188.18   12.80
   6   4  -4  168.98   13.00
   6   4  -4  166.58   13.20
   5   4  -4   -0.70    2.40
   5   4  -4    6.80    2.50
   4   4  -4   35.10    4.40
   4   4  -4   47.80    5.00
   3   4  -4   17.60    2.80
   2   4  -4 1074.49   67.79
   1   4  -4  143.79   10.40
   0   4  -4  876.91   54.49
   0   4  -4  843.82   54.09
  -1   4  -4  428.96   29.20
  -2   4  -4  650.13   43.70
   2  -4   4  700.63   44.00
   2  -4   4  698.33   43.70
  -3   4  -4   51.59    5.10
   3  -4   4   44.00    5.80
   4  -4   4  180.78   13.90
   4  -4   4  171.28   13.40
   5  -4   4    3.50    4.30
   5  -4   4    6.20    3.40
   5  -4   4    2.00    2.70
  -6   4  -4  242.88   17.20
   6  -4   4  278.57   22.00
   6  -4   4  262.47   20.40
   6  -4   4  218.48   17.10
  -7   4  -4   52.59    5.80
  -7   4  -4   56.39    5.90
   7  -4   4   64.09    8.80
   7  -4   4   45.10    6.40
   7  -4   4   54.69    6.20
  -8   4  -4  538.55   36.60
  -8   4  -4  564.94   36.30
   8  -4   4  557.64   36.80
   8  -4   4  561.94   38.80
   8  -4   4  569.24   36.60
  -9   4  -4    2.80    2.80
   9  -4   4    2.00    2.70
   9  -4   4    2.50    2.60
   9  -4   4   -2.40    3.80
 -10   4  -4   91.59    7.20
  10  -4   4   68.39    6.60
  10  -4   4   64.89    8.90
  10  -4   4   83.69    7.30
 -11   4  -4    1.70    1.70
  11  -4   4    1.50    1.90
  11   3  -4   12.70    2.60
  10   3  -4   78.39    7.50
   9   3  -4  -10.00    6.20
   9   3  -4    7.30    4.50
   9   3  -4    3.00    2.90
   8   3  -4  199.08   17.10
   8   3  -4  170.38   13.60
   8   3  -4  187.58   14.00
   7   3  -4   14.40    5.00
   7   3  -4   14.00    4.20
   7   3  -4   15.10    3.30
   7   3  -4   11.10    3.00
   6   3  -4   83.29    7.80
   6   3  -4  104.09    8.90
   6   3  -4  113.39    8.20
   6   3  -4  102.19    9.20
   6   3  -4  101.19    9.70
   5   3  -4    1.80    2.60
   5   3  -4    7.70    3.10
   3   3  -4    0.40    1.80
   0   3  -4 1206.18   75.49
  -2   3  -4  577.54   38.30
   2  -3   4  569.64   39.00
   2  -3   4  636.64   38.20
   3  -3   4   44.40    7.80
   3  -3   4   40.70    5.30
   4  -3   4  545.05   35.20
   4  -3   4  523.85   35.50
   5  -3   4    1.90    3.10
   5  -3   4   -1.70    3.40
   6  -3   4  426.16   30.20
   6  -3   4  470.55   32.80
   6  -3   4  493.45   31.90
  -7   3  -4   16.40    3.20
   7  -3   4    9.20    4.60
   7  -3   4   10.40    4.50
  -8   3  -4  148.59   11.00
  -8   3  -4  149.49   11.30
   8  -3   4  127.39   11.40
   8  -3   4  144.69   11.60
   8  -3   4  145.09   13.90
  -9   3  -4    0.30    2.50
   9  -3   4    2.30    2.80
   9  -3   4    6.00    4.70
   9  -3   4   -3.80    2.70
  10  -3   4    6.60    6.50
  10  -3   4   18.80    3.20
 -11   3  -4    7.40    2.20
  11  -3   4    8.90    2.40
  11   2  -4    0.00    2.10
  10   2  -4  108.99    9.10
   9   2  -4    3.60    3.30
   9   2  -4   -6.30    6.70
  -9  -2   4    1.40    3.30
   8   2  -4   13.30    3.90
   8   2  -4   20.20    3.90
   8   2  -4   13.70    6.00
   8   2  -4   18.50    5.60
   7   2  -4    0.50    3.80
   7   2  -4    3.80    2.40
   7   2  -4   11.00    4.60
   7   2  -4    6.90    3.00
   6   2  -4  381.96   25.60
   6   2  -4  408.66   26.40
   6   2  -4  378.26   27.20
   6   2  -4  394.56   25.80
   5   2  -4   18.00    3.50
   5   2  -4   21.30    4.10
   4   2  -4  174.48   12.80
   3   2  -4    6.40    2.30
   2   2  -4  501.15   31.80
   0   2  -4  462.45   29.60
   1  -2   4   12.40    2.50
   2  -2   4 3659.93  257.07
   2  -2   4 4599.54  257.27
   3  -2   4    2.90    2.40
   3  -2   4    7.20    2.50
   4  -2   4  206.18   15.30
   4  -2   4  217.98   15.80
   5  -2   4   77.09    8.00
   6  -2   4   98.89    8.70
   6  -2   4   87.39    7.60
   6  -2   4   99.69   10.80
   6  -2   4   90.29    9.70
  -7   2  -4   10.60    4.20
   7  -2   4    2.20    2.60
   7  -2   4   -0.10    4.90
   7  -2   4    3.50    4.10
   8  -2   4  348.57   22.80
   8  -2   4  335.57   24.80
   8  -2   4  316.07   27.40
   8  -2   4  316.77   22.50
  -9   2  -4    9.70    3.30
   9  -2   4    7.20    4.60
   9  -2   4    8.60    4.80
   9  -2   4   19.00    4.40
 -10   2  -4   35.90    4.80
  10  -2   4   23.50    5.40
 -11   2  -4    1.90    1.80
  11  -2   4    4.30    4.90
  11  -2   4    2.70    2.30
  11   1  -4   -0.10    1.80
  10   1  -4  149.59   11.40
   9   1  -4    8.10    3.80
   9   1  -4    4.90    7.50
  -9  -1   4    7.10    3.40
   8   1  -4   29.50    4.90
   8   1  -4   42.40    5.60
   8   1  -4   35.10    7.80
   8   1  -4   39.70    6.80
   7   1  -4   -1.40    4.30
   7   1  -4    3.10    2.30
   7   1  -4   -1.80    4.00
   7   1  -4    3.20    2.80
   6   1  -4  146.39   11.40
   6   1  -4  172.38   12.50
   6   1  -4  150.08   11.40
   6   1  -4  161.98   13.50
   5   1  -4    8.40    3.10
   5   1  -4   -0.40    2.60
   4   1  -4  197.98   13.70
   4   1  -4  174.68   13.10
   3   1  -4    0.70    2.10
   2   1  -4   50.89    4.90
   1   1  -4    7.50    1.90
   0   1  -4  159.48   11.20
   1  -1   4    4.30    1.90
   2  -1   4 8991.00  558.84
   3  -1   4  162.98   11.20
   3  -1   4  130.79   10.60
   4  -1   4  253.77   18.40
   4  -1   4  283.97   19.10
   5  -1   4   71.79    7.40
   6  -1   4  629.84   41.60
   6  -1   4  635.84   43.70
   6  -1   4  677.93   43.10
   7  -1   4    5.30    5.10
   7  -1   4    4.30    2.80
   7  -1   4    6.00    2.80
   7  -1   4    3.20    4.00
   8  -1   4   68.99    9.30
   8  -1   4   64.69   11.80
   8  -1   4   57.29    6.80
   8  -1   4   54.69    6.70
  -9   1  -4   -1.20    2.60
   9  -1   4    7.40    3.40
   9  -1   4    2.50    3.20
   9  -1   4    0.00    4.60
   9  -1   4   -2.40   10.80
 -10   1  -4  110.59    8.50
  10  -1   4   95.99   10.50
  10  -1   4   90.69    8.10
 -11   1  -4    2.20    1.90
  11  -1   4    2.90    2.40
  11  -1   4    2.00    5.00
  11   0  -4   10.90    2.40
  10   0  -4    7.60    3.10
   9   0  -4   -4.20    7.30
   9   0  -4    2.60    3.30
  -9   0   4    4.70    2.90
   8   0  -4  327.17   21.00
   8   0  -4  286.37   22.00
   8   0  -4  307.97   24.50
  -8   0   4  269.87   20.50
   7   0  -4   16.30    5.20
   7   0  -4   12.60    7.30
   6   0  -4  748.43   51.09
   6   0  -4  801.92   53.29
   6   0  -4  859.01   52.19
   5   0  -4  119.69    9.80
   5   0  -4  126.09   10.70
   4   0  -4   20.50    3.20
   4   0  -4   25.80    4.40
   3   0  -4    8.30    2.70
   2   0  -4  153.48   11.00
   1   0  -4    1.20    1.60
   0   0  -4  307.37   19.80
   1   0   4    3.80    1.90
   2   0   4  949.11   59.89
   3   0   4   62.09    5.40
   3   0   4   55.29    6.00
   4   0   4  243.08   18.40
   4   0   4  296.47   19.10
   5   0   4   17.80    3.90
   6   0   4  440.46   30.30
   6   0   4  449.56   31.10
   7   0   4    3.60    2.80
   7   0   4    6.90    4.30
   8   0   4  201.78   18.60
   8   0   4  220.28   17.60
   8   0   4  215.48   15.50
   8   0   4  217.68   15.60
   9   0   4   -7.90    8.70
   9   0   4    7.70    6.40
   9   0   4   10.30    3.60
   9   0   4    7.80    3.20
 -10   0  -4  126.99    9.50
  10   0   4  110.09    9.20
  10   0   4  108.89   11.50
 -11   0  -4    1.90    2.20
  11   0   4   -0.40    3.30
  11  -1  -4    6.20    2.10
 -11   1   4    6.10    2.10
 -10   1   4   17.30    3.10
   9  -1  -4    2.20    3.00
   9  -1  -4    5.80    6.90
  -9   1   4    4.10    3.00
   8  -1  -4  238.58   16.10
   8  -1  -4  224.38   21.10
   8  -1  -4  184.18   17.20
  -8   1   4  212.58   15.60
   7  -1  -4    8.10    4.80
   7  -1  -4   11.40    3.50
   7  -1  -4   12.30    4.20
   7  -1  -4   21.20    4.90
   6  -1  -4   46.20    5.00
   6  -1  -4   40.30    5.70
   6  -1  -4   49.99    8.00
   6  -1  -4   59.99    7.50
   5  -1  -4  196.58   15.50
   4  -1  -4 2186.98  130.59
   4  -1  -4 1951.00  129.59
   3  -1  -4    0.80    2.10
   2  -1  -4  820.22   52.09
   1  -1  -4   -0.40    3.80
   0  -1  -4  132.79    9.30
  -1  -1  -4    3.30    1.70
   1   1   4    4.30    1.80
  -2  -1  -4  995.60   60.29
   2   1   4  918.11   60.29
   3   1   4  117.19    9.60
   3   1   4  134.49    9.30
   4   1   4  766.72   49.70
   4   1   4  786.72   50.09
   6   1   4  286.37   18.70
   6   1   4  237.98   17.00
   6   1   4  232.88   18.80
   7   1   4    4.50    2.60
   7   1   4    8.20    4.80
   7   1   4    8.60    4.30
   7   1   4    5.20    2.90
   8   1   4   37.40    5.70
   8   1   4   42.60    5.30
   8   1   4   42.60    7.00
   8   1   4   37.70    8.00
   9   1   4    4.10    3.20
   9   1   4    5.90    3.40
   9   1   4   13.40    8.60
   9   1   4    7.70    7.40
 -10  -1  -4   95.99    8.30
  10   1   4   77.09   10.20
  10   1   4   97.69    8.80
 -11  -1  -4    4.50    2.10
  11   1   4    3.40    6.50
  11   1   4    5.30    4.10
  11  -2  -4    2.00    1.80
 -11   2   4    1.10    1.70
  10  -2  -4   48.20    5.30
 -10   2   4   35.50    4.00
   9  -2  -4    4.00    3.10
  -9   2   4    0.30    2.90
   8  -2  -4  257.87   20.40
   8  -2  -4  271.57   19.00
  -8   2   4  265.77   18.70
   7  -2  -4   -3.40    4.60
   7  -2  -4    2.60    2.90
   7  -2  -4    9.70    4.70
  -7   2   4    2.80    3.20
   6  -2  -4  576.14   39.00
   6  -2  -4  605.74   41.80
   6  -2  -4  634.94   40.50
   6  -2  -4  608.84   39.40
   5  -2  -4   -5.20    3.20
   5  -2  -4   -3.60    2.80
   4  -2  -4  415.06   27.70
   3  -2  -4   31.30    5.30
   3  -2  -4   37.90    5.60
   2  -2  -4 3030.70  189.28
   1  -2  -4  101.59    7.90
   0  -2  -4  504.55   32.20
  -1  -2  -4   13.50    3.80
   1   2   4   12.70    2.20
   2   2   4  913.71   57.59
   3   2   4  148.19   10.80
   4   2   4   21.90    3.60
   4   2   4   27.40    6.20
   5   2   4  174.08   12.70
   5   2   4  160.48   12.90
   6   2   4  476.65   31.80
   6   2   4  448.86   30.00
   7   2   4   23.10    5.10
   7   2   4   14.80    3.40
   7   2   4   10.60    3.00
   7   2   4   17.20    4.90
   8   2   4  135.49   10.40
   8   2   4  105.39   12.80
   8   2   4  128.59   10.20
   9   2   4   15.90    3.60
   9   2   4   22.10    4.40
   9   2   4   25.00    7.70
 -10  -2  -4  202.38   16.00
  10   2   4  208.18   17.20
  10   2   4  215.78   15.50
 -11  -2  -4    2.80    2.00
  11   2   4    1.00    2.90
  11   2   4    2.60    5.50
  11  -3  -4    7.70    2.40
 -11   3   4    6.90    2.00
  10  -3  -4   57.29    5.80
 -10   3   4   50.89    5.10
   9  -3  -4    8.40    3.00
   9  -3  -4   -4.50    6.50
  -9   3   4    6.10    3.00
   8  -3  -4   97.89   18.50
   8  -3  -4  135.49   10.70
   8  -3  -4  121.09   12.20
  -8   3   4  130.79   10.40
   7  -3  -4    1.90    4.70
   7  -3  -4    2.10    2.90
   7  -3  -4    2.70    6.10
  -7   3   4    4.70    3.20
   6  -3  -4   36.40    4.90
   6  -3  -4   27.80    7.00
   6  -3  -4   45.20    5.60
   6  -3  -4   44.40    6.50
   5  -3  -4   61.39    8.50
   5  -3  -4   59.89    6.40
   5  -3  -4   71.69    7.50
   4  -3  -4  761.22   49.70
   4  -3  -4  755.82   49.00
   3  -3  -4    4.60    2.50
  -3   3   4    6.80    2.30
   2  -3  -4 4833.82  285.97
  -2   3   4 4336.67  285.37
   1  -3  -4  529.25   34.50
  -1   3   4  543.35   34.40
   0  -3  -4 1187.18   74.49
   1   3   4   63.49    5.60
   2   3   4   67.49    6.10
   2   3   4   74.29    6.10
   3   3   4   21.10    3.90
   4   3   4 1746.03  107.39
   4   3   4 1663.63  107.29
   5   3   4   31.70    5.40
   6   3   4  110.79    9.80
   6   3   4  116.99    8.50
   6   3   4  101.09    9.80
   6   3   4   97.39    9.80
   7   3   4   43.70    7.20
   7   3   4   35.20    5.00
   7   3   4   42.90    7.00
   7   3   4   44.10    5.30
   8   3   4   16.40    5.30
   8   3   4    8.80    3.40
   8   3   4    4.50    5.10
   8   3   4   10.40    3.30
   9   3   4   15.00    3.50
   9   3   4   10.20    3.90
 -10  -3  -4   86.29    8.30
  10   3   4  109.69    9.10
  10   3   4  102.39   10.90
 -11  -3  -4    4.40    2.00
  11   3   4    6.10    3.80
  10  -4  -4   29.20    4.30
 -10   4   4   24.60    3.40
   9  -4  -4   -1.60    2.70
  -9   4   4    4.00    2.60
   8  -4  -4   98.99   14.50
   8  -4  -4   84.39    8.40
  -8   4   4   92.29    8.40
   7  -4  -4   16.30    4.10
   7  -4  -4    5.00    8.90
   7  -4  -4   20.10    5.40
  -7   4   4   18.00    4.00
   6  -4  -4  155.18   15.10
   6  -4  -4  152.98   12.30
   6  -4  -4  188.38   15.30
  -6   4   4  165.88   12.30
   5  -4  -4   47.30    8.30
   5  -4  -4   52.69    6.80
   5  -4  -4   45.40    5.60
   4  -4  -4  370.36   24.40
   4  -4  -4  340.97   25.10
  -4   4   4  357.56   23.90
   3  -4  -4   13.90    3.50
  -3   4   4   12.10    2.90
   2  -4  -4  431.36   28.90
  -2   4   4  410.86   27.40
   1  -4  -4  602.44   34.90
  -1   4   4  483.95   34.40
  -1   4   4  526.95   34.90
   0  -4  -4  851.51   55.39
   0   4   4  903.41   55.59
   1   4   4  200.98   13.60
   1   4   4  191.58   13.40
   2   4   4 1469.75   92.29
   3   4   4    7.50    2.60
   3   4   4    4.00    2.10
   4   4   4  615.64   40.60
   4   4   4  619.04   39.90
   5   4   4   21.90    4.30
   5   4   4   13.60    3.40
   6   4   4   45.90    6.60
   6   4   4   39.70    4.60
   6   4   4   49.30    6.60
   7   4   4   50.09    7.30
   7   4   4   56.49    5.70
   7   4   4   54.89    7.80
   7   4   4   42.20    5.50
   8   4   4  521.55   35.70
   8   4   4  562.44   37.80
   8   4   4  546.95   38.60
   8   4   4  554.44   35.90
   9   4   4    4.90    6.30
   9   4   4    5.20    4.80
   9   4   4    2.50    3.10
   9   4   4    2.10    3.20
 -10  -4  -4  106.69    8.80
  10   4   4  106.29   11.40
 -11  -4  -4    4.00    1.90
  11   4   4   -1.10    2.80
  10  -5  -4   52.79    5.50
 -10   5   4   56.29    5.20
   9  -5  -4  -10.00    6.20
   9  -5  -4    8.20    3.30
  -9   5   4    0.10    2.40
  -9   5   4    2.20    2.40
   8  -5  -4   30.50    6.70
   8  -5  -4   34.20    6.80
   7  -5  -4    1.80    4.40
   7  -5  -4    3.40    3.30
  -7   5   4    4.90    3.10
   6  -5  -4   34.60    5.40
   6  -5  -4   29.80    5.90
  -6   5   4   32.40    4.90
   5  -5  -4    8.70    3.80
   5  -5  -4    6.00    5.40
  -5   5   4    3.10    2.30
   4  -5  -4  255.07   19.50
   4  -5  -4  288.57   20.80
  -4   5   4  289.17   21.10
   3  -5  -4   19.40    4.20
  -3   5   4   12.10    3.30
   2  -5  -4 2402.06  146.49
  -2   5   4 2263.07  146.09
   1  -5  -4   85.19    9.60
  -1   5   4   82.29    7.10
  -1   5   4   86.79    7.10
   0   5   4   66.99    5.90
   0   5   4   58.49    5.80
   1   5   4  217.68   14.70
   1   5   4  211.08   14.60
   2   5   4  509.75   30.30
   2   5   4  456.05   30.50
   2   5   4  484.65   31.60
   2   5   4  427.46   30.30
   3   5   4    5.60    2.80
   3   5   4    7.00    2.40
   4   5   4 1074.29   70.89
   4   5   4 1166.18   71.29
   5   5   4    8.80    3.50
   6   5   4  287.87   18.90
   6   5   4  246.88   18.80
   6   5   4  235.88   17.20
   7   5   4   13.20    3.10
   7   5   4   16.60    4.70
   7   5   4   12.80    4.30
   7   5   4   17.70    3.20
   8   5   4  162.78   14.30
   8   5   4  174.18   12.60
   8   5   4  149.19   12.40
   8   5   4  171.38   15.50
   9   5   4   24.50    5.90
   9   5   4   35.40    5.10
   9   5   4   19.30    7.20
 -10  -5  -4    5.80    2.50
  10   5   4   -0.80    4.80
  10   5   4    4.00    3.40
  10   5   4    5.80    4.70
 -11  -5  -4   -1.60    1.90
  11   5   4    0.20    2.40
  11   5   4    9.70    6.80
  10  -6  -4   16.20    2.80
 -10   6   4   11.00    2.30
   9  -6  -4   13.10    3.40
   9  -6  -4    6.10    6.70
  -9   6   4    9.20    2.50
  -9   6   4    9.30    2.50
   8  -6  -4  359.26   25.20
   8  -6  -4  363.26   26.70
  -8   6   4  371.36   24.90
  -8   6   4  394.16   25.10
   7  -6  -4   17.40    5.00
   7  -6  -4   14.80    4.00
  -7   6   4   10.20    3.40
   6  -6  -4  208.18   14.70
   6  -6  -4  189.68   16.00
  -6   6   4  203.18   14.70
   5  -6  -4   28.60    5.70
  -5   6   4   24.10    5.20
  -5   6   4   35.20    4.80
   4  -6  -4  397.06   28.40
   4  -6  -4  421.66   27.00
  -4   6   4  374.86   26.60
  -4   6   4  378.56   26.30
   3  -6  -4   12.80    4.80
   2  -6  -4  495.15   35.80
  -2   6   4  581.44   35.50
  -1   6   4    8.80    3.20
  -1   6   4    7.60    2.90
   0   6   4  671.53   40.80
   0   6   4  592.64   40.70
   1   6   4   77.49    7.20
   1   6   4   86.69    7.20
   2   6   4 1820.92  110.99
   2   6   4 1657.83  110.89
   2   6   4 1661.73  110.89
   2   6   4 1922.91  110.79
   3   6   4   -1.90    2.30
   3   6   4    1.60    2.30
   4   6   4  320.37   21.10
   4   6   4  290.37   20.70
   5   6   4   -2.00    1.80
   5   6   4    5.20    2.50
   5   6   4    0.60    3.70
   5   6   4    2.40    3.10
   6   6   4   84.69    8.40
   6   6   4   94.19    8.80
   6   6   4   71.89    6.60
   6   6   4   64.29    6.50
   7   6   4   -0.20    3.60
   7   6   4    1.40    2.50
   7   6   4    0.40    3.70
   7   6   4    2.10    4.90
   8   6   4   53.79    6.90
   8   6   4   74.79    9.00
   8   6   4   75.39    7.30
   9   6   4    4.50    5.20
   9   6   4    1.90    6.60
   9   6   4    4.90    4.90
   9   6   4    1.50    3.10
 -10  -6  -4   45.80    5.70
  10   6   4   44.10    8.00
  11   6   4    5.40    2.60
  10  -7  -4   26.80    3.30
 -10   7   4   23.30    2.80
 -10   7   4   18.10    2.70
   9  -7  -4    6.60    2.90
  -9   7   4    5.90    3.40
   8  -7  -4   91.79   10.90
   8  -7  -4  100.39    8.90
  -8   7   4  103.09    8.30
  -8   7   4   94.99    8.80
   7  -7  -4    7.90    3.50
  -7   7   4   10.50    3.40
  -7   7   4    7.00    2.60
   6  -7  -4  294.17   20.40
   6  -7  -4  308.57   21.90
  -6   7   4  280.27   20.20
   5  -7  -4    7.90    4.30
  -5   7   4    3.60    2.90
  -5   7   4    8.20    4.10
  -5   7   4    7.60    3.00
   4  -7  -4  471.55   28.90
  -4   7   4  374.06   27.90
  -4   7   4  407.86   27.40
  -4   7   4  384.26   27.40
  -4   7   4  457.55   28.80
  -3   7   4    1.40    2.20
  -3   7   4    5.40    2.30
  -2   7   4 1311.67   83.39
  -1   7   4   62.59    6.50
  -1   7   4   43.60    6.00
   0   7   4  204.28   15.00
   2   7   4 1735.83  102.69
   2   7   4 1456.15  102.39
   2   7   4 1688.83  102.69
   3   7   4    7.30    3.00
   3   7   4    3.10    2.90
   3   7   4   -2.70    3.00
   3   7   4    3.40    2.60
   4   7   4  814.62   50.39
   4   7   4  738.93   49.80
   5   7   4    3.20    2.80
   5   7   4   -1.80    2.60
   5   7   4    2.10    2.00
   5   7   4    2.40    3.30
   6   7   4  258.77   18.80
   6   7   4  231.08   17.20
   6   7   4  241.08   17.40
   6   7   4  283.67   19.10
   7   7   4   26.60    5.50
   7   7   4   23.50    4.40
   8   7   4   42.20    6.30
   8   7   4   54.09    9.90
   8   7   4   52.89    8.50
   9   7   4   39.90    5.20
   9   7   4   36.90    6.80
  10   7   4    8.00    5.30
  10   7   4   16.20    3.70
  11   7   4    3.40    2.50
   9  -8  -4    0.30    2.30
  -9   8   4    1.80    1.90
  -9   8   4   -3.00    1.50
   8  -8  -4  351.16   28.70
  -8   8   4  370.16   24.60
  -8   8   4  379.36   24.30
   7  -8  -4    5.00    4.70
   7  -8  -4    7.40    4.70
  -7   8   4    2.10    2.40
  -7   8   4    7.90    4.30
   6  -8  -4    6.50    3.40
   6  -8  -4    6.80    4.30
  -6   8   4   11.40    3.40
  -6   8   4    5.90    2.70
  -6   8   4   15.10    3.80
   5  -8  -4    5.40    4.20
  -5   8   4   13.20    3.10
  -5   8   4   22.70    3.70
  -5   8   4    6.60    3.50
  -5   8   4   14.90    5.00
   4  -8  -4   31.70    6.70
  -4   8   4   27.70    4.30
  -4   8   4   22.00    3.80
  -4   8   4   26.30    5.50
  -4   8   4   30.50    4.20
  -3   8   4    2.10    2.20
  -3   8   4    6.90    2.40
  -3   8   4    9.70    4.00
  -3   8   4    2.20    2.70
  -2   8   4  624.34   38.40
  -2   8   4  560.84   39.20
  -1   8   4    3.50    2.90
  -1   8   4    2.50    3.40
   0   8   4  377.66   25.10
   0   8   4  360.46   25.10
   1   8   4   24.40    6.60
   1   8   4    9.00    3.40
   1   8   4   15.00    3.70
   2   8   4   60.19    6.50
   2   8   4   47.30    7.60
   3   8   4   12.10    3.50
   3   8   4   11.40    3.50
   4   8   4  542.05   35.30
   4   8   4  576.94   35.50
   4   8   4  556.44   35.80
   4   8   4  517.05   37.10
   5   8   4    3.00    3.70
   5   8   4    3.80    2.10
   6   8   4  276.77   19.30
   6   8   4  317.17   21.20
   6   8   4  284.47   20.80
   6   8   4  261.97   19.40
   7   8   4   14.90    3.60
   7   8   4   14.30    5.00
   7   8   4   15.70    3.70
   7   8   4   21.50    5.60
   8   8   4  122.89   10.00
   8   8   4  139.89   13.30
   8   8   4  101.19    9.80
   8   8   4  112.09   11.80
   9   8   4   19.80    5.50
   9   8   4   30.00    7.70
   9   8   4   18.60    3.90
   9   8   4   26.60    4.60
  10   8   4  108.69    8.50
  10   8   4   77.99   10.40
  11   8   4    9.20    2.60
   9  -9  -4    1.90    2.20
  -9   9   4    0.60    1.70
   8  -9  -4   41.40    5.20
   8  -9  -4   24.30    6.60
  -8   9   4   32.10    4.60
  -8   9   4   27.60    4.70
   7  -9  -4    0.20    3.20
   7  -9  -4   -2.30    4.20
  -7   9   4   -2.90    2.40
  -7   9   4    6.60    2.80
   6  -9  -4  151.88   17.90
   6  -9  -4  135.39   10.70
  -6   9   4  138.99   10.60
  -6   9   4  119.19   10.10
  -6   9   4  114.69    9.80
   5  -9  -4    1.90    3.60
  -5   9   4    7.70    3.20
  -5   9   4    7.00    3.00
  -5   9   4    5.50    2.80
  -5   9   4    3.70    4.60
   4  -9  -4  385.06   27.20
  -4   9   4  378.06   25.50
  -4   9   4  420.46   27.40
  -4   9   4  347.07   25.10
  -4   9   4  384.56   25.50
  -3   9   4    6.40    3.00
  -3   9   4   11.90    3.00
  -3   9   4   11.00    2.80
  -3   9   4   17.00    3.30
  -3   9   4   16.90    3.00
  -3   9   4   12.60    4.50
  -2   9   4   78.29    7.00
  -2   9   4   87.29    7.50
  -2   9   4   95.59    8.40
  -2   9   4   91.79    8.60
  -2   9   4   82.59    8.70
  -1   9   4    4.80    2.10
  -1   9   4    7.00    3.90
  -1   9   4    0.90    2.20
  -1   9   4   -4.30    2.00
  -1   9   4    4.50    3.20
   0   9   4  327.37   22.70
   0   9   4  323.17   22.90
   1   9   4    5.40    3.10
   1   9   4   -0.40    2.80
   2   9   4   17.70    4.20
   2   9   4   12.30    3.00
   2   9   4   18.90    3.80
   2   9   4   15.60    4.20
   2   9   4   14.60    3.00
   3   9   4   -0.10    5.00
   3   9   4    1.00    3.00
   3   9   4    4.40    2.50
   3   9   4    5.30    2.60
   3   9   4    3.20    1.70
   3   9   4    5.00    3.30
   4   9   4  561.24   39.50
   4   9   4  596.94   39.70
   4   9   4  626.54   41.10
   4   9   4  683.23   41.00
   5   9   4   10.00    2.80
   5   9   4    9.10    2.90
   5   9   4   11.70    3.20
   5   9   4    9.50    4.10
   6   9   4  392.76   29.20
   6   9   4  441.66   27.90
   6   9   4  419.16   28.90
   7   9   4   95.09    8.20
   7   9   4   86.19    8.10
   7   9   4   75.69    9.60
   8   9   4  211.68   14.30
   8   9   4  165.18   15.80
   8   9   4  192.48   16.90
   8   9   4  190.38   15.40
   9   9   4    9.00    3.20
   9   9   4    1.50    4.40
   9   9   4    8.30    3.40
  10   9   4    7.40    6.90
  11   9   4    6.80    2.20
   9 -10  -4   -1.20    1.60
  -9  10   4   -0.70    1.90
   8 -10  -4   10.50    6.70
  -8  10   4    3.70    2.00
  -8  10   4    3.20    2.70
   7 -10  -4    7.50    4.10
   7 -10  -4   12.10    4.70
  -7  10   4    3.80    2.40
  -7  10   4    3.90    2.70
   6 -10  -4  484.55   31.00
   6 -10  -4  417.96   32.00
  -6  10   4  433.26   30.00
  -6  10   4  498.55   31.10
   5 -10  -4    4.20    4.10
  -5  10   4   10.30    3.20
  -5  10   4   12.20    5.30
[truncated: 935,737 more chars]
