# Supplementary material for: A Diazo Linker Ligand Promotes Flexibility and Induced Fit Binding in a Microporous Copper Coordination Network
Source: Angew Chem Int Ed Engl. 2025 Jun 10;64(31):e202507757. doi: 10.1002/anie.202507757 (PMC12304801; doi:10.1002/anie.202507757)
Supplement: Supplementary file 2 — Supporting Information [file ANIE-64-e202507757-s001.zip › X-kdd-3-Cu as synthesized.cif]

data_p2020427c5_auto
_audit_creation_date               2025-04-28
_audit_creation_method
;
Olex2 1.3
(compiled 2020.11.12 svn.r5f609507 for OlexSys, GUI svn.r6408)
;
_shelxl_version_number             2013-2
_audit_contact_author_address      ?
_audit_contact_author_email        ?
_audit_contact_author_name         ''
_audit_contact_author_phone        ?
_publ_contact_author_id_orcid      ?
_publ_section_references
;
Dolomanov, O.V., Bourhis, L.J., Gildea, R.J, Howard, J.A.K. & Puschmann, H.
 (2009), J. Appl. Cryst. 42, 339-341.

Sheldrick, G.M. (2015). Acta Cryst. C71, 3-8.
;
_chemical_name_common              ?
_chemical_name_systematic          LX-kdd-3-DMF
_chemical_formula_moiety           'C28 H16 Cu N2 O4'
_chemical_formula_sum              'C28 H16 Cu N2 O4'
_chemical_formula_weight           507.97
_chemical_absolute_configuration   ?
_chemical_melting_point            ?
loop_
  _atom_type_symbol
  _atom_type_description
  _atom_type_scat_dispersion_real
  _atom_type_scat_dispersion_imag
  _atom_type_scat_source
 'C' 'C' 0.0181 0.0091 'International Tables Vol C Tables 4.2.6.8 and 6.1.1.4'
 'H' 'H' 0.0000 0.0000 'International Tables Vol C Tables 4.2.6.8 and 6.1.1.4'
 'Cu' 'Cu' -1.9646 0.5888
 'International Tables Vol C Tables 4.2.6.8 and 6.1.1.4'
 'N' 'N' 0.0311 0.0180 'International Tables Vol C Tables 4.2.6.8 and 6.1.1.4'
 'O' 'O' 0.0492 0.0322 'International Tables Vol C Tables 4.2.6.8 and 6.1.1.4'

_shelx_space_group_comment
;
The symmetry employed for this shelxl refinement is uniquely defined
by the following loop, which should always be used as a source of
symmetry information in preference to the above space-group names.
They are only intended as comments.
;
_space_group_crystal_system        'monoclinic'
_space_group_IT_number             9
_space_group_name_H-M_alt          'C 1 c 1'
_space_group_name_Hall             'C -2yc'
loop_
  _space_group_symop_operation_xyz
 'x, y, z'
 'x, -y, z+1/2'
 'x+1/2, y+1/2, z'
 'x+1/2, -y+1/2, z+1/2'

_cell_length_a                     4.7427(3)
_cell_length_b                     46.285(3)
_cell_length_c                     17.552(2)
_cell_angle_alpha                  90
_cell_angle_beta                   91.110(8)
_cell_angle_gamma                  90
_cell_volume                       3852.3(5)
_cell_formula_units_Z              4
_cell_measurement_reflns_used      6195
_cell_measurement_temperature      100.02(13)
_cell_measurement_theta_max        76.3680
_cell_measurement_theta_min        1.8740
_shelx_estimated_absorpt_T_max     0.925
_shelx_estimated_absorpt_T_min     0.890
_exptl_absorpt_coefficient_mu      0.993
_exptl_absorpt_correction_T_max    1.00000
_exptl_absorpt_correction_T_min    0.84342
_exptl_absorpt_correction_type     multi-scan
_exptl_absorpt_process_details
;
CrysAlisPro 1.171.42.99a (Rigaku Oxford Diffraction, 2023)
Empirical absorption correction using spherical harmonics,
implemented in SCALE3 ABSPACK scaling algorithm.
;
_exptl_crystal_colour              'clear bluish colourless'
_exptl_crystal_colour_lustre       clear
_exptl_crystal_colour_modifier     bluish
_exptl_crystal_colour_primary      colourless
_exptl_crystal_density_diffrn      0.876
_exptl_crystal_density_meas        ?
_exptl_crystal_density_method      ?
_exptl_crystal_description         block
_exptl_crystal_F_000               1036
_exptl_crystal_preparation         ?
_exptl_crystal_size_max            0.12
_exptl_crystal_size_mid            0.09
_exptl_crystal_size_min            0.08
_exptl_special_details
;
 ?
;
_exptl_transmission_factor_max     ?
_exptl_transmission_factor_min     ?
_diffrn_reflns_av_R_equivalents    0.0952
_diffrn_reflns_av_unetI/netI       0.0669
_diffrn_reflns_Laue_measured_fraction_full  0.999
_diffrn_reflns_Laue_measured_fraction_max  0.971
_diffrn_reflns_limit_h_max         5
_diffrn_reflns_limit_h_min         -5
_diffrn_reflns_limit_k_max         58
_diffrn_reflns_limit_k_min         -57
_diffrn_reflns_limit_l_max         21
_diffrn_reflns_limit_l_min         -22
_diffrn_reflns_number              20005
_diffrn_reflns_point_group_measured_fraction_full  0.834
_diffrn_reflns_point_group_measured_fraction_max  0.796
_diffrn_reflns_theta_full          67.684
_diffrn_reflns_theta_max           76.884
_diffrn_reflns_theta_min           1.909
_diffrn_ambient_environment        N~2~
_diffrn_ambient_temperature        100.02(13)
_diffrn_detector                   'Hybrid Pixel Array Detector'
_diffrn_detector_area_resol_mean   10.0000
_diffrn_detector_type              HyPix
_diffrn_measured_fraction_theta_full  0.999
_diffrn_measured_fraction_theta_max  0.971
_diffrn_measurement_details
;
List of Runs (angles in degrees, time in seconds):

  # Type    Start    End  Width  t~exp~   \w     \q     \k     \f   Frames
--------------------------------------------------------------------------
  1  \w    -76.00  16.00   0.50    0.43    --  -46.76  92.00  -0.00  184
  2  \w    -11.00  34.00   0.50    0.43    --   46.76 -92.00-112.00   90
  3  \w   -105.00 -76.00   0.50    1.70    -- -104.50  92.00  -0.00   58
  4  \w     51.00  77.00   0.50    1.70    --  105.43 -92.00-112.00   52
  5  \w    141.00 166.00   0.50    1.70    --  105.43  92.00  -0.00   50
  6  \w     88.00 114.00   0.50    1.70    --  105.43  92.00  -0.00   52
  7  \w    -35.00  19.00   0.50    0.43    --  -46.76  38.00 -60.00  108
  8  \w    -23.00  22.00   0.50    0.43    --  -46.76  19.00  60.00   90
  9  \w    -39.00  25.00   0.50    0.43    --  -46.76  38.00-180.00  128
 10  \w   -114.00 -30.00   0.50    0.43    --  -46.76 -77.00 -90.00  168
 11  \w     -8.00  43.00   0.50    0.43    --   46.76 -38.00  30.00  102
 12  \w   -172.00-105.00   0.50    1.70    -- -104.50 -30.00 120.00  134
 13  \w    -61.00 -35.00   0.50    1.70    -- -104.50 125.00 150.00   52
 14  \w    -82.00 -32.00   0.50    1.70    -- -104.50  77.00-180.00  100
 15  \w   -160.00-127.00   0.50    1.70    -- -104.50 -77.00  30.00   66
 16  \w   -120.00 -82.00   0.50    1.70    -- -104.50 -77.00  30.00   76
 17  \w   -108.00 -82.00   0.50    1.70    -- -104.50 110.00  82.05   52
 18  \w    -81.00 -38.00   0.50    1.70    -- -104.50  77.00   0.00   86
 19  \w    -57.00 -32.00   0.50    1.70    -- -104.50  61.00-150.00   50
 20  \w   -162.00 -81.00   0.50    1.70    -- -104.50 -92.00-112.00  162
 21  \w    -68.00 -41.00   0.50    1.70    -- -104.50 110.00  82.05   54
 22  \w   -171.00-100.00   0.50    1.70    -- -104.50 -30.00-120.00  142
 23  \w   -109.00 -82.00   0.50    1.70    -- -104.50 125.00 150.00   54
 24  \w     96.00 172.00   0.50    1.70    --  105.43  45.00 -60.00  152
 25  \w     35.00  70.00   0.50    1.70    --  105.43-104.00 139.56   70
 26  \w     71.00 108.00   0.50    1.70    --  105.43 -77.00 150.00   74
 27  \w     80.00 107.00   0.50    1.70    --  105.43-109.00  64.79   54
 28  \w     39.00  75.00   0.50    1.70    --  105.43-109.00  64.79   72
 29  \w     59.00  85.00   0.50    1.70    --  105.43 -95.00  60.00   52
 30  \w    153.00 178.00   0.50    1.70    --  105.43  61.00 -90.00   50
 31  \w     34.00 100.00   0.50    1.70    --  105.43 -95.00  90.00  132
 32  \w     43.00 109.00   0.50    1.70    --  105.43 -77.00-120.00  132
 33  \w     53.00 105.00   0.50    1.70    --  105.43-125.00  30.00  104
 34  \w    101.00 178.00   0.50    1.70    --  105.43  30.00 -30.00  154
 35  \w     78.00 107.00   0.50    1.70    --  105.43-104.00 139.56   58
 36  \w     70.00 107.00   0.50    1.70    --  105.43-103.00-155.38   74
 37  \w    100.00 156.00   0.50    1.70    --  105.43  15.00  90.00  112
 38  \w     94.00 119.00   0.50    1.70    --  105.43  61.00 -90.00   50
;
_diffrn_measurement_device         'four-circle diffractometer'
_diffrn_measurement_device_type    'XtaLAB Synergy R, HyPix'
_diffrn_measurement_method         '\w scans'
_diffrn_orient_matrix_type        
 'CrysAlisPro convention (1999,Acta A55,543-557)'
_diffrn_orient_matrix_UB_11        0.0520143000
_diffrn_orient_matrix_UB_12        -0.0166592000
_diffrn_orient_matrix_UB_13        -0.0745772000
_diffrn_orient_matrix_UB_21        -0.1186077000
_diffrn_orient_matrix_UB_22        0.0256459000
_diffrn_orient_matrix_UB_23        -0.0464190000
_diffrn_orient_matrix_UB_31        0.2978010000
_diffrn_orient_matrix_UB_32        0.0130506000
_diffrn_orient_matrix_UB_33        -0.0037306000
_diffrn_radiation_monochromator    mirror
_diffrn_radiation_probe            x-ray
_diffrn_radiation_type             'Cu K\a'
_diffrn_radiation_wavelength       1.54184
_diffrn_source                     'Rotating-anode X-ray tube'
_diffrn_source_type                'PhotonJet R (Cu) X-ray Source'
_reflns_Friedel_coverage           0.633
_reflns_Friedel_fraction_full      0.667
_reflns_Friedel_fraction_max       0.619
_reflns_number_gt                  4383
_reflns_number_total               6424
_reflns_odcompleteness_completeness  99.91
_reflns_odcompleteness_iscentric   1
_reflns_odcompleteness_theta       66.97
_reflns_special_details
;
 Reflections were merged by SHELXL according to the crystal
 class for the calculation of statistics and refinement.
 
 Structure factors included contributions from the .fab file.
 
 _reflns_Friedel_fraction is defined as the number of unique
 Friedel pairs measured divided by the number that would be
 possible theoretically, ignoring centric projections and
 systematic absences.
;
_reflns_threshold_expression       'I > 2\s(I)'
_computing_cell_refinement         'CrysAlisPro 1.171.42.99a (Rigaku OD, 2023)'
_computing_data_collection         'CrysAlisPro 1.171.42.99a (Rigaku OD, 2023)'
_computing_data_reduction          'CrysAlisPro 1.171.42.99a (Rigaku OD, 2023)'
_computing_molecular_graphics      'Olex2 1.3 (Dolomanov et al., 2009)'
_computing_publication_material    'Olex2 1.3 (Dolomanov et al., 2009)'
_computing_structure_refinement    'SHELXL 2013/2 (Sheldrick, 2015)'
_computing_structure_solution      'SHELXT 2014/5 (Sheldrick, 2014)'
_refine_diff_density_max           1.211
_refine_diff_density_min           -1.038
_refine_diff_density_rms           0.121
_refine_ls_abs_structure_details
;
 Flack x determined using 1360 quotients [(I+)-(I-)]/[(I+)+(I-)]
 (Parsons and Flack (2004), Acta Cryst. A60, s61).
;
_refine_ls_abs_structure_Flack     0.08(4)
_refine_ls_extinction_coef         .
_refine_ls_extinction_method       none
_refine_ls_goodness_of_fit_ref     1.059
_refine_ls_hydrogen_treatment      constr
_refine_ls_matrix_type             full
_refine_ls_number_parameters       334
_refine_ls_number_reflns           6424
_refine_ls_number_restraints       74
_refine_ls_R_factor_all            0.1168
_refine_ls_R_factor_gt             0.0861
_refine_ls_restrained_S_all        1.078
_refine_ls_shift/su_max            0.002
_refine_ls_shift/su_mean           0.000
_refine_ls_structure_factor_coef   Fsqd
_refine_ls_weighting_details
;
 w=1/[\s^2^(Fo^2^)+(0.2000P)^2^]
 where P=(Fo^2^+2Fc^2^)/3
;
_refine_ls_weighting_scheme        calc
_refine_ls_wR_factor_gt            0.2440
_refine_ls_wR_factor_ref           0.2846
_refine_special_details
;
 ?
;
_olex2_refinement_description
;
1. Fixed Uiso
 At 1.2 times of:
  All C(H) groups
2. Uiso/Uaniso restraints and constraints
Uanis(C011) \\sim Ueq, Uanis(C012) \\sim Ueq, Uanis(C00Y) \\sim Ueq,
Uanis(C00Z) \\sim Ueq: with sigma of 0.01 and sigma for terminal atoms of 0.02
Uanis(C011) \\sim Ueq, Uanis(C00U) \\sim Ueq, Uanis(C00Q) \\sim Ueq,
Uanis(C00K) \\sim Ueq: with sigma of 0.01 and sigma for terminal atoms of 0.02
Uanis(C00R) \\sim Ueq, Uanis(C00I) \\sim Ueq, Uanis(C011) \\sim Ueq: with sigma
of 0.01 and sigma for terminal atoms of 0.02
Uanis(C011) \\sim Ueq: with sigma of 0.001 and sigma for terminal atoms of 0.002
Uanis(O00L) \\sim Ueq: with sigma of 0.001 and sigma for terminal atoms of 0.002
Uanis(C00W) \\sim Ueq, Uanis(C00O) \\sim Ueq: with sigma of 0.01 and sigma for
terminal atoms of 0.02
3. Others
 Fixed Sof: C00W(0.5) H00W(0.5) C00X(0.5) H00X(0.5) C00Y(0.5) H00Y(0.5)
 C00Z(0.5) H00Z(0.5)
4.a Aromatic/amide H refined with riding coordinates:
 C00E(H00E), C00F(H00F), C00H(H00H), C00I(H00I), C00K(H00K), C00N(H00N),
 C00P(H00P), C00Q(H00Q), C00R(H00R), C00T(H00T), C00U(H00U), C00V(H00V),
 C00W(H00W), C00X(H00X), C00Y(H00Y), C00Z(H00Z), C011(H011), C012(H012)
;
_atom_sites_solution_hydrogens     geom
_atom_sites_solution_primary       dual
_atom_sites_solution_secondary     ?
loop_
  _atom_site_label
  _atom_site_type_symbol
  _atom_site_fract_x
  _atom_site_fract_y
  _atom_site_fract_z
  _atom_site_U_iso_or_equiv
  _atom_site_adp_type
  _atom_site_occupancy
  _atom_site_site_symmetry_order
  _atom_site_calc_flag
  _atom_site_refinement_flags_posn
  _atom_site_refinement_flags_adp
  _atom_site_refinement_flags_occupancy
  _atom_site_disorder_assembly
  _atom_site_disorder_group
 Cu01 Cu 0.2579(2) 0.36965(2) 0.52353(10) 0.0560(5) Uani 1 1 d . . . . .
 O002 O 0.4880(15) 0.34211(12) 0.5803(4) 0.0591(18) Uani 1 1 d . . . . .
 O003 O 0.8866(14) 0.36555(12) 0.6027(5) 0.0578(16) Uani 1 1 d . . . . .
 N004 N -0.5950(18) 0.5969(2) 0.0828(6) 0.068(3) Uani 1 1 d . . . . .
 O005 O 0.1130(15) 0.39931(12) 0.4522(4) 0.060(2) Uani 1 1 d . . . . .
 N006 N 1.5943(15) 0.16396(13) 0.9620(4) 0.0461(18) Uani 1 1 d . . . . .
 C007 C 1.334(3) 0.2082(2) 0.8770(8) 0.077(4) Uani 1 1 d . . . . .
 C008 C 0.7277(18) 0.34469(18) 0.6147(6) 0.056(3) Uani 1 1 d . . . . .
 C009 C -0.387(2) 0.54863(18) 0.1623(7) 0.064(3) Uani 1 1 d . . . . .
 C00A C -0.260(3) 0.5238(2) 0.1980(8) 0.077(3) Uani 1 1 d . . . . .
 C00B C 1.027(2) 0.2736(2) 0.7508(8) 0.074(3) Uani 1 1 d . . . . .
 C00C C 0.125(2) 0.4274(2) 0.3430(6) 0.055(2) Uani 1 1 d . . . . .
 C00D C -0.157(3) 0.5017(3) 0.2253(10) 0.094(4) Uani 1 1 d . . . . .
 C00E C -0.592(3) 0.5644(2) 0.1913(6) 0.063(3) Uani 1 1 d . . . . .
 H00E H -0.6758 0.5594 0.2382 0.076 Uiso 1 1 calc R U . . .
 C00F C 1.560(2) 0.2139(2) 0.9283(8) 0.068(3) Uani 1 1 d . . . . .
 H00F H 1.6302 0.2330 0.9342 0.082 Uiso 1 1 calc R U . . .
 C00G C 1.213(3) 0.2317(2) 0.8330(8) 0.081(4) Uani 1 1 d . . . . .
 C00H C -0.683(3) 0.5893(2) 0.1488(8) 0.069(3) Uani 1 1 d . . . . .
 H00H H -0.8201 0.6013 0.1715 0.082 Uiso 1 1 calc R U . . .
 C00I C 1.259(3) 0.1796(3) 0.8678(8) 0.077(3) Uani 1 1 d . U . . .
 H00I H 1.1231 0.1743 0.8299 0.092 Uiso 1 1 calc R U . . .
 C00J C 0.820(2) 0.31990(16) 0.6628(6) 0.051(2) Uani 1 1 d . . . . .
 C00K C 1.122(3) 0.3016(2) 0.7590(7) 0.075(3) Uani 1 1 d . U . . .
 H00K H 1.2462 0.3058 0.8007 0.090 Uiso 1 1 calc R U . . .
 O00L O 0.423(3) 0.3885(3) 0.3618(8) 0.133(4) Uani 1 1 d . U . . .
 C00M C 0.219(3) 0.4030(2) 0.3870(8) 0.069(3) Uani 1 1 d . . . . .
 C00N C 1.380(3) 0.15919(18) 0.9124(7) 0.068(3) Uani 1 1 d . . . . .
 H00N H 1.3082 0.1401 0.9085 0.082 Uiso 1 1 calc R U . . .
 C00O C -0.066(3) 0.4768(2) 0.2671(7) 0.073(3) Uani 1 1 d . U . . .
 C00P C -0.398(2) 0.5795(2) 0.0522(7) 0.063(2) Uani 1 1 d . . . . .
 H00P H -0.3376 0.5843 0.0025 0.076 Uiso 1 1 calc R U . . .
 C00Q C 1.047(3) 0.3235(2) 0.7106(7) 0.081(3) Uani 1 1 d . U . . .
 H00Q H 1.1517 0.3410 0.7103 0.098 Uiso 1 1 calc R U . . .
 C00R C 1.678(2) 0.19172(15) 0.9695(6) 0.065(3) Uani 1 1 d . U . . .
 H00R H 1.8249 0.1961 1.0051 0.079 Uiso 1 1 calc R U . . .
 C00S C 1.110(3) 0.2509(3) 0.7996(9) 0.093(5) Uani 1 1 d . . . . .
 C00T C -0.278(2) 0.5561(2) 0.0846(7) 0.066(3) Uani 1 1 d . . . . .
 H00T H -0.1365 0.5451 0.0604 0.079 Uiso 1 1 calc R U . . .
 C00U C 0.809(3) 0.2713(2) 0.6948(9) 0.085(4) Uani 1 1 d . U . . .
 H00U H 0.7357 0.2527 0.6833 0.102 Uiso 1 1 calc R U . . .
 C00V C 0.707(3) 0.2933(2) 0.6588(9) 0.077(4) Uani 1 1 d . . . . .
 H00V H 0.5421 0.2906 0.6279 0.093 Uiso 1 1 calc R U . . .
 C00W C -0.116(4) 0.4398(3) 0.3561(14) 0.056(4) Uani 0.5 1 d . U P . .
 H00W H -0.2301 0.4317 0.3946 0.067 Uiso 0.5 1 calc R U P . .
 C00X C 0.027(6) 0.4489(5) 0.3882(14) 0.065(6) Uani 0.5 1 d . . P . .
 H00X H 0.0144 0.4472 0.4419 0.078 Uiso 0.5 1 calc R U P . .
 C00Y C -0.219(5) 0.4640(5) 0.3176(15) 0.067(5) Uani 0.5 1 d . U P . .
 H00Y H -0.4014 0.4713 0.3283 0.080 Uiso 0.5 1 calc R U P . .
 C00Z C -0.052(6) 0.4734(5) 0.3487(15) 0.078(6) Uani 0.5 1 d . U P . .
 H00Z H -0.1033 0.4897 0.3783 0.093 Uiso 0.5 1 calc R U P . .
 C011 C 0.070(4) 0.4587(4) 0.2274(13) 0.120(5) Uani 1 1 d . U . . .
 H011 H 0.0983 0.4606 0.1742 0.143 Uiso 1 1 calc R U . . .
 C012 C 0.179(7) 0.4344(6) 0.2744(17) 0.177(10) Uani 1 1 d . U . . .
 H012 H 0.3097 0.4221 0.2498 0.213 Uiso 1 1 calc R U . . .

loop_
  _atom_site_aniso_label
  _atom_site_aniso_U_11
  _atom_site_aniso_U_22
  _atom_site_aniso_U_33
  _atom_site_aniso_U_23
  _atom_site_aniso_U_13
  _atom_site_aniso_U_12
 Cu01 0.0609(8) 0.0257(5) 0.0801(8) -0.0029(6) -0.0331(6) -0.0003(5)
 O002 0.063(4) 0.028(3) 0.086(5) -0.001(3) -0.024(3) -0.018(3)
 O003 0.047(4) 0.042(3) 0.083(4) 0.004(3) -0.019(3) -0.005(3)
 N004 0.039(5) 0.077(6) 0.087(7) -0.030(5) -0.006(4) 0.009(4)
 O005 0.073(5) 0.026(3) 0.080(5) 0.033(3) -0.021(4) 0.003(3)
 N006 0.045(4) 0.020(3) 0.072(5) 0.013(3) -0.024(3) -0.006(2)
 C007 0.086(8) 0.045(5) 0.100(9) 0.034(5) -0.027(7) -0.021(5)
 C008 0.030(4) 0.036(4) 0.099(7) 0.016(4) -0.044(4) -0.007(3)
 C009 0.062(6) 0.025(4) 0.106(8) 0.016(4) -0.003(6) 0.020(4)
 C00A 0.073(7) 0.039(5) 0.119(9) 0.037(6) -0.010(6) 0.026(5)
 C00B 0.053(6) 0.060(6) 0.108(9) 0.022(6) -0.007(6) 0.006(5)
 C00C 0.050(5) 0.042(4) 0.072(6) 0.007(4) -0.015(4) 0.018(4)
 C00D 0.074(8) 0.057(6) 0.151(13) 0.056(7) 0.005(8) 0.011(5)
 C00E 0.073(7) 0.051(5) 0.067(6) 0.011(4) 0.011(5) 0.037(5)
 C00F 0.048(6) 0.039(4) 0.117(9) -0.010(5) -0.027(5) -0.004(4)
 C00G 0.087(8) 0.047(5) 0.108(9) 0.048(6) -0.030(7) -0.006(5)
 C00H 0.056(6) 0.060(6) 0.089(8) 0.004(5) -0.020(6) 0.006(5)
 C00I 0.064(7) 0.074(6) 0.091(7) -0.009(5) -0.020(6) 0.002(5)
 C00J 0.048(5) 0.025(3) 0.078(6) 0.013(4) -0.017(4) 0.009(3)
 C00K 0.075(6) 0.053(5) 0.096(7) 0.024(5) -0.039(5) -0.010(5)
 O00L 0.134(5) 0.131(5) 0.134(5) 0.003(3) 0.004(3) 0.003(3)
 C00M 0.060(6) 0.048(5) 0.099(9) 0.012(5) -0.015(6) 0.010(5)
 C00N 0.080(7) 0.028(4) 0.094(7) -0.002(4) -0.052(6) -0.014(4)
 C00O 0.071(6) 0.051(5) 0.097(7) 0.026(5) -0.016(5) 0.032(4)
 C00P 0.059(6) 0.051(5) 0.080(7) 0.012(4) -0.005(5) 0.010(4)
 C00Q 0.094(8) 0.059(5) 0.090(7) 0.025(5) -0.038(6) -0.023(5)
 C00R 0.084(6) 0.016(3) 0.096(6) 0.028(3) -0.035(5) 0.000(3)
 C00S 0.094(9) 0.057(6) 0.127(11) 0.043(7) -0.047(8) 0.004(6)
 C00T 0.063(6) 0.045(4) 0.090(7) 0.020(5) 0.001(5) 0.020(4)
 C00U 0.092(8) 0.045(5) 0.115(8) 0.025(5) -0.057(6) 0.003(5)
 C00V 0.073(8) 0.037(5) 0.120(10) 0.012(5) -0.047(7) 0.009(5)
 C00W 0.052(9) 0.021(6) 0.094(10) -0.005(7) -0.006(8) -0.010(6)
 C00X 0.076(16) 0.055(11) 0.064(12) -0.004(10) 0.027(11) -0.008(11)
 C00Y 0.062(10) 0.053(8) 0.086(10) 0.018(8) 0.001(9) 0.004(8)
 C00Z 0.092(12) 0.047(8) 0.094(11) -0.016(8) -0.015(10) 0.015(8)
 C011 0.120(6) 0.120(6) 0.119(6) 0.0001(13) 0.0028(13) 0.0004(13)
 C012 0.190(15) 0.167(14) 0.176(15) 0.014(11) 0.016(11) 0.023(11)

_geom_special_details
;
 All esds (except the esd in the dihedral angle between two l.s. planes)
 are estimated using the full covariance matrix.  The cell esds are taken
 into account individually in the estimation of esds in distances, angles
 and torsion angles; correlations between esds in cell parameters are only
 used when they are defined by crystal symmetry.  An approximate (isotropic)
 treatment of cell esds is used for estimating esds involving l.s. planes.
;
loop_
  _geom_bond_atom_site_label_1
  _geom_bond_atom_site_label_2
  _geom_bond_distance
  _geom_bond_site_symmetry_2
  _geom_bond_publ_flag
 Cu01 O002 1.940(7) . ?
 Cu01 O003 2.272(8) 1_455 ?
 Cu01 N004 1.984(12) 2_665 ?
 Cu01 O005 1.972(5) . ?
 Cu01 N006 2.038(6) 4_354 ?
 O002 C008 1.283(10) . ?
 O003 Cu01 2.272(8) 1_655 ?
 O003 C008 1.245(11) . ?
 N004 Cu01 1.983(12) 2_464 ?
 N004 C00H 1.288(17) . ?
 N004 C00P 1.354(14) . ?
 O005 C00M 1.271(16) . ?
 N006 Cu01 2.038(6) 4_655 ?
 N006 C00N 1.345(12) . ?
 N006 C00R 1.350(10) . ?
 C007 C00F 1.412(17) . ?
 C007 C00G 1.449(15) . ?
 C007 C00I 1.379(16) . ?
 C008 C00J 1.485(11) . ?
 C009 C00A 1.437(11) . ?
 C009 C00E 1.328(14) . ?
 C009 C00T 1.506(17) . ?
 C00A C00D 1.223(14) . ?
 C00B C00K 1.377(15) . ?
 C00B C00S 1.408(15) . ?
 C00B C00U 1.415(17) . ?
 C00C C00M 1.433(13) . ?
 C00C C00W 1.31(2) . ?
 C00C C00X 1.36(2) . ?
 C00C C012 1.28(3) . ?
 C00D C00O 1.431(13) . ?
 C00E H00E 0.9500 . ?
 C00E C00H 1.432(14) . ?
 C00F H00F 0.9500 . ?
 C00F C00R 1.366(13) . ?
 C00G C00S 1.164(15) . ?
 C00H H00H 0.9500 . ?
 C00I H00I 0.9500 . ?
 C00I C00N 1.346(16) . ?
 C00J C00Q 1.362(15) . ?
 C00J C00V 1.347(13) . ?
 C00K H00K 0.9500 . ?
 C00K C00Q 1.368(14) . ?
 O00L C00M 1.268(18) . ?
 C00N H00N 0.9500 . ?
 C00O C00Y 1.30(3) . ?
 C00O C00Z 1.44(3) . ?
 C00O C011 1.27(2) . ?
 C00P H00P 0.9500 . ?
 C00P C00T 1.341(13) . ?
 C00Q H00Q 0.9500 . ?
 C00R H00R 0.9500 . ?
 C00T H00T 0.9500 . ?
 C00U H00U 0.9500 . ?
 C00U C00V 1.289(14) . ?
 C00V H00V 0.9500 . ?
 C00W H00W 0.9500 . ?
 C00W C00Y 1.39(3) . ?
 C00X H00X 0.9500 . ?
 C00X C00Z 1.38(3) . ?
 C00Y H00Y 0.9500 . ?
 C00Z H00Z 0.9500 . ?
 C011 H011 0.9500 . ?
 C011 C012 1.48(3) . ?
 C012 H012 0.9500 . ?

loop_
  _geom_angle_atom_site_label_1
  _geom_angle_atom_site_label_2
  _geom_angle_atom_site_label_3
  _geom_angle
  _geom_angle_site_symmetry_1
  _geom_angle_site_symmetry_3
  _geom_angle_publ_flag
 O002 Cu01 O003 93.8(3) . 1_455 ?
 O002 Cu01 N004 93.1(3) . 2_665 ?
 O002 Cu01 O005 165.6(3) . . ?
 O002 Cu01 N006 88.6(2) . 4_354 ?
 N004 Cu01 O003 90.8(3) 2_665 1_455 ?
 N004 Cu01 N006 178.1(4) 2_665 4_354 ?
 O005 Cu01 O003 100.5(3) . 1_455 ?
 O005 Cu01 N004 84.5(3) . 2_665 ?
 O005 Cu01 N006 94.1(3) . 4_354 ?
 N006 Cu01 O003 88.2(3) 4_354 1_455 ?
 C008 O002 Cu01 131.7(5) . . ?
 C008 O003 Cu01 130.3(7) . 1_655 ?
 C00H N004 Cu01 124.7(8) . 2_464 ?
 C00H N004 C00P 115.5(11) . . ?
 C00P N004 Cu01 119.8(9) . 2_464 ?
 C00M O005 Cu01 121.8(7) . . ?
 C00N N006 Cu01 119.6(5) . 4_655 ?
 C00N N006 C00R 115.8(7) . . ?
 C00R N006 Cu01 124.6(6) . 4_655 ?
 C00F C007 C00G 119.3(10) . . ?
 C00I C007 C00F 116.4(11) . . ?
 C00I C007 C00G 124.1(12) . . ?
 O002 C008 C00J 116.5(7) . . ?
 O003 C008 O002 121.7(7) . . ?
 O003 C008 C00J 121.5(7) . . ?
 C00A C009 C00T 115.5(9) . . ?
 C00E C009 C00A 125.4(12) . . ?
 C00E C009 C00T 119.1(8) . . ?
 C00D C00A C009 176.6(16) . . ?
 C00K C00B C00S 123.5(12) . . ?
 C00K C00B C00U 112.2(10) . . ?
 C00S C00B C00U 123.7(11) . . ?
 C00W C00C C00M 121.0(13) . . ?
 C00W C00C C00X 42.6(13) . . ?
 C00X C00C C00M 111.7(14) . . ?
 C012 C00C C00M 129.9(16) . . ?
 C012 C00C C00W 104.3(18) . . ?
 C012 C00C C00X 116.2(18) . . ?
 C00A C00D C00O 171.0(16) . . ?
 C009 C00E H00E 121.4 . . ?
 C009 C00E C00H 117.2(11) . . ?
 C00H C00E H00E 121.4 . . ?
 C007 C00F H00F 120.2 . . ?
 C00R C00F C007 119.6(9) . . ?
 C00R C00F H00F 120.2 . . ?
 C00S C00G C007 177.7(19) . . ?
 N004 C00H C00E 126.2(11) . . ?
 N004 C00H H00H 116.9 . . ?
 C00E C00H H00H 116.9 . . ?
 C007 C00I H00I 120.0 . . ?
 C00N C00I C007 120.0(12) . . ?
 C00N C00I H00I 120.0 . . ?
 C00Q C00J C008 118.4(8) . . ?
 C00V C00J C008 124.3(9) . . ?
 C00V C00J C00Q 117.1(9) . . ?
 C00B C00K H00K 118.2 . . ?
 C00Q C00K C00B 123.5(10) . . ?
 C00Q C00K H00K 118.2 . . ?
 O005 C00M C00C 117.9(10) . . ?
 O00L C00M O005 124.2(11) . . ?
 O00L C00M C00C 117.4(13) . . ?
 N006 C00N C00I 124.7(9) . . ?
 N006 C00N H00N 117.7 . . ?
 C00I C00N H00N 117.7 . . ?
 C00D C00O C00Z 127.3(14) . . ?
 C00Y C00O C00D 123.4(14) . . ?
 C00Y C00O C00Z 44.5(15) . . ?
 C011 C00O C00D 113.6(15) . . ?
 C011 C00O C00Y 111.8(16) . . ?
 C011 C00O C00Z 117.3(15) . . ?
 N004 C00P H00P 116.5 . . ?
 C00T C00P N004 127.0(11) . . ?
 C00T C00P H00P 116.5 . . ?
 C00J C00Q C00K 118.9(9) . . ?
 C00J C00Q H00Q 120.5 . . ?
 C00K C00Q H00Q 120.5 . . ?
 N006 C00R C00F 123.2(9) . . ?
 N006 C00R H00R 118.4 . . ?
 C00F C00R H00R 118.4 . . ?
 C00G C00S C00B 169.7(18) . . ?
 C009 C00T H00T 122.6 . . ?
 C00P C00T C009 114.9(9) . . ?
 C00P C00T H00T 122.6 . . ?
 C00B C00U H00U 118.5 . . ?
 C00V C00U C00B 123.0(11) . . ?
 C00V C00U H00U 118.5 . . ?
 C00J C00V H00V 118.3 . . ?
 C00U C00V C00J 123.4(11) . . ?
 C00U C00V H00V 118.3 . . ?
 C00C C00W H00W 117.7 . . ?
 C00C C00W C00Y 124.7(19) . . ?
 C00Y C00W H00W 117.7 . . ?
 C00C C00X H00X 123.1 . . ?
 C00C C00X C00Z 114(2) . . ?
 C00Z C00X H00X 123.1 . . ?
 C00O C00Y C00W 120(2) . . ?
 C00O C00Y H00Y 119.9 . . ?
 C00W C00Y H00Y 119.9 . . ?
 C00O C00Z H00Z 116.7 . . ?
 C00X C00Z C00O 126.6(18) . . ?
 C00X C00Z H00Z 116.7 . . ?
 C00O C011 H011 124.1 . . ?
 C00O C011 C012 112(2) . . ?
 C012 C011 H011 124.1 . . ?
 C00C C012 C011 130(2) . . ?
 C00C C012 H012 115.1 . . ?
 C011 C012 H012 115.1 . . ?

loop_
  _geom_torsion_atom_site_label_1
  _geom_torsion_atom_site_label_2
  _geom_torsion_atom_site_label_3
  _geom_torsion_atom_site_label_4
  _geom_torsion
  _geom_torsion_site_symmetry_1
  _geom_torsion_site_symmetry_2
  _geom_torsion_site_symmetry_3
  _geom_torsion_site_symmetry_4
  _geom_torsion_publ_flag
 Cu01 O002 C008 O003 -16.1(17) . . . . ?
 Cu01 O002 C008 C00J 170.7(7) . . . . ?
 Cu01 O003 C008 O002 -96.2(11) 1_655 . . . ?
 Cu01 O003 C008 C00J 76.7(13) 1_655 . . . ?
 Cu01 N004 C00H C00E 176.4(9) 2_464 . . . ?
 Cu01 N004 C00P C00T -179.8(9) 2_464 . . . ?
 Cu01 O005 C00M C00C -172.0(7) . . . . ?
 Cu01 O005 C00M O00L -0.4(17) . . . . ?
 Cu01 N006 C00N C00I -178.6(11) 4_655 . . . ?
 Cu01 N006 C00R C00F -178.8(10) 4_655 . . . ?
 O002 C008 C00J C00Q -168.7(12) . . . . ?
 O002 C008 C00J C00V 15.9(18) . . . . ?
 O003 C008 C00J C00Q 18.1(18) . . . . ?
 O003 C008 C00J C00V -157.3(13) . . . . ?
 N004 C00P C00T C009 2.0(17) . . . . ?
 C007 C00F C00R N006 2(2) . . . . ?
 C007 C00I C00N N006 -7(2) . . . . ?
 C008 C00J C00Q C00K 175.3(12) . . . . ?
 C008 C00J C00V C00U 172.1(15) . . . . ?
 C009 C00E C00H N004 4.4(19) . . . . ?
 C00A C009 C00E C00H 177.1(12) . . . . ?
 C00A C009 C00T C00P -179.6(11) . . . . ?
 C00B C00K C00Q C00J 16(2) . . . . ?
 C00B C00U C00V C00J 10(3) . . . . ?
 C00C C00W C00Y C00O -3(4) . . . . ?
 C00C C00X C00Z C00O 7(4) . . . . ?
 C00D C00O C00Y C00W 179.9(19) . . . . ?
 C00D C00O C00Z C00X 178(2) . . . . ?
 C00D C00O C011 C012 175.5(16) . . . . ?
 C00E C009 C00T C00P 2.3(17) . . . . ?
 C00F C007 C00I C00N 7(2) . . . . ?
 C00G C007 C00F C00R -179.3(13) . . . . ?
 C00G C007 C00I C00N -178.7(15) . . . . ?
 C00H N004 C00P C00T -2.9(17) . . . . ?
 C00I C007 C00F C00R -5(2) . . . . ?
 C00K C00B C00S C00G -84(9) . . . . ?
 C00K C00B C00U C00V -3(2) . . . . ?
 C00M C00C C00W C00Y 178.1(19) . . . . ?
 C00M C00C C00X C00Z 177.0(19) . . . . ?
 C00M C00C C012 C011 176.0(19) . . . . ?
 C00N N006 C00R C00F -1.8(17) . . . . ?
 C00O C011 C012 C00C 11(4) . . . . ?
 C00P N004 C00H C00E -0.4(17) . . . . ?
 C00Q C00J C00V C00U -3(2) . . . . ?
 C00R N006 C00N C00I 4.2(19) . . . . ?
 C00S C00B C00K C00Q 178.5(15) . . . . ?
 C00S C00B C00U C00V 168.9(17) . . . . ?
 C00T C009 C00E C00H -5.0(18) . . . . ?
 C00U C00B C00K C00Q -10(2) . . . . ?
 C00U C00B C00S C00G 105(8) . . . . ?
 C00V C00J C00Q C00K -9(2) . . . . ?
 C00W C00C C00M O005 -21.9(19) . . . . ?
 C00W C00C C00M O00L 165.9(15) . . . . ?
 C00W C00C C00X C00Z -70(3) . . . . ?
 C00W C00C C012 C011 21(3) . . . . ?
 C00X C00C C00M O005 24.9(18) . . . . ?
 C00X C00C C00M O00L -147.3(17) . . . . ?
 C00X C00C C00W C00Y 89(2) . . . . ?
 C00X C00C C012 C011 -23(4) . . . . ?
 C00Y C00O C00Z C00X 75(3) . . . . ?
 C00Y C00O C011 C012 -39(2) . . . . ?
 C00Z C00O C00Y C00W -69(2) . . . . ?
 C00Z C00O C011 C012 10(3) . . . . ?
 C011 C00O C00Y C00W 39(3) . . . . ?
 C011 C00O C00Z C00X -19(4) . . . . ?
 C012 C00C C00M O005 -173(2) . . . . ?
 C012 C00C C00M O00L 15(3) . . . . ?
 C012 C00C C00W C00Y -24(3) . . . . ?
 C012 C00C C00X C00Z 12(3) . . . . ?

_smtbx_masks_special_details       ?
loop_
  _smtbx_masks_void_nr
  _smtbx_masks_void_average_x
  _smtbx_masks_void_average_y
  _smtbx_masks_void_average_z
  _smtbx_masks_void_volume
  _smtbx_masks_void_count_electrons
  _smtbx_masks_void_content
 1 -0.598 -0.124 0.012 480.8 142.8 ?
 2 -0.929 0.124 0.512 480.8 142.9 ?
 3 -0.951 0.376 0.012 480.8 142.8 ?
 4 0.129 0.624 0.512 480.8 142.9 ?

_smtbx_masks_void_probe_radius     1.2
_smtbx_masks_void_truncation_radius  1.2
_shelx_res_file
;
TITL p2020427c5_auto_b.res in Cc
REM Old TITL P2020427C5_auto in C2/c
REM SHELXT solution in Cc
REM R1 0.289, Rweak 0.033, Alpha 0.019, Orientation as input
REM Flack x = 0.366 ( 0.028 ) from Parsons' quotients
REM Formula found by SHELXT: C17 N13 O8 Br
CELL 1.54184 4.7427 46.285 17.5523 90 91.11 90
ZERR 4 0.0003 0.0026 0.002 0 0.008 0
LATT -7
SYMM +X,-Y,0.5+Z
SFAC C H Cu N O
UNIT 112 64 4 8 16
ISOR 0.01 0.02 C011 C012 C00Y C00Z
ISOR 0.01 0.02 C011 C00U C00Q C00K
ISOR 0.01 0.02 C00R C00I C011
ISOR 0.001 0.002 C011
ISOR 0.001 0.002 O00L
ISOR 0.01 0.02 C00W C00O

L.S. 50
PLAN  5
SIZE 0.12 0.08 0.09
TEMP -173
CONF
FREE C00W H00X
FREE C00Y C00X
FREE C00Z C00W
FREE C00Z C00Y
FREE C00X C00W
FREE C00X H00W
FREE C012 C00W
BOND $H
LIST 6
MORE -1
ABIN
fmap 2
acta
OMIT 1 47 -9
REM <olex2.extras>
REM <HklSrc "%.\\P2020427C5_auto.hkl">
REM </olex2.extras>

WGHT    0.200000
FVAR       0.28724
CU01  3    0.257860    0.369648    0.523534    11.00000    0.06095    0.02572 =
         0.08009   -0.00287   -0.03309   -0.00034
O002  5    0.487979    0.342112    0.580266    11.00000    0.06257    0.02758 =
         0.08610   -0.00126   -0.02400   -0.01782
O003  5    0.886573    0.365553    0.602699    11.00000    0.04725    0.04235 =
         0.08296    0.00404   -0.01896   -0.00458
N004  4   -0.594972    0.596916    0.082755    11.00000    0.03897    0.07740 =
         0.08707   -0.02985   -0.00564    0.00924
O005  5    0.112951    0.399313    0.452248    11.00000    0.07297    0.02576 =
         0.08041    0.03321   -0.02083    0.00283
N006  4    1.594335    0.163956    0.962018    11.00000    0.04502    0.02004 =
         0.07214    0.01301   -0.02421   -0.00566
C007  1    1.334047    0.208180    0.876987    11.00000    0.08566    0.04456 =
         0.09956    0.03441   -0.02694   -0.02109
C008  1    0.727714    0.344686    0.614716    11.00000    0.03035    0.03594 =
         0.09870    0.01588   -0.04419   -0.00685
C009  1   -0.386638    0.548631    0.162275    11.00000    0.06166    0.02505 =
         0.10620    0.01588   -0.00332    0.01968
C00A  1   -0.259569    0.523772    0.197953    11.00000    0.07335    0.03870 =
         0.11860    0.03664   -0.00955    0.02630
C00B  1    1.027222    0.273610    0.750758    11.00000    0.05277    0.05954 =
         0.10810    0.02172   -0.00657    0.00600
C00C  1    0.125317    0.427406    0.343008    11.00000    0.04991    0.04229 =
         0.07247    0.00747   -0.01483    0.01797
C00D  1   -0.157440    0.501736    0.225275    11.00000    0.07381    0.05664 =
         0.15057    0.05607    0.00509    0.01136
C00E  1   -0.592210    0.564425    0.191279    11.00000    0.07258    0.05060 =
         0.06744    0.01104    0.01139    0.03746
AFIX  43
H00E  2   -0.675841    0.559441    0.238236    11.00000   -1.20000
AFIX   0
C00F  1    1.560119    0.213874    0.928332    11.00000    0.04795    0.03893 =
         0.11745   -0.00969   -0.02695   -0.00437
AFIX  43
H00F  2    1.630170    0.232989    0.934240    11.00000   -1.20000
AFIX   0
C00G  1    1.212672    0.231723    0.832951    11.00000    0.08705    0.04731 =
         0.10752    0.04781   -0.03048   -0.00601
C00H  1   -0.682572    0.589288    0.148800    11.00000    0.05599    0.06041 =
         0.08889    0.00427   -0.01995    0.00613
AFIX  43
H00H  2   -0.820113    0.601289    0.171472    11.00000   -1.20000
AFIX   0
C00I  1    1.259388    0.179569    0.867761    11.00000    0.06431    0.07414 =
         0.09127   -0.00872   -0.02009    0.00166
AFIX  43
H00I  2    1.123066    0.174252    0.829945    11.00000   -1.20000
AFIX   0
C00J  1    0.820390    0.319902    0.662760    11.00000    0.04805    0.02487 =
         0.07834    0.01350   -0.01659    0.00868
C00K  1    1.122042    0.301577    0.759044    11.00000    0.07487    0.05323 =
         0.09557    0.02355   -0.03896   -0.01027
AFIX  43
H00K  2    1.246150    0.305847    0.800663    11.00000   -1.20000
AFIX   0
O00L  5    0.423421    0.388492    0.361771    11.00000    0.13373    0.13118 =
         0.13382    0.00314    0.00428    0.00268
C00M  1    0.218593    0.403000    0.386963    11.00000    0.05956    0.04780 =
         0.09936    0.01229   -0.01515    0.00982
C00N  1    1.379840    0.159188    0.912382    11.00000    0.07981    0.02771 =
         0.09415   -0.00174   -0.05232   -0.01361
AFIX  43
H00N  2    1.308173    0.140066    0.908527    11.00000   -1.20000
AFIX   0
C00O  1   -0.066245    0.476793    0.267147    11.00000    0.07067    0.05075 =
         0.09709    0.02553   -0.01561    0.03188
C00P  1   -0.397805    0.579464    0.052217    11.00000    0.05854    0.05085 =
         0.07956    0.01223   -0.00539    0.01038
AFIX  43
H00P  2   -0.337555    0.584274    0.002496    11.00000   -1.20000
AFIX   0
C00Q  1    1.047176    0.323540    0.710585    11.00000    0.09352    0.05884 =
         0.09041    0.02522   -0.03776   -0.02281
AFIX  43
H00Q  2    1.151690    0.341048    0.710295    11.00000   -1.20000
AFIX   0
C00R  1    1.677507    0.191719    0.969469    11.00000    0.08359    0.01587 =
         0.09560    0.02762   -0.03523    0.00001
AFIX  43
H00R  2    1.824891    0.196070    1.005061    11.00000   -1.20000
AFIX   0
C00S  1    1.109503    0.250857    0.799602    11.00000    0.09415    0.05675 =
         0.12730    0.04299   -0.04715    0.00398
C00T  1   -0.278409    0.556118    0.084612    11.00000    0.06275    0.04544 =
         0.08996    0.01954    0.00050    0.01999
AFIX  43
H00T  2   -0.136456    0.545145    0.060426    11.00000   -1.20000
AFIX   0
C00U  1    0.809413    0.271280    0.694822    11.00000    0.09248    0.04513 =
         0.11486    0.02488   -0.05696    0.00327
AFIX  43
H00U  2    0.735673    0.252669    0.683299    11.00000   -1.20000
AFIX   0
C00V  1    0.706622    0.293271    0.658817    11.00000    0.07290    0.03666 =
         0.12035    0.01192   -0.04711    0.00925
AFIX  43
H00V  2    0.542123    0.290555    0.627902    11.00000   -1.20000
AFIX   0
C00W  1   -0.116228    0.439806    0.356060    10.50000    0.05230    0.02145 =
         0.09399   -0.00511   -0.00551   -0.00989
AFIX  43
H00W  2   -0.230083    0.431720    0.394561    10.50000   -1.20000
AFIX   0
C00X  1    0.026972    0.448946    0.388173    10.50000    0.07623    0.05534 =
         0.06379   -0.00435    0.02662   -0.00807
AFIX  43
H00X  2    0.014354    0.447245    0.441937    10.50000   -1.20000
AFIX   0
C00Y  1   -0.218887    0.464050    0.317552    10.50000    0.06196    0.05255 =
         0.08589    0.01826    0.00124    0.00360
AFIX  43
H00Y  2   -0.401392    0.471266    0.328273    10.50000   -1.20000
AFIX   0
C00Z  1   -0.052420    0.473403    0.348704    10.50000    0.09153    0.04696 =
         0.09411   -0.01593   -0.01541    0.01517
AFIX  43
H00Z  2   -0.103311    0.489719    0.378260    10.50000   -1.20000
AFIX   0
C011  1    0.070117    0.458700    0.227414    11.00000    0.11960    0.11954 =
         0.11940    0.00006    0.00279    0.00044
AFIX  43
H011  2    0.098322    0.460559    0.174202    11.00000   -1.20000
AFIX   0
C012  1    0.179475    0.434371    0.274440    11.00000    0.19033    0.16665 =
         0.17599    0.01362    0.01649    0.02295
AFIX  43
H012  2    0.309729    0.422097    0.249750    11.00000   -1.20000
AFIX   0
HKLF 4

REM  p2020427c5_auto_b.res in Cc
REM R1 =  0.0861 for    4383 Fo > 4sig(Fo)  and  0.1168 for all    6424 data
REM    334 parameters refined using     74 restraints

END

WGHT      0.2000      0.0000

REM Highest difference peak  1.211,  deepest hole -1.038,  1-sigma level  0.121
Q1    1   0.0406  0.3814  0.5101  11.00000  0.05    0.69
Q2    1   0.4578  0.3815  0.5434  11.00000  0.05    0.66
Q3    1   0.4776  0.3925  0.3821  11.00000  0.05    0.63
Q4    1   1.2814  0.1322  0.9330  11.00000  0.05    0.62
Q5    1  -0.0181  0.5490  0.0448  11.00000  0.05    0.60
;
_shelx_res_checksum                31051
_shelx_hkl_file
;
   0   0  -1    0.36    0.88
   0   0   1    0.39    0.66
   0   0  -2 1301.01   28.91
   0   0   2 1377.51   28.80
   0   0  -3    1.08    2.90
   0   0   3   -0.16    2.10
   0   0  -4   48.50    4.55
   0   0  -5   -1.09    4.55
   0   0  -6 1137.17   26.95
   0   0  -7    0.90    4.87
   0   0  -8   46.07    6.18
   0   0  -9   -0.23    5.22
   0   0 -10   16.01    5.96
   0   0 -11    2.98    3.30
   0   0  12  108.90    6.03
   0   0 -12  131.49    6.11
   0   0  13   -2.56    4.22
   0   0 -13   -2.10    3.97
   0   0 -13    2.33    7.17
   0   0 -14  123.15   10.69
   0   0 -14  127.38    6.82
   0   0  14   99.18    5.86
   0   0  15    0.36    3.75
   0   0 -15   -4.83    7.73
   0   0 -15   37.82   20.48
   0   0 -15   32.60   38.07
   0   0  15    3.22    4.74
   0   0 -15    0.78    4.70
   0   0 -16   45.87    9.40
   0   0 -16   71.65   27.15
   0   0 -16   60.77    6.03
   0   0  16   40.97    4.59
   0   0 -16   20.12   14.58
   0   0 -17    1.04    4.88
   0   0  17    0.64    3.50
   0   0 -18    6.93    7.12
   0   0 -18   13.61    5.08
   0   0 -19    1.48    5.44
   0   0 -19    0.10    4.43
   0   0 -20    0.84    4.53
   0   0 -20   -0.49    3.98
   0   0 -21   -0.11    3.68
   0   0 -21   -1.46    3.27
   0   0 -22    0.29    2.62
   0   2   0    4.81    0.80
   0  -2  -1 3509.06   74.16
   0  -2   1 3530.49   74.09
   0  -2  -1 3529.76   74.04
   0  -2   2   34.22    1.82
   0  -2  -2   36.89    2.24
   0  -2   3  176.63    4.89
   0  -2  -3  172.42    5.33
   0  -2   4   60.75    3.70
   0   2  -4   72.35    4.87
   0  -2  -4   70.47    4.73
   0  -2   5  104.13    4.91
   0   2  -5  120.12    6.24
   0  -2  -5  117.12    5.90
   0   2  -6  146.26    7.13
   0  -2  -6  143.39    6.61
   0  -2  -7   91.31    6.21
   0   2  -7   86.66    6.60
   0   2  -8   18.55    5.96
   0  -2  -8   13.99    5.21
   0   2  -9    5.12    5.78
   0  -2  -9    0.44    5.21
   0  -2 -10   18.41    6.49
   0   2 -10    6.60    5.87
   0  -2 -11   51.69    4.41
   0   2 -11   56.68    4.37
   0  -2 -12   -0.72    6.84
   0  -2 -12   -0.79    3.77
   0   2 -12    1.99    3.67
   0  -2  12   -0.51    3.88
   0   2  12    2.49    4.11
   0  -2  13  106.28    6.24
   0   2  13  111.47    6.58
   0   2  13  113.63    5.91
   0  -2 -13  163.35   10.62
   0   2 -13  172.69   10.91
   0  -2 -13  138.78    6.62
   0   2 -13  138.02    6.58
   0   2  14   -2.05    4.66
   0  -2  14   -3.84    4.51
   0   2  14    0.71    3.93
   0  -2  14    1.14    3.95
   0  -2  14    4.69    4.77
   0   2 -14   -3.88    7.57
   0  -2 -14    0.62    7.40
   0  -2 -14    0.05    4.32
   0   2 -14    3.58    4.44
   0  -2 -15   65.64   19.76
   0   2  15   42.22    5.84
   0   2  15   60.64    5.11
   0  -2  15   55.14    5.11
   0  -2  15   82.17    5.14
   0  -2 -15   71.77    9.58
   0   2 -15   64.71    9.73
   0   2 -15   73.46    6.17
   0  -2 -15   72.26    6.25
   0  -2 -15   51.33   36.79
   0   2  16   -4.32    4.81
   0  -2 -16   -5.84    7.57
   0   2 -16    1.12    7.51
   0  -2  16   -0.07    4.11
   0  -2  16    0.87    3.74
   0   2  16   -1.22    3.62
   0   2 -16    1.28    4.83
   0  -2 -16    3.52    4.77
   0  -2 -17   30.56    5.36
   0   2 -17   29.11    5.40
   0  -2  17   32.87    4.28
   0  -2  17   25.04    3.97
   0   2  17   24.88    3.98
   0  -2 -18    5.15    4.87
   0   2 -18   -0.55    4.70
   0  -2  18   -0.26    3.77
   0  -2 -18    3.24    6.86
   0   2  18    2.79    3.14
   0   2 -19    3.75    4.43
   0  -2 -19    3.08    4.40
   0  -2  19    3.65    3.37
   0  -2 -19   -3.11    5.38
   0  -2 -20   -0.83    4.47
   0   2 -20    2.11    3.91
   0  -2 -20   -1.45    3.93
   0  -2 -21   -1.15    3.29
   0   2 -21    1.97    3.33
   0  -2 -21    1.67    3.66
   0  -2 -22   -0.43    2.54
   0   4   0 2580.46   54.46
   0   4   0 2601.87   54.50
   0   4   0 2564.10   54.24
   0  -4  -1  195.34    4.83
   0   4  -1  190.73    5.00
   0  -4  -2 2265.21   47.55
   0  -4   2 2202.48   47.36
   0  -4  -3 1658.61   35.16
   0  -4  -3 1615.79   35.43
   0  -4   3 1611.52   35.10
   0  -4  -4 1493.21   32.16
   0  -4   4 1413.86   31.95
   0   4  -4 1478.31   32.72
   0   4  -5  120.93    6.34
   0  -4  -5  117.11    5.44
   0  -4   5  104.96    4.67
   0   4  -6  139.01    7.24
   0  -4  -6  135.26    6.27
   0  -4   6  126.80    5.44
   0   4  -7  225.18    9.35
   0  -4  -7  213.57    8.43
   0  -4  -8   25.40    5.14
   0   4  -8   30.27    6.21
   0  -4  -8   35.43    6.19
   0   4  -9   76.96    7.52
   0  -4  -9   96.83    7.45
   0   4 -10   53.74    7.28
   0  -4 -10   68.86    7.27
   0  -4 -11   -1.47    3.45
   0  -4 -11    3.38    6.48
   0   4 -11    6.19    6.28
   0  -4 -12  107.03    9.08
   0   4  12   86.44    5.65
   0  -4  12   81.69    5.34
   0   4  12   84.88    5.07
   0  -4 -12  100.99    5.61
   0  -4 -13    3.39    6.88
   0   4 -13    0.71    7.27
   0  -4 -13    5.52    3.99
   0   4 -13    6.72    4.04
   0   4  13    6.14    3.73
   0   4  13    5.97    4.55
   0  -4  13    2.81    4.20
   0  -4  14   98.01    5.42
   0  -4 -14   92.11    9.76
   0   4 -14   95.95    9.91
   0  -4 -14   83.00    6.05
   0   4 -14   80.46    6.06
   0   4  14   69.65    5.22
   0   4  14   61.02    5.97
   0   4  15   -1.12    3.77
   0  -4  15   -0.20    3.94
   0   4  15    5.07    4.95
   0  -4  15    5.33    4.34
   0   4  15    3.20    4.30
   0   4 -15    6.69    7.85
   0  -4 -15   -6.16    8.07
   0   4 -15    1.01    4.72
   0  -4 -15   -0.17    4.77
   0   4 -15   -2.43   38.48
   0  -4 -15   24.08   33.45
   0  -4 -15    0.59   17.91
   0   4  16   30.29    4.39
   0  -4  16   30.74    4.42
   0   4  16   23.57    5.43
   0  -4  16   47.14    4.55
   0   4  16   43.12    4.44
   0  -4 -16    4.60   12.78
   0  -4 -16   33.90    5.59
   0   4 -16   42.73    5.56
   0   4 -16   62.18   26.80
   0  -4 -16   62.06   23.95
   0   4 -16   37.48    8.70
   0  -4 -16   30.56    8.69
   0   4  17    2.38    3.85
   0  -4  17    3.07    3.95
   0   4  17    2.42    3.51
   0  -4  17    1.15    3.44
   0  -4 -17    5.74    8.75
   0  -4 -17    3.26    4.99
   0   4 -17    1.27    4.93
   0  -4  18    9.25    3.76
   0   4  18    6.51    3.74
   0   4  18    5.71    3.19
   0  -4 -18   14.74    6.66
   0  -4 -18    6.76    4.78
   0   4 -18   10.76    4.89
   0  -4 -19    3.64    4.38
   0   4 -19    3.76    4.50
   0  -4 -19   -0.64    5.31
   0   4  19    5.15    3.30
   0  -4  19    3.60    3.34
   0   4 -20   -1.56    4.05
   0  -4 -20    5.56    4.42
   0  -4 -20    0.32    3.87
   0  -4 -21    4.76    3.54
   0  -4 -21    1.82    3.13
   0   4 -21    5.28    3.37
   0   4 -22   -0.16    2.28
   0   6   0   69.88    2.93
   0   6   0   68.00    2.27
   0   6   0   68.59    3.33
   0   6  -1  882.20   19.33
   0   6  -1  861.15   19.33
   0   6  -1  875.37   19.17
   0  -6  -2  336.48    8.59
   0  -6   3 8844.18  188.55
   0  -6  -3 9105.64  188.83
   0  -6  -4  981.99   22.35
   0  -6   4  955.42   21.73
   0   6  -5  152.08    7.11
   0  -6  -5  149.38    6.92
   0  -6   5  142.56    5.37
   0  -6   6   21.24    3.25
   0   6  -6   24.06    5.46
   0  -6  -6   16.02    5.30
   0   6  -7   70.89    6.86
   0  -6  -7   75.19    6.41
   0   6  -8   83.70    7.45
   0  -6  -8   89.29    7.17
   0   6  -9  354.93   13.84
   0  -6  -9  418.21   13.32
   0   6 -10   60.68    7.54
   0  -6 -10   68.33    7.30
   0  -6 -11  155.43    6.29
   0   6  11  134.18    5.92
   0   6  11  153.05    6.35
   0   6 -11  151.23   10.34
   0   6  12    5.61    3.42
   0  -6 -12    8.77    6.68
   0   6  12    3.63    4.20
   0  -6 -12    3.44    3.68
   0  -6  12    0.22    3.70
   0   6 -13    4.35   25.79
   0  -6 -13  -12.08   17.45
   0  -6  13   84.46    6.44
   0  -6 -13   96.52    9.82
   0  -6 -13   83.55    6.57
   0   6  13   70.98    6.10
   0   6  13   72.14    6.82
   0   6  14    6.39    4.91
   0  -6  14    4.77    4.52
   0   6  14   -0.22    4.49
   0  -6 -14    4.26    7.35
   0   6 -14   -6.19    7.78
   0  -6 -14    1.14    4.43
   0   6  14    3.27    3.70
   0   6  15   33.22    4.44
   0  -6  15   41.37    4.74
   0   6  15   31.53    5.74
   0  -6  15   50.21    4.66
   0   6  15   51.14    4.63
   0  -6 -15   46.60    8.94
   0   6 -15   37.58    8.86
   0  -6 -15   48.24    5.68
   0   6 -15   38.84   36.40
   0   6 -15   56.69   19.20
   0  -6 -15   52.96   16.10
   0   6  16    2.79    3.67
   0  -6  16    4.02    3.79
   0   6  16    1.38    4.96
   0  -6  16    8.45    4.04
   0   6  16    2.05    3.95
   0  -6 -16    7.12    7.48
   0   6 -16    0.57    7.74
   0  -6 -16    4.93    4.76
   0   6 -16   37.55   13.00
   0  -6 -16   36.11   11.29
   0  -6 -16   -0.27   20.83
   0   6 -16  -13.20   24.42
   0   6 -17   13.98    8.91
   0  -6 -17   12.61    8.13
   0  -6 -17    7.74    4.99
   0  -6  17   13.36    3.99
   0   6  17   11.36    3.89
   0   6  17    8.83    4.86
   0   6  17    6.95    3.65
   0  -6  17    8.83    3.48
   0   6  18    5.68    3.53
   0  -6  18    3.30    3.61
   0   6  18   -3.40    3.15
   0  -6 -18   -3.70    6.28
   0   6 -18    1.96    6.61
   0  -6 -18   -0.80    4.54
   0   6 -18    3.34    4.80
   0   6 -19   10.18    4.64
   0  -6 -19    2.74    4.36
   0   6 -19    6.15    5.34
   0  -6 -19    5.64    5.14
   0   6  19    6.17    3.21
   0  -6  19    4.77    3.32
   0   6 -20    3.68    3.99
   0  -6 -20    6.12    3.85
   0  -6 -20    4.24    4.34
   0   6 -20    0.81    4.47
   0   6 -21   -0.49    3.26
   0  -6 -21    2.06    3.39
   0   6 -21    0.36    3.54
   0   6 -22   -1.14    2.18
   0   8   0  123.69    4.42
   0   8   0  114.18    3.54
   0   8   0  119.30    4.86
   0   8   1   39.37    3.27
   0   8  -1   45.94    3.75
   0   8  -1   37.94    3.83
   0   8  -1   44.55    3.12
   0   8   1   33.72    1.60
   0  -8  -2  384.99    9.72
   0   8  -2  350.89    9.47
   0   8  -2  379.57    9.53
   0   8  -2  362.14    9.79
   0  -8  -3 2122.66   44.07
   0   8  -3 2127.31   44.35
   0  -8  -4 1208.48   26.85
   0  -8   4 1159.71   26.21
   0  -8   5   12.90    3.04
   0  -8  -5   18.86    4.83
   0  -8   6  265.43    8.15
   0  -8  -6  287.36    9.45
   0  -8   7   16.88    3.47
   0   8  -7   21.09    6.10
   0  -8  -7   18.59    5.52
   0  -8  -8  142.72    7.52
   0   8  -8  116.26    8.29
   0  -8  -9   70.76    6.94
   0   8  -9   64.14    7.43
   0  -8 -10  660.21   18.40
   0   8 -10  557.43   19.19
   0   8 -11   97.63    9.00
   0   8 -11   94.36    5.17
   0  -8 -11   93.50    5.32
   0   8  11   85.15    4.87
   0   8  11   75.03    5.26
   0   8  12  100.95    5.42
   0  -8 -12  118.52    5.98
   0   8  12  108.60    6.15
   0  -8 -13    1.51    7.00
   0  -8  13    0.12    4.42
   0   8  13    0.52    4.49
   0   8  13   -0.82    4.58
   0   8  13    3.44    3.52
   0  -8 -13    0.19    4.14
   0   8  14   36.00    4.51
   0   8  14   36.16    5.55
   0   8  14   45.96    4.65
   0  -8  14   46.72    4.69
   0  -8 -14   41.45    8.71
   0  -8 -14   14.38   16.00
   0  -8 -14   34.69   29.29
   0   8 -14    6.53   44.07
   0  -8 -14   44.40    5.28
   0   8  15    0.58    3.79
   0   8  15    5.93    5.11
   0   8  15    7.39    4.03
   0  -8  15    5.28    4.07
   0  -8 -15   -0.53    7.60
   0  -8 -15   17.86   13.52
   0   8 -15   -0.03   17.25
   0   8 -15    4.53   33.25
   0  -8 -15   24.98   25.22
   0  -8 -15   10.09    4.78
   0   8  16    8.64    3.90
   0  -8  16   15.99    3.96
   0   8  16    4.97    5.17
   0  -8  16   19.93    4.08
   0   8  16   13.68    3.95
   0  -8 -16   22.17    7.93
   0  -8 -16   39.81    9.85
   0  -8 -16    9.88    5.08
   0   8 -16   27.89   21.85
   0  -8 -16   15.52   18.11
   0  -8 -17    2.51    4.67
   0  -8 -17    6.01    7.28
   0   8 -17    4.28    8.12
   0   8  17    6.03    4.82
   0   8  17    3.03    3.65
   0  -8  17    1.72    3.79
   0   8  17    4.28    3.42
   0  -8  18    8.61    3.62
   0   8  18    7.38    3.54
   0  -8 -18    2.82    5.90
   0   8 -18    6.80    6.29
   0  -8 -18   10.54    4.77
   0   8  18    7.72    3.26
   0  -8 -19    7.50    4.37
   0   8 -19    5.20    5.08
   0  -8 -19   10.02    4.92
   0  -8  19    9.86    3.20
   0   8  19    2.71    3.04
   0  -8 -20   -1.09    3.66
   0  -8 -20   -1.67    4.12
   0   8 -20   -0.02    4.35
   0   8 -21   39.94   18.95
   0  -8 -21    3.04    3.20
   0  10   0   18.24    3.81
   0  10   0   12.64    4.47
   0  10   0   15.45    2.46
   0 -10  -1  377.02    8.13
   0  10  -1  377.93    9.27
   0  10  -1  364.72    9.93
   0  10   1  335.94    8.18
   0  10  -1  408.46   10.07
   0  10   1  380.64    9.60
   0  10  -2  235.39    7.30
   0  10  -2  221.61    7.74
   0  10   2  242.11    7.29
   0  10  -2  219.29    7.39
   0 -10  -3  101.69    5.86
   0  10  -3   99.30    6.21
   0  10  -3  110.69    5.94
   0 -10  -4  180.15    7.07
   0 -10   4  175.94    5.75
   0  10  -4  168.21    7.39
   0 -10  -5  192.47    7.50
   0 -10   5  160.87    5.77
   0 -10   6   48.51    3.87
   0 -10  -6   47.03    5.68
   0 -10   7  129.57    5.74
   0 -10  -7  141.57    7.58
   0 -10   8   25.05    3.89
   0  10  -8   30.13    6.79
   0 -10  -8   39.01    6.22
   0 -10  -9  373.94   12.09
   0  10  -9  333.89   13.07
   0 -10 -10  226.63   10.28
   0  10 -10  186.47   10.97
   0  10 -11  281.65   13.13
   0 -10 -11  324.04   12.14
   0 -10 -11  266.42    8.08
   0  10 -11  241.19    7.81
   0  10  11  230.59    7.39
   0  10  11  236.05    7.52
   0  10  11  222.25    7.88
   0  10 -11  -36.78   22.83
   0 -10 -11  -11.57    9.29
   0  10  12   15.87    4.55
   0  10 -12   17.00    7.74
   0  10  12   13.26    3.89
   0 -10 -12   35.45    7.55
   0  10 -12   38.99    4.37
   0 -10 -12   30.73    4.46
   0  10  12   26.78    3.81
   0 -10  13   65.15    4.74
   0  10  13    7.29    4.76
   0 -10 -13   62.18    5.42
   0  10 -13   69.22    5.41
   0 -10 -13   81.47    8.96
   0 -10 -13    3.87   13.44
   0  10  13   64.83    5.79
   0  10  13   59.09    4.63
   0  10  14   -1.03    3.68
   0 -10 -14    1.26    7.33
   0 -10  14    5.21    4.07
   0  10  14    1.97    3.98
   0  10 -14    3.73    4.57
   0 -10 -14    0.05    4.48
   0 -10 -14   -3.49   13.31
   0  10 -14  -22.80   20.16
   0 -10 -14    4.45   24.43
   0  10 -14   36.56   39.03
   0  10  14    7.55    4.97
   0  10  15   12.77    4.04
   0 -10 -15   25.45    8.13
   0 -10  15   18.29    4.09
   0  10  15   14.87    3.93
   0  10 -15   21.93    5.05
   0 -10 -15   18.30    4.98
   0  10 -15    5.59    8.44
   0 -10 -15   -4.78   11.16
   0  10 -15   22.23   14.76
   0 -10 -15   41.07   20.99
   0  10 -15   10.83   28.50
   0  10  15    7.78    5.36
   0 -10  16    1.98    3.70
   0  10  16    6.90    3.72
   0 -10 -16    6.98    7.31
   0 -10  16   11.41    3.90
   0  10  16    6.70    3.70
   0 -10 -16   10.46    4.98
   0  10 -16   10.77    8.30
   0 -10 -16   -3.14    8.46
   0  10 -16   20.63   10.10
   0 -10 -16   17.97   14.89
   0  10 -16   12.60   18.51
   0  10  16    4.81    5.25
   0 -10 -17   -0.83    6.54
   0  10 -17    3.11    7.33
   0 -10 -17    5.92    4.77
   0  10  17    3.42    5.01
   0  10  17    6.67    3.57
   0 -10  17   11.36    3.73
   0  10  17    2.30    3.50
   0 -10 -18   -1.84    5.39
   0  10 -18    4.64    5.87
   0 -10 -18    6.32    4.49
   0  10  18    6.84    4.59
   0  10  18    7.77    3.27
   0  10  18    6.62    3.33
   0 -10  18    2.72    3.45
   0 -10 -19    6.59    4.14
   0  10 -19    3.68    4.89
   0 -10 -19    3.52    4.57
   0  10 -20    0.41    4.11
   0 -10 -20   -1.16    3.88
   0  10 -21   -0.37    3.26
   0 -10 -21    0.37    3.02
   0  12   0 1632.78   34.86
   0  12   0 1593.34   35.01
   0  12   0 1536.74   33.85
   0  12   1  160.71    6.11
   0  12   1  156.65    4.22
   0  12  -1  148.65    5.53
   0  12  -1  165.72    6.95
   0  12   2  458.83   12.19
   0  12  -2  476.29   12.51
   0  12  -2  497.47   12.21
   0  12  -2  460.45   12.60
   0 -12  -3  471.74   12.50
   0  12  -3  454.70   12.69
   0  12  -3  493.07   12.68
   0 -12  -4  156.19    6.89
   0 -12   4  150.65    5.38
   0  12  -4  154.74    7.19
   0  12  -4  149.32    7.28
   0 -12  -5  137.66    6.84
   0 -12   5  126.82    5.15
   0  12  -5  133.32    7.32
   0  12  -5  132.62    7.28
   0 -12  -6  388.21   11.44
   0  12  -6  382.79   12.28
   0 -12   7   39.32    4.07
   0 -12  -7   53.17    6.09
   0 -12  -8  653.54   16.31
   0 -12   8  456.66   14.03
   0 -12  -9  140.64    8.06
   0 -12   9   82.92    5.48
   0  12  10   98.85    5.07
   0  12 -10   96.06    5.09
   0 -12 -11  136.13    6.13
   0  12 -11  123.81    5.79
   0  12 -11  131.61   10.47
   0  12  11  128.74    5.58
   0 -12  11  108.22    4.55
   0  12  11  122.09    5.57
   0  12  11  112.48    6.08
   0  12  12   80.41    5.13
   0  12 -12   92.40   10.05
   0 -12 -12  122.89    9.38
   0  12  12   92.65    4.89
   0 -12  12   82.90    4.77
   0 -12 -12   41.08   10.08
   0  12 -12   27.79   22.83
   0  12 -12  104.74    5.76
   0 -12 -12   87.60    5.73
   0  12  12   88.60    5.22
   0  12  12   95.57    6.06
   0  12  13    9.75    4.74
   0 -12 -13   11.91    7.35
   0  12 -13   16.92    4.33
   0 -12 -13    8.63    4.40
   0  12  13    5.70    3.87
   0 -12  13    2.45    3.91
   0 -12 -13    6.29   11.39
   0 -12 -13    5.03   20.36
   0  12  13    7.10    3.70
   0  12  14   32.73    5.77
   0 -12 -14   51.70    8.78
   0 -12 -14   63.39   20.70
   0  12 -14   45.26    9.42
   0 -12  14   49.49    4.30
   0  12  14   46.73    4.21
   0 -12 -14   48.15    5.53
   0  12 -14   47.53    5.48
   0 -12 -14   40.70   11.02
   0  12 -14   47.35   17.32
   0  12  14   47.49    4.68
   0  12  15   11.27    3.84
   0 -12 -15   14.98    7.73
   0  12 -15   43.50   23.09
   0 -12 -15   16.09   16.25
   0  12 -15    6.22    8.43
   0 -12  15    8.90    3.85
   0  12  15   11.60    3.74
   0 -12 -15   12.84    4.92
   0  12 -15   12.29    4.88
   0  12 -15   14.92   12.14
   0 -12 -15   12.87    8.79
   0  12  15   11.71    5.37
   0  12  16    2.25    5.20
   0  12 -16   18.66   15.16
   0  12  16    9.49    7.08
   0  12 -16    8.47    8.19
   0 -12 -16    7.70    4.70
   0  12 -16    3.62    4.90
   0 -12 -16   10.06    7.19
   0  12 -16    1.13    8.64
   0  12  16    4.02    3.61
   0  12  16    4.46    3.52
   0 -12  16    2.38    3.71
   0  12  17    4.49    3.42
   0 -12  17    4.02    3.58
   0  12  17    5.72    5.12
   0 -12 -17    7.11    4.67
   0  12 -17    7.03    4.91
   0  12  17    4.07    3.44
   0 -12 -17    7.59    5.94
   0  12 -17    3.68    6.68
   0  12  18    7.12    3.14
   0 -12  18    6.84    3.32
   0  12 -18   11.40    4.81
   0 -12 -18    4.33    5.05
   0 -12 -18    3.97    4.34
   0  12 -18    9.55    5.48
   0  12  18    0.03    3.10
   0  12  18    4.55    4.59
   0 -12 -19   -1.58    4.28
   0 -12 -19   -1.49    3.84
   0  12 -19    0.08    4.69
   0  12  19    0.16    2.61
   0  12 -19    1.88    4.15
   0  12 -20    6.04    3.71
   0  12 -20    0.82    3.93
   0 -12 -20   -0.11    3.64
   0 -12 -21    0.16    2.77
   0  12 -21    2.21    2.84
   0  14   0  106.29    6.26
   0  14   0   98.24    4.13
   0  14   0  115.15    5.68
   0  14  -1    4.36    4.87
   0  14  -1    6.40    3.50
   0  14   1    9.68    2.07
   0  14  -1    6.36    4.54
   0  14   1   11.41    4.14
   0  14   2  842.72   19.10
   0  14  -2  824.76   19.30
   0  14  -2  791.95   19.18
   0  14  -2  838.02   18.85
   0 -14  -2  765.35   17.32
   0  14  -2  793.00   17.41
   0  14   3  955.19   22.49
   0  14  -3  983.27   22.66
   0  14  -3  923.66   22.62
   0  14  -4  263.54    9.32
   0  14  -4  265.10    9.42
   0 -14  -4  274.40    9.10
   0  14  -5  361.67   11.91
   0  14  -5  361.65   11.62
   0 -14   5  352.85   10.02
   0 -14  -5  390.41   11.36
   0  14  -6  150.61    8.41
   0  14  -6  149.61    8.19
   0 -14  -6  155.08    7.71
   0 -14   6  153.06    6.01
   0  14  -7  937.31   24.18
   0 -14  -7  947.93   22.54
   0  14  -7  889.40   23.09
   0 -14   8  118.68    6.03
   0  14  -8  140.54    8.86
   0 -14   9  205.86    8.54
   0  14  -9  251.45   11.52
   0  14  10  152.26    5.74
   0 -14  10  120.33    6.71
   0  14 -10  159.13   10.08
   0  14 -10  121.72    5.73
   0  14  10  144.21    6.29
   0  14 -11   61.12    4.50
   0 -14 -11   58.75    4.64
   0  14 -11   77.74    8.71
   0  14  11   51.72    4.45
   0 -14 -11   14.10    7.35
   0  14 -11   14.84   20.64
   0  14  11   54.11    4.91
   0  14  11   47.41    4.15
   0 -14  11   51.69    3.39
   0  14  11   50.21    4.03
   0 -14  11    9.31    3.80
   0 -14 -11   72.77    7.80
   0  14  12   58.73    4.85
   0  14 -12   71.48    5.04
   0 -14 -12   64.02    5.33
   0  14 -12   60.86    9.45
   0  14  12   58.22    5.43
   0 -14 -12   84.00   16.22
   0 -14 -12   53.31    8.85
   0  14 -12   30.40   20.22
   0  14 -12   66.88    9.06
   0  14  12   57.81    4.20
   0 -14  12   51.13    4.13
   0 -14 -12   84.29    8.52
   0  14  12   62.04    4.62
   0  14 -13  203.01   18.30
   0 -14 -13  101.26    9.73
   0  14  13   87.40    6.38
   0 -14 -13  131.67   18.47
   0  14 -13  210.96   36.83
   0  14  13   90.79    5.80
   0 -14  13   90.66    4.80
   0  14  13   97.70    4.72
   0 -14 -13  106.41    6.47
   0  14 -13   98.93    6.30
   0  14  13   90.24    5.58
   0 -14 -13  110.06    9.99
   0  14 -13  104.65   10.50
   0  14  14    8.96    5.28
   0  14  14    4.91    3.76
   0 -14 -14    1.15    7.27
   0 -14  14    2.26    3.60
   0  14  14    2.01    3.53
   0  14 -14   10.99    8.27
   0 -14 -14   -5.52    8.34
   0  14 -14   18.60   13.43
   0  14 -14    3.81    4.55
   0 -14 -14    0.94    4.48
   0  14 -14   -6.77   25.88
   0 -14 -14   -0.46   15.87
   0  14  15    8.11    3.87
   0 -14 -15   14.15    7.51
   0 -14 -15    9.52    4.78
   0  14 -15   12.87    4.89
   0  14  15    0.39    5.41
   0  14 -15    2.21    8.28
   0 -14  15    8.22    3.64
   0  14  15    8.02    3.47
   0  14 -15    8.91   17.66
   0 -14 -15    1.78   13.00
   0 -14 -15    1.32    7.12
   0  14 -15   -0.88    9.67
   0 -14  16    3.20    3.53
   0  14  16    3.55    3.38
   0  14  16    0.27    5.24
   0  14 -16    4.84    7.29
   0 -14 -16    2.10    6.08
   0 -14 -16   -0.32    4.55
   0  14 -16    0.74    4.72
   0  14  16    3.09    3.50
   0  14  17   10.66    3.33
   0 -14  17    9.47    3.52
   0  14  17    4.16    4.94
   0 -14 -17    4.87    5.29
   0  14 -17   11.60    5.94
   0 -14 -17    8.83    4.53
   0  14 -17    5.95    4.80
   0  14  17    6.70    3.44
   0 -14  18    3.17    3.14
   0  14 -18   -2.58    4.46
   0  14  18    0.03    2.91
   0  14  18    5.56    4.52
   0 -14 -18    0.32    4.64
   0  14 -18    6.79    4.95
   0 -14 -18    1.49    4.19
   0 -14 -19   -0.33    4.06
   0  14 -19    0.88    4.39
   0  14 -19    1.28    4.06
   0 -14 -20    0.64    3.28
   0  14 -20   -1.35    3.46
   0  14 -21    2.44    2.67
   0  14  21    1.43    1.74
   0  16   0   20.87    3.06
   0  16   0   28.26    4.67
   0  16   1   16.15    2.15
   0  16  -1   14.12    5.27
   0  16  -1   15.65    3.62
   0  16  -1   15.00    4.93
   0  16   1   14.31    4.31
   0  16   2   14.95    1.21
   0 -16   2   21.70    2.05
   0  16  -2   28.15    4.52
   0  16  -2   23.42    5.32
   0  16   2   27.14    4.47
   0  16  -2   23.78    4.87
   0 -16  -2   16.58    1.92
   0  16  -2   21.94    2.09
   0  16  -3  455.45   12.92
   0  16   3  502.70   12.86
   0  16  -3  472.41   13.12
   0  16  -3  491.70   12.92
   0 -16  -3  440.58   11.06
   0  16   4  536.68   14.31
   0  16  -4  522.28   14.61
   0  16  -4  513.30   14.47
   0  16  -5  114.59    7.25
   0 -16  -5  127.11    7.08
   0 -16   5  120.45    5.20
   0  16  -5  121.99    7.45
   0  16  -6 1123.23   27.10
   0 -16  -6 1118.72   25.90
   0  16  -6 1079.05   26.20
   0  16  -7  101.23    8.14
   0 -16   7   95.25    5.22
   0 -16  -7  115.71    7.38
   0  16  -7   96.74    7.81
   0  16  -8  199.04   10.76
   0 -16  -8  235.13    9.85
   0  16  -8  222.16   10.31
   0 -16   9  130.50    6.69
   0  16  -9  164.79    9.76
   0  16  -9  152.37   10.39
   0 -16 -10   98.21    8.02
   0 -16  10   72.84    5.40
   0  16  10   70.41    4.58
   0  16 -10   91.09    8.75
   0  16 -10   68.99    4.55
   0 -16 -10   79.19    4.89
   0 -16  10   67.04    3.55
   0  16 -11   76.40    4.85
   0 -16 -11   84.11    5.20
   0  16 -11   91.53    9.22
   0  16  11   79.19    5.08
   0 -16 -11   69.48    6.90
   0  16 -11   69.97   17.91
   0  16  11   75.98    4.69
   0 -16 -11   86.19   13.28
   0  16  11   70.37    3.90
   0 -16  11   70.59    3.73
   0  16 -12  107.15    5.90
   0 -16 -12  116.23    6.27
   0  16 -12  126.81   10.35
   0  16  12  111.79    5.88
   0  16  12  110.37    5.57
   0  16 -12  186.80   33.49
   0 -16 -12  139.84   14.89
   0 -16 -12  157.07   10.21
   0 -16  12   97.06    4.45
   0 -16 -12  106.57    7.77
   0  16 -12  125.46   16.61
   0 -16  12   19.50    4.45
   0  16  12   97.80    4.41
   0  16  12  119.31    6.37
   0  16  13    3.49    5.06
   0  16 -13   22.78   26.58
   0 -16 -13   -0.63   13.30
   0 -16 -13    4.16    4.36
   0  16 -13    5.12    4.23
   0  16  13    1.32    3.59
   0 -16  13    0.19    3.42
   0  16  13    3.93    3.33
   0 -16 -13   -2.83    7.03
   0  16 -13   -1.83   13.43
   0  16 -13   -5.31    8.07
   0 -16 -13    3.07    7.31
   0  16  14   11.16    5.44
   0 -16 -14    0.45   12.28
   0  16 -14   30.67   19.27
   0 -16 -14   24.78    7.93
   0  16 -14   12.18    8.23
   0  16  14   19.90    3.45
   0 -16  14    1.86    3.59
   0  16  14   16.59    4.02
   0  16 -14   22.95    4.93
   0 -16 -14   19.62    4.93
   0  16 -14   17.48   10.13
   0 -16 -14   16.41    6.69
   0 -16 -15    6.65    6.01
   0 -16 -15    9.07    4.64
   0  16 -15   11.25    7.82
   0 -16 -15    0.23   10.57
   0  16  15    3.17    6.71
   0  16 -15   12.47   13.56
   0 -16 -15    5.22    7.38
   0  16 -15    4.86    7.94
   0  16  15    9.77    3.36
   0 -16  15    7.61    3.54
   0  16  15    5.31    3.69
   0  16  15   11.49    5.36
   0  16 -15    7.23    4.82
   0  16 -16    4.50    4.68
   0  16  16   10.95    3.33
   0 -16  16   10.08    3.53
   0  16  16    5.54    3.71
   0  16  16   12.60    5.40
   0 -16 -16    7.32    4.61
   0  16 -16   14.48    6.38
   0 -16 -16    5.49    5.37
   0  16 -17   -1.69    4.56
   0 -16  17    1.82    3.20
   0  16  17   -0.35    3.02
   0  16  17   -1.25    4.84
   0 -16 -17    0.22    4.80
   0 -16 -17    5.78    4.32
   0  16 -17    2.89    5.28
   0  16  17    1.30    3.29
   0  16 -18    0.06    4.73
   0 -16 -18   -0.59    4.26
   0  16  18    1.20    4.41
   0  16 -18    2.56    4.35
   0  16 -19    2.70    3.86
   0 -16 -19    0.12    3.70
   0 -16 -20   -0.09    2.96
   0  16 -20   -0.03    3.29
   0 -16  20   -0.80    3.01
   0  16 -21   -2.31    2.43
   0 -16  21   -1.19    1.99
   0  18   0    8.50    4.75
   0  18   0    7.93    2.93
   0  18  -1   11.12    5.51
   0  18   1   18.26    4.77
   0  18  -1   13.29    5.28
   0  18   1   17.01    2.06
   0  18  -1   12.54    3.84
   0  18  -2  201.43    8.44
   0  18  -2  192.73    7.30
   0  18  -2  198.62    8.18
   0  18   2  219.85    7.95
   0  18   3   32.53    2.52
   0  18  -3   43.45    5.93
   0  18  -3   40.82    5.40
   0  18  -3   38.84    3.11
   0 -18  -3   37.59    3.12
   0  18   3   47.75    5.15
   0  18  -3   41.11    5.43
   0  18  -4  512.53   14.31
   0 -18  -4  475.36   12.12
   0  18  -4  496.93   12.67
   0  18  -4  502.67   14.32
   0  18   4  507.13   13.94
   0  18  -5 2037.38   45.64
   0  18  -5 2109.81   46.22
   0  18  -6  143.81    8.25
   0  18  -6  151.76    8.71
   0 -18   6  133.50    5.88
   0  18  -7  219.74    9.82
   0  18  -7  218.50   10.66
   0 -18  -7  219.38    9.39
   0 -18   7  197.45    7.57
   0  18  -8  248.17   10.95
   0 -18   8  224.22    8.56
   0  18  -8  249.77   11.84
   0  18  -9   47.31    8.02
   0  18  -9   40.42    3.78
   0  18  -9   46.95    7.53
   0  18   9   36.32    3.99
   0 -18  -9   57.15    7.04
   0 -18   9   36.55    4.27
   0  18  10   33.48    4.27
   0  18 -10   36.71    7.66
   0  18 -10   30.91   14.11
   0 -18 -10   45.50    7.19
   0 -18  10   30.03    2.92
   0  18 -10   32.18    7.82
   0 -18  10   26.21    4.26
   0  18 -10   28.79    3.80
   0 -18 -10   38.40    4.14
   0  18  10   28.03    4.31
   0 -18 -10   43.09   10.22
   0  18 -11  225.90    7.60
   0 -18 -11  233.95    7.99
   0  18 -11  274.85   12.63
   0 -18 -11  240.35    7.51
   0  18 -11  205.30   14.42
   0  18 -11  291.06   28.66
   0 -18 -11  301.06   14.10
   0 -18 -11  309.65   12.38
   0  18  11  197.50    5.68
   0  18 -11  229.08   13.51
   0  18  11  224.27    7.36
   0 -18  11  225.39    6.33
   0  18 -12   21.75   11.88
   0 -18 -12   17.35    4.41
   0 -18 -12   18.11    5.67
   0 -18 -12    1.03   11.06
   0  18 -12    1.57   24.24
   0 -18 -12   23.96    7.53
   0  18  12   19.08    4.57
   0  18 -12   24.19    8.05
   0 -18  12   15.99    2.98
   0 -18  12    2.17    3.20
   0  18  12   17.30    3.14
   0  18 -12   23.45    4.27
   0  18  12   19.11    3.80
   0  18  12   16.48    4.91
   0 -18 -13   15.68    5.61
   0  18 -13   20.22    9.62
   0 -18 -13   18.40    4.67
   0 -18 -13    2.53   10.53
   0  18 -13   34.99   18.34
   0 -18 -13   14.21    7.38
   0  18  13   14.03    4.63
   0  18 -13   16.59    8.40
   0  18  13   17.15    3.93
   0  18  13   13.73    3.18
   0 -18  13    1.99    3.33
   0  18 -13   24.92    4.78
   0  18  13    9.89    5.23
   0  18  14    6.05    6.66
   0  18 -14    5.58   13.48
   0 -18 -14    0.11    9.69
   0 -18 -14    9.20    7.20
   0  18 -14    6.79    4.56
   0  18  14    8.59    3.83
   0  18 -14    3.39    8.08
   0 -18 -14    7.86    5.43
   0  18 -14    3.46    7.64
   0 -18 -14    8.19    4.50
   0  18  14    6.76    3.21
   0 -18  14    1.16    3.38
   0  18  14   11.28    5.42
   0  18  15    7.32    6.57
   0 -18  15    9.60    7.18
   0  18 -15   12.49   10.76
   0  18  15   16.25    5.63
   0  18 -15   12.51    8.16
   0  18 -15   11.85    4.69
   0 -18 -15   16.61    7.38
   0  18  15   16.93    3.85
   0 -18 -15   10.40    5.21
   0 -18 -15   16.05    4.70
   0  18 -15   -0.22    6.40
   0  18  15   15.51    3.21
   0 -18  15   12.70    3.42
   0  18  16    3.10    3.02
   0 -18  16    4.49    3.27
   0 -18 -16    5.41    4.38
   0 -18 -16    3.31    4.78
   0  18 -16    6.67    5.41
   0  18  16   -1.13    5.24
   0  18 -16    8.66    4.80
   0  18  16    4.39    3.48
   0 -18 -17   -1.11    4.42
   0  18 -17    4.69    4.88
   0  18  17    5.93    4.93
   0  18 -17    5.32    4.54
   0  18  17    5.29    3.34
   0 -18 -18   -0.94    3.98
   0  18 -18    3.62    4.18
   0  18  18    4.35    4.32
   0  18  19    3.24    2.52
   0  18 -19    2.01    4.01
   0  18  20   -2.36    2.14
   0  18 -20    3.07    3.04
   0 -18  20    1.86    2.68
   0  20   0   91.90    6.39
   0  20   0   80.76    3.88
   0  20  -1   97.93    7.04
   0  20   1  106.62    6.50
   0  20   1   83.72    2.97
   0  20  -1   92.49    4.74
   0  20  -1  103.82    7.05
   0  20  -2    5.29    4.97
   0  20   2   10.07    4.95
   0  20  -2    8.18    4.32
   0  20  -2    5.63    5.76
   0  20   3  725.07   14.33
   0  20  -3  694.25   13.84
   0  20  -3  706.42   14.55
   0  20  -4  601.46   13.48
   0 -20  -4  568.72   13.43
   0  20   4  500.87   13.25
   0  20   4  665.12   16.30
   0  20  -4  683.53   16.68
   0  20  -4  666.92   16.55
   0 -20   5  245.22    8.42
   0  20   5  264.44    9.81
   0  20  -5  281.47   10.72
   0  20  -5  258.96    8.79
   0 -20  -5  257.06    7.98
   0  20  -5  275.64   10.47
   0 -20   6  899.98   22.54
   0  20  -6  981.67   24.92
   0 -20  -6  885.82   21.91
   0  20  -6  975.90   23.41
   0  20  -6  943.23   24.06
   0 -20   7  245.14    8.75
   0  20  -7  284.81   11.76
   0  20  -7  264.12   15.53
   0 -20  -7  255.87    9.58
   0  20  -7  259.79   10.93
   0  20  -8   64.91   17.26
   0 -20  -8   62.44    7.46
   0 -20   8   68.48    5.05
   0  20   8   74.81    4.05
   0  20  -8   78.55    7.91
   0  20  -8   70.37    8.14
   0  20   9  122.00    5.81
   0 -20  -9  125.99    8.98
   0  20  -9  116.00   19.76
   0 -20  -9  130.09    8.45
   0 -20   9   98.48    6.00
   0 -20   9   95.46    4.11
   0  20   9  108.33    5.18
   0  20  -9  120.74    9.00
   0  20  -9  101.28    5.05
   0  20   9  120.22    5.04
   0  20  -9  110.67    9.57
   0  20 -10  201.41   20.45
   0 -20 -10  214.70   10.95
   0 -20 -10  198.57   10.38
   0  20 -10  176.03   11.78
   0 -20  10  156.78    5.56
   0  20 -10  163.43    6.61
   0 -20 -10  176.75    6.96
   0  20 -10  204.75   11.01
   0  20  10  172.58    6.77
   0  20  10  176.50    6.88
   0 -20 -11   42.65    4.68
   0  20 -11   39.33    4.38
   0  20 -11   46.37    8.28
   0  20 -11   51.18   18.16
   0 -20 -11   55.19    9.03
   0 -20 -11   51.84    7.85
   0  20 -11   37.07    8.77
   0  20  11   37.69    4.63
   0  20 -11   34.18    8.88
   0 -20  11   34.32    3.25
   0  20 -12  111.95    8.33
   0 -20 -12  121.79    9.65
   0 -20  12   91.82    4.34
   0  20 -12  111.03    5.99
   0 -20 -12  110.65    6.21
   0  20 -12  113.37   10.25
   0  20  12   82.65    3.78
   0 -20  12   16.65    3.89
   0  20  12  107.77    5.97
   0  20 -12  125.85   16.09
   0 -20 -12    7.75   10.24
   0 -20 -13    4.71    4.79
   0  20 -13   11.87    6.88
   0 -20 -13    7.44    4.37
   0 -20 -13    3.02    7.10
   0  20  13   11.53    6.28
   0  20 -13    9.18   12.24
   0  20  13    8.41    5.33
   0  20 -13    6.15    4.23
   0  20 -13   12.53    8.08
   0 -20  13    2.24    3.13
   0  20  13    9.52    2.96
   0  20  13    3.77    4.57
   0  20  13   11.74    3.90
   0  20 -14   19.28   10.18
   0  20 -14   20.54    8.29
   0  20  14   16.28    3.97
   0  20  14   18.27    5.49
   0  20  14    5.99    6.40
   0  20 -14   17.37    4.76
   0 -20 -14   19.13    4.88
   0 -20 -14   15.01    4.68
   0  20 -14    4.75    6.00
   0  20  14   19.16    3.12
   0 -20  14    2.77    3.28
   0  20  15    9.55    5.28
   0  20  15   16.71    3.87
   0 -20  15    2.30    3.28
   0  20  15   21.92    3.07
   0  20 -15   13.59    5.44
   0 -20 -15    9.54    4.66
   0  20 -15   20.33    4.90
   0  20 -16    6.35    4.64
   0  20  16    4.99    5.32
   0  20  16    7.59    3.45
   0 -20  16    6.14    3.03
   0 -20 -16    0.57    4.39
   0  20 -17    2.16    4.29
   0 -20 -17   -1.40    4.06
   0  20  17    4.83    4.87
   0 -20  18   -0.50    3.88
   0  20 -18    1.79    4.01
   0  20  18   10.86    4.24
   0  20 -19    6.15    3.48
   0  20  19   -0.26    2.51
   0 -20  19   -1.37    3.29
   0 -20  20    1.71    2.49
   0  20  20    1.56    1.88
   0  22   0   65.05    3.52
   0  22   0   70.10    6.33
   0  22   1   31.38    5.53
   0  22  -1   36.17    5.85
   0  22  -1   29.96    3.86
   0  22   2  540.11   14.84
   0  22  -2  508.15   13.79
   0  22  -2  499.07   15.07
   0  22  -2  506.45   15.08
   0  22   3  276.77    9.95
   0  22  -3  264.27    9.47
   0  22  -3  252.04   10.06
   0  22  -3  268.51   10.42
   0  22   4   97.40    6.69
   0  22  -4  107.01    7.02
   0  22  -4  105.27    7.57
   0  22  -5  317.48   11.28
   0  22  -5  322.32   11.42
   0  22   5  308.06   10.85
   0 -22   5  307.47    9.72
   0  22  -6  244.23   10.24
   0 -22   6  229.75    8.09
   0  22  -6  255.18   10.66
   0  22  -6  223.24    7.67
   0  22  -7  271.09    9.91
   0  22  -7  257.25   11.79
   0  22   7  241.57    7.37
   0 -22   7  251.50    8.98
   0  22  -7  265.17   11.09
   0  22   8  151.35    5.49
   0  22  -8  151.09    9.29
   0  22   8  124.03    5.65
   0  22  -8  139.90   10.18
   0  22   8  141.24    6.09
   0 -22   8  135.39    6.70
   0  22  -8  149.59    9.96
   0  22  -9  189.21    6.64
   0  22  -9  223.06   10.91
   0  22   9  194.98    6.81
   0 -22   9  183.44    8.02
   0  22  -9  216.41   12.38
   0  22   9  222.48    6.71
   0 -22   9  198.75    5.87
   0  22   9  204.67    7.17
   0  22  -9  189.53   11.53
   0  22 -10  123.30   11.78
   0  22  10  108.61    5.15
   0 -22  10   91.12    4.18
   0  22  10  100.94    5.71
   0  22 -10   99.08   10.11
   0  22 -10   98.75    5.20
   0  22 -10  122.10    9.35
   0  22  10  102.01    5.46
   0 -22  11  109.73    4.70
   0  22 -11   98.39   10.96
   0  22  11  123.87    6.32
   0  22 -11  109.92    5.97
   0  22 -11  124.99   11.96
   0  22 -12    5.79    7.74
   0 -22  12    2.08    2.88
   0  22 -12    0.24    4.13
   0  22 -12    2.99    5.44
   0  22  12   -2.96    4.51
   0  22  13   -2.06    4.60
   0  22 -13   -0.05    4.27
   0  22  13   -1.59    2.78
   0  22 -13   -4.28    5.16
   0  22 -13    3.83    7.76
   0  22  14   53.49    6.38
   0  22  14   67.61    5.02
   0  22 -14   68.19    5.73
   0  22  14   59.20    5.64
   0  22 -14   58.92    5.46
   0  22  14   45.79    7.88
   0  22 -14   59.61    9.68
   0  22  14   67.01    3.55
   0  22  15    7.80    5.35
   0  22  15    3.46    3.53
   0 -22  15    0.21    2.94
   0  22 -15    6.64    4.54
   0  22  16   13.47    5.24
   0  22 -16   19.37    4.61
   0  22  17    3.70    4.64
   0  22 -17    2.59    4.08
   0 -22  17    2.01    4.21
   0  22 -18    2.35    3.67
   0  22  18    0.22    2.84
   0 -22  18   -2.17    3.71
   0  22  18    2.99    1.98
   0  22  18    2.70    3.87
   0  22  19    1.89    2.27
   0 -22  19   -0.50    2.98
   0  22  19   -0.82    2.32
   0 -22  20   -1.37    2.21
   0  24   0   93.96    7.14
   0  24   0   69.94    3.40
   0  24   1  483.10   13.89
   0  24  -1  455.53   13.81
   0  24  -2  469.23   14.77
   0  24  -2  451.63   12.94
   0  24   2  502.94   14.67
   0  24  -2  495.78   14.88
   0  24  -3   52.94    7.00
   0  24  -3   50.00    5.38
   0  24  -3   60.50    6.43
   0  24   3   64.06    6.16
   0  24  -4  111.11    7.91
   0  24  -4  112.39    7.14
   0  24   4  111.86    7.23
   0  24  -5   10.26    5.80
   0  24  -5    5.47    6.17
   0  24   5    8.96    5.31
   0 -24   5   12.93    3.71
   0  24  -6   76.94    7.47
   0 -24   6   72.37    5.12
   0  24  -6   72.36    7.51
   0  24   6   62.27    6.57
   0  24   7  106.60    4.63
   0  24  -7  107.40    8.29
   0 -24   7   90.05    5.74
   0  24   7  113.76    5.32
   0  24   7  104.66    4.99
   0  24  -7   95.82    8.58
   0  24  -8  239.12   12.14
   0  24   8  252.46    8.10
   0 -24   8  218.79    6.66
   0  24   8  236.40    8.02
   0  24  -8  252.14   11.42
   0 -24   8  231.31    9.06
   0  24   8  241.15    7.39
   0  24   8  224.53    7.55
   0  24   9  129.85    5.87
   0  24  -9  159.22    9.94
   0  24   9  153.90    5.56
   0  24   9  125.35    6.15
   0 -24   9  126.15    4.66
   0  24  -9  142.86   10.54
   0  24  -9  116.65    5.45
   0  24  10  151.47    5.89
   0  24  10  153.68    6.47
   0  24 -10  173.27   10.51
   0  24  10  142.71    6.51
   0 -24  10  138.25    5.00
   0  24 -10  129.33    5.91
   0  24 -10  127.13   11.21
   0  24 -11    4.46    3.79
   0  24 -11    4.07    7.25
   0  24  11   -0.10    4.94
   0  24  11    2.71    4.56
   0  24  11    1.25    3.48
   0 -24  11   -0.12    2.81
   0  24  11    0.30    4.45
   0  24  12    6.23    4.56
   0  24 -12   -1.34    7.73
   0 -24  12    6.03    2.91
   0  24 -12    4.49    4.16
   0  24  13   71.11    5.86
   0  24 -13   64.44    5.47
   0  24 -13   68.27    9.59
   0  24 -14   33.81    4.83
   0  24 -14   35.02    8.66
   0  24 -15   45.04    5.25
   0  24  15   30.51    5.72
   0  24  16    4.23    5.00
   0  24  16    4.59    2.57
   0 -24  16    4.30    4.44
   0  24 -16    5.66    4.19
   0  24  17   -0.71    4.41
   0  24  17    2.54    2.20
   0 -24  17    2.97    3.98
   0  24 -17    4.48    3.82
   0  24  18    2.45    2.78
   0  24  18   -0.64    3.72
   0  24  18    0.09    2.51
   0 -24  18    4.24    3.40
   0  24  19    0.65    2.14
   0  24  19    0.15    1.94
   0 -24  19    2.82    2.76
   0  26   0  688.83   19.80
   0  26  -1  321.82   11.39
   0  26   1  348.47   11.66
   0  26  -2  244.80    8.65
   0  26  -2  278.83   10.99
   0  26  -3  377.19   12.26
   0  26   3  452.63   13.93
   0  26  -3  406.32   13.80
   0  26  -3  426.52   14.09
   0  26  -4    7.56    4.87
   0  26   4   16.25    5.55
   0  26  -4   10.68    6.52
   0  26   5   20.39    5.58
   0  26  -5   15.42    6.66
   0  26  -5   17.88    5.78
   0 -26   5   21.54    4.05
   0  26   6   58.82    3.27
   0 -26   6   61.99    4.97
   0 -26   6   62.14    4.20
   0 -26   6   57.62    3.33
   0  26  -6   52.95    7.18
   0  26   6   59.06    6.64
   0  26   6   71.35    4.32
   0  26  -6   62.56    7.54
   0  26   7   70.74    3.58
   0 -26   7   70.95    3.68
   0 -26   7   67.66    4.54
   0 -26   7   67.58    5.35
   0  26  -7   74.05    7.96
   0  26  -7   90.17    8.23
   0  26   7   77.68    4.86
   0  26  -8  179.31   10.09
   0 -26   8  159.34    7.47
   0  26  -8  164.85   10.55
   0  26   8  156.10    5.23
   0  26   8  175.57    6.38
   0 -26   8  153.54    5.14
   0  26   8  173.48    6.82
   0  26  -8  145.64   10.01
   0 -26   8  156.30    6.37
   0  26   9  126.49    5.90
   0 -26   9  113.36    5.91
   0  26   9  112.81    6.23
   0  26  -9  109.08    5.32
   0  26  -9  123.42   10.31
   0 -26   9  115.58    4.51
   0 -26  10   21.14    3.07
   0  26  10   29.17    5.07
   0  26  10   26.15    5.04
   0  26 -10   36.86    8.11
   0  26  10   28.42    4.74
   0  26 -10   32.30    4.18
   0 -26  11    3.29    2.84
   0  26  11    2.20    4.72
   0  26  11    3.37    4.63
   0  26 -11    5.48    7.57
   0  26 -11    1.34    3.80
   0  26  11    4.08    4.91
   0  26  12   75.09    5.87
   0  26 -12   64.39    9.45
   0 -26  12   68.88    4.03
   0  26  12   73.62    6.37
   0  26 -12   64.67    5.25
   0  26 -13   15.93    8.03
   0  26 -13   16.10    4.40
   0  26  13   13.33    4.68
   0 -26  13   10.63    4.77
   0  26  14   53.91    3.83
   0 -26  14   43.59    5.68
   0  26  15    9.70    2.78
   0  26 -15   12.00    4.30
   0 -26  15    4.43    4.61
   0  26  16   10.05    2.53
   0 -26  16    5.27    4.37
   0  26 -16   11.27    4.17
   0  26  17    2.98    2.71
   0  26  17    3.91    3.07
   0  26  17    4.76    4.22
   0 -26  17    6.07    3.77
   0  26  18    2.24    2.20
   0  26  18   -2.33    3.51
   0  26  18   -1.18    2.52
   0 -26  18    2.00    3.13
   0  26  19    0.28    1.93
   0 -26  19   -1.75    2.44
   0  28   0  247.66   10.79
   0  28  -1  388.62   13.76
   0  28   1  418.55   14.23
   0  28  -2  336.75   12.26
   0  28   2  383.68   12.58
   0  28  -3   52.58    4.94
   0  28  -3   64.31    7.59
   0  28   4  114.84    4.85
   0  28   4  105.07    4.47
   0  28   4  108.76    4.05
   0  28   4  109.94    7.82
   0  28  -4   91.92    6.55
   0  28  -4  110.56    8.47
   0 -28   4  108.93    4.25
   0  28  -5   86.86    8.14
   0 -28   5   63.81    5.35
   0  28  -5   56.12    6.48
   0  28   5   75.88    7.24
   0  28   5   75.17    3.55
   0 -28   5   77.71    4.39
   0  28  -5   96.66    6.68
   0  28   5   70.29    4.07
   0 -28   5   71.20    3.64
   0  28   5   74.89    4.43
   0  28   5   79.74    4.46
   0 -28   6   10.33    3.43
   0  28  -6    7.83    6.69
   0 -28   6    4.14    3.73
   0  28   6    8.43    3.63
   0 -28   6    4.60    2.62
   0  28   6    2.63    5.53
   0  28  -6    4.34    6.88
   0  28   6    4.76    3.28
   0  28  -6    1.81    5.86
   0  28   7   93.05    4.05
   0 -28   7   87.96    4.09
   0  28  -7  103.50    8.06
   0 -28   7  104.45    5.10
   0 -28   7   78.01    5.76
   0  28   7  100.53    5.50
   0  28  -7   88.95    8.45
   0  28  -7   77.33    8.23
   0  28  -8   19.24    7.05
   0  28   8   23.69    3.00
   0  28  -8   28.18    7.62
   0 -28   8   26.55    4.16
   0  28  -8   24.66    7.61
   0  28   8   24.22    4.97
   0 -28   8   28.20    3.15
   0  28   8   28.49    4.35
   0  28   8   30.17    4.38
   0  28   9   30.52    3.21
   0  28  -9   33.90    3.96
   0  28  -9   43.63    8.08
   0 -28   9   26.40    4.40
   0  28   9   32.72    5.11
   0 -28   9   32.13    3.23
   0  28   9   35.17    4.62
   0  28  10    2.87    2.95
   0  28  10    4.77    4.61
   0 -28  10    4.90    2.91
   0  28  10    1.55    5.03
   0 -28  10    0.57    4.22
   0  28 -10    2.55    7.39
   0  28  10    5.36    4.52
   0  28 -10    2.59    3.62
   0  28  11  102.85    4.59
   0  28 -11   87.00    5.50
   0  28 -11  110.94   10.04
   0 -28  11   79.75    6.11
   0  28  11   92.70    6.26
   0  28  11   99.49    6.18
   0  28  11  111.62    6.74
   0 -28  11   95.22    4.53
   0  28  12   19.54    4.99
   0 -28  12   16.71    3.10
   0  28 -12   26.79    8.05
   0  28 -12   21.65    4.36
   0  28  12   21.64    3.18
   0 -28  12   17.45    4.77
   0  28  12   21.96    5.19
   0  28  13   48.40    5.97
   0 -28  13   35.16    5.44
   0  28  13   43.45    3.61
   0  28 -13   52.40    4.95
   0  28  13   52.26    5.40
   0  28  14    2.42    2.73
   0  28 -14    6.97    4.07
   0 -28  14    6.05    4.49
   0  28  15   20.81    2.86
   0  28 -15   26.37    4.41
   0 -28  15   16.15    4.64
   0  28  16   10.57    2.31
   0  28  16   11.47    2.94
   0 -28  16    9.70    4.09
   0  28  17    3.68    2.45
   0 -28  17    4.49    3.55
   0  28  17   10.50    2.92
   0  28  18    0.88    2.37
   0 -28  18    3.29    2.88
   0  28  18    4.64    1.86
   0  28  18    2.96    3.22
   0  28  19    0.09    1.66
   0 -28  19    0.75    1.98
   0  30   0  537.05   17.09
   0  30   1  252.80    7.29
   0  30  -1  292.55   11.82
   0  30   2  166.35    5.75
   0  30  -2  172.39    9.51
   0  30   2  181.13    9.56
   0  30   2  154.22    5.32
   0  30   3  192.45    5.86
   0 -30   3  204.72    5.92
   0 -30   3  204.55    6.30
   0  30   3  203.63    6.35
   0  30   3  187.26    5.51
   0  30   3  215.75   10.17
   0  30   4  259.49   11.12
   0  30   4  220.81    6.25
   0  30   4  226.44    6.64
   0 -30   4  227.52    6.57
   0 -30   4  237.78    7.07
   0  30   4  236.02    7.06
   0  30   4  218.61    6.26
   0  30  -4  253.08   11.40
   0  30   4  246.60    7.11
   0  30  -5   39.59    5.84
   0  30   5   41.97    6.75
   0  30   5   44.91    3.16
   0 -30   5   47.89    3.32
   0 -30   5   35.09    4.72
   0  30  -5   50.11    7.83
   0 -30   5   47.86    3.98
   0  30  -5   59.26    6.06
   0  30   5   45.82    4.16
   0  30   5   52.83    4.17
   0  30   5   39.34    3.70
   0  30   6   56.93    7.14
   0  30  -6   32.69    6.37
   0  30   6   49.44    3.31
   0 -30   6   51.94    3.43
   0 -30   6   48.36    5.02
   0  30  -6   61.06    6.44
   0 -30   6   54.70    4.23
   0  30   6   52.99    3.90
   0  30  -6   47.71    7.93
   0  30   6   52.99    4.43
   0  30  -7    8.66    6.23
   0  30   7   16.52    2.90
   0  30   7   13.22    4.22
   0  30  -7   17.61    7.32
   0  30   7   14.81    6.31
   0  30   7   16.04    3.67
   0 -30   7   13.32    3.86
   0  30  -7   16.38    6.19
   0 -30   7   19.19    3.00
   0  30  -8   25.68    7.76
   0  30   8   14.55    3.75
   0  30   8   12.75    4.54
   0 -30   8   17.44    3.05
   0  30   8   16.19    5.01
   0 -30   8   10.61    4.00
   0  30  -8   29.15    6.28
   0  30  -8   23.74    3.60
   0  30   9    4.86    4.49
   0 -30   9    7.54    2.94
   0  30   9    7.49    5.16
   0 -30   9    6.67    4.16
   0  30  -9   18.89    7.71
   0  30   9    8.92    4.36
   0  30  -9    8.67    3.52
   0  30  10   71.19    3.92
   0  30 -10   54.93    4.65
   0  30 -10   73.10    9.19
   0 -30  10   59.02    5.36
   0  30  10   71.34    6.01
   0 -30  10   66.72    3.94
   0  30  10   72.94    6.05
   0  30  10   70.14    5.63
   0  30 -11   51.78    4.60
   0  30 -11   54.73    8.81
   0 -30  11   50.83    5.14
   0 -30  11   47.71    3.61
   0  30  11   47.16    3.58
   0  30  11   42.93    5.50
   0  30  11   51.16    5.45
   0  30  12   60.64    5.65
   0  30 -12   59.51    8.99
   0  30 -12   52.94    4.90
   0 -30  12   49.35    5.38
   0  30  12   56.90    3.79
   0  30  12   65.80    6.04
   0  30  13    8.47    4.92
   0  30  13    4.89    3.90
   0 -30  13    3.42    4.49
   0  30 -13    7.66    3.90
   0  30  13    7.56    4.69
   0  30  14   28.85    3.01
   0  30  14   23.15    3.38
   0 -30  14   28.13    4.85
   0  30  14   38.40    5.42
   0 -30  15    4.40    4.04
   0  30  15    3.53    2.37
   0  30  15    3.66    2.76
   0  30  16   11.23    2.65
   0 -30  16   11.46    3.87
   0  30  17    4.32    2.06
   0 -30  17    9.71    3.29
   0  30  18    0.01    1.70
   0  30  18    0.62    2.12
   0 -30  18    4.19    2.51
   0  32   0  197.36    6.26
   0 -32   0  188.66    6.11
   0  32   0  177.37    5.77
   0  32   0  170.95    5.39
   0  32  -1  289.00    7.73
   0  32   1  281.45    7.85
   0 -32  -1  254.60    7.55
   0 -32   1  273.99    7.77
   0  32  -1  315.09   12.57
   0  32   1  332.05   12.74
   0  32   1  259.06    7.34
   0  32  -1  235.59    6.93
   0  32   1  250.44    6.96
   0  32   2  112.65    4.33
   0  32  -2  100.83    4.40
   0  32   2  113.19    4.72
   0 -32   2  131.77    5.05
   0  32  -2  132.67    4.95
   0  32   2  125.19    5.15
   0  32   2  136.76    9.07
   0  32  -2  134.91    8.90
   0  32   2  128.02    4.96
   0  32  -3  366.54   10.97
   0  32   3  432.87   10.69
   0  32   3  437.73   11.06
   0 -32   3  459.03   11.25
   0  32   3  455.60   11.52
   0  32  -3  473.59   11.24
   0  32   3  453.25   11.53
   0  32   3  540.85   16.54
   0 -32   3  447.54   11.49
   0  32   4   62.75    4.18
   0  32   4   53.04    3.81
   0  32   4   48.36    3.43
   0 -32   4   57.03    3.62
   0  32   4   54.72    4.26
   0 -32   4   61.14    4.16
   0  32   4   57.53    7.40
   0  32  -5  147.32   10.15
   0 -32   5  126.29    7.30
   0  32   5  159.95    9.83
   0  32   5  137.67    4.80
   0 -32   5  148.67    5.21
   0  32   5  137.79    4.95
   0  32  -5  177.85    7.30
   0 -32   5  151.06    5.86
   0  32   5  153.44    6.04
   0  32   5  146.99    5.39
   0  32  -6   13.06    5.36
   0 -32   6   19.12    3.85
   0  32   6   16.86    4.16
   0 -32   6   12.93    3.03
   0  32   6   16.82    3.62
   0  32  -6   13.67    7.34
   0  32   6   11.22    6.41
   0  32   6    0.79    4.05
   0  32   6   17.89    2.94
   0  32   7   24.52    6.89
   0  32   7   24.88    3.83
   0  32   7   20.50    3.06
   0  32   7   21.25    4.49
   0 -32   7   25.57    3.17
   0  32  -7   25.41    8.09
   0  32   7   23.48    5.35
   0 -32   7   21.48    4.05
   0  32  -7   30.03    5.73
   0  32   8    3.20    2.87
   0  32   8    0.47    4.39
   0  32  -8   10.69    7.64
   0  32   8    3.98    3.74
   0  32   8    3.81    5.13
   0 -32   8    2.60    2.92
   0  32  -8    9.37    3.24
   0 -32   8    4.78    4.00
   0  32  -8    5.18    5.19
   0  32   9   54.01    5.42
   0  32   9   46.96    3.53
   0  32  -9   43.80    8.60
   0 -32   9   50.56    4.85
   0  32  -9   40.84    4.05
   0  32   9   47.75    5.77
   0  32   9   41.48    4.45
   0 -32   9   39.42    3.58
   0  32  10   54.91    5.46
   0  32  10   41.31    3.46
   0  32 -10   39.62    4.21
   0  32 -10   43.44    8.65
   0 -32  10   46.25    4.92
   0  32  10   46.28    5.65
   0  32  10   43.93    5.05
   0  32  10   49.75    4.55
   0 -32  10   41.31    3.49
   0  32  11   61.21    3.73
   0  32 -11   58.31    4.59
   0  32 -11   54.87    8.87
   0 -32  11   54.85    3.73
   0  32  11   63.36    5.88
   0  32  11   65.95    4.87
   0 -32  11   50.68    5.29
   0  32  11   64.47    5.67
   0  32  12    8.37    4.80
   0 -32  12    9.81    4.47
   0  32  12   12.66    4.00
   0  32  12   10.53    2.80
   0  32  12   13.08    4.97
   0  32  13   51.34    5.64
   0  32  13   46.79    3.33
   0  32  13   57.22    5.27
   0 -32  13   37.76    5.02
   0  32  13   40.48    3.45
   0  32  13   52.23    4.50
   0  32  14   11.12    4.60
   0  32  14    9.31    3.54
   0  32  14    3.00    2.66
   0  32  14    8.62    4.33
   0  32  14    4.40    2.44
   0 -32  14    5.81    4.03
   0  32  15   21.24    4.63
   0  32  15   12.84    2.57
   0 -32  15   10.02    3.99
   0 -32  16    6.49    3.38
   0  32  16    8.99    3.90
   0  32  17    1.37    1.98
   0 -32  17    8.58    2.85
   0  32 -18   -1.16    2.60
   0  32  18    0.62    1.75
   0 -32  18    0.83    1.95
   0 -34   0  252.72    7.57
   0  34   0  257.28    7.67
   0  34  -1   85.27    8.31
   0  34   1   90.51    8.21
   0 -34  -1   85.08    4.16
   0 -34   1   83.23    4.34
   0  34   1   80.74    4.52
   0  34  -1   89.32    4.43
   0  34   1   73.50    4.03
   0  34   1   69.41    3.66
   0  34   1   85.60    4.22
   0  34  -2  483.98   16.74
   0 -34   2  466.50   11.91
   0  34   2  465.49   12.02
   0  34  -2  474.67   11.78
   0  34   2  468.29   11.91
   0  34   2  454.12   11.48
   0  34   2  427.63   11.07
   0 -34   3   33.34    3.68
   0 -34   3   23.31    3.21
   0  34   3   29.96    7.23
   0  34   3   23.99    3.79
   0  34  -3   28.13    3.48
   0  34   3   29.31    3.66
   0  34  -3   17.62    4.29
   0  34   3   21.92    3.41
   0  34   3   20.96    3.02
   0  34   4  201.65    5.98
   0  34   4  218.02    6.50
   0 -34   4  220.23    6.96
   0 -34   4  218.06    6.55
   0  34   4  228.94    7.11
   0  34   5    0.19    4.07
   0  34   5   12.52    6.68
   0 -34   5   12.76    3.11
   0 -34   5   10.13    4.40
   0 -34   5   12.98    3.73
   0  34   5   16.98    3.52
   0  34   5   13.73    3.15
   0  34   5   17.71    3.92
   0  34   6    2.94    3.11
   0  34   6    3.54    3.56
   0  34   6    3.33    2.79
   0  34   6    3.61    4.04
   0  34   6    5.28    4.15
   0  34   6    4.70    6.40
   0 -34   6    2.66    2.95
   0 -34   6    1.77    3.75
   0  34  -6    6.92    7.72
   0  34   7   14.67    3.75
   0  34   7    8.99    3.31
   0  34   7   10.56    2.97
   0 -34   7   10.07    3.10
   0  34   7   16.64    4.57
   0  34   7   13.04    4.33
   0  34   7   16.12    5.48
   0 -34   7   15.85    4.06
   0  34  -7   21.10    7.96
   0  34   7    9.32    6.91
   0  34   8   53.54    3.59
   0  34  -8   45.90    8.89
   0  34   8   53.98    5.97
   0 -34   8   58.78    4.91
   0 -34   8   47.52    3.70
   0  34   8   60.11    5.48
   0  34   8   56.91    4.48
   0  34   9   16.45    4.95
   0  34   9   14.41    3.94
   0  34   9   16.02    3.05
   0  34  -9   27.48    8.08
   0 -34   9   12.37    3.11
   0  34   9   18.50    5.42
   0  34  -9   14.87    3.37
   0 -34   9   18.07    4.35
   0  34  10   48.53    3.50
   0  34 -10   53.13    8.81
   0 -34  10   44.89    3.55
   0  34  10   48.40    5.36
   0 -34  10   45.18    4.87
   0  34  10   47.42    5.56
   0  34  10   50.99    4.52
   0  34  10   45.20    5.77
   0 -34  11   10.59    4.39
   0  34  11   15.17    2.89
   0  34  11   16.58    4.82
   0  34  11   17.12    3.99
   0  34  11   17.71    5.16
   0  34  11   10.60    4.94
   0 -34  12   37.28    4.97
   0  34  12   49.35    5.27
   0  34  12   55.30    5.60
   0  34  12   55.07    4.52
   0  34  12   48.09    3.38
   0  34  13    6.26    4.42
   0  34  13    5.56    2.47
   0 -34  13    9.47    4.13
   0  34  13    8.11    4.55
   0  34  13    8.20    3.67
   0  34  14   36.03    4.96
   0  34  14   40.40    3.89
   0 -34  15    5.38    3.46
   0  34  15    4.88    3.99
   0  34  15    7.92    3.00
   0  34  15   -0.30    2.51
   0 -34  16   10.85    3.07
   0  34  16    8.94    3.56
   0  34  16    1.45    2.12
   0  34  17    0.78    2.69
   0 -34  17    0.47    2.27
   0 -36   0   52.44    3.82
   0  36   0   53.47    4.14
   0  36   0   57.34    7.77
   0  36   1  542.91   17.51
   0  36  -1  507.19   17.41
   0 -36   1  461.33   11.98
   0  36   1  436.70   11.60
   0  36   1  477.82   12.16
   0  36  -1  485.72   11.99
   0  36   1  453.05   11.96
   0 -36   2   32.37    3.52
   0  36   2   32.13    7.64
   0  36   2   24.99    3.51
   0  36   2   24.07    3.07
   0  36   2   30.78    3.66
   0  36  -2   34.56    3.61
   0  36   2   29.96    3.94
   0 -36   2   35.71    3.70
   0  36  -3  332.76    9.01
   0  36   3  337.55    9.54
   0  36   3  326.37    9.03
   0  36   3  301.29    8.44
   0 -36   3  315.21    9.30
   0 -36   3  339.03    9.19
   0  36   3  328.05    9.45
   0  36   4   51.51    4.36
   0 -36   4   46.40    4.08
   0  36   4    4.10    4.62
   0 -36   4   39.86    5.45
   0  36  -4    1.71    4.30
   0  36   4   46.53    3.44
   0  36   4   53.01    3.98
   0 -36   4   49.49    3.76
   0  36   4   58.37    8.33
   0 -36   5   -0.78    3.58
   0  36   5    5.25    6.94
   0 -36   5    1.26    3.01
   0  36   5    3.01    3.03
   0  36   5    0.88    3.46
   0  36   5    4.84    3.98
   0  36   5    2.73    3.92
   0 -36   6   51.70    3.85
   0 -36   6   49.63    4.52
   0  36   6   58.97    5.04
   0  36   6   57.97    4.99
   0  36   6   52.78    4.23
   0  36   6   49.13    3.72
   0  36   6   55.52    8.14
   0  36   7   58.80    8.14
   0 -36   7   59.11    4.00
   0  36   7   66.91    6.32
   0  36   7   66.10    4.53
   0  36   7   67.92    5.27
   0  36   7   61.45    3.95
   0 -36   7   65.22    4.83
   0  36   7   66.36    5.35
   0  36  -8   26.97    8.26
   0  36   8   26.60    4.92
   0  36   8   21.76    3.06
   0  36   8   20.20    3.41
   0  36   8   24.03    7.29
   0  36   8   23.45    5.48
   0 -36   8   27.17    4.37
   0  36   8   27.89    4.05
   0 -36   8   22.50    3.30
   0  36   9   24.19    4.05
   0  36   9   21.15    3.02
   0 -36   9   19.75    4.23
   0  36   9   24.04    5.57
   0 -36   9   18.08    3.14
   0  36  -9   21.54    8.07
   0  36   9   22.05    4.94
   0  36   9   19.51    3.41
   0 -36  10    9.36    4.18
   0  36  10   11.84    5.22
   0 -36  10    5.68    2.83
   0  36  10    5.96    2.75
   0  36  10    7.41    3.83
   0  36  10    8.10    3.23
   0  36  10   11.99    4.81
   0  36  11   41.80    5.40
   0  36  11   51.53    5.34
   0  36  11   43.29    5.21
   0  36  11   36.57    3.60
   0  36  11   51.70    4.30
   0 -36  11   43.54    4.75
   0  36  11   40.68    3.16
   0  36  12   10.38    4.58
   0  36  12   12.60    4.56
   0  36  12    9.89    3.03
   0  36  12   10.86    3.60
   0  36  12    8.72    2.48
   0 -36  12    7.65    4.04
   0  36  13   43.67    4.73
   0  36  13   43.12    3.90
   0 -36  13   30.22    4.30
   0  36  13   33.48    3.28
   0  36  13   44.39    4.86
   0 -36  14    8.95    3.54
   0  36  14    0.97    2.48
   0  36  14    7.42    3.06
   0  36  14    2.98    4.01
   0  36  15   11.98    3.79
   0 -36  15    7.45    3.20
   0  36  15    3.02    2.27
   0  36  16   -0.69    2.26
   0  36  16    3.81    2.97
   0 -36  16   -0.71    2.40
   0  36 -16   -0.21    3.13
   0  36  17    1.33    2.09
   0  36 -17    2.61    2.42
   0  38   0  507.15   12.95
   0  38   0  534.62   18.59
   0 -38   0  491.31   12.73
   0  38   1   39.29    7.75
   0  38  -1   37.62    7.60
   0  38   1   33.73    4.02
   0  38  -1   34.91    3.85
   0  38   1   36.42    3.63
   0 -38   1   36.47    3.74
   0  38   2  330.38    9.71
   0 -38   2  351.51    9.63
   0  38   2  339.30    9.86
   0  38  -2  336.30    9.38
   0  38   2  334.21    9.22
   0 -38   2  334.95    9.57
   0  38   3   51.78    4.27
   0 -38   3   53.27    4.01
   0  38   3   54.39    4.66
   0  38  -3   48.65    3.80
   0  38   3   49.64    3.50
   0  38   3   56.32    4.13
   0  38   3   57.29    8.39
   0 -38   3   50.69    4.18
   0  38   4   17.19    7.72
   0 -38   4   16.41    3.36
   0  38   4   14.32    4.29
   0  38   4   15.47    3.60
   0  38   4   13.09    3.12
   0  38   4   14.33    3.91
   0 -38   4   15.05    3.73
   0 -38   5   37.73    4.16
   0  38   5   38.79    4.05
   0  38   5   37.67    3.37
   0  38   5   40.95    4.69
   0 -38   5   35.85    3.70
   0  38   5   42.33    8.07
   0  38   5   37.88    4.53
   0  38  -6   52.98    4.98
   0 -38   6   70.64    4.82
   0  38   6   74.57    5.43
   0  38   6   77.53    4.58
   0  38   6   69.65    3.94
   0  38   6   78.07    8.85
   0  38   6   77.62    5.41
   0  38   7   58.52    6.31
   0 -38   7   55.81    4.68
   0 -38   7   57.87    3.93
   0  38   7   55.35    5.28
   0  38   7   61.13    4.43
   0  38   7   53.69    3.75
   0  38   7   67.50    8.35
   0  38   7   60.25    5.26
   0 -38   8   35.41    4.34
   0  38   8   34.64    3.45
   0  38   8   40.01    4.11
   0  38   8   37.04    7.64
   0 -38   8   30.69    3.40
   0  38   8   41.70    5.08
   0  38   8   35.65    5.87
   0  38   8   39.75    4.98
   0  38  -9   -0.16    3.41
   0 -38   9    0.41    2.80
   0  38   9    4.29    5.29
   0  38   9    1.84    3.01
   0  38   9    2.99    3.67
   0 -38   9    4.04    3.87
   0  38   9    5.40    4.52
   0 -38  10   42.83    4.56
   0  38  10   47.93    5.62
   0  38  10   47.38    4.19
   0  38  10   36.26    3.48
   0  38  11    8.73    4.51
   0  38  11    5.07    3.56
   0  38  11    7.78    2.92
   0  38  11    6.81    4.41
   0 -38  11    7.83    3.84
   0  38  12   44.04    4.82
   0  38  12   36.35    3.17
   0  38  12   48.99    3.96
   0  38  12   42.42    4.81
   0 -38  12   34.51    4.27
   0  38  13    3.57    3.06
   0  38  13    0.43    2.41
   0  38  13    4.28    3.91
   0 -38  13    0.09    3.30
   0  38  14   31.41    3.10
   0  38  14   24.06    3.91
   0 -38  14   19.78    3.35
   0  38  15   -0.45    2.37
   0  38 -15   -1.46    3.23
   0  38  15    2.48    3.09
   0 -38  15    1.37    2.51
   0  38  16    1.41    2.01
   0 -38  16   -0.33    1.88
   0  38  16    4.21    2.46
   0  38 -16   -0.92    2.67
   0  40   0   41.25    4.05
   0  40   0   32.56    7.43
   0  40  -1  288.57    8.53
   0  40   1  294.75    8.82
   0 -40   1  280.15    8.40
   0  40   1  309.47   14.10
   0 -40   1  282.52    8.68
   0 -40   2   32.39    3.73
   0  40   2   39.98    4.38
   0  40  -2   34.78    3.79
   0 -40   2   38.21    3.86
   0  40   2   47.15    8.05
   0  40   2   35.51    3.82
   0 -40   3   58.99    4.25
   0 -40   3   58.17    4.14
   0  40  -3   47.16    3.84
   0  40   3   60.79    4.81
   0  40   3   60.09    4.21
   0  40   3   59.91    8.29
   0  40   3   51.71    4.37
   0 -40   4   36.75    4.04
   0  40   4   39.37    3.98
   0  40   4   38.94    4.60
   0 -40   4   34.08    3.76
   0  40   4   42.01    7.74
   0  40   4   34.74    4.32
   0 -40   5   81.45    4.89
   0  40   5   89.14    5.34
   0 -40   5   82.46    4.60
   0  40   5   97.09    5.54
   0  40   5   80.74    4.00
   0  40   5   95.07    4.77
   0  40   5  107.40    9.91
   0  40  -6   18.18    4.32
   0  40   6   29.33    5.91
   0  40   6   25.52    4.51
   0  40   6   29.61    4.67
   0  40   6   27.48    3.90
   0  40   6   22.32    3.14
   0 -40   6   25.08    3.48
   0 -40   6   26.06    4.00
   0  40   6   32.03    7.74
   0  40   7   56.71    5.12
   0  40   7   60.42    5.13
   0  40   7   51.05    3.52
   0  40   7   59.05    4.28
   0  40   7   69.60    6.31
   0  40  -7   38.32    4.74
   0 -40   7   56.84    4.52
   0 -40   7   46.01    3.70
   0  40   8    1.42    4.30
   0  40   8    2.78    4.38
   0  40   8   -1.82    5.46
   0  40  -8    4.31    4.21
   0 -40   8    2.86    2.79
   0 -40   8    1.68    3.65
   0  40   8   -1.36    2.93
   0  40   8    2.87    3.57
   0  40   9   77.20    5.43
   0  40   9   69.27    3.72
   0  40   9   78.23    4.45
   0 -40   9   70.38    4.72
   0  40  -9   53.84    4.97
   0  40   9   72.55    6.08
   0 -40   9   64.33    3.83
   0  40  -9   57.19    4.07
   0  40  10    0.59    4.19
   0 -40  10    2.13    3.54
   0  40  10    5.56    2.75
   0  40  10    4.17    3.48
   0  40 -10    0.03    4.15
   0  40  10    1.38    4.84
   0  40  11   35.05    2.96
   0  40  11   45.64    3.77
   0  40 -11   24.06    4.48
   0 -40  11   29.97    3.93
   0  40  11   42.75    4.65
   0  40  12    1.77    3.78
   0  40  12    4.60    3.99
   0  40  12    4.20    3.04
   0  40  12    2.00    2.32
   0  40 -12    0.53    3.93
   0 -40  12    1.69    3.25
   0 -40  13   27.09    3.45
   0  40  13   49.39    3.37
   0  40  13   38.54    4.08
   0  40  13   39.33    4.17
   0  40 -13   25.50    4.00
   0  40  14   -1.47    2.47
   0 -40  14    0.78    2.52
   0  40  14    0.58    3.09
   0  40 -14    0.57    3.23
   0  40  15    1.27    2.17
   0 -40  15    4.59    2.03
   0  40 -15    2.50    2.76
   0  42   0  126.48    5.62
   0  42   1    4.91    7.01
   0 -42   1    6.98    3.43
   0  42  -1    6.63    3.51
   0  42   1    5.96    3.77
   0  42  -2   81.92    4.55
   0  42   2   95.18    5.33
   0  42   2   79.39    4.72
   0 -42   2   85.72    4.54
   0 -42   2   83.24    4.77
   0  42   2  101.85    9.29
   0  42   3   52.35    4.62
   0  42   3   46.40    4.30
   0 -42   3   46.45    3.95
   0  42   3   51.84    8.14
   0 -42   3   44.57    3.96
   0 -42   4   97.76    4.95
   0  42   4  108.27    4.98
   0  42   4  110.66    5.76
   0  42   4   91.78    5.42
   0 -42   4   99.75    5.04
   0  42   4  105.32    5.45
   0 -42   5   19.42    3.64
   0 -42   5   19.06    3.33
   0  42   5   23.98    4.46
   0  42   5   19.40    3.74
   0  42   5   20.03    4.07
   0 -42   6   54.89    4.31
   0  42   6   53.03    4.86
   0  42   6   56.29    5.08
   0  42   6   66.03    6.36
   0  42  -6   38.58    4.35
   0  42   6   58.46    4.24
   0 -42   6   45.56    3.78
   0  42   7    2.27    4.04
   0 -42   7    1.64    3.47
   0 -42   7    3.65    2.86
   0  42   7    3.64    4.35
   0  42  -7    0.26    4.04
   0  42   7    5.43    5.55
   0  42   7    1.79    3.42
   0 -42   8   84.28    4.73
   0  42   8   81.87    5.35
   0  42   8   86.64    5.60
   0  42   8   92.03    4.62
   0 -42   8   71.26    4.02
   0  42   8   90.61    6.32
   0  42   9    4.73    3.95
   0 -42   9    1.17    3.39
   0  42   9    3.77    3.29
   0  42  -9    3.79    3.24
   0  42   9   -1.07    4.35
   0  42   9    4.22    4.97
   0  42  -9    4.91    3.96
   0 -42  10   50.07    4.00
   0  42  10   63.97    3.92
   0  42  10   55.88    5.25
   0  42  10   51.93    4.63
   0  42  11    0.21    3.71
   0  42 -11    4.17    3.71
   0 -42  11    2.09    3.04
   0  42  11    2.78    2.98
   0 -42  12   30.21    3.27
   0  42 -12   23.95    3.75
   0  42  12   29.68    3.92
   0  42  12   34.91    4.08
   0  42  12   38.40    3.21
   0  42  13    0.69    2.45
   0  42 -13    0.04    3.14
   0 -42  13    0.99    2.42
   0  42 -14   15.01    2.84
   0 -42  14   13.65    2.17
   0  42  15    0.28    1.60
   0  44   0   69.68    4.58
   0 -44   0   71.00    4.59
   0  44   1   60.26    4.49
   0  44  -1   52.93    4.14
   0 -44   1   52.49    4.22
   0  44   2   67.28    4.78
   0 -44   2   64.77    4.30
   0  44   3   98.60    5.39
   0  44   3   99.93    5.52
   0 -44   3   82.99    4.52
   0 -44   3   94.17    4.80
   0  44   4   27.70    4.33
   0  44   4   30.36    4.21
   0 -44   4   23.48    3.50
   0 -44   4   23.22    3.36
   0  44   5   62.47    5.02
   0  44   5   71.78    6.52
   0 -44   5   58.50    4.15
   0 -44   6    2.06    2.89
   0  44   6    4.01    3.40
   0  44   6    3.12    4.11
   0  44   6    7.43    5.47
   0 -44   6    5.90    3.23
   0 -44   7   45.71    3.51
   0  44   7   62.79    4.89
   0  44   7   59.79    3.99
   0 -44   7   52.18    3.94
   0  44   7   64.43    6.00
   0  44  -7   37.46    4.13
   0  44   8    4.21    5.02
   0  44  -8    0.10    3.66
   0 -44   8   -0.17    2.55
   0  44   8    5.48    4.11
   0  44   8    4.81    3.20
   0  44  -8    0.80    3.42
   0 -44   8    5.38    3.21
   0 -44   9   79.70    4.08
   0  44   9   78.68    5.04
   0  44   9   82.75    5.63
   0  44   9   88.59    4.09
   0  44  10    2.79    2.97
   0  44 -10    5.03    3.42
   0 -44  10    6.06    2.92
   0  44 -11   31.02    3.58
   0 -44  11   37.98    3.20
   0  44  12    6.92    2.52
   0  44 -12    2.12    2.92
   0 -44  12    3.13    2.30
   0  44 -13   18.91    2.75
   0 -44  13   22.89    2.18
   0  46   0   22.95    3.64
   0 -46   0   15.24    3.48
   0  46   1   24.77    3.81
   0 -46  -1   30.09    3.72
   0 -46   1   29.64    3.69
   0  46   2   40.42    4.30
   0 -46   2   38.55    3.72
   0  46   2   50.95    4.85
   0  46   3   31.46    4.24
   0 -46   3   37.79    3.60
   0  46   3   32.53    4.39
   0 -46   4   56.67    3.93
   0  46   4   59.10    4.43
   0  46   4   60.97    4.76
   0  46   4   66.73    6.26
   0  46   5   13.14    3.99
   0 -46   5   14.98    3.03
   0 -46   5   10.32    2.98
   0  46   5   17.33    5.53
   0  46   6   65.45    4.86
   0 -46   6   53.87    3.74
   0 -46   6   52.65    3.62
   0  46   6   69.29    6.05
   0  46   7    4.20    3.94
   0 -46   7    0.93    2.84
   0 -46   7    3.38    2.46
   0  46   7    1.98    4.88
   0  46   8   64.86    4.68
   0 -46   8   61.84    3.56
   0  46   8   76.01    5.47
   0  46   9    3.82    3.68
   0  46   9    4.84    2.79
   0  46   9    7.43    4.27
   0 -46   9    2.87    2.60
   0  46  10   53.98    4.29
   0 -46  10   59.43    3.13
   0 -46  11    3.82    2.08
   0 -48   0    1.57    3.10
   0 -48  -1   30.50    3.56
   0 -48   1   24.33    3.42
   0  48   1   31.84    4.62
   0  48   2   13.95    3.51
   0 -48  -2   12.83    3.33
   0 -48   2   11.52    3.16
   0  48   2   14.05    4.14
   0  48   3   19.99    3.80
   0 -48   3   20.64    3.14
   0 -48  -3   18.76    3.46
   0  48   3   21.81    3.96
   0 -48   4   26.76    3.13
   0  48   4   30.28    4.00
   0  48   4   29.54    3.76
   0  48   4   38.91    5.61
   0  48   5   55.65    5.74
   0  48   5   51.52    4.39
   0 -48   5   46.95    3.36
   0  48   6    9.67    4.86
   0  48   6    8.86    3.66
   0 -48   6    5.15    2.41
   0  48   7   65.42    4.45
   0  48   7   73.26    5.44
   0 -48   7   61.54    3.15
   0  48  -8   -0.06    2.82
   0  48   8    1.74    3.37
   0  48   8   -1.85    4.27
   0 -48   8    2.17    2.26
   0  48   9   42.95    3.83
   0  48  10    1.01    2.99
   0  50   0   22.11    4.33
   0 -50   0   18.79    3.14
   0  50   1    9.88    4.02
   0 -50   1   10.80    2.88
   0 -50  -1   10.81    3.02
   0  50   2   18.82    3.80
   0 -50   2    8.28    2.80
   0 -50  -2   11.81    3.05
   0  50   3   20.81    3.54
   0 -50  -3   18.03    3.13
   0  50   4   26.04    4.98
   0 -50   4   17.49    2.68
   0 -50  -4   21.53    3.15
   0  50   5   24.60    4.77
   0 -50  -5   14.51    2.97
   0  50   5   20.90    3.51
   0  50   6   64.11    5.05
   0  50   6   50.40    3.90
   0  50  -7   -0.40    2.84
   0  50   7    7.44    4.01
   0  50   7    4.59    3.11
   0  50  -8   40.45    3.94
   0  50   8   37.34    3.45
   0  50   8   40.87    4.13
   0  50   9    3.81    2.71
   0  50  -9    1.31    3.01
   0 -50 -11   17.50    1.76
   0 -52   0   26.22    2.93
   0  52   0   27.59    4.63
   0  52   0   24.00    3.95
   0 -52  -1    3.84    2.56
   0 -52   1    6.52    2.51
   0  52  -1    6.57    4.31
   0  52  -1   10.88    3.87
   0  52   1    4.08    3.50
   0  52   1    9.51    4.49
   0 -52  -2    2.77    2.63
   0  52  -2    2.74    3.90
   0  52   2    5.72    3.26
   0 -52  -3   23.77    2.87
   0  52   3   23.66    3.13
   0 -52  -4   13.38    2.62
   0  52  -4   16.88    4.06
   0  52   4   12.01    4.33
   0  52   5   35.61    4.42
   0 -52  -5   28.03    2.83
   0  52  -5   32.21    4.08
   0  52  -5   23.20    3.27
   0 -52  -6    1.23    2.38
   0  52  -6   -0.28    2.80
   0  52   6    8.45    3.77
   0  52   7   38.27    3.88
   0 -52  -7   37.70    2.69
   0 -52  -8    3.96    1.98
   0  52  -8    0.69    2.81
   0 -52  -9   26.32    2.08
   0 -54   0   -0.04    2.10
   0  54   0   -1.70    3.20
   0  54   0   -0.77    3.74
   0 -54   1    0.94    2.08
   0 -54  -1    9.67    2.28
   0  54  -1    7.16    3.32
   0  54   1   10.93    3.01
   0  54  -1   10.00    3.74
   0  54   1    5.14    3.84
   0 -54  -2   10.89    2.34
   0  54  -2   14.68    3.47
   0  54   2   14.78    2.75
   0  54  -2   11.47    3.59
   0 -54   3    0.32    1.79
   0 -54  -3    4.20    2.17
   0  54  -3    6.83    3.41
   0  54  -3    0.28    2.95
   0  54   4   36.36    4.03
   0 -54  -4   29.25    2.57
   0  54  -4   35.29    3.14
   0  54   5    5.67    3.41
   0 -54  -5    4.27    2.05
   0  54  -5    5.38    3.15
   0  54  -5    0.19    2.53
   0 -54  -6   17.75    2.09
   0  54   6   17.74    3.25
   0 -54  -7    2.95    1.67
   0  54  -7    0.56    2.50
   0  54  -8   17.55    2.34
   0 -56   0   -0.34    1.56
   0  56   0    0.84    3.00
   0  56   0    0.28    2.47
   0  56   1    1.22    3.26
   0  56  -1    6.27    3.10
   0  56   1    3.84    2.41
   0  56  -1    4.15    2.82
   0  56   2    5.55    3.14
   0 -56  -2    0.39    1.75
   0  56  -2    9.06    2.77
   0  56  -2    1.57    2.54
   0  56   2    1.21    2.35
   0 -56  -3    1.14    1.84
   0  56  -3    3.42    2.51
   0 -56  -4    3.11    1.59
   0  56  -4   -0.25    2.18
   0  56  -5   25.96    2.71
   0  56   5   18.32    2.78
   0  58   1    0.09    1.74
   0  58  -2    0.78    1.85
  -1  -1  21    1.55    2.11
   1   1 -21    0.02    3.83
   1  -1 -21   -0.70    3.79
   1   1 -20    1.16    4.64
  -1   1  20   -0.02    2.59
  -1  -1  20    0.78    2.78
   1  -1 -20   -0.06    4.60
   1  -1 -19    6.36    5.23
   1   1 -19    3.75    5.27
  -1  -1  19    6.17    3.40
  -1  -1  19    0.33    3.38
  -1   1  19    0.03    3.29
   1   1 -18   13.58    5.97
   1  -1 -18   11.45    5.94
  -1  -1  18   13.31    4.38
  -1   1  18    8.64    3.99
  -1  -1  18   16.57    4.16
   1   1 -17   13.96    6.28
   1  -1 -17   19.19    6.27
  -1   1  17   18.56    4.67
  -1  -1  17   10.87    4.70
  -1  -1  17   11.36    5.81
  -1   1  16    7.97    4.89
  -1  -1  16   11.35    4.95
   1   1 -16   12.49    5.14
   1   1 -16    9.48    8.04
   1  -1 -16    7.77    8.17
  -1   1  16    6.15    4.22
   1  -1 -16   17.58   10.18
   1   1 -16   22.68    6.32
   1  -1 -16   11.09    6.24
   1   1 -15    4.45    5.16
   1  -1 -15   -2.54    7.87
   1   1 -15    0.85    8.13
  -1   1  15    7.24    4.23
   1  -1 -15   -3.10   10.46
   1  -1 -15    8.43    6.19
   1   1 -15   11.11    6.22
   1   1 -14    3.99    4.82
   1   1 -14   10.21    7.68
   1  -1 -14   -8.89    8.21
  -1   1  14    1.82    4.09
   1  -1 -14   12.77   10.80
   1  -1 -14    8.20    6.07
   1   1 -13    6.89    4.38
  -1   1  13    1.64    3.92
   1  -1 -13   -0.74    7.37
   1   1 -13   -2.32    7.31
   1  -1 -13    3.83    5.79
   1  -1 -13    0.94   10.58
  -1   1  12   13.93    3.87
   1  -1 -12   22.07   10.37
   1  -1 -12   20.64    5.56
   1   1 -12   27.63    7.43
   1  -1 -12   25.09    7.69
   1   1 -12   18.51    4.37
   1  -1 -12   17.94    4.40
   1  -1 -11   33.05   10.24
   1  -1 -11   23.16    5.20
   1  -1 -11   22.09    4.08
   1   1 -11   21.01    4.12
   1   1 -11   25.18    7.06
   1  -1 -11   23.91    7.22
   1  -1 -10   77.86   10.30
   1   1 -10   73.88    7.59
   1  -1 -10   54.76    7.50
   1  -1  -9   62.90    9.55
   1   1  -9   59.74    7.21
   1  -1  -9   59.52    7.00
   1  -1  -8  444.06   15.22
   1   1  -8  427.78   13.78
   1  -1  -8  437.92   13.76
   1  -1  -7  122.66    9.17
   1   1  -7  127.54    7.55
   1  -1  -7  133.58    7.47
   1  -1  -6  248.45   10.30
   1   1  -6  257.23    9.26
   1  -1  -6  250.91    9.10
   1  -1  -5  568.28   15.25
   1  -1  -5  560.30   14.67
   1   1  -5  552.10   14.56
   1  -1  -4 1303.20   30.67
   1   1  -4 1392.12   30.28
   1  -1  -4 1338.05   30.37
   1  -1  -3 5246.39  111.82
   1  -1  -3 5247.96  111.62
   1   1  -3 5272.33  111.48
   1  -1  -2 3416.04   73.32
   1   1  -2 3441.64   72.81
   1  -1  -2 3410.70   73.01
   1  -1  -1  121.92    5.83
   1   1  -1  114.95    3.34
   1  -1   0  362.68    8.91
   1   1   0  378.74    8.80
   1  -1   1  318.01    9.42
   1   1   1  343.03    8.32
   1  -1   1  326.37    8.26
   1  -1   1  300.23    9.07
   1  -1   2    8.51    4.52
   1  -1   2    6.73    2.89
   1   1   2    6.43    2.84
  -1   1  -3  267.65    7.93
  -1  -1  -3  269.58    7.72
  -1   1  -4  282.95    8.56
  -1  -1  -4  277.58    8.36
  -1  -1  -5   82.04    5.31
  -1   1  -5   89.34    5.58
   1  -1   5   78.01    6.37
   1  -1   5   84.03    4.90
   1  -1   6  128.16    6.46
   1   1   6  139.59    6.44
  -1   1  -6  134.76    6.84
  -1  -1  -6  142.19    6.67
   1  -1   7   63.35    5.43
  -1  -1  -7   60.01    6.00
  -1   1  -7   61.98    6.28
   1  -1   8    9.22    4.49
  -1  -1  -8   14.97    5.63
  -1   1  -8   13.98    5.94
  -1  -1  -9   71.60    6.89
  -1   1  -9   72.14    7.28
  -1   1 -10   76.57    7.64
  -1  -1 -10   82.28    7.32
   1  -1  11   90.88    4.05
  -1   1 -11   87.88    8.20
  -1  -1 -11   93.30    8.02
  -1  -1 -11   81.18    4.73
  -1   1 -11   78.11    4.81
   1  -1  11   79.08    5.43
   1   1  11   85.52    5.43
   1  -1  12   65.70    3.92
  -1  -1 -12   49.09    7.59
  -1   1 -12   62.25    7.90
   1  -1  12   70.43    8.93
  -1  -1 -12   57.72    4.62
  -1   1 -12   62.51    4.74
   1   1  12   51.69    5.35
   1  -1  12   58.42    5.39
  -1   1 -13   38.64    7.77
  -1  -1 -13   44.95    7.79
   1  -1  13   78.20    4.25
   1  -1  13   54.90    9.10
  -1   1 -13   61.60    5.07
  -1  -1 -13   60.10    5.00
  -1  -1 -13   55.72    8.18
   1   1  13   59.48    5.79
   1   1  13   47.07    3.65
  -1   1 -14   40.04    8.13
  -1   1 -14   56.36    5.29
  -1  -1 -14   55.06    5.19
  -1   1 -14   56.89    8.55
  -1  -1 -14   52.26    8.55
   1  -1  14   48.88    9.03
   1   1  14   37.26    3.52
   1  -1  14   75.40    4.41
   1  -1  15   42.93    9.27
  -1   1 -15   45.76    5.36
  -1  -1 -15   45.95    5.38
  -1   1 -15   38.70    8.54
  -1  -1 -15   35.86    8.34
   1  -1  15   66.72    4.49
   1  -1  16   28.15    8.74
  -1   1 -16   43.26    5.28
  -1  -1 -16   45.93    5.27
  -1   1 -16   34.26    8.10
  -1  -1 -16   35.48    7.99
   1  -1  16   59.49    4.46
  -1   1 -17   29.38    5.10
  -1  -1 -17   35.21    5.10
  -1  -1 -18    7.83    4.40
  -1   1 -18    7.82    4.41
  -1   1 -18   15.46   18.19
  -1  -1 -18   29.04   17.91
  -1   1 -19    5.93    3.92
  -1  -1 -19   -0.49    3.88
  -1  -1 -19    3.69    8.15
  -1   1 -19   13.82    8.36
  -1  -1 -20   -0.57    3.23
  -1   1 -20    2.40    3.30
  -1   1 -20   -0.35    4.64
  -1  -1 -20    0.31    4.61
  -1  -1 -21    0.17    2.55
  -1   1 -21    0.70    3.15
  -1  -1 -21    0.10    3.12
  -1   1 -21    0.29    2.63
  -1  -3  21    1.28    2.11
   1  -3 -21   -5.57    3.83
   1  -3 -20    0.33    4.52
   1   3 -20    2.58    3.96
   1  -3 -20    3.97    3.99
  -1   3  20    0.54    2.69
  -1  -3  20    1.60    2.74
  -1   3  19    0.16    3.24
  -1  -3  19    0.32    3.38
   1   3 -19    4.02    4.54
   1  -3 -19    3.75    5.15
  -1  -3  19    3.59    3.35
  -1  -3  18    2.04    3.91
  -1   3  18    4.90    3.81
   1   3 -18    5.65    5.09
   1  -3 -18   -3.07    5.79
  -1  -3  18    6.72    4.18
  -1  -3  17    9.94    4.59
  -1   3  17   11.52    4.36
  -1  -3  17   14.53    5.69
   1  -3 -17   17.21    6.11
   1   3 -17   16.00    5.45
  -1   3  16   12.13    4.73
   1   3 -16   21.25    8.29
   1   3 -16   13.38    5.20
   1  -3 -16   21.21    6.31
   1  -3 -16   19.89   10.29
  -1   3  16    9.04    4.32
  -1   3  15    3.80    4.80
   1   3 -15    2.53    8.13
   1  -3 -15   13.07    6.07
  -1   3  15    6.26    4.43
   1  -3 -15    8.18   10.49
   1   3 -15    5.40    4.96
   1   3 -14   -1.59    7.68
   1  -3 -14   -0.69    5.94
  -1   3  14    2.79    4.28
   1  -3 -14   10.93   10.40
   1   3 -14   -1.33    4.75
   1   3 -13   13.02    4.38
  -1   3  13    8.48    4.10
   1   3 -13    9.64    7.55
   1  -3 -13   10.18   10.20
   1  -3 -13    7.60    5.74
   1   3 -12    1.58    4.07
  -1   3  12    5.47    3.72
   1  -3 -12   12.55   10.13
   1  -3 -12    9.59    5.38
   1   3 -12   11.25    7.10
   1   3 -11   36.41    4.35
   1   3 -11   46.06    7.59
   1  -3 -11   44.16    5.26
   1  -3 -11   53.93   10.17
   1  -3 -10   86.50   10.17
   1   3 -10   72.27    7.93
   1  -3  -9   78.35    9.63
   1   3  -9   69.00    7.13
   1  -3  -8   12.51    8.33
   1   3  -8   12.06    5.91
   1  -3  -8   14.37    6.17
   1  -3  -7  494.52   15.46
   1  -3  -7  503.53   14.76
   1   3  -7  500.52   14.48
   1  -3  -6  434.40   13.16
   1  -3  -6  438.03   12.53
   1  -3  -5  935.76   22.82
   1  -3  -5  923.47   22.63
   1   3  -5  965.68   22.44
   1  -3  -4 3897.03   84.61
   1  -3  -4 3957.13   84.57
   1   3  -4 3953.19   84.26
   1  -3  -3  619.41   15.50
   1   3  -3  594.53   14.54
   1  -3  -3  632.48   15.20
   1  -3  -2  470.97   12.42
   1   3  -2  467.27   11.26
   1  -3  -2  491.58   12.08
   1   3  -1 3101.13   65.13
   1  -3  -1 2913.23   65.77
   1   3  -1 3142.14   64.93
   1   3  -1 3052.18   65.09
  -1   3   0  355.30    7.91
   1   3   0  372.81    8.55
   1   3   1   56.64    3.05
   1  -3   1   48.39    4.58
  -1   3  -1   55.63    2.28
   1  -3   1   54.84    3.31
   1   3   1   49.63    2.36
   1  -3   1   54.48    5.44
   1   3   2  198.73    6.12
  -1   3  -2  207.12    6.84
   1   3   3   71.26    4.17
   1  -3   3   63.66    5.35
  -1  -3  -3   65.00    4.10
  -1   3  -3   69.84    4.85
   1  -3   4  163.69    7.51
  -1  -3  -4  179.96    6.35
   1  -3   5  122.01    5.85
  -1  -3  -5  133.54    5.77
  -1   3  -5  129.87    6.45
   1  -3   6  113.52    7.41
  -1   3  -6  115.34    6.88
  -1  -3  -6  114.37    6.16
   1  -3   6  114.15    5.95
  -1   3  -7  244.30    9.66
  -1  -3  -7  253.17    8.87
   1  -3   8   39.84    5.22
  -1  -3  -8   49.16    5.75
  -1   3  -8   49.19    6.78
  -1  -3  -9   15.59    5.35
  -1   3  -9   18.52    6.42
  -1   3 -10   61.81    7.76
  -1  -3 -10   67.57    6.93
   1  -3  11   70.65    3.65
  -1   3 -11   78.48    8.46
  -1  -3 -11   62.75    7.10
  -1   3 -11   66.76    4.34
  -1  -3 -11   61.31    4.14
   1  -3  11   52.33    4.84
   1   3  11   68.03    5.14
  -1  -3 -12   76.56    7.77
  -1   3 -12   72.91    8.57
   1  -3  12   91.99    4.13
   1  -3  12   94.80    9.16
  -1   3 -12   83.57    5.11
  -1  -3 -12   77.79    4.92
  -1  -3 -12   92.39    8.13
   1   3  12   80.19    5.68
   1   3  12   61.02    3.91
   1  -3  13   57.60    4.00
   1  -3  13   44.46    8.71
   1   3  13   50.92    8.60
   1   3  13   32.11    3.42
  -1  -3 -13   36.40    7.78
  -1   3 -13   49.81    4.79
  -1  -3 -13   39.85    4.64
   1   3  13   39.67    5.46
  -1  -3 -13   30.63    6.98
  -1   3 -13   41.42    8.10
   1  -3  14   68.65    4.33
   1  -3  14   41.58    9.17
   1   3  14   49.04    9.09
   1   3  14   36.81    3.65
  -1  -3 -14   50.27    8.42
  -1   3 -14   48.58    5.11
  -1  -3 -14   48.83    5.21
  -1   3 -14   34.38    8.12
   1   3  14   51.25    5.86
  -1  -3 -15   59.98    5.44
  -1   3 -15   71.22    5.72
  -1   3 -15   43.85    8.84
  -1  -3 -15   54.97    8.39
   1   3  15   50.20    9.42
   1  -3  15   51.59    9.43
   1   3  15   33.74    3.63
   1  -3  15   79.50    4.62
  -1   3 -16   52.14    5.61
  -1  -3 -16   53.60    5.34
   1  -3  16   27.82    8.73
   1   3  16   34.85    8.84
  -1  -3 -16   60.10    8.49
  -1   3 -16   47.23    8.64
  -1  -3 -17   13.03    4.51
  -1   3 -17    8.04    4.65
  -1  -3 -18   18.18    4.48
  -1   3 -18   21.18    4.68
  -1  -3 -19    3.16    7.75
  -1  -3 -19   -1.77    3.75
  -1   3 -19   -3.31    3.97
  -1  -3 -20    4.74    4.43
  -1  -3 -20   -0.36    3.09
  -1   3 -20    3.39    3.42
  -1  -3 -21    0.18    2.39
  -1  -3 -21    0.65    3.03
  -1   3 -21    2.51    2.70
   1  -5 -21    8.09    3.64
   1   5 -21    0.76    3.81
   1   5 -20    2.13    3.79
   1  -5 -20    0.94    4.36
  -1   5  20    0.15    2.54
  -1  -5  20    0.70    2.70
  -1   5  20    1.57    2.62
  -1  -5  19    0.85    3.33
  -1   5  19    1.13    3.26
  -1  -5  19    6.91    3.28
  -1   5  19    5.39    3.22
   1  -5 -19    6.41    5.12
   1  -5 -19    7.25    4.60
   1   5 -19    1.80    4.57
  -1   5  18    5.15    3.66
  -1  -5  18    2.02    3.95
  -1  -5  18    8.72    4.04
  -1   5  18    1.75    3.96
   1  -5 -18   -2.22    5.05
   1  -5 -18    4.12    5.57
   1   5 -18    1.09    4.85
   1  -5 -17   -2.06    5.85
  -1   5  17    2.40    4.05
  -1  -5  17    4.01    4.62
  -1   5  17    4.72    4.22
  -1  -5  17    6.79    5.31
  -1   5  17    6.86    5.29
   1  -5 -17   10.19    5.16
   1   5 -17    4.21    5.11
   1   5 -16   13.01    7.90
  -1   5  16    9.82    4.42
   1  -5 -16    1.48    6.06
   1  -5 -16   12.03    5.56
   1   5 -16    6.46    5.23
   1   5 -16   17.62   10.12
   1  -5 -16   15.14    9.95
  -1   5  16    4.58    4.38
   1   5 -15   13.67    8.20
  -1   5  15   17.13    4.78
   1   5 -15    9.35    6.26
   1  -5 -15   15.72    6.11
   1  -5 -15   14.88    5.41
   1   5 -15    8.54    5.04
   1  -5 -15   15.27   10.25
   1   5 -15   18.04   10.54
  -1   5  15    7.08    4.62
   1   5 -14   15.97    8.00
  -1   5  14   13.68    4.84
  -1   5  14   11.30    4.55
   1  -5 -14   24.61   10.63
   1   5 -14   14.06   11.01
   1  -5 -14   16.40    5.96
   1   5 -14   23.17    6.14
   1  -5 -14   15.49    5.12
   1   5 -14   17.08    5.00
   1   5 -13    5.09    4.40
   1   5 -13    4.12   10.49
   1  -5 -13   -0.47   10.06
  -1   5  13    1.04    4.17
   1   5 -13    1.32    7.21
   1  -5 -13    7.23    5.59
   1   5 -13    2.56    5.88
   1   5 -12   13.24    4.09
   1  -5 -12   17.49    9.84
   1   5 -12   19.48   10.39
  -1   5  12   12.01    4.02
   1   5 -12   12.49    7.10
   1   5 -12   13.93    5.56
   1  -5 -12    8.96    5.24
   1   5 -11   23.47    4.11
   1   5 -11   38.08   10.23
   1  -5 -11   38.16    9.80
  -1   5  11   14.20    3.87
   1   5 -11   28.28    5.31
   1  -5 -11   27.94    4.98
   1   5 -11   27.45    7.29
   1  -5 -10   44.23    9.38
   1   5 -10   37.19    9.79
   1   5 -10   28.28    6.94
   1  -5  -9   84.02    9.26
   1   5  -9   74.50    9.72
   1   5  -9   60.54    7.18
   1  -5  -8   67.08    8.57
   1   5  -8   70.49    9.01
   1  -5  -7   95.76    8.23
   1   5  -7   92.64    8.44
   1  -5  -6 1321.34   32.11
   1   5  -6 1426.26   32.22
   1  -5  -5 2501.41   55.77
   1   5  -5 2574.81   55.78
   1  -5  -4  288.54    9.70
   1   5  -4  281.52    9.50
   1  -5  -4  297.94    9.48
   1   5  -3  313.02    9.57
   1  -5  -3  326.67    9.53
   1   5  -2  159.80    5.02
   1   5  -2  148.41    6.75
   1  -5  -2  145.51    6.90
   1   5  -2  153.28    5.62
   1   5  -1  190.63    4.91
   1   5  -1  188.71    5.70
   1   5  -1  182.87    6.75
   1  -5  -1  198.95    6.94
   1   5   0 2979.24   62.58
  -1   5   0 2898.49   62.34
   1   5   0 2996.58   63.16
   1  -5   0 2978.02   63.22
   1   5   1 2289.62   49.17
   1  -5   1 2366.01   49.98
   1   5   1 2353.33   49.91
   1   5   1 2362.69   50.03
   1  -5   1 2315.75   50.00
  -1   5  -1 2266.55   49.03
   1  -5   2  265.73    8.28
   1   5   2  275.12    8.30
  -1   5  -2  287.85    8.38
  -1   5  -2  269.11    7.10
   1   5   2  263.41    6.98
  -1  -5  -3  155.10    5.23
   1   5   3  147.55    6.63
   1  -5   3  144.42    6.64
  -1   5  -4  217.71    7.94
  -1  -5  -4  205.48    6.74
   1   5   4  217.23    8.23
   1  -5   4  223.64    8.22
   1  -5   5  374.22   10.62
  -1   5  -5  378.56   11.16
  -1  -5  -5  364.64    9.93
   1   5   5  328.02   11.03
   1  -5   5  340.55   11.16
   1  -5   6  226.11    8.13
  -1  -5  -6  205.26    7.45
  -1   5  -6  217.99    8.93
   1   5   6  197.96    8.78
   1  -5   6  200.21    8.80
  -1  -5  -7  277.46    9.35
   1  -5   7  270.03    9.73
  -1  -5  -8  193.31    8.15
  -1   5  -8  202.13    9.67
   1  -5   8  173.77    8.18
  -1  -5  -9   39.43    5.57
   1  -5   9   34.74    5.25
  -1   5 -10   12.06    6.98
  -1  -5 -10    1.38    4.97
  -1   5 -10    5.57    3.16
   1  -5  10    3.80    2.57
   1  -5  11   40.48    3.34
  -1  -5 -11   33.09    5.97
  -1   5 -11   32.66    7.48
   1   5  11   29.54    7.41
   1  -5  11   35.70    7.67
  -1  -5 -11   36.78    6.65
  -1   5 -11   40.81    3.92
  -1  -5 -11   39.42    3.84
   1   5  11   47.18    4.84
  -1   5 -12   39.91    7.75
  -1  -5 -12   18.01    5.89
   1   5  12    3.57    3.50
   1  -5  12   38.06    3.58
   1   5  12   22.57    3.22
   1   5  12   27.82    7.77
   1  -5  12   44.45    8.19
  -1  -5 -12   35.35    6.97
   1   5  12   28.22    4.82
  -1   5 -12   29.52    4.22
  -1  -5 -12   30.53    4.09
  -1   5 -13   58.48    8.79
   1  -5  13   87.67    4.29
   1   5  13   53.65    4.04
   1  -5  13   57.79    9.18
   1   5  13   77.22    9.54
  -1  -5 -13   73.63    8.37
   1   5  13   67.13    5.99
  -1   5 -13   75.00    5.37
  -1  -5 -13   76.94    5.09
  -1   5 -14   54.69    9.08
   1   5  14   40.08    3.96
   1  -5  14   77.67    9.89
   1   5  14   62.39    9.34
  -1  -5 -14   60.97    8.52
   1  -5  14   93.16    4.57
   1   5  14   86.96    4.54
   1   5  14   61.49    6.31
  -1  -5 -14   57.52    5.29
  -1   5 -14   65.64    5.50
   1   5  15   49.64    6.11
   1   5  15   84.95    4.62
   1  -5  15   84.63    4.68
  -1   5 -15   68.04   44.91
  -1  -5 -15   57.09    8.57
  -1   5 -15   69.16    9.36
   1   5  15   39.70    3.84
   1  -5  15   49.04    9.39
   1   5  15   51.68    9.50
  -1   5 -15   63.26    5.80
  -1  -5 -15   65.63    5.66
   1   5  16    8.80    7.66
   1  -5  16   19.97    8.09
  -1  -5 -16   25.39    4.73
  -1   5 -16   31.20    5.00
  -1   5 -16   28.48    8.10
  -1   5 -17   40.40    5.23
  -1  -5 -17   37.51    5.12
  -1   5 -18   19.24   16.29
  -1  -5 -18    2.04   14.80
  -1  -5 -18    3.02    4.04
  -1   5 -18    3.54    4.34
  -1   5 -19  -10.77    7.61
  -1  -5 -19    5.83    7.07
  -1   5 -19    2.48    3.98
  -1  -5 -19    4.76    3.68
  -1  -5 -20    1.88    4.17
  -1   5 -20   -0.49    4.42
  -1  -5 -20    0.08    3.04
   1   5  20   -0.24    2.46
  -1   5 -20    0.77    3.45
  -1  -5 -21    0.01    2.91
  -1   5 -21    0.01    3.03
  -1   5 -21    1.55    2.69
   1  -7 -21   -0.58    3.53
   1   7 -21   -0.59    3.67
  -1   7  20    2.75    2.54
  -1  -7  20    1.09    2.63
   1   7 -20    0.69    4.45
   1  -7 -20   -1.80    4.31
  -1   7  20    0.57    2.58
   1   7 -20    7.37    3.83
  -1   7  19    0.16    3.10
  -1  -7  19    0.49    3.19
  -1   7  19    3.44    3.06
  -1  -7  19    0.65    3.16
   1   7 -19   -1.20    4.31
   1  -7 -19    1.43    4.36
   1   7 -19   -2.76    5.09
   1  -7 -19   -1.21    4.86
  -1   7  18    7.22    3.70
  -1  -7  18    5.59    3.91
  -1   7  18    8.22    3.72
  -1  -7  18    6.15    3.85
   1   7 -18    2.50    5.68
   1  -7 -18    2.36    5.50
   1  -7 -18    2.47    4.93
   1   7 -18    8.54    4.87
   1   7 -17    7.49    5.01
  -1   7  17    4.15    4.12
  -1  -7  17    5.24    5.00
  -1   7  17    5.93    4.90
  -1   7  17    1.86    4.25
   1   7 -17    2.46    5.96
   1  -7 -17    3.98    5.24
   1  -7 -17    7.69    5.77
   1   7 -16    7.44    5.99
   1  -7 -16    1.39    5.82
   1   7 -16    0.14    7.56
   1  -7 -16   11.13    7.98
   1   7 -16    3.15    8.19
   1  -7 -16    3.32    5.08
   1   7 -16    1.35    4.88
   1   7 -16    7.80    9.66
   1  -7 -16    6.05    9.49
  -1   7  16   -0.46    4.10
  -1   7  16    2.25    4.54
   1  -7 -15   22.75    8.68
   1   7 -15   17.53    8.25
  -1   7  15   17.05    4.71
   1  -7 -15   15.76    6.01
   1   7 -15   13.71    6.22
   1   7 -15   18.11   10.39
   1  -7 -15   27.42   10.26
  -1   7  15   17.70    4.87
   1  -7 -15   22.04    5.44
   1   7 -15   18.58    5.26
  -1   7  14   15.68    4.77
   1   7 -14   18.05   10.78
   1  -7 -14   11.61   10.17
   1   7 -14   16.95    6.14
   1  -7 -14   26.79    5.94
   1   7 -14   14.35    7.94
   1   7 -14   12.86    4.83
   1  -7 -14   21.39    5.28
  -1   7  13   16.36    4.55
   1  -7 -13   28.15   10.22
   1   7 -13   21.87   10.64
   1  -7 -13   29.19    5.59
   1   7 -13   29.38    5.99
   1   7 -13   20.37    7.84
   1  -7 -13   21.80    5.05
   1   7 -13   20.22    4.69
  -1   7  12    4.29    4.13
   1   7 -12    0.85   10.07
   1  -7 -12   10.39    9.48
   1   7 -12    0.81    5.46
   1  -7 -12    5.11    5.05
   1   7 -12   14.50    7.28
   1   7 -12    7.96    4.11
   1  -7 -12    7.37    4.32
   1   7 -11   22.30    9.83
   1  -7 -11   16.40    9.07
   1   7 -11   20.87    5.14
   1  -7 -11   20.24    4.77
   1   7 -11   20.79    7.10
   1   7 -11   10.48    3.77
   1  -7 -11   12.65    4.24
   1  -7 -10  122.66   10.25
   1   7 -10  105.67   10.42
   1   7 -10   87.21    8.11
   1  -7 -10   77.49    5.25
   1  -7  -9    8.29    7.85
   1   7  -9    3.01    8.24
   1   7  -8   65.77    8.53
   1  -7  -8   61.26    8.35
   1  -7  -7  342.09   12.75
   1   7  -7  390.78   13.03
   1   7  -6  912.56   22.65
   1  -7  -6  904.50   22.69
   1   7  -5   36.75    6.28
   1  -7  -5   28.83    6.23
   1  -7  -4  513.28   14.21
   1   7  -4  569.63   14.22
   1  -7  -3  281.05    9.30
   1   7  -3  293.20    9.19
   1   7  -3  295.74    8.73
   1   7  -2  241.75    7.99
   1  -7  -2  234.10    8.13
   1   7  -2  250.65    7.36
   1   7  -1  363.19    8.00
   1  -7  -1  339.07    9.73
   1   7  -1  354.48    9.58
   1   7  -1  374.03    9.21
  -1   7   1  328.10    8.71
   1   7  -1  358.11    9.08
   1  -7   0   49.26    5.25
   1   7   0   45.60    5.02
   1   7   0   52.06    4.04
  -1   7   0   57.12    3.16
   1   7   0   55.33    3.86
   1   7   1 4068.33   86.54
   1  -7   1 4157.53   86.65
  -1   7  -1 4024.11   86.07
   1   7   1 4153.91   86.22
  -1   7  -1 3997.03   86.00
   1  -7   1 4018.83   86.63
   1   7   1 4089.64   86.66
  -1  -7  -2 2605.53   56.48
  -1   7  -2 2681.09   57.14
   1   7   2 2780.73   57.26
   1   7   2 2738.32   57.83
   1  -7   2 2715.63   57.78
  -1   7  -3  125.38    5.45
  -1  -7  -3  136.93    4.49
   1   7   3  136.50    6.29
   1  -7   3  132.70    6.25
  -1  -7  -3  129.18    4.55
   1  -7   3  140.12    5.46
  -1   7  -4  496.99   13.33
  -1  -7  -4  459.18   11.77
   1  -7   4  482.48   13.15
   1   7   4  468.61   13.12
   1  -7   4  519.10   12.88
  -1   7  -5  187.24    8.09
  -1  -7  -5  179.02    6.34
   1  -7   5  194.74    8.01
   1   7   5  183.34    7.96
   1  -7   5  195.72    7.30
  -1  -7  -6  748.77   18.33
  -1   7  -6  789.62   20.10
   1  -7   6  781.92   19.73
   1   7   6  718.44   19.55
   1  -7   6  778.96   19.45
  -1   7  -7  444.49   13.86
  -1  -7  -7  395.67   11.61
   1  -7   7  423.07   13.26
   1   7   7  397.18   13.15
   1  -7   7  415.40   12.68
  -1  -7  -8  309.82   10.11
  -1  -7  -8  323.35   10.61
  -1   7  -8  326.45   12.42
   1   7   8  302.73   11.73
  -1  -7  -9   62.30    5.82
  -1  -7  -9   68.82    6.48
   1  -7   9   59.10    5.80
  -1   7  -9   72.58    8.33
   1   7   9   67.03    7.64
   1  -7  10   19.70    2.95
  -1  -7 -10   23.93    5.03
  -1   7 -10   23.89    7.67
  -1  -7 -10   22.20    5.92
   1  -7  10   20.37    4.92
  -1   7 -10   18.09    3.50
   1   7  10   18.91    6.92
   1  -7  10   20.01    7.12
   1   7  11    0.32    6.63
   1  -7  11    1.52    6.80
   1   7  11   -1.63    2.66
  -1  -7 -11    1.81    5.83
   1  -7  11    2.63    3.04
   1   7  11    0.02    3.07
  -1  -7 -11    1.22    3.12
  -1   7 -11    2.14    3.45
  -1   7 -11    8.01    7.14
  -1  -7 -11    2.61    4.72
  -1   7 -12   57.58    9.00
   1   7  12   43.84    3.62
  -1  -7 -12   70.21    7.52
   1  -7  12   62.29    3.82
  -1   7 -12   53.59    4.67
  -1  -7 -12   53.88    4.38
   1   7  12   64.56    8.38
   1  -7  12   72.49    8.80
   1  -7  13   57.15    8.87
  -1   7 -13   51.05    8.75
   1   7  13   53.58    5.66
   1   7  13   32.07    3.61
  -1  -7 -13   52.62    7.64
   1  -7  13   61.19    4.05
  -1   7 -13   55.15    5.02
  -1  -7 -13   45.55    4.75
   1   7  13   50.16    8.40
  -1   7 -14   75.07    5.60
  -1  -7 -14   62.40    5.22
  -1  -7 -14   65.45    8.46
   1  -7  14   56.58    9.55
   1   7  14   60.76    6.28
   1   7  14   51.29    9.00
  -1   7 -14   46.26    9.07
   1   7  14   43.34    4.02
   1  -7  14   79.73    4.49
   1   7  14   76.63    4.38
   1   7  15   24.93    5.68
   1   7  15   22.90    3.51
  -1  -7 -15   34.45    7.75
   1   7  15   39.25    4.11
   1  -7  15   42.42    4.20
  -1   7 -15   37.92    5.22
  -1  -7 -15   35.57    4.88
   1   7  15   22.01    8.19
   1  -7  15   31.80    8.65
  -1  -7 -16   39.76    5.04
  -1   7 -16   44.71    5.58
   1   7  16   25.13    3.34
   1  -7  16   23.61    8.35
  -1   7 -17   10.39   28.03
  -1  -7 -17  -20.57   24.33
  -1   7 -17   -4.52    4.59
  -1  -7 -17   -0.09    4.08
  -1  -7 -18   13.44   12.59
  -1   7 -18   -0.02   14.52
  -1  -7 -18   10.62    4.09
  -1   7 -18    6.29    4.38
  -1  -7 -19    2.62    6.29
  -1   7 -19    5.01    6.98
  -1  -7 -19    3.24    3.45
  -1   7 -19    1.25    3.92
  -1   7 -20    1.83    3.40
   1  -7  20   -0.67    2.77
  -1  -7 -20   -0.10    2.90
  -1   7 -20    0.64    4.22
  -1  -7 -20    4.77    3.95
   1   7  20    3.06    2.47
  -1   7 -21   -1.24    2.64
  -1   7 -21   -0.31    2.90
  -1  -7 -21   -2.26    2.73
   1   9 -21    4.76    2.28
   1   9 -21    0.01    3.53
   1  -9 -21   -0.23    3.34
  -1  -9  20    2.26    2.44
  -1   9  20    0.17    2.41
   1   9 -20    2.78    3.61
  -1   9  20   -0.25    2.43
   1  -9 -20    4.46    4.06
   1   9 -20    0.11    4.36
  -1   9  19    1.70    2.92
  -1  -9  19    0.60    3.04
   1  -9 -19    3.25    4.69
   1   9 -19   -0.07    4.96
   1   9 -19    0.44    4.26
  -1   9  19    0.55    3.04
   1   9 -18    0.31    4.58
  -1   9  18   -1.91    3.43
  -1  -9  18   -1.19    3.56
  -1   9  18    0.22    3.77
   1   9 -18   -0.19    5.44
   1  -9 -18    4.79    4.82
   1  -9 -18    3.95    5.18
  -1  -9  18   -0.07    3.91
  -1   9  18    2.58    3.54
   1   9 -17    5.15    4.76
  -1   9  17    3.95    3.93
  -1   9  17    4.45    4.43
  -1  -9  17    8.60    4.62
  -1   9  17    3.00    4.25
   1  -9 -17    5.43    5.18
   1   9 -17   -0.64    5.75
   1  -9 -17   -5.46    5.56
   1   9 -16    6.60    8.20
  -1   9  16    7.37    4.37
   1   9 -16    7.99    4.97
  -1   9  16    5.64    4.65
   1  -9 -16    9.35    5.25
   1   9 -16    6.91    6.01
   1  -9 -16    8.53    5.80
   1  -9 -15   16.10    5.85
   1   9 -15    1.57    5.95
   1  -9 -15   11.20    7.99
   1   9 -15    4.94    7.71
   1   9 -15   11.76    8.35
   1  -9 -15   11.09    5.35
   1   9 -15    8.18    4.90
   1   9 -15   26.93   10.04
   1  -9 -15   13.97    9.78
  -1   9  15    1.45    4.73
  -1   9  14    7.16    4.85
   1  -9 -14   18.03    5.76
   1   9 -14   20.95    5.98
   1   9 -14   10.54    4.83
   1  -9 -14   13.46    5.35
   1  -9 -14   12.64    8.24
   1   9 -14   21.53    7.99
   1   9 -14   14.74   10.19
   1  -9 -14   17.00    9.97
  -1   9  13   15.39    4.83
   1  -9 -13   32.89    5.54
   1   9 -13   34.37    5.80
   1  -9 -13   23.17    5.19
   1   9 -13   14.85    4.57
   1   9 -13   35.33   10.52
   1  -9 -13   28.81   10.05
   1  -9 -13   30.19    8.41
   1   9 -13   29.40    8.28
   1  -9 -12   28.26    7.94
   1   9 -12   40.63    8.03
  -1   9  12   24.47    4.63
   1  -9 -12   37.72    5.21
   1   9 -12   32.33    5.59
   1  -9 -12   38.77    9.74
   1   9 -12   41.57   10.29
   1  -9 -12   29.67    4.96
   1   9 -12   27.72    4.43
  -1   9  12   20.57    4.45
   1  -9 -11   57.31    5.09
   1   9 -11   37.42    4.41
   1  -9 -11   59.86    5.04
   1   9 -11   55.87    5.38
  -1   9  11   44.23    4.62
   1   9 -11   57.58    7.90
   1  -9 -11   67.04    8.42
   1  -9 -11   68.27    9.81
   1   9 -11   68.44   10.42
   1   9 -10    6.88    4.51
   1  -9 -10    8.44    3.85
   1  -9 -10   14.04    8.09
   1   9 -10    9.15    8.49
   1  -9 -10   10.97    6.89
   1   9  -9  238.20   11.62
   1  -9  -9  243.20   11.56
   1   9  -8   42.46    7.98
   1  -9  -8   33.81    7.55
   1   9  -7  538.13   15.98
   1  -9  -7  547.45   15.98
   1   9  -6   65.12    7.10
   1  -9  -6   62.56    6.91
   1   9  -5  199.39    8.35
   1  -9  -5  196.00    8.37
   1   9  -4  327.62   10.23
   1  -9  -4  336.72   10.37
   1   9  -4  356.27   10.36
   1   9  -3  254.60    8.40
   1  -9  -3  250.66    8.75
   1   9  -3  272.15    8.64
   1   9  -2  434.56   10.96
   1   9  -2  418.82   10.89
   1   9  -1    1.74    3.90
   1   9  -1    1.59    4.16
   1  -9  -1    2.40    4.51
   1   9  -1    1.79    3.51
  -1   9   1    2.33    2.99
  -1   9   0  278.95    7.42
   1   9   0  288.09    8.02
   1   9   0  281.62    8.04
   1  -9   0  263.40    8.32
   1   9   0  253.31    8.06
   1   9   1   45.43    3.79
  -1   9  -1   59.51    3.58
  -1   9  -1   58.33    4.20
   1  -9   1   47.33    4.29
   1   9   1   46.95    4.99
   1  -9   1   48.86    5.20
  -1   9  -2 1883.94   41.51
   1   9   2 1923.90   41.90
   1  -9   2 1893.91   41.84
   1   9   2 1954.40   41.62
   1   9   3 1940.69   42.50
   1  -9   3 1956.01   42.48
  -1   9  -3 1888.43   42.02
  -1  -9  -3 1886.09   41.42
  -1  -9  -3 1861.86   41.28
   1   9   3 1982.82   42.11
   1   9   4  107.25    6.03
   1  -9   4  101.07    5.94
   1  -9   4  107.90    5.14
  -1  -9  -4   95.04    4.48
  -1   9  -4   92.07    5.52
  -1  -9  -4   95.16    4.05
   1  -9   5  647.00   16.50
   1   9   5  624.62   16.47
  -1  -9  -5  603.88   15.19
   1  -9   5  672.38   16.33
  -1   9  -5  652.76   16.97
  -1  -9  -5  598.60   14.86
   1  -9   6  213.82    8.72
   1   9   6  197.29    8.63
   1  -9   6  207.14    7.88
  -1  -9  -6  180.17    7.23
  -1   9  -6  223.24    9.37
  -1  -9  -6  185.12    6.54
   1  -9   7 1294.63   30.63
   1   9   7 1250.69   30.51
   1  -9   7 1295.10   30.57
  -1   9  -7 1333.63   31.53
  -1  -9  -7 1263.49   28.98
   1  -9   8  361.25   12.82
   1   9   8  358.35   12.74
  -1  -9  -8  363.61   11.07
  -1   9  -8  398.20   13.92
   1  -9   8  359.97   12.07
  -1  -9  -8  366.15   11.61
   1   9   9  120.00    8.34
   1  -9   9  110.18    8.48
   1  -9   9   98.05    6.82
  -1   9  -9  123.85    9.61
  -1  -9  -9   97.32    6.18
  -1  -9  -9  122.17    7.27
  -1   9 -10   22.94    7.85
  -1  -9 -10   11.03    4.40
   1  -9  10   11.78    2.81
  -1  -9 -10    8.36    5.52
   1   9  10   19.13    4.18
  -1   9 -10   16.12    3.54
   1  -9  10   17.94    6.83
   1   9  10   14.23    6.55
   1  -9  10   10.31    4.65
  -1   9 -11   33.44    8.33
   1   9  11   30.67    3.35
   1  -9  11   32.07    3.30
  -1  -9 -11   32.89    3.73
  -1   9 -11   37.67    4.04
   1  -9  11   37.42    3.29
  -1  -9 -11   40.31    6.48
   1  -9  11   36.70    7.59
   1   9  11   37.90    7.33
   1   9  12   15.14    3.13
  -1  -9 -12   33.68    6.71
   1  -9  12   33.80    3.51
  -1   9 -12   29.47    4.12
  -1  -9 -12   23.59    3.91
  -1   9 -12   25.68    8.41
   1  -9  12   34.69    7.94
   1   9  12   38.57    7.80
   1   9  13   60.62    8.69
   1  -9  13   49.67    8.54
  -1   9 -13   53.61    9.25
   1   9  13   37.51    3.79
   1   9  13    6.54    3.99
   1  -9  13   55.10    4.00
  -1  -9 -13    6.66   17.15
  -1  -9 -13   45.74    7.57
  -1   9 -13   61.41    4.93
  -1  -9 -13   52.01    4.70
  -1   9 -14   45.83    5.07
  -1  -9 -14   39.14    4.76
   1   9  14   26.98    3.72
   1   9  14   51.89    4.07
   1  -9  14   52.51    4.17
   1  -9  14   47.88    9.03
   1   9  14   35.89    8.49
  -1   9 -14   31.18    9.00
  -1  -9 -14   38.57    7.69
   1   9  14   36.85    5.65
   1  -9  15   56.02    4.31
   1   9  15   33.06    5.89
  -1   9 -15   23.50    8.63
  -1  -9 -15   38.31    7.68
   1   9  15   28.35    3.61
   1   9  15   33.65    8.09
   1  -9  15   31.02    8.51
  -1   9 -15   43.22    5.28
  -1  -9 -15   37.21    4.93
  -1   9 -15   28.05    8.54
  -1   9 -16    5.67    4.70
  -1  -9 -16    3.94    4.14
   1   9  16    8.50    5.18
   1   9  16    3.97    2.88
  -1  -9 -17    3.60    4.09
  -1   9 -17    1.75    4.56
  -1   9 -17   71.66   24.85
  -1  -9 -17   55.74   20.51
  -1  -9 -18    1.12    3.77
  -1   9 -18    2.99    4.27
  -1   9 -18    1.89   12.23
  -1  -9 -18   14.13   10.35
  -1   9 -19   14.94    4.15
  -1  -9 -19    0.19    3.48
  -1   9 -19    0.62    6.25
  -1  -9 -19    1.26    5.57
  -1  -9 -20    2.09    3.64
  -1   9 -20   -0.02    3.88
  -1   9 -20    1.14    3.34
   1  -9  20    1.44    2.75
   1   9  20    2.20    2.40
  -1   9 -21    0.62    2.72
  -1  -9 -21   -0.42    2.53
   1   9  21   -0.76    1.66
  -1   9 -21    2.69    2.59
   1  11 -21    0.39    2.01
  -1 -11  21    0.64    2.11
   1 -11 -21   -0.99    3.05
   1 -11 -20    0.36    3.90
   1  11 -20    1.48    4.19
  -1  11  20   -0.41    2.23
  -1 -11  20   -0.37    2.36
  -1  11  20    0.11    2.40
   1  11 -20    3.76    3.47
   1  11 -19    4.12    4.01
   1 -11 -19   -1.96    4.53
  -1 -11  19    0.62    2.88
  -1  11  19   -1.63    2.73
   1  11 -19   -0.59    4.73
  -1  11  19   -0.21    2.94
   1  11 -18    3.32    4.54
  -1 -11  18    0.53    3.84
  -1  11  18    0.51    3.42
  -1  11  18    5.07    3.26
  -1 -11  18   -0.62    3.41
  -1  11  18   -4.90    3.88
   1  11 -18    6.08    5.31
   1 -11 -18    0.94    5.05
   1  11 -17   -1.25    4.76
  -1  11  17   -1.08    3.66
  -1  11  17    1.72    4.32
   1 -11 -17   -1.16    4.94
   1 -11 -17    1.76    5.45
   1  11 -17    8.44    5.73
  -1 -11  17    0.45    4.13
  -1  11  17    3.87    4.02
   1  11 -16    3.78    4.81
  -1  11  16   -0.76    5.40
  -1 -11  16    4.84    5.49
  -1  11  16    7.17    4.71
   1 -11 -16    4.32    5.06
   1 -11 -16    2.00    5.52
   1  11 -16    0.61    5.71
   1 -11 -15    2.05    7.95
   1  11 -15   11.31    7.71
   1  11 -15   -0.90    8.21
  -1  11  15    1.78    4.80
   1  11 -15    3.81    4.67
   1  11 -15   -2.13    5.81
   1 -11 -15    6.14    5.55
   1 -11 -15    2.25    5.20
   1  11 -15   13.99    9.60
   1 -11 -15   12.58    9.23
   1 -11 -14   23.28    8.50
   1  11 -14   20.74    7.99
   1  11 -14    9.79    8.60
  -1  11  14    4.94    4.93
   1  11 -14    9.94    4.77
   1 -11 -14   13.21    5.14
   1  11 -14   14.25    9.79
   1 -11 -14    9.29    9.53
   1 -11 -14   20.00    5.55
   1  11 -14   18.00    5.84
   1  11 -13    8.54    5.61
   1 -11 -13    9.40    5.26
   1 -11 -13   12.11    7.92
   1  11 -13   12.92    7.69
   1  11 -13    0.13    8.14
   1 -11 -13    7.16    4.86
   1  11 -13   14.15    4.45
  -1  11  13    8.41    4.26
  -1  11  13    7.63    4.66
   1  11 -13   22.26    9.87
   1 -11 -13    5.78    9.15
  -1  11  12   51.70    5.03
   1  11 -12   51.49    5.07
   1 -11 -12   61.49    5.68
   1 -11 -12   74.28    9.17
   1  11 -12   67.30    8.59
   1 -11 -12   66.90    5.42
   1  11 -12   57.29    5.71
   1 -11 -12   65.30   10.09
   1  11 -12   68.16   10.61
  -1  11  12   42.12    4.93
  -1  11  11   22.92    4.13
   1 -11 -11   24.57    4.70
   1  11 -11   31.35    4.15
   1 -11 -11   39.50    7.99
   1  11 -11   30.57    5.03
   1 -11 -11   33.16    4.73
   1  11 -11   38.63    9.49
   1 -11 -11   33.80    8.79
  -1  11  11   24.67    4.46
  -1  11  10  136.09    6.18
   1  11 -10  149.76    6.02
   1 -11 -10  167.95    5.94
   1  11 -10  203.77   11.12
   1 -11 -10  210.67   11.00
   1 -11 -10  221.82   10.67
  -1  11  10  115.68    5.93
   1 -11 -10  147.51    6.70
   1  11 -10  105.67    5.89
   1 -11  -9   49.41    7.50
   1 -11  -9   42.03    7.98
   1  11  -9   52.13    8.41
   1 -11  -8  674.52   19.40
   1  11  -8  669.71   19.09
   1 -11  -8  679.81   19.03
   1 -11  -7  129.78    8.26
   1  11  -7  114.43    8.25
   1 -11  -7  117.40    8.05
   1 -11  -6  103.36    7.56
   1  11  -6   93.56    6.99
   1 -11  -6   91.30    7.23
   1  11  -6   97.71    7.39
   1  11  -5   95.45    6.73
   1 -11  -5  107.46    6.96
   1  11  -5  110.69    6.91
   1  11  -4  244.81    8.77
   1  11  -4  259.82    8.70
   1 -11  -4  245.71    8.76
   1  11  -3   61.04    5.06
   1  11  -3   64.16    5.37
  -1  11   2  100.11    4.92
   1  11  -2  116.33    5.74
   1 -11  -2  113.64    5.62
   1  11  -2  110.89    5.50
  -1  11   1  169.17    5.91
   1  11  -1  164.79    6.39
   1  11  -1  187.83    6.72
   1  11  -1  166.29    6.15
   1 -11  -1  172.22    6.36
   1  11   0   59.83    4.56
  -1  11   0   64.28    4.06
   1  11   0   58.01    4.71
   1 -11   0   56.06    5.00
   1  11   1  652.13   15.60
  -1  11  -1  661.23   15.41
  -1  11  -1  632.03   15.55
  -1  11  -1  650.70   16.12
   1 -11   2  442.03   11.40
   1  11   2  432.38   11.43
   1  11   2  429.18   11.40
  -1  11  -2  437.19   11.14
  -1  11  -2  448.34   11.43
  -1 -11  -3  572.07   13.43
   1 -11   3  576.11   14.58
   1  11   3  566.54   14.55
   1  11   3  601.26   14.47
  -1 -11  -3  566.77   13.09
  -1  11  -3  595.19   14.52
   1  11   4 1766.40   39.72
   1 -11   4 1821.08   39.79
  -1 -11  -4 1731.41   38.66
  -1  11  -4 1790.81   39.54
  -1 -11  -4 1731.10   38.27
   1  11   5   93.72    6.23
   1 -11   5  102.87    6.32
   1 -11   5  103.50    5.53
  -1 -11  -5   90.26    5.05
  -1  11  -5   93.87    6.26
  -1 -11  -5   91.64    3.95
   1  11   6 1540.05   35.54
   1 -11   6 1593.29   35.70
  -1 -11  -6 1459.05   34.37
   1 -11   6 1628.21   35.83
  -1 -11  -6 1510.63   33.76
  -1  11  -6 1514.88   35.37
   1 -11   7  117.69    6.66
  -1 -11  -7  110.54    6.25
   1 -11   7  132.54    7.76
   1  11   7  119.79    7.51
  -1 -11  -7  112.56    5.22
  -1  11  -7  130.85    9.05
  -1 -11  -8  367.28   11.48
   1 -11   8  351.78   12.10
   1 -11   8  365.79   12.86
   1  11   8  361.63   12.61
  -1 -11  -8  354.14   10.53
  -1  11  -8  405.32   14.35
  -1  11  -9  125.81   10.00
   1 -11   9  101.21    6.83
  -1 -11  -9  104.16    7.00
   1  11   9   99.72    7.82
   1 -11   9  115.14    8.33
   1  11  10  121.81    5.92
   1  11  10  126.85    4.82
   1 -11  10  107.56    7.37
  -1 -11 -10  135.99    7.88
   1 -11  10   97.05    4.64
   1  11  10  128.24    8.97
   1 -11  10  124.60    9.07
  -1  11 -10  132.51   10.60
   1 -11  11   15.02    4.88
   1  11  11   10.31    2.99
   1 -11  11    8.64    3.04
  -1 -11 -11   14.97    5.86
   1  11  11    5.83    2.79
   1 -11  11   10.71    2.96
  -1  11 -11   12.28    8.01
   1  11  11   11.05    6.63
   1 -11  11    7.93    6.75
  -1  11 -11   17.17    3.71
  -1 -11 -11   11.73    3.31
   1  11  11    0.58    4.28
   1  11  12   35.78    3.49
   1 -11  12   33.28    3.51
   1 -11  12   33.38    7.82
   1  11  12   32.99    7.53
  -1 -11 -12   31.21    6.78
  -1  11 -12   36.33    4.31
  -1 -11 -12   34.29    4.23
   1  11  12   27.64    3.46
   1 -11  12   33.98    3.65
  -1  11 -12   39.51    8.96
  -1 -11 -13   29.40    7.11
   1  11  13   27.88    7.82
   1 -11  13   32.29    8.23
  -1  11 -13   24.68    8.08
   1  11  13   23.93    3.47
  -1  11 -13   30.95    4.75
  -1 -11 -13   23.01    4.22
  -1  11 -13   34.01    9.04
   1  11  13    2.31    3.67
   1 -11  13   32.09    3.71
   1  11  14   26.41    3.81
   1 -11  14   31.69    3.92
  -1 -11 -14   37.98    7.35
  -1  11 -14   16.52    8.63
  -1 -11 -14   29.23    4.65
  -1  11 -14   32.51    5.12
   1  11  14   26.56    3.54
   1 -11  14   21.01    8.08
   1  11  14   15.49    7.66
  -1  11 -14   19.92    8.17
   1  11  15    2.53    5.35
  -1  11 -15    3.65    7.79
  -1  11 -15   -1.19    7.54
  -1  11 -15    5.07    4.71
  -1 -11 -15    3.15    4.08
  -1 -11 -15    1.81    6.57
   1  11  15    4.23    6.94
   1 -11  15    9.17    7.35
   1  11  15    3.57    3.08
  -1  11 -16    8.07    4.67
  -1 -11 -16    6.03    4.06
   1  11  16    6.88    5.37
  -1  11 -16  -11.96   33.12
  -1  11 -17    9.19   20.59
  -1  11 -17    4.38    4.50
  -1 -11 -17   -0.47    3.84
  -1 -11 -18   14.21    8.18
  -1  11 -18    8.78    9.82
  -1  11 -18   20.23    4.57
  -1 -11 -18   19.70    3.94
   1 -11  19    4.29    3.47
  -1  11 -19    2.98    3.85
  -1 -11 -19   -0.15    3.07
  -1 -11 -19   -1.70    4.74
  -1  11 -19    0.82    5.32
  -1  11 -20    0.11    3.64
  -1 -11 -20   -0.01    3.40
   1 -11  20    0.51    2.75
   1  11  20    3.30    2.43
  -1  11 -20   11.72    3.42
  -1  11 -21    0.17    2.45
   1 -13 -20   -0.55    3.72
  -1  13  20   -0.33    2.18
   1  13 -20    1.86    2.63
   1  13 -19    3.11    3.90
   1 -13 -19   -0.74    4.35
   1  13 -19   -0.58    4.57
  -1  13  19    1.47    2.53
  -1 -13  19    0.60    2.68
  -1  13  19    0.03    2.69
  -1  13  18   -0.03    3.16
  -1 -13  18    4.64    3.16
  -1  13  18   -0.05    3.00
   1  13 -18   -1.65    4.37
  -1  13  18   -0.88    3.85
   1  13 -18    4.57    5.07
   1 -13 -18    0.14    4.79
  -1 -13  17    4.03    3.84
  -1  13  17    5.45    3.55
   1  13 -17    5.08    4.62
  -1  13  17    3.92    4.48
   1  13 -17    0.46    5.47
   1 -13 -17   13.06    5.19
  -1  13  16    3.01    4.57
  -1 -13  16    3.60    4.84
  -1  13  16    0.30    4.79
   1  13 -16    0.77    4.63
   1 -13 -16    0.48    5.18
   1  13 -16    3.40    5.62
   1 -13 -16    1.91    5.38
   1  13 -15    4.61    8.92
   1 -13 -15    1.81    8.70
  -1  13  15    2.85    4.80
   1  13 -15   -4.77    4.65
   1  13 -15   -3.42    8.23
   1  13 -15   16.56    7.54
   1 -13 -15   -1.01    7.70
   1 -13 -15    0.06    5.23
   1 -13 -15   -1.63    5.32
   1  13 -15    1.56    5.66
  -1  13  14    1.05    4.19
   1  13 -14    6.32    9.38
   1 -13 -14   10.57    8.96
  -1  13  14   -3.35    4.88
   1  13 -14    0.90    4.55
   1  13 -14    3.63    8.22
   1 -13 -14    1.00    8.01
   1  13 -14    6.28    7.64
   1 -13 -14    4.86    5.07
   1  13 -14    4.87    5.62
   1 -13 -14    8.33    5.35
  -1  13  13   23.51    4.55
   1  13 -13   25.43    9.67
   1 -13 -13   30.10    9.33
  -1  13  13   19.26    5.02
   1  13 -13   28.48    4.76
   1  13 -13   22.88    5.55
   1 -13 -13   26.75    5.27
   1 -13 -13   24.09    5.23
   1 -13 -13   32.96    8.54
   1  13 -13   21.48    8.08
   1  13 -13   20.73    8.53
  -1  13  12    1.83    3.97
   1  13 -12    1.68    5.00
   1 -13 -12    3.37    4.73
   1 -13 -12    7.62    4.60
   1  13 -12    3.41    7.82
   1  13 -12   10.62    3.98
   1 -13 -12    0.20    8.46
   1  13 -12   -3.56    9.02
   1 -13 -12   -0.51    7.72
   1  13 -12   14.28    7.18
   1 -13 -11  313.43   13.20
  -1  13  11  188.90    7.63
   1  13 -11  210.29    7.29
   1 -13 -11  253.98    7.23
  -1  13  11  178.14    6.72
  -1  13  11  163.72    7.48
   1  13 -11  155.90    7.38
   1 -13 -11  216.21    8.38
   1  13 -11  279.35   12.94
   1 -13 -11  252.78   12.62
   1  13 -11  234.66   12.19
   1  13 -10   72.34    4.90
   1 -13 -10   74.35    4.74
  -1  13  10   59.61    4.92
   1 -13 -10   96.62    8.80
   1 -13 -10   92.68    9.00
   1  13 -10   90.56    9.23
  -1  13  10   54.08    4.59
   1  13 -10   78.46    8.48
   1  13 -10   64.62    4.44
   1 -13 -10   67.65    5.27
   1  13  -9  263.48   12.11
   1 -13  -9  345.70   12.98
   1  13  -9  330.25   12.51
   1 -13  -9  320.21   12.33
  -1  13   9  248.95    8.43
   1  13  -8   79.22    7.82
   1 -13  -8   81.89    7.76
   1  13  -8   69.62    7.54
   1 -13  -8   83.55    8.11
   1  13  -7  338.33   11.74
   1 -13  -7  332.96   11.75
   1  13  -7  318.14   12.08
   1 -13  -7  365.77   12.60
   1 -13  -6   29.50    6.24
   1  13  -6   28.84    6.19
   1  13  -6   28.96    6.15
   1 -13  -6   36.40    6.80
   1  13  -5  273.87    9.48
   1 -13  -5  272.32    9.61
   1  13  -5  284.02    9.94
   1 -13  -5  274.11   10.45
   1  13  -4   38.42    5.32
   1 -13  -4   31.77    5.52
   1  13  -4   35.77    5.42
  -1 -13   4   22.06    1.53
   1  13  -3   14.69    4.69
   1 -13  -3   16.48    4.69
   1  13  -3   21.05    4.93
  -1  13   3   13.56    3.91
   1  13  -2    9.26    3.99
   1 -13  -2    8.92    4.28
  -1  13   2   11.52    3.72
   1  13  -2    6.53    4.13
   1  13  -2   10.90    4.53
   1  13  -1  141.78    5.81
   1 -13  -1  149.00    6.00
   1  13  -1  163.12    6.52
  -1  13   1  145.55    5.78
   1  13  -1  146.72    6.44
   1  13   0  367.97    9.75
   1 -13   0  377.23   10.02
   1  13   0  382.95   10.67
  -1  13   0  367.43   10.09
  -1  13  -1   87.57    4.82
  -1  13  -1   86.81    5.40
  -1  13  -1   85.50    5.33
   1 -13   2  622.08   15.00
   1  13   2  614.07   15.01
  -1  13  -2  613.01   15.18
   1  13   2  637.31   15.47
  -1  13  -2  618.21   15.46
  -1  13  -2  642.02   16.14
   1  13   3  632.43   15.10
   1 -13   3  634.41   15.07
  -1  13  -3  647.80   15.43
  -1  13  -3  669.24   16.33
   1  13   3  647.25   15.35
  -1 -13  -4  364.75    9.49
   1 -13   4  403.74   10.99
   1 -13   4  362.65   10.41
   1  13   4  363.19   10.47
  -1  13  -4  419.33   11.98
  -1 -13  -4  322.20    8.13
  -1  13  -4  389.77   10.75
   1  13   4  370.57   10.43
  -1 -13  -5 4021.22   86.21
   1  13   5 4015.44   87.11
   1 -13   5 4172.30   87.23
  -1  13  -5 4118.24   87.16
  -1 -13  -5 3872.66   85.20
  -1  13  -6  144.90    7.57
   1  13   6  145.44    7.53
   1 -13   6  156.24    7.63
  -1 -13  -6  138.50    6.36
   1 -13   6  164.14    7.12
  -1  13  -7  294.71   11.38
   1 -13   7  343.57   11.54
   1  13   7  342.30   11.42
   1 -13   7  352.55   11.26
  -1 -13  -7  309.13   10.26
   1 -13   8   14.09    5.99
   1  13   8    9.89    5.67
   1 -13   8   13.75    4.60
  -1  13  -8    8.80    5.98
  -1 -13  -8   13.42    4.94
   1 -13   9  213.62    6.56
  -1  13  -9  257.22   12.84
  -1  13  -9  206.60   10.48
   1 -13   9  223.53    9.52
  -1 -13  -9  232.85    9.35
   1 -13   9  235.66   10.58
   1  13   9  229.97   10.39
   1 -13  10   29.60    5.24
  -1 -13 -10   37.08    6.04
   1  13  10   38.23    6.87
   1 -13  10   29.84    6.89
  -1  13 -10   43.00    9.25
   1  13  10   35.42    3.33
   1 -13  10   28.98    3.24
  -1  13 -10   30.37    7.14
   1  13  10   34.46    4.57
   1 -13  11   54.88    6.37
   1  13  11   61.12    3.59
   1 -13  11   63.96    3.67
  -1 -13 -11   80.87    7.33
   1  13  11   64.90    7.99
   1 -13  11   76.50    8.41
   1 -13  11   67.95    4.07
  -1  13 -11   65.58    8.25
   1  13  11   75.10    4.18
  -1  13 -11   77.13    9.99
  -1  13 -11   62.62    4.87
   1 -13  12   27.04    3.47
   1  13  12   21.06    3.31
   1 -13  12   20.58    3.39
   1  13  12   20.18    3.36
   1  13  12   22.71    7.16
   1 -13  12   23.74    7.63
  -1  13 -12   22.41    8.70
  -1 -13 -12   18.34    3.88
  -1  13 -12   17.15    4.30
  -1 -13 -12   25.12    6.39
  -1  13 -12   22.41    7.54
   1  13  12    2.04    5.07
   1 -13  13   18.35    7.78
   1  13  13   23.25    7.54
  -1  13 -13   23.53    8.05
  -1 -13 -13   32.09    7.10
   1  13  13   22.61    3.49
  -1  13 -13   34.96    4.76
  -1 -13 -13   32.33    4.34
   1  13  13   26.29    3.56
   1 -13  13   27.12    3.63
  -1  13 -13   25.34    9.17
   1 -13  14   12.52    7.59
   1  13  14    7.33    7.04
   1  13  14    5.18    3.32
  -1  13 -14   14.96    4.67
  -1 -13 -14    7.70    4.10
  -1 -13 -14   13.39    6.55
  -1  13 -14    7.00    8.35
  -1  13 -14   14.21    7.72
  -1 -13 -15    8.55    4.22
  -1  13 -15    9.28    4.80
  -1  13 -15    5.14    8.22
   1 -13  15   20.86    7.53
   1  13  15    7.78    6.95
  -1  13 -15    7.66    7.53
  -1  13 -16   -1.63    4.62
  -1 -13 -16    4.36    3.92
  -1  13 -16   -3.77   28.21
  -1 -13 -16  -14.03   19.82
   1  13  16   -0.11    5.16
  -1  13 -17   23.96    4.97
  -1 -13 -17   17.87    4.10
  -1  13 -17   25.94   15.92
  -1  13 -18    1.07    4.17
  -1 -13 -18    0.24    3.33
  -1  13 -18   -0.15    7.62
  -1 -13 -18   -1.64    6.37
   1 -13  19    6.43    3.56
  -1  13 -19    0.57    4.73
  -1 -13 -19    0.19    4.19
   1 -13  20   -0.73    2.62
  -1  13 -20    2.38    3.15
  -1 -13 -20    0.16    2.99
  -1  13 -21    7.32    2.40
   1 -15 -20   -0.02    3.34
  -1 -15  20   -2.13    2.67
   1  15 -20   -2.31    2.36
  -1  15  19   -0.53    2.74
  -1 -15  19   -0.29    2.49
   1  15 -19    3.89    3.06
   1 -15 -19    0.44    4.03
   1  15 -18    0.55    4.88
   1  15 -18    1.10    4.11
   1 -15 -18    1.21    4.59
  -1  15  18    2.98    3.94
  -1  15  18    2.94    2.80
  -1 -15  18    4.42    2.96
  -1 -15  17   -0.63    3.37
  -1  15  17    1.64    3.23
   1  15 -17    3.94    4.45
  -1  15  17    3.15    4.46
   1 -15 -17   -6.93    4.96
   1  15 -17    4.76    5.22
  -1 -15  16    0.64    4.17
  -1  15  16    2.49    3.95
   1 -15 -16   -1.53    5.17
   1  15 -16    6.33    5.48
   1  15 -16   -1.53    4.62
  -1  15  16    5.08    4.80
   1 -15 -15    8.37    5.22
   1 -15 -15   -3.50    5.24
   1  15 -15   -1.13    5.57
   1  15 -15    4.61    7.86
  -1 -15  15    7.82    5.25
  -1  15  15    3.24    5.27
   1  15 -15    1.80    8.67
   1 -15 -15   -1.15    8.53
   1 -15 -15   15.90    7.76
   1  15 -15    5.18    7.15
   1  15 -15    0.11    4.51
  -1  15  15    4.78    3.96
  -1  15  15    5.46    5.00
  -1  15  14    3.57    4.02
   1  15 -14    5.45    4.50
   1  15 -14    8.91    8.04
   1 -15 -14    0.34    8.53
   1  15 -14   10.83    8.96
   1 -15 -14    9.42    7.83
   1  15 -14    7.32    7.61
   1 -15 -14    5.32    5.03
   1 -15 -14   11.31    5.21
   1  15 -14    0.40    5.44
  -1  15  14   -0.42    4.91
  -1  15  13    3.83    4.10
   1  15 -13    5.83    4.29
   1  15 -13    3.05    8.15
  -1  15  13    5.40    3.91
   1  15 -13   -3.45    9.00
   1 -15 -13    0.32    8.49
   1 -15 -13    1.49    7.94
   1  15 -13    7.89    7.55
   1 -15 -13    0.57    5.09
   1  15 -13    5.05    5.26
   1 -15 -13   11.06    5.05
  -1  15  13    8.76    5.03
  -1  15  12  101.85    6.66
   1 -15 -12  183.24   11.93
   1 -15 -12  169.06   11.64
   1  15 -12  176.31   11.85
  -1  15  12  114.74    5.75
   1  15 -12  140.73   11.17
   1  15 -12  110.54    6.41
   1 -15 -12  123.67    7.39
   1  15 -12  130.84    6.48
   1 -15 -12  152.96    6.34
  -1  15  12  124.24    6.41
  -1  15  11   41.01    4.98
   1 -15 -11   64.66    8.82
   1  15 -11   62.12    9.25
   1 -15 -11   55.86    8.69
  -1  15  11   44.08    4.17
   1  15 -11   58.36    8.84
   1  15 -11   49.03    4.41
   1 -15 -11   48.53    5.21
   1  15 -11   49.79    5.03
   1 -15 -11   50.58    4.78
  -1  15  11   44.71    4.54
  -1  15  10  188.51    7.78
   1 -15 -10  342.01   13.19
   1  15 -10  304.06   12.31
   1 -15 -10  319.63   12.28
  -1  15  10  192.15    6.99
   1  15 -10  275.56   12.33
   1  15 -10  178.44    7.36
   1 -15 -10  249.66    8.57
  -1  15  10  231.72    7.79
   1  15 -10  197.65    7.12
   1 -15 -10  251.73    7.15
   1 -15  -9   67.95    8.10
   1 -15  -9   45.86    4.64
  -1  15   9   38.46    3.91
   1  15  -9   60.33    7.88
  -1  15   9   36.22    4.28
   1  15  -9   65.38    7.92
   1 -15  -9   57.80    7.59
   1  15  -8  428.04   14.96
   1  15  -8  446.13   14.46
   1 -15  -8  449.03   14.33
   1 -15  -8  477.03   15.50
   1  15  -7    2.72    6.15
   1  15  -7    5.09    6.12
   1 -15  -7    5.26    6.08
   1 -15  -7   10.44    6.43
   1  15  -6  455.84   14.10
   1  15  -6  469.11   13.39
   1 -15  -6  459.05   13.41
   1  15  -5   38.41    5.97
   1  15  -5   41.03    5.69
   1 -15  -5   39.56    5.86
   1  15  -4   26.51    5.55
   1  15  -4   23.03    5.25
   1 -15  -4   21.32    5.24
  -1 -15   4   12.11    1.69
  -1  15   4   14.82    4.45
   1  15  -3   32.61    5.50
  -1  15   3   28.56    4.40
   1  15  -3   28.66    4.44
   1 -15  -3   27.35    4.70
   1  15  -2    8.05    4.83
   1 -15  -2    7.50    4.05
   1  15  -2    6.95    3.86
   1  15  -2    4.54    4.20
  -1  15   2   12.48    3.86
   1  15  -1   62.08    5.57
   1  15  -1   53.41    5.10
  -1  15   1   54.64    4.55
   1  15  -1   52.63    4.28
   1 -15  -1   55.70    4.56
  -1  15   0  310.46    9.47
  -1  15   0  327.75    9.39
   1  15   0  334.66   10.17
   1  15   0  307.25    8.57
   1 -15   0  314.93    8.86
  -1  15  -1  505.79   13.14
   1  15   1  510.96   13.47
  -1  15  -1  489.35   13.41
  -1  15  -2  171.59    6.93
  -1  15  -2  174.64    7.16
   1  15   2  154.72    6.59
  -1  15  -2  167.96    6.45
  -1  15  -3  589.10   15.15
  -1  15  -3  613.40   16.04
   1  15   3  594.41   15.07
   1 -15   3  571.94   14.43
   1  15   3  572.23   14.43
  -1  15  -4 3276.96   72.89
  -1  15  -4 3542.13   74.09
   1 -15   4 3595.57   73.77
   1  15   4 3357.98   73.06
   1 -15   4 3295.32   72.53
   1  15   4 3225.33   72.48
  -1  15  -5  217.47    9.55
  -1  15  -5  193.68    8.09
   1 -15   5  213.36    7.96
  -1 -15  -5  191.62    6.93
   1  15   5  195.69    7.83
   1  15   5  193.32    7.64
   1 -15   5  196.08    7.80
  -1  15  -6 1027.90   25.44
   1 -15   6 1061.08   25.80
  -1 -15  -6 1014.69   24.38
   1  15   6 1005.18   25.33
   1  15   6 1003.78   25.13
   1 -15   6 1058.30   25.27
  -1  15  -7    9.42    5.56
  -1 -15  -7   10.40    4.57
   1  15   7    9.65    5.15
   1 -15   7   11.21    5.31
   1 -15   7   15.81    4.32
  -1 -15  -8  100.85    6.44
   1 -15   8  111.44    6.82
  -1  15  -8   81.64    7.41
   1  15   8   97.28    7.28
   1 -15   8   95.19    7.35
   1  15   9   16.61    4.03
   1  15   9   16.00    2.98
  -1  15  -9   10.03    6.39
   1 -15   9   20.75    6.13
   1  15   9   20.70    6.13
   1 -15   9   21.32    4.88
   1  15   9   14.48    3.92
   1 -15   9   16.22    2.87
  -1 -15  -9   15.31    5.29
   1  15  10  138.00    8.90
   1 -15  10  145.33    9.07
  -1 -15 -10  143.89    8.05
  -1  15 -10  130.08   11.37
   1  15  10   95.07    4.20
   1 -15  10  104.75    4.23
   1 -15  10  121.15    7.69
   1 -15  10  121.89    4.84
   1  15  10  143.44    5.15
  -1  15 -10  115.77    9.14
   1  15  10  142.21    6.27
   1  15  10  124.31    5.92
   1  15  11   32.06    3.28
   1 -15  11   37.17    3.29
   1 -15  11   47.86    6.10
  -1 -15 -11   47.73    6.54
   1 -15  11   46.96    7.52
  -1  15 -11   43.62    7.94
   1 -15  11   47.71    3.75
  -1  15 -11   55.77    9.76
   1  15  11   39.09    3.67
   1  15  11   35.92    7.25
  -1  15 -12   76.24   10.60
   1 -15  12   56.08    4.15
  -1 -15 -12  -12.60    8.24
   1 -15  12   58.00    8.21
   1  15  12   58.36    8.05
   1  15  12    6.72    5.80
  -1 -15 -12   75.71    7.48
  -1  15 -12   54.46    8.60
   1 -15  12   57.55    3.76
   1  15  12   56.48    3.68
   1  15  12   55.58    4.23
   1  15  13   40.29    7.71
   1 -15  13   37.31    8.14
   1  15  13   36.01    5.66
  -1  15 -13   32.31    9.73
  -1 -15 -13   37.41    4.45
  -1 -15 -13   48.42    7.29
  -1  15 -13   39.67    8.31
   1  15  13   40.44    3.91
  -1 -15 -14    5.56    3.90
   1 -15  14    9.87    7.28
   1  15  14   12.20    6.85
  -1  15 -14   -0.89    8.39
  -1  15 -14    5.30    7.28
  -1 -15 -14  -16.48   17.69
  -1  15 -14  -18.98   39.71
  -1 -15 -15  -10.75   18.88
  -1  15 -15    4.13    8.04
   1 -15  15   -0.90    6.84
   1  15  15    3.41    6.53
  -1 -15 -15    1.56    3.93
  -1  15 -15   -2.28    7.09
  -1 -15 -16   15.65    4.08
  -1  15 -16   21.58    4.95
  -1 -15 -16    2.38   14.62
  -1  15 -16   -5.79   22.59
  -1  15 -17    6.20    4.43
  -1 -15 -17    1.50    3.50
  -1  15 -17   13.90   11.30
  -1 -15 -17    2.93    8.46
  -1  15 -18   19.19    4.56
   1 -15  18   11.03    4.14
  -1  15 -18    1.79    6.19
  -1 -15 -18    0.32    5.16
  -1  15 -19    1.23    3.59
   1 -15  19   -0.31    3.27
  -1 -15 -19    0.11    3.52
  -1  15 -20    8.04    3.11
   1 -15  20    1.45    2.52
  -1 -15 -20    0.53    2.66
   1  17 -20   -3.06    1.95
  -1 -17  20    3.00    2.38
   1 -17 -19    0.15    3.79
  -1 -17  19    0.03    2.26
   1  17 -19    6.61    2.79
   1 -17 -18   -1.39    4.41
  -1  17  18   -0.50    3.83
  -1 -17  18    1.24    2.71
   1  17 -17    2.67    4.28
  -1  17  17   -1.79    4.38
   1 -17 -17    0.61    4.72
   1  17 -17    3.19    5.04
  -1  17  17    2.19    2.89
  -1 -17  17    5.55    3.10
  -1  17  16    0.59    4.81
   1  17 -16    0.76    4.32
   1 -17 -16    4.00    4.84
   1  17 -16    1.81    5.24
  -1  17  16    2.32    3.35
  -1 -17  16   -0.75    3.58
  -1  17  16    2.62    3.60
  -1 -17  15    7.42    4.39
  -1  17  15    9.49    4.31
   1  17 -15   22.17    8.18
  -1  17  15    7.84    4.98
   1  17 -15    7.93    5.40
   1 -17 -15   10.88    5.07
  -1  17  15    9.01    4.12
   1  17 -15   13.35    4.63
  -1  17  14    6.20    5.06
   1  17 -14    6.97    7.50
   1  17 -14    5.39    4.41
   1  17 -14    8.22    8.02
   1 -17 -14    6.46    5.07
   1  17 -14    9.45    5.39
   1  17 -14    7.11    8.27
   1 -17 -14    1.30    8.10
  -1  17  14    5.58    4.08
  -1  17  13   48.61    5.07
   1  17 -13   62.84    8.89
   1 -17 -13   72.26    9.68
  -1  17  13   39.00    5.71
  -1  17  13   41.71    4.66
   1  17 -13   40.16    9.13
   1  17 -13   62.30    5.80
   1 -17 -13   63.89    5.48
   1  17 -13   52.36    5.32
   1 -17 -13   60.65    6.32
   1  17 -13   73.47    9.87
  -1  17  12    6.53    4.79
   1 -17 -12    5.96    7.80
   1  17 -12   18.53    4.13
   1  17 -12   10.14    7.88
  -1  17  12    9.84    3.97
   1 -17 -12    8.75    4.94
   1  17 -12    8.86    4.89
   1 -17 -12    7.48    4.71
   1  17 -12   12.94    8.36
   1 -17 -12   -0.19    7.97
  -1  17  12   12.29    4.00
  -1  17  11  136.37    6.35
   1 -17 -11  188.54   11.54
  -1  17  11  123.22    6.57
  -1  17  11  123.04    5.84
   1  17 -11  160.28   10.82
   1  17 -11  126.61    6.08
   1 -17 -11  167.59    6.07
   1  17 -11  100.09    6.07
   1 -17 -11  143.02    7.32
   1  17 -11  169.54   10.70
   1 -17 -11  189.51   10.75
  -1  17  10   21.28    4.54
   1 -17 -10   15.75    4.50
   1  17 -10   12.29    4.23
   1 -17 -10   16.70    4.17
  -1  17  10   19.12    3.70
   1  17 -10   25.85    3.55
   1  17 -10   18.54    7.39
   1  17 -10   26.04    7.58
   1 -17 -10   16.72    7.28
   1 -17 -10   23.67    7.42
  -1  17  10   18.34    3.66
  -1  17   9  343.24    9.67
   1 -17  -9  325.33   10.47
  -1  17   9  272.09    9.67
   1 -17  -9  425.64   14.56
   1  17  -9  371.29   13.70
   1  17  -9  385.86   13.03
   1 -17  -9  391.70   13.11
   1  17  -8    9.99    6.56
   1  17  -8    9.12    6.30
   1 -17  -8    7.49    6.29
   1  17  -7  442.00   14.53
   1  17  -7  454.93   13.64
   1 -17  -7  452.13   13.73
   1  17  -6    6.67    5.95
   1  17  -6    8.18    5.35
   1 -17  -6    3.06    5.47
   1  17  -5  150.63    7.90
   1  17  -5  142.42    6.82
   1 -17  -5  146.27    7.10
  -1  17   4   99.91    5.99
   1  17  -4  109.06    6.94
   1  17  -4   96.90    5.37
   1 -17  -4  100.87    5.64
  -1  17   3   70.34    5.43
   1 -17  -3   79.20    4.99
   1  17  -3   76.84    4.80
   1  17  -2   32.79    5.23
  -1  17   2   40.93    4.72
   1  17  -2   44.80    5.76
   1  17  -1   57.94    5.60
  -1  17   1   75.20    5.21
   1  17  -1   79.37    6.16
  -1  17   1   76.57    4.84
   1 -17  -1   57.44    4.52
   1  17  -1   56.72    4.15
  -1  17   0   14.77    4.20
  -1  17   0   16.18    4.38
   1  17   0   13.66    5.03
   1  17   1  514.29   14.18
  -1  17  -1  541.66   14.03
  -1  17  -1  509.17   13.97
  -1  17  -2  527.67   14.12
   1  17   2  538.28   14.38
  -1  17  -2  531.58   14.48
  -1  17  -2  534.87   14.61
   1  17   3 1948.38   42.12
  -1  17  -3 1958.28   42.75
  -1  17  -3 1853.60   41.88
   1 -17   3 1836.74   40.86
   1  17   3 1797.28   40.82
  -1  17  -4   14.43    5.21
   1 -17   4   14.51    4.03
  -1  17  -4   12.20    6.13
   1  17   4   12.81    4.47
   1 -17   4   12.50    3.94
   1  17   4   13.05    3.97
   1  17   5 1177.56   28.54
   1 -17   5 1198.27   28.61
   1  17   5 1220.81   29.33
   1 -17   5 1321.06   29.96
  -1  17  -5 1217.92   29.30
  -1  17  -5 1342.39   30.89
   1 -17   6   63.93    5.65
   1  17   6   63.63    5.54
   1  17   6   64.88    5.79
   1 -17   6   78.09    5.54
  -1 -17  -6   64.71    5.16
  -1  17  -6   80.87    8.74
  -1  17  -6   68.19    6.36
   1  17   7  156.87    7.79
   1 -17   7  163.47    7.76
   1  17   7  161.30    8.02
  -1 -17  -7  167.69    7.34
   1 -17   7  171.26    7.88
  -1  17  -7  164.58    8.57
  -1  17  -7  181.36   11.51
   1 -17   8   62.66    5.75
  -1 -17  -8   51.77    5.66
   1  17   8   49.83    6.00
   1 -17   8   56.29    6.21
   1 -17   8   52.94    3.33
  -1  17  -8   45.28   10.10
   1  17   8   48.41    5.92
  -1  17  -8   55.05    6.68
   1 -17   9  166.68    8.77
  -1 -17  -9  173.13    8.40
   1  17   9  205.23    6.89
  -1  17  -9  154.64    9.53
   1 -17   9  159.89    5.74
   1  17   9  172.18    8.99
   1 -17   9  168.68    9.11
   1  17   9  195.46    6.16
  -1 -17 -10   33.06    5.95
  -1  17 -10   40.27    7.21
   1 -17  10   36.22    5.47
   1  17  10   32.06    6.35
   1 -17  10   33.32    6.54
   1  17  10   29.76    3.41
   1  17  10   27.71    4.41
   1 -17  10   34.65    3.34
   1 -17  11   95.09    8.49
   1  17  11   95.05    8.01
  -1 -17 -11  110.71    7.90
   1 -17  11   84.07    4.43
   1 -17  11   78.00    6.98
  -1  17 -11   91.46    8.74
   1  17  11   91.16    4.69
   1  17  12   99.96    8.63
   1 -17  12  107.22    9.06
   1  17  12   91.76    6.42
  -1  17 -12  104.04   11.65
  -1 -17 -12  111.03    8.40
   1 -17  12   94.97    4.94
   1 -17  12   79.66    7.68
  -1  17 -12   81.56    9.27
   1  17  12   89.55    5.02
   1  17  13   10.33    6.55
   1 -17  13   17.09    7.03
   1  17  13    6.63    4.97
  -1  17 -13    4.43    9.16
   1 -17  13    7.47    3.38
  -1  17 -13   12.84    7.36
  -1  17 -13   19.10   38.88
   1  17  14   11.35    5.19
  -1  17 -14   10.54    7.43
   1  17  14    6.96    5.86
  -1  17 -14    0.91    8.41
   1 -17  14   10.73    6.91
   1  17  14    2.32    6.43
  -1 -17 -15   -2.41   14.12
  -1 -17 -16   28.17   10.07
  -1  17 -16   14.79   15.62
   1 -17  17   12.61    4.67
  -1  17 -17   19.37    8.09
  -1 -17 -17    0.75    6.21
   1 -17  18   -2.29    3.74
   1  17  18   -0.65    3.11
  -1 -17 -18    0.28    4.07
   1 -17  19    1.91    3.26
   1  17  19    6.89    2.74
  -1 -17 -19   -0.46    3.14
   1  17  20   -1.28    1.66
   1  17  20    1.53    1.97
   1 -17  20    1.53    2.28
  -1 -19  20   -2.70    2.09
  -1  19  19    1.20    2.84
  -1 -19  19    1.39    2.91
   1  19 -19    1.23    2.38
   1  19 -18    0.53    3.05
   1 -19 -18    0.93    4.00
  -1  19  18    2.60    3.75
  -1 -19  18    3.10    2.46
   1  19 -17   -2.41    3.49
   1 -19 -17   -0.63    4.42
  -1  19  17   -0.04    4.33
  -1 -19  17   -0.65    2.84
  -1  19  16   11.35    3.92
  -1  19  16    8.81    3.03
  -1 -19  16    7.02    3.24
   1  19 -16    9.11    4.37
   1 -19 -16    1.50    4.82
   1  19 -16    3.32    5.10
  -1  19  16    7.75    4.87
  -1  19  15    5.59    3.82
  -1  19  15    5.69    3.49
  -1 -19  15    0.70    3.64
  -1  19  15    3.05    5.06
   1  19 -15    5.99    4.38
   1 -19 -15    2.32    4.85
   1  19 -15   -1.38    5.10
   1  19 -14   16.36    5.33
   1 -19 -14   26.03    5.07
   1  19 -14   23.47    7.97
  -1  19  14   13.90    4.50
  -1 -19  14    2.24    4.43
  -1  19  14    7.46    5.15
   1  19 -14   24.58    8.48
   1  19 -14   15.99    4.65
   1  19 -14   18.04    8.42
  -1  19  14   11.68    4.19
  -1  19  14   18.32    4.35
   1  19 -13   24.79    7.63
  -1  19  13   13.90    4.21
  -1  19  13    8.49    5.16
   1 -19 -13    0.40    8.03
   1  19 -13   21.29    8.23
   1  19 -13   21.38    4.45
   1  19 -13   13.80    8.26
   1 -19 -13   17.28    4.87
   1  19 -13    9.47    5.12
  -1  19  13   12.02    4.21
  -1  19  12   65.61    6.11
  -1  19  12   68.74    5.14
   1  19 -12   78.22    9.70
   1  19 -12   90.60    9.55
   1  19 -12   67.89    5.32
   1  19 -12   64.32    5.53
   1 -19 -12   90.75    5.42
  -1  19  12   75.13    5.29
  -1  19  11    3.84    3.64
  -1  19  11    8.74    4.75
   1  19 -11   12.20    7.50
   1 -19 -11    2.16    7.23
   1  19 -11   11.11    3.63
   1  19 -11   10.87    7.62
   1  19 -11    1.52    4.39
  -1  19  11    5.30    3.92
  -1  19  10  168.82    7.13
  -1  19  10  163.09    6.37
   1  19 -10  206.06   11.33
   1  19 -10  236.73   10.79
   1 -19 -10  229.50   10.53
   1  19 -10  143.09    6.40
  -1  19  10  177.71    6.83
   1  19 -10  160.78    6.26
   1  19  -9    5.09    6.40
   1 -19  -9   10.81    6.53
   1  19  -9   12.06    6.93
  -1  19   9    7.20    3.36
  -1  19   9    7.35    4.03
  -1  19   9    6.96    3.38
   1  19  -8  446.49   14.66
   1  19  -8  428.79   13.26
   1 -19  -8  445.20   13.51
  -1  19   8  424.85   10.65
   1  19  -7   23.60    6.50
  -1  19   7   13.56    5.14
   1  19  -7   16.39    5.44
   1 -19  -7   14.53    5.75
   1  19  -6  180.97    8.99
   1  19  -6  180.32    7.58
   1 -19  -6  174.97    7.88
   1  19  -5   75.69    6.98
  -1  19   5   66.52    5.92
   1  19  -5   74.12    5.27
   1 -19  -5   72.66    5.56
   1  19  -4   -0.62    5.61
  -1 -19   4    1.35    1.95
  -1  19   4    3.22    4.42
   1  19  -4    0.63    3.85
   1 -19  -4   -0.69    4.29
  -1  19   3    4.97    4.32
   1  19  -3    6.36    5.56
   1 -19  -3    3.91    3.94
   1  19  -3    5.72    3.55
   1  19  -2    1.54    5.65
  -1  19   2    2.39    3.45
   1  19  -2   -0.71    4.80
  -1  19   2    3.03    4.38
   1  19  -2    2.22    3.32
   1 -19  -2    0.35    3.75
  -1  19   1   25.53    4.80
   1  19  -1   24.21    5.34
  -1  19   1   26.09    4.07
   1  19  -1   26.16    5.84
  -1  19   0  183.14    7.45
   1  19   0  174.67    8.33
  -1  19   0  169.83    6.97
   1  19   1   99.45    6.45
  -1  19  -1   97.05    5.88
  -1  19  -1   94.87    5.89
  -1  19  -2 1805.46   41.78
   1  19   2 1936.01   42.33
  -1  19  -2 1813.71   41.97
  -1  19  -2 1851.03   42.13
   1 -19   3  127.12    5.18
   1  19   3  146.23    6.98
  -1  19  -3  137.84    7.24
  -1  19  -3  137.77    7.76
   1  19   4 1018.02   24.33
   1 -19   4 1030.48   24.40
   1  19   4 1120.26   25.98
  -1  19  -4 1069.24   25.75
  -1  19  -4 1137.66   26.88
   1  19   5   70.12    5.71
   1 -19   5   78.10    5.49
   1 -19   5   62.36    4.94
   1  19   5   61.31    4.64
  -1  19  -5   70.92    6.39
  -1  19  -5   80.34    8.38
   1  19   6  146.78    7.56
   1 -19   6  151.20    7.31
   1  19   6  136.55    6.68
   1 -19   6  135.85    6.77
  -1  19  -6  150.22    8.04
  -1  19  -6  157.29   10.95
  -1  19  -7   32.57   10.03
  -1  19  -7   27.47    6.09
   1  19   7   27.88    5.41
   1 -19   7   32.88    4.87
   1  19   7   28.93    5.09
   1 -19   7   24.86    5.15
   1  19   8  211.56    9.66
  -1  19  -8  226.34   10.28
  -1  19  -8  235.98   14.22
   1 -19   8  225.60    6.68
   1  19   8  229.47    7.84
   1  19   8  212.20    9.15
   1 -19   8  218.40    9.35
   1 -19   8  234.05    9.83
  -1 -19  -8  218.90    8.87
   1  19   9   22.34    5.75
   1  19   9   46.10    4.38
  -1 -19  -9   29.21    5.52
   1  19   9   29.08    5.93
   1 -19   9   36.38    5.45
  -1  19  -9   22.31   10.89
  -1  19  -9   31.19    6.77
   1  19   9   33.49    4.91
   1 -19   9   28.51    5.95
   1 -19   9   31.46    3.26
   1  19  10  147.48    6.32
   1 -19  10  124.62    8.41
   1  19  10  138.04    8.29
   1  19  10  135.85    8.45
  -1  19 -10  130.40    9.13
   1 -19  10  112.45    7.82
  -1 -19 -10  139.21    7.87
   1 -19  10  133.33    5.15
  -1 -19 -11   -4.32    4.96
   1  19  11   41.00    6.71
  -1  19 -11   35.23    7.73
   1  19  11   34.75    6.48
   1 -19  11   39.91    6.06
   1 -19  11   41.46    6.95
  -1  19 -11   45.98    4.56
   1  19  11    3.38    5.08
   1 -19  11   44.61    3.73
   1  19  12    9.99    6.29
  -1  19 -12   10.84    4.42
   1  19  12    6.38    4.98
   1 -19  12   13.93    6.43
   1  19  12    1.43    5.72
   1 -19  12    2.41    4.98
  -1 -19 -12   -6.19    7.50
   1 -19  12    6.78    3.33
  -1  19 -12    9.48    7.12
   1  19  13    7.58    5.26
   1  19  13    3.19    5.83
   1 -19  13   12.64    3.51
  -1  19 -13   11.04    7.22
  -1 -19 -13   -7.10   10.29
   1 -19  13   10.54    6.57
   1  19  13   11.70    6.12
  -1  19 -13    3.79    4.45
  -1  19 -14   16.15    9.37
  -1 -19 -14   18.22   11.53
   1  19  14   22.76    6.16
  -1  19 -14   22.85    7.71
   1  19  14   19.79    5.56
  -1  19 -15   -2.89   18.76
  -1 -19 -15   -4.16    9.70
   1  19  15    2.10    5.13
   1  19  16   14.76    3.54
   1 -19  16   15.41    5.01
  -1 -19 -17   -2.05    4.60
   1 -19  17    0.31    4.10
  -1 -19 -18   -0.93    3.49
   1 -19  18    6.76    3.86
   1  19  19   -1.31    2.47
   1  19  19   -0.69    2.05
   1 -19  19   -0.68    2.92
   1  19  20    6.38    1.83
   1 -19  20    1.48    2.14
   1  21 -19    1.79    1.97
  -1  21  19   -0.86    2.83
  -1 -21  19    1.66    2.67
   1  21 -18   -2.75    2.75
  -1 -21  18    1.28    3.29
  -1  21  18    1.65    3.57
  -1 -21  17    5.07    2.54
  -1  21  17    0.49    3.11
   1  21 -17   -1.33    3.30
  -1  21  17    3.36    4.33
  -1 -21  16    6.56    2.88
  -1  21  16    1.28    4.71
   1  21 -16    1.60    3.59
  -1  21  16    4.35    3.45
  -1 -21  15    2.56    3.26
  -1  21  15   17.47    4.00
   1  21 -15    7.50    4.34
  -1  21  15   12.40    5.17
   1  21 -14    4.60    4.87
  -1  21  14   -0.27    5.13
  -1  21  14   -2.45    4.13
   1  21 -14    8.57    7.75
  -1  21  14    1.47    3.36
  -1 -21  14   -0.16    3.47
   1  21 -14    0.63    7.19
  -1  21  14    3.33    5.81
  -1  21  14    1.77    3.81
   1  21 -14    3.89    4.17
  -1  21  13   18.27    4.20
  -1  21  13   18.13    6.51
   1  21 -13   27.66    7.80
  -1  21  13   15.25    4.42
   1  21 -13   19.22    8.33
  -1  21  13   17.95    4.25
  -1 -21  13    1.92    3.96
   1  21 -13   14.25    4.29
   1  21 -13   20.12    5.05
  -1  21  12   21.16    4.08
   1  21 -12   30.33    7.81
  -1  21  12   19.33    6.64
  -1  21  12   23.88    5.47
  -1  21  12   19.76    4.46
   1  21 -12   28.97    8.33
   1  21 -12   19.60    4.82
   1  21 -12   17.11    4.20
   1  21 -11  153.79    9.73
   1  21 -11  106.05    5.89
   1  21 -11  159.75   11.09
  -1  21  11  131.51    6.03
  -1  21  11  121.43    9.19
  -1  21  11  135.96    6.14
   1  21 -11   99.84    5.79
  -1  21  11  126.85    7.00
   1  21 -10    1.15    6.36
   1 -21 -10    4.54    6.59
  -1  21  10    2.84    5.64
  -1  21  10    4.57    4.45
   1  21 -10    8.26    7.10
  -1  21  10    7.28    3.86
  -1  21  10    2.26    3.46
   1  21 -10    9.25    3.24
  -1  21   9  320.00    8.92
  -1  21   9  251.84    8.49
  -1  21   9  296.19   12.24
   1  21  -9  354.35   13.54
   1  21  -9  344.71   11.66
   1 -21  -9  323.65   11.80
  -1  21   9  256.33    9.14
  -1  21   8   15.34    3.81
  -1  21   8   20.66    5.66
   1  21  -8   14.39    6.79
   1  21  -8   18.26    5.51
   1 -21  -8   19.55    6.11
   1  21  -8    7.70    3.13
  -1  21   8   18.24    3.23
  -1  21   8   15.76    3.55
   1 -21  -7  193.28    8.37
   1  21  -7  191.47    7.96
  -1  21   7  180.51    6.02
   1  21  -7  210.47   10.01
  -1  21   7  170.30    8.96
  -1  21   7  155.04    6.34
  -1  21   6   44.56    5.71
   1  21  -6   50.73    4.97
   1 -21  -6   42.43    5.22
   1  21  -6   48.79    6.85
  -1  21   5   50.64    5.65
   1  21  -5   41.84    4.25
   1 -21  -5   44.40    4.71
   1  21  -5   55.91    6.63
   1  21  -4    6.32    3.31
   1 -21  -4    8.88    3.95
  -1  21   4    7.67    4.77
   1  21  -4    9.86    5.84
  -1  21   3   46.26    5.22
   1  21  -3   37.18    3.56
  -1  21   3   42.42    3.91
   1  21  -3   51.82    6.44
   1  21  -2    1.14    2.74
  -1  21   2    1.71    3.43
  -1  21   2    1.00    4.58
   1  21  -2   -2.07    5.17
   1  21  -2    0.64    5.74
  -1  21   1   37.64    5.14
   1  21  -1   26.11    5.41
  -1  21   1   34.75    4.40
  -1  21   0   24.01    4.57
  -1  21   0   24.47    5.10
   1  21   0   27.18    5.89
  -1  21  -1  621.74   17.08
  -1  21  -1  659.92   17.31
   1  21   1  682.54   18.05
  -1  21  -2   81.96    6.51
  -1  21  -2   84.37    5.90
   1  21   2   81.55    6.56
  -1  21  -3 1273.95   31.46
  -1  21  -3 1320.79   31.88
   1  21   3 1370.72   31.69
  -1  21  -4   46.81    6.17
   1 -21   4   47.82    3.96
   1  21   4   55.53    5.65
  -1  21  -4   52.22    8.01
   1 -21   5  146.78    7.22
  -1  21  -5  152.62   10.54
  -1  21  -5  136.55    7.72
   1 -21   5  124.77    5.74
   1  21   5  125.96    5.57
   1  21   5  142.24    7.42
   1 -21   6   15.79    4.32
  -1  21  -6   11.99    5.68
   1  21   6   14.10    5.06
   1 -21   6   12.58    4.24
   1  21   6   12.49    3.80
  -1  21  -6   19.33    9.93
   1  21   7  449.77   11.76
   1 -21   7  442.96   10.83
  -1  21  -7  425.86   14.12
  -1  21  -7  433.44   17.59
   1 -21   7  402.47   12.68
   1  21   7  384.09   12.37
   1  21   7  435.71   11.37
   1 -21   7  467.18   14.23
   1  21   7  430.17   13.96
   1  21   8   29.67    5.69
   1 -21   8   34.20    5.15
   1  21   8   27.26    4.78
   1 -21   8   28.98    3.09
  -1  21  -8   31.33    6.56
   1  21   8   31.30    5.01
   1 -21   8   32.31    5.22
   1  21   8   31.97    4.10
   1  21   8   27.54    4.08
  -1  21  -8   38.92   11.75
   1 -21   9  140.22    8.19
   1  21   9  155.07    6.33
   1 -21   9  124.10    7.63
   1  21   9  120.55    7.44
   1  21   9  131.57    6.57
  -1  21  -9  130.29    8.87
  -1  21  -9  126.87   13.36
   1 -21   9  126.61    5.06
   1  21   9  129.66    8.32
   1 -21  10   47.30    3.69
  -1  21 -10   39.06   10.84
   1  21  10   42.13    6.39
   1  21  10   59.76    5.02
   1 -21  10   46.96    6.53
   1  21  10   45.29    6.30
   1 -21  10   44.60    5.92
  -1  21 -10   45.25    7.49
   1 -21  11   27.69    3.59
   1  21  11   23.51    6.05
   1 -21  11   11.97    6.18
  -1  21 -11   23.24    7.30
   1  21  11    2.84    5.08
  -1  21 -11   23.77   10.60
   1 -21  11   15.01    5.33
   1  21  11   32.84    4.90
   1  21  11   15.86    6.10
   1 -21  12   16.68    5.23
   1  21  12   11.60    5.96
  -1  21 -12   10.38    4.50
   1  21  12    5.07    5.06
   1 -21  12   14.75    3.52
  -1  21 -12   19.15    7.38
   1  21  13   26.41    5.61
  -1  21 -13   36.90    4.91
   1 -21  13   35.00    3.96
  -1  21 -13   40.25    8.27
   1  21  13   33.10    6.68
  -1  21 -14    3.95    6.85
  -1  21 -14    3.73    4.61
   1  21  14    0.71    4.96
  -1 -21 -14   -0.37    7.90
  -1  21 -15   19.69    4.85
   1  21  15   19.46    5.37
  -1 -21 -15    2.95    6.30
   1  21  15   15.68    3.74
  -1  21 -16    6.01    4.26
   1  21  16   -1.01    3.17
   1 -21  16    5.45    4.42
   1  21  16   -1.29    4.60
   1  21  17   17.69    3.47
  -1  21 -17   22.54    4.52
   1 -21  17   12.50    4.25
   1  21  18    1.78    2.35
   1  21  18    1.87    2.74
  -1  21 -18   -1.28    3.71
   1 -21  18    0.48    3.43
   1  21  19    6.65    1.95
   1 -21  19    3.94    2.83
   1  21  19    8.26    2.33
  -1  21 -19   10.17    3.27
   1 -21  20    0.26    1.79
  -1  21 -20   -1.68    2.35
  -1  23  19   -0.75    2.48
  -1 -23  19   -0.40    2.23
  -1  23  18    4.15    3.45
   1  23 -18    1.32    2.23
  -1 -23  18    2.84    3.04
  -1  23  17   -1.40    4.05
  -1 -23  17    1.37    3.55
   1  23 -17    1.84    2.81
  -1  23  16   10.30    3.51
   1  23 -16    7.73    3.38
  -1  23  16    2.85    4.72
  -1  23  15    0.71    3.58
  -1  23  15    5.69    5.04
   1  23 -15    0.41    3.55
   1  23 -14    9.03    4.05
  -1  23  14   12.28    4.28
  -1  23  14    8.70    3.92
   1  23 -14    6.81    3.81
  -1  23  14    4.42    5.10
   1  23 -13   19.13    7.29
  -1  23  13   13.27    6.52
  -1  23  13   18.13    3.99
   1  23 -13   19.39    4.18
   1  23 -13   26.21    8.32
  -1  23  13   19.01    4.44
   1  23 -13   16.61    4.58
   1  23 -13   12.84    3.93
  -1  23  12   23.04    6.89
  -1  23  12   36.28    4.74
   1  23 -12   32.25    8.57
  -1  23  12   38.70    4.45
   1  23 -12   26.70    4.22
  -1  23  12   24.99    5.43
  -1  23  11   16.91    6.47
  -1  23  11   22.24    5.18
  -1  23  11   19.15    4.36
   1  23 -11   23.21    8.13
  -1  23  11   14.99    3.89
   1  23 -11   15.50    3.69
  -1  23  10  238.11    7.95
  -1  23  10  279.76    8.26
   1  23 -10  189.64    7.15
   1  23 -10  302.89   13.36
  -1  23  10  235.56    8.78
  -1  23  10  272.92   12.12
  -1  23   9   12.51    4.38
  -1  23   9    9.90    3.76
  -1  23   9   19.84    5.87
   1  23  -9   13.46    7.28
   1  23  -9    7.76    3.37
  -1  23   9   14.93    3.42
  -1  23   8  212.66    9.92
   1  23  -8  184.38    5.80
  -1  23   8  201.44    6.47
   1  23  -8  147.53    5.72
  -1  23   8  175.61    7.10
  -1  23   8  181.93    6.37
   1  23  -8  240.29   11.10
   1  23  -8  216.40    8.24
   1  23  -7    6.42    4.14
  -1  23   7    7.08    3.30
  -1  23   7    4.24    5.15
   1  23  -7    6.55    6.56
  -1  23   7    3.54    3.53
  -1  23   7    2.73    2.83
  -1  23   6   47.05    5.94
   1  23  -6   43.19    6.82
  -1  23   6   46.19    3.78
   1  23  -5   51.70    6.74
  -1  23   5   51.15    5.79
   1  23  -4  217.40    9.50
  -1  23   4  207.26    8.65
  -1  23   3    5.50    3.41
   1  23  -3   18.63    6.20
  -1  23   3   13.78    4.97
  -1  23   2  154.69    6.74
   1  23  -2  187.42    8.87
   1  23  -2  164.12    8.61
  -1  23   2  202.96    8.31
  -1  23   1   25.18    4.74
   1  23  -1   25.10    5.72
  -1  23   1   32.64    5.46
  -1  23   0  114.05    6.83
   1  23   0  111.88    7.45
  -1  23  -1  138.96    7.75
   1  23   1  149.70    8.22
  -1  23  -1  144.56    7.30
  -1  23  -2  630.56   18.18
  -1  23  -2  648.40   17.87
  -1  23  -3   58.33    6.69
  -1  23  -3   56.70    8.25
   1  23   3   60.13    6.27
  -1  23  -4  235.64   10.14
  -1  23  -4  253.34   12.21
   1  23   5   46.67    5.87
  -1  23  -5   48.01   10.40
   1 -23   5   49.87    5.21
  -1  23  -5   36.95    6.28
   1  23   6  596.51   14.43
   1  23   6  612.18   15.32
   1 -23   6  613.39   14.49
   1 -23   6  651.56   18.03
   1  23   6  589.73   17.53
  -1  23  -6  610.44   20.83
  -1  23  -6  574.25   17.54
   1 -23   6  642.06   15.15
   1  23   7   53.28    3.82
   1  23   7   50.99    5.11
   1 -23   7   53.63    3.52
   1  23   7   52.80    4.42
   1 -23   7   58.79    5.67
   1  23   7   59.36    6.31
  -1  23  -7   57.87   12.74
  -1  23  -7   58.52    6.84
   1 -23   7   51.85    4.31
   1  23   8  208.11    9.55
   1  23   8  231.83    7.16
   1 -23   8  205.32    6.13
   1  23   8  199.74    7.53
  -1  23  -8  182.64    9.73
  -1  23  -8  203.72   14.86
   1 -23   8  223.55    9.64
   1  23   8  204.11    6.32
   1  23   9   18.14    4.17
   1 -23   9   19.81    3.19
   1  23   9   13.05    5.02
   1 -23   9   17.00    5.06
  -1  23  -9   28.21   11.53
   1  23   9   24.11    5.90
  -1  23  -9   18.75    6.89
  -1  23 -10   97.45    8.79
   1 -23  10   86.07    7.25
  -1  23 -10   86.04   12.83
   1  23  10   90.27    7.87
   1 -23  10   90.75    4.67
   1  23  10   99.11    5.92
  -1  23 -11   15.75   10.35
   1 -23  11   19.47    3.47
   1  23  11   16.47    6.10
   1  23  11    9.99    4.73
  -1  23 -11   16.30    7.31
   1 -23  11   20.65    5.31
  -1  23 -11   20.02    4.38
   1  23  11   27.57    4.96
   1  23  12  105.10    6.74
   1 -23  12  114.46    5.27
   1  23  12  117.99    6.65
  -1  23 -12  108.19    9.74
  -1  23 -12  121.01    6.51
  -1  23 -12   94.39   12.36
   1  23  12   99.98    8.61
   1 -23  12   88.97    7.90
   1  23  13   -1.39    3.73
   1  23  13    1.84    5.50
  -1  23 -13   -3.08    8.84
   1 -23  13    1.32    3.32
  -1  23 -13    7.72    7.05
   1  23  13    4.08    4.89
  -1  23 -13    4.33    4.50
   1  23  14    6.74    3.70
   1  23  14   10.57    5.22
  -1  23 -14    9.51    4.63
   1  23  15    1.54    3.36
   1  23  15    1.06    4.86
  -1  23 -15    5.28    4.46
   1  23  16   17.11    4.77
  -1  23 -16   15.13    4.52
   1  23  16   17.09    3.56
   1  23  16   12.74    3.31
  -1  23 -17    1.38    3.85
   1  23  17    1.89    4.01
   1  23  17   -0.02    3.01
   1  23  17    2.33    2.60
  -1  23 -18   10.77    3.65
   1  23  18    7.96    2.33
   1 -23  18    5.35    3.38
   1  23  18   10.37    2.67
  -1  23 -19    0.51    2.76
   1 -23  19    0.28    2.55
   1  23  19   -0.14    1.97
   1  25 -19   -1.07    2.56
  -1 -25  18   -0.25    2.68
  -1  25  18    4.57    3.27
  -1 -25  17    0.88    3.32
  -1  25  17    8.50    4.04
   1  25 -16   -0.47    2.85
  -1  25  16    1.96    4.47
  -1 -25  16   -1.03    3.67
   1  25 -15   11.77    3.41
  -1  25  15   16.03    5.18
  -1 -25  15   10.30    4.19
  -1  25  15   19.61    3.79
  -1  25  14    0.53    4.99
  -1  25  14    4.52    3.58
  -1  25  14   -1.31    4.10
   1  25 -14   -1.66    3.50
   1  25 -13    4.46    3.58
  -1  25  13    5.60    3.72
  -1  25  13    5.87    4.28
   1  25 -13    8.99    6.83
  -1  25  13    2.09    5.89
   1  25 -13    4.84    7.44
   1  25 -12    9.59    3.75
  -1  25  12   16.65    5.36
   1  25 -12   12.06    3.69
  -1  25  12   12.50    6.41
   1  25 -12   21.43    8.09
  -1  25  12   16.94    4.53
  -1  25  12   16.17    3.86
  -1  25  11   71.99    5.29
  -1  25  11   64.85    5.90
   1  25 -11   51.23    4.36
   1  25 -11   65.84    9.45
  -1  25  11   76.15    4.90
  -1  25  11   62.51    7.79
  -1  25  10    7.03    4.11
  -1  25  10    8.72    3.52
  -1  25  10    9.81    5.90
   1  25 -10    5.13    7.58
   1  25 -10    4.13    3.49
  -1  25  10    9.19    4.67
  -1  25   9  223.99    7.52
  -1  25   9  203.78    8.06
  -1  25   9  235.61   11.17
  -1  25   9  237.67    7.32
   1  25  -9  166.59    6.35
   1  25  -9  271.27   12.18
  -1  25   8    9.93    5.65
   1  25  -8    9.43    6.93
  -1  25   8    9.48    3.21
   1  25  -8    8.55    3.37
  -1  25   8   13.00    4.11
   1  25  -8    7.85    3.14
  -1  25   8    9.69    3.82
   1  25  -7   78.95    8.00
  -1  25   7   78.86    4.04
   1  25  -7   60.78    3.68
  -1  25   7   76.11    7.05
  -1  25   7   77.55    4.60
  -1  25   6    3.69    5.13
  -1  25   6    3.38    3.39
   1  25  -6    2.93    6.44
  -1  25   6    4.06    2.70
   1  25  -5  125.35    8.44
  -1  25   5  123.92    5.14
  -1  25   5  125.79    7.61
   1  25  -4   29.77    6.67
  -1  25   4   21.82    5.36
   1  25  -4   18.64    3.99
  -1  25   3  369.23   12.52
   1  25  -3  381.19   13.28
  -1  25   2    7.26    5.10
   1  25  -2   -0.75    5.45
  -1  25   2    5.06    5.21
  -1  25   1  286.18   10.35
   1  25  -1  260.18   10.77
   1  25   0   76.75    6.87
  -1  25   0   92.75    7.05
  -1  25   0   71.53    7.67
  -1  25  -1  190.29    8.45
  -1  25  -1  171.61    9.71
  -1  25  -2   64.45    6.15
   1  25   2   82.09    6.91
  -1  25  -2   69.58    8.59
   1  25   3  123.31    7.71
  -1  25  -3  111.06   10.24
   1  25   4   26.95    5.71
  -1  25  -4   25.25    6.37
   1 -25   4   18.76    2.83
   1  25   4   18.84    2.83
  -1  25  -4   26.06   10.54
   1  25   5  566.22   13.88
   1 -25   5  584.53   14.03
   1 -25   5  584.16   17.39
  -1  25  -5  542.24   17.22
  -1  25  -5  550.68   20.37
   1  25   5  579.40   17.27
  -1  25  -6   20.89   12.65
   1  25   6   27.71    3.14
   1  25   6   36.36    4.89
   1  25   6   31.71    3.20
   1  25   6   24.50    5.74
   1 -25   6   30.46    5.04
   1 -25   6   30.22    3.18
   1  25   6   30.72    3.94
  -1  25  -6   23.25    6.44
   1 -25   6   35.65    3.98
  -1  25  -7  247.28   10.98
  -1  25  -7  272.62   16.11
   1  25   7  262.67   10.49
   1  25   7  246.01   10.77
   1 -25   7  258.05    8.27
   1  25   7  256.25    7.54
   1 -25   7  253.68   10.57
   1  25   7  247.82    8.09
   1  25   7  263.72    8.76
   1 -25   7  260.78    7.45
   1  25   7  250.69    7.25
   1  25   8   47.14    5.39
   1  25   8   46.81    4.56
   1  25   8   49.71    3.99
   1 -25   8   44.67    3.58
  -1  25  -8   53.06    7.31
   1  25   8   47.04    6.49
  -1  25  -8   46.21   12.13
   1 -25   8   43.55    4.57
   1 -25   8   56.66    6.03
  -1  25  -9   81.18    8.18
   1  25   9   93.22    5.46
   1  25   9   88.20    4.75
   1 -25   9   90.52    5.54
   1  25   9   90.06    7.61
  -1  25  -9   92.13   12.41
   1  25   9   86.98    6.28
   1 -25   9   88.65    7.38
   1 -25   9   89.89    4.49
   1  25  10   38.32    6.68
  -1  25 -10   35.33   11.14
  -1  25 -10   43.48    7.46
   1 -25  10   39.00    3.78
   1  25  10   50.35    4.20
   1  25  10   44.05    5.09
   1 -25  10   32.84    5.83
   1 -25  10   35.74    4.88
  -1  25 -11  153.47   13.78
   1  25  11  147.83    9.64
   1  25  11  177.89    7.67
   1  25  11  182.54    6.57
   1 -25  11  172.64    6.38
   1 -25  11  129.16    9.08
  -1  25 -11  171.79   10.73
  -1  25 -11  164.46    7.20
   1  25  12    4.67    3.81
   1  25  12    9.79    4.94
   1  25  12    2.67    5.61
   1 -25  12    8.21    3.45
  -1  25 -12    6.15    6.98
   1  25  12    6.24    4.82
  -1  25 -12    6.65    4.46
  -1  25 -12   -0.18    9.46
   1  25  13   46.91    5.68
  -1  25 -13   34.83    7.87
   1  25  13   33.92    6.77
   1 -25  13   42.85    4.07
  -1  25 -13   41.93    5.06
   1  25  13   47.09    4.37
  -1  25 -13   24.14    9.53
   1  25  14    6.25    4.92
  -1  25 -14    0.05    4.42
   1  25  14    1.25    3.56
   1  25  14    1.05    3.61
   1  25  15   22.30    4.98
   1  25  15   14.04    3.51
  -1  25 -15   24.34    4.76
   1  25  15   15.08    3.70
   1  25  16    3.27    4.32
   1  25  16    1.98    2.79
   1  25  16    0.47    2.99
  -1  25 -16   -2.12    3.95
   1  25  16   -2.60    3.16
   1  25  17    8.34    2.58
  -1  25 -17   10.50    3.88
   1  25  17   10.67    2.87
   1  25  17    8.97    3.95
  -1  25 -18    2.09    3.14
   1  25  18    1.84    2.28
  -1  25 -19    3.78    2.58
   1  25  19    4.40    1.68
   1 -25  19    1.06    2.24
  -1  27  19   -0.13    1.71
   1  27 -19    0.84    2.20
  -1  27  18    0.68    2.35
  -1 -27  18   -1.03    2.31
   1  27 -18    3.10    3.21
  -1  27  18    3.94    2.91
  -1  27  17    2.26    3.75
  -1 -27  17   -5.59    2.99
  -1 -27  16    4.97    3.47
  -1  27  16    7.97    4.41
  -1 -27  15    2.41    3.75
   1  27 -15    1.65    2.78
  -1  27  15    6.99    4.80
  -1  27  14   17.90    5.30
   1  27 -14    8.95    3.19
  -1 -27  14    7.57    4.13
  -1  27  14   15.50    4.27
   1  27 -13    3.75    3.36
  -1 -27  13    2.14    4.08
  -1  27  13    5.18    3.49
  -1  27  13    2.59    4.29
  -1  27  12   11.44    4.43
  -1  27  12    8.74    3.62
  -1 -27  12    7.01    4.11
  -1  27  12   13.88    5.99
   1  27 -12    6.92    3.42
   1  27 -12   11.04    7.79
  -1  27  12   12.71    5.39
  -1  27  11    3.85    4.33
  -1  27  11    4.03    3.54
  -1 -27  11    5.62    3.94
  -1  27  11   12.00    5.17
  -1  27  11   -2.89    6.06
   1  27 -11   -0.42    3.34
   1  27 -11    5.47    7.48
   1  27 -10   89.47    9.49
  -1  27  10   87.35    4.85
  -1  27  10   89.94    5.56
  -1 -27  10   50.48    4.97
   1  27 -10   58.02    4.15
  -1  27  10   90.02    8.25
  -1  27  10   83.67    6.14
  -1 -27   9    2.65    3.57
  -1  27   9    7.03    5.81
  -1  27   9    8.16    4.10
  -1  27   9   13.52    3.49
   1  27  -9   10.26    7.48
   1  27  -9    6.94    3.49
   1  27  -9    4.30    3.19
  -1 -27   8  137.99    6.41
   1  27  -8  139.12    5.39
  -1  27   8  192.16    6.74
  -1  27   8  210.27    6.44
   1  27  -8  184.13    6.01
  -1  27   8  214.90   10.36
   1  27  -8  235.89   11.46
  -1  27   7   16.49    3.73
  -1  27   7   16.58    5.86
   1  27  -7   21.88    7.13
   1  27  -7   10.90    2.98
  -1  27   7   17.22    3.14
  -1  27   6  107.74    7.74
  -1  27   6  104.35    5.07
   1  27  -6  113.08    8.97
   1  27  -5   -0.30    6.77
   1  27  -5   -1.63    7.18
  -1  27   5    1.45    3.44
  -1  27   5    5.24    5.26
  -1  27   4  231.56    9.79
  -1  27   4  215.87    6.87
   1  27  -4  221.67   10.57
  -1  27   3   11.27    5.48
   1  27  -3    9.95    6.56
   1  27  -3    8.40    3.28
   1  27  -2  432.28   11.09
   1  27  -2  494.39   15.55
  -1  27   1   73.96    8.14
   1  27  -1   71.64    3.76
   1  27  -1   84.11    7.34
  -1  27   1   92.97    7.16
  -1  27   0  165.85   10.18
   1  27   0  165.02    5.62
   1  27   0  182.35    9.34
   1  27   1   50.73    3.30
  -1  27  -1   53.21    9.04
  -1  27  -1   60.51    6.28
   1  27   1   62.87    7.21
   1  27   1   55.06    3.63
   1  27   1   52.45    3.48
   1 -27   2   33.56    3.12
   1  27   2   41.04    6.56
   1  27   2   39.80    3.44
   1  27   2   37.70    3.33
   1  27   2   37.61    3.16
  -1  27  -2   41.88    5.83
  -1  27  -2   36.93    9.72
   1  27   3   90.58    4.14
   1 -27   3   98.20    4.27
  -1  27  -3   87.02   11.26
   1 -27   3   98.92    4.77
   1  27   3   90.84    4.23
   1  27   3   95.23    4.34
   1  27   3  104.23    7.66
   1  27   4  339.14    8.97
   1  27   4  355.50    9.32
   1 -27   4  343.19    9.16
  -1  27  -4  331.48   12.70
  -1  27  -4  316.48   15.80
   1  27   4  374.55   12.98
   1 -27   4  401.71    9.89
   1  27   5   27.12    3.80
   1  27   5   25.30    2.99
  -1  27  -5   22.81    6.57
  -1  27  -5   20.83   12.54
   1  27   5   24.34    3.10
   1  27   5   30.91    6.18
   1 -27   5   26.37    3.18
   1 -27   5   22.50    4.92
   1  27   5   28.42    3.84
   1 -27   5   30.87    3.96
   1  27   6  204.09    6.94
   1  27   6  215.04    7.74
  -1  27  -6  200.46   10.11
  -1  27  -6  205.07   14.93
   1  27   6  190.89    5.93
   1  27   6  201.71    9.78
   1  27   6  194.91    6.23
   1 -27   6  213.06    9.46
   1  27   6  224.95    6.88
   1  27   6  227.68    8.09
   1 -27   6  197.49    6.29
   1 -27   6  225.19    7.14
   1  27   7    2.42    4.95
   1  27   7   85.73    5.86
  -1  27  -7   66.76    7.71
   1  27   7   76.33    3.94
   1  27   7   79.09    7.47
  -1  27  -7   83.21   12.86
   1  27   7   77.05    4.08
   1 -27   7   73.03    6.45
   1 -27   7   77.14    4.03
   1  27   7   -2.22    8.73
   1 -27   7   89.32    5.07
  -1  27  -8  142.50    9.39
   1 -27   8  149.30    5.37
   1  27   8  149.81    8.80
  -1  27  -8  149.15   13.31
   1  27   8  136.63    5.33
   1  27   8  144.26    5.18
   1 -27   8  137.29    8.31
   1 -27   8  158.35    6.41
   1  27   8  140.50    7.02
   1  27   8  149.56    6.19
   1 -27   9   53.80    3.95
   1  27   9   55.75    6.98
  -1  27  -9   50.09   11.63
   1  27   9   60.51    5.05
   1  27   9   56.64    4.06
   1 -27   9   53.68    6.24
   1  27   9   64.66    4.39
  -1  27  -9   45.28    7.67
   1 -27   9   49.97    5.01
   1  27   9   52.69    5.97
  -1  27 -10  124.35    9.54
  -1  27 -10   99.08   12.84
   1  27  10  108.80    8.70
   1  27  10  137.63    6.63
   1 -27  10  121.41    5.47
   1  27  10  122.91    5.39
   1  27  10  136.55    5.75
   1 -27  10  130.70    6.68
   1 -27  10  100.03    8.05
  -1  27 -11   79.49    5.60
   1  27  11   89.60    4.99
   1 -27  11   79.23    4.64
  -1  27 -11   74.53   11.36
   1  27  11   73.64    7.81
   1  27  11   73.99    5.96
   1  27  11   79.26    4.74
   1 -27  11   74.33    5.82
   1 -27  11   59.94    6.81
  -1  27 -11   71.05    8.56
   1  27  12   79.70    7.89
  -1  27 -12   67.61   11.04
   1 -27  12   98.64    6.20
   1 -27  12   81.92    4.79
   1  27  12   84.46    5.06
   1  27  12   81.52    6.09
  -1  27 -12   81.11    5.71
   1  27  12   85.92    6.27
   1  27  12   81.26    4.85
  -1  27 -12   78.79    8.84
   1  27  13   13.40    3.46
   1  27  13   15.51    3.76
  -1  27 -13   18.59    4.59
   1 -27  13   11.82    4.88
   1 -27  13   13.88    3.48
   1  27  13   13.93    4.95
   1  27  13   16.47    3.92
   1  27  14   67.46    4.28
   1  27  14   75.16    6.01
  -1  27 -14   70.53    5.72
   1  27  14   70.81    4.64
   1  27  14   62.95    4.55
   1  27  15    3.94    4.44
   1  27  15    3.33    3.18
   1  27  15   -0.05    2.92
   1  27  15   -0.71    3.22
  -1  27 -15    2.79    4.04
   1  27  16   14.75    4.26
   1  27  16   15.94    3.13
   1  27  16   12.89    3.05
  -1  27 -16   14.22    4.07
   1  27  16   12.00    2.84
  -1  27 -17   -0.79    3.44
   1  27  17    0.96    2.52
   1  27  18    4.75    1.77
   1  27  18    3.08    2.04
  -1  27 -18    4.58    2.87
  -1  29  18   -1.30    2.66
   1  29 -18    1.93    2.92
  -1  29  18    0.05    2.09
  -1  29  17    2.02    2.62
  -1  29  17    0.63    3.45
  -1 -29  17    0.30    2.55
  -1 -29  16    1.80    3.02
  -1  29  16    2.55    3.00
  -1  29  16    3.99    4.10
  -1  29  15    7.20    4.71
  -1 -29  15    2.42    3.53
  -1  29  14   11.91    5.10
  -1 -29  14    3.74    3.73
  -1  29  14    6.75    4.05
  -1 -29  13    3.30    4.00
  -1  29  13   19.13    4.52
  -1  29  12   10.72    5.31
   1  29 -12   20.91    7.92
  -1 -29  12    4.71    3.99
  -1  29  12   13.03    4.56
  -1  29  11   23.35    4.66
  -1  29  11   24.18    5.53
   1  29 -11   19.98    7.99
  -1 -29  11   11.86    4.08
  -1  29  11   20.48    6.53
   1  29 -10   -3.85    7.48
  -1 -29  10    3.78    3.70
  -1  29  10    1.65    4.38
  -1  29  10    3.16    5.92
   1  29  -9  118.04    5.13
  -1  29   9  149.48    6.46
  -1  29   9  123.23    6.29
  -1 -29   9   90.66    5.78
  -1  29   9  142.51    9.55
   1  29  -9  159.40   10.77
  -1  29   8   13.82    4.20
  -1  29   8   14.33    6.23
   1  29  -8   14.31    3.75
   1  29  -8   15.92    7.63
  -1 -29   8    9.05    3.45
  -1  29   7  257.39   11.45
  -1  29   7  235.58    7.89
   1  29  -7  248.50   12.23
   1  29  -6    1.58    6.87
  -1  29   6    0.24    3.81
  -1  29   6    6.62    3.84
  -1  29   6    6.08    5.77
   1  29  -5  172.89   10.04
  -1  29   5  178.39    5.98
  -1  29   5  196.00    9.29
  -1  29   4   14.55    5.83
  -1  29   4    7.10    2.83
   1  29  -4   12.65    5.32
  -1  29   4   11.73    3.61
   1  29  -4   10.56    6.93
   1  29  -3  261.09    7.60
   1  29  -3  267.76    7.25
   1  29  -2   14.56    3.23
   1  29  -2   10.59    3.91
   1 -29  -2   15.00    3.29
  -1  29   2   22.86    6.02
   1  29  -2   18.64    6.05
   1  29  -1  464.37   12.55
  -1  29   1  539.10   12.95
  -1  29   1  570.05   14.07
   1 -29  -1  519.13   12.89
  -1  29   1  602.16   17.14
   1  29  -1  520.77   16.76
   1  29  -1  464.22   12.11
  -1  29   0   84.66    4.80
   1 -29   0   82.45    4.45
  -1  29   0   92.90    6.73
   1  29   0   76.44    4.00
  -1  29   0   88.24    7.09
   1  29   0   85.68    7.58
   1 -29   1  213.83    6.82
  -1  29  -1  256.55    9.69
  -1  29  -1  166.87   11.60
   1  29   1  192.28    6.30
   1  29   1  193.00    6.11
  -1  29  -1  201.28    9.59
   1  29   1  225.39   10.49
   1  29   2   64.66    3.71
   1  29   2   73.40    3.97
   1  29   2   75.10    4.10
   1 -29   2   70.96    4.38
  -1  29  -2   66.50    6.68
   1  29   2   90.47    7.96
  -1  29  -2   69.65   10.99
   1 -29   2   72.31    3.93
   1  29   3  184.90    9.61
   1  29   3  147.10    5.31
   1  29   3  152.37    5.37
   1  29   3  151.49    5.50
   1  29   3  187.78    6.59
   1 -29   3  147.36    5.44
   1  29   3  160.07    5.64
   1 -29   3  179.03    6.18
  -1  29  -3  137.87   12.77
   1  29   3  147.48    6.03
  -1  29  -4   77.03   12.50
   1  29   4   95.78    7.79
   1  29   4   78.97    4.09
   1  29   4   88.11    4.32
   1  29   4   87.23    4.35
   1  29   4   92.74    5.63
   1 -29   4   90.80    4.26
   1  29   4   84.06    4.53
   1 -29   4   86.15    4.88
   1  29   4   72.73    4.75
  -1  29  -5  108.88    8.49
  -1  29  -5  112.87   12.87
   1 -29   5  128.44    5.54
   1  29   5  113.43    8.24
   1 -29   5  103.50    4.56
   1  29   5  101.04    4.18
   1  29   5  125.97    6.24
   1  29   5  110.62    5.21
   1 -29   5   98.27    7.16
   1  29   5  107.85    4.54
  -1  29  -6   34.09    7.13
   1 -29   6   41.19    4.43
   1  29   6   34.54    4.31
  -1  29  -6   43.47   12.16
   1  29   6   39.68    3.97
   1  29   6   33.25    3.25
   1  29   6   35.60    5.34
   1 -29   6   35.08    3.54
   1  29   6   33.74    6.54
   1 -29   6   34.98    5.57
   1  29   6   17.58    4.17
   1  29   7  123.16    8.52
  -1  29  -7  125.18   12.69
   1  29   7  119.79    4.79
   1  29   7  119.66    6.64
   1 -29   7  125.97    5.81
  -1  29  -7   -0.34   21.26
   1 -29   7  121.45    4.91
  -1  29  -7  101.96    8.79
   1  29   7  115.16    4.58
   1  29   7    6.44    5.78
   1 -29   7  114.85    7.63
   1  29   8   75.07    4.13
   1  29   8   74.28    7.64
  -1  29  -8   61.76   11.97
   1  29   8   75.09    4.23
   1  29   8   81.79    6.27
   1 -29   8   90.09    5.43
   1 -29   8   78.00    4.35
  -1  29  -8   68.71    8.32
   1  29   8   84.09    5.16
   1 -29   8   72.27    6.76
   1  29   9  203.27    8.08
   1  29   9  218.24    6.82
  -1  29  -9  191.13   11.33
   1 -29   9  195.80   10.44
  -1  29  -9  175.91   14.23
   1  29   9  210.42   10.91
   1  29   9  208.94    7.00
  -1  29  -9  205.60   24.18
   1 -29   9  225.13    8.15
   1  29   9  217.51    8.77
   1 -29   9  222.06    7.17
   1  29   9  234.84    8.08
   1 -29  10   35.23    3.78
   1  29  10   33.52    4.23
   1  29  10   22.37    4.97
   1  29  10   32.05    3.79
  -1  29 -10   24.20   10.07
   1  29  10   27.84    3.81
   1  29  10   27.75    6.68
  -1  29 -10    9.82   22.10
   1 -29  10   31.22    4.97
  -1  29 -10   31.84    7.54
   1 -29  10   17.46    5.41
   1  29  10   34.35    4.85
  -1  29 -11   38.66    4.80
   1  29  11   39.83    6.92
  -1  29 -11   10.30    9.38
   1  29  11   37.85    3.92
  -1  29 -11   31.36    7.89
   1 -29  11   40.99    3.94
   1  29  11   38.33    3.99
   1 -29  11   37.32    5.11
  -1  29 -11   14.25   19.98
   1  29  11   39.53    5.22
   1  29  11   42.35    4.40
   1 -29  12    8.98    3.44
   1  29  12    9.72    3.60
   1  29  12   10.40    3.91
   1  29  12   12.91    4.81
  -1  29 -12   16.27    4.42
   1 -29  12    7.62    4.74
   1  29  12   10.95    3.42
   1 -29  13  127.72    5.51
   1  29  13  128.73    5.44
   1 -29  13  129.43    6.86
   1  29  13  123.52    6.80
  -1  29 -13  131.01    6.65
   1  29  13  133.01    5.43
   1  29  13  131.62    5.78
   1  29  14    2.54    3.29
   1  29  14   12.30    4.61
   1 -29  14    2.01    4.47
  -1  29 -14    3.66    4.26
   1  29  14   -0.54    3.05
   1  29  14   -0.68    3.41
   1  29  15   52.35    3.82
   1 -29  15   52.15    5.05
   1  29  15   56.39    5.17
  -1  29 -15   55.99    4.89
   1  29  15   51.05    3.65
   1  29  15   55.79    3.98
   1  29  16    0.74    2.72
   1 -29  16    3.61    3.70
   1  29  16    2.90    2.63
   1  29  16    6.88    3.71
  -1  29 -16    4.36    3.56
   1  29  17    7.49    2.10
   1  29  17    5.35    2.25
  -1  29 -17    8.21    3.29
   1  29  18   -1.14    1.91
   1  29  18    0.60    1.58
   1  31 -18    2.96    2.55
  -1  31  18    0.99    2.17
  -1  31  18    0.27    1.76
  -1  31  17    1.95    3.12
  -1  31  17   -1.23    2.35
  -1 -31  17    0.70    2.05
  -1  31  16    8.13    2.87
  -1  31  16    5.88    3.84
  -1 -31  16    1.69    2.73
  -1  31  15    1.63    3.08
  -1  31  15    2.69    4.27
  -1 -31  15    0.35    3.10
  -1  31  14    7.21    3.95
  -1  31  14    8.98    4.83
  -1 -31  14    5.27    3.49
  -1  31  13   13.80    4.33
  -1  31  13   13.97    5.26
  -1 -31  13    5.43    3.66
  -1  31  12   13.91    4.55
  -1 -31  12    5.75    3.81
  -1  31  12   11.05    5.26
  -1 -31  11   -0.81    3.63
  -1  31  11    3.67    4.46
   1  31 -11   14.30    7.66
  -1  31  11   12.50    6.14
  -1  31  10   46.36    4.94
  -1 -31  10   26.39    4.22
  -1  31  10   47.42    7.47
   1  31 -10   49.06    8.79
   1  31  -9    7.74    3.77
  -1  31   9    6.62    4.62
  -1 -31   9    6.16    3.56
  -1  31   9   11.75    4.46
   1  31  -9   14.78    7.64
  -1  31   9    7.62    6.19
  -1  31   8  202.88    7.69
  -1  31   8  222.37   11.23
   1  31  -8  223.19   12.35
   1  31  -8  196.15    6.79
   1  31  -7   41.02    8.22
  -1  31   7   40.96    6.76
  -1  31   7   31.09    4.48
  -1  31   6  272.39   11.38
  -1  31   6  259.42    7.59
   1  31  -6  268.08   12.36
  -1  31   5   -0.57    3.90
   1  31  -5   -4.76    7.13
  -1  31   5    0.89    6.06
  -1  31   5    1.61    3.09
   1  31  -4  156.75    7.97
  -1  31   4  161.00    5.16
   1  31  -4  160.42    6.34
   1  31  -3    5.07    4.14
   1  31  -3    2.49    4.06
  -1  31   3    0.11    5.93
   1  31  -3    0.69    3.79
   1  31  -2  393.42    8.38
  -1  31   2   73.25    9.57
   1 -31  -2  427.58    9.17
  -1  31   2  509.49   14.46
   1  31  -2  116.32    8.17
   1  31  -2  389.18    9.00
   1  31  -1   15.42    6.27
  -1  31   1   15.06    6.02
  -1  31   1   11.98    5.17
   1 -31  -1   11.78    3.43
  -1  31   1   14.70    3.93
   1  31  -1   12.90    3.21
   1  31  -1   -0.24    2.50
   1  31  -1    8.10    3.94
  -1  31   0  625.35   13.91
   1 -31   0  565.10   12.24
  -1  31   0  562.05   12.17
   1  31   0  516.11   11.30
  -1  31   0  608.46   16.38
   1  31   0  603.20   17.09
   1  31   0  528.12   11.92
   1  31   1  126.45    5.73
   1 -31   1  121.72    5.37
  -1  31  -1  122.46    5.81
   1  31   1  139.14    8.92
  -1  31  -1  131.17    8.44
   1  31   1  121.41    4.98
   1  31   1  117.89    4.75
   1  31   2  196.63   10.66
   1 -31   2  161.38    5.96
   1  31   2  175.35    5.85
   1  31   2  171.32    6.03
   1  31   2  193.93    6.96
  -1  31  -2  152.37   11.90
   1 -31   2  207.96    6.70
  -1  31  -2  164.02    9.21
   1  31   2  171.72    6.03
   1  31   3   43.15    3.57
   1  31   3   53.62    3.88
   1  31   3   55.12    4.04
   1  31   3   55.17    5.16
   1 -31   3   57.58    4.40
   1 -31   3   51.80    3.78
   1  31   3   61.77    7.66
  -1  31  -3   46.51   10.65
   1  31   3   52.79    3.99
   1  31   3   46.86    4.58
   1  31   4   41.32    4.07
   1 -31   4   47.06    3.69
   1  31   4   50.73    7.23
  -1  31  -4   39.78   10.81
   1  31   4   45.44    3.59
   1  31   4   46.55    3.86
   1  31   4   47.07    3.93
   1  31   4    4.17    5.29
   1 -31   4   40.60    5.80
   1  31   4   45.23    4.49
  -1  31  -4    3.79   12.75
   1 -31   4   55.61    4.46
  -1  31  -5   -3.29   14.87
   1 -31   5    6.37    3.92
  -1  31  -5   17.26   10.49
   1  31   5   11.76    3.78
   1 -31   5    4.43    3.12
   1 -31   5    8.19    4.80
   1  31   5    5.03    3.47
   1  31   5    7.20    3.47
   1  31   5    7.84    6.24
   1  31   5    2.49    4.01
   1  31   5    9.73    3.23
   1  31   6   71.02    5.03
   1  31   6   66.80    3.74
  -1  31  -6   49.99   10.87
   1  31   6   73.17    7.87
   1  31   6   73.29    4.20
   1  31   6   83.29    6.20
   1 -31   6   84.88    5.18
   1 -31   6   69.97    4.28
  -1  31  -6   61.40    8.05
   1  31   6   78.65    4.68
   1 -31   6   69.52    6.58
   1  31   7    3.24    5.35
   1  31   7   72.81    3.94
   1  31   7   81.07    8.00
  -1  31  -7   54.04   11.19
   1  31   7   81.83    4.34
   1  31   7   93.50    6.47
   1 -31   7   81.96    7.04
  -1  31  -7    1.99   18.62
   1 -31   7   91.91    5.46
   1 -31   7   82.92    4.44
  -1  31  -7   69.80    8.39
   1  31   7   89.60    5.11
  -1  31  -8  177.14   10.71
   1  31   8  170.99    5.81
  -1  31  -8  152.51   12.87
   1  31   8  172.04   10.16
   1  31   8  178.63    6.98
   1  31   8  168.18    7.17
   1 -31   8  181.59    6.37
   1  31   8  183.03    8.13
   1 -31   8  163.34    9.44
   1 -31   8  190.08    7.37
  -1  31  -9   -0.12    7.10
   1  31   9   -3.10    6.00
   1  31   9    1.57    4.56
  -1  31  -9    5.68    9.22
   1  31   9    0.20    3.38
   1 -31   9    7.12    5.09
   1  31   9    1.21    4.21
  -1  31  -9    4.99   19.04
   1 -31   9    3.39    4.52
   1  31   9    2.14    5.64
   1  31   9    1.59    3.24
   1 -31   9   -1.67    3.26
   1  31  10   49.10    7.34
  -1  31 -10   37.89    9.60
   1  31  10   54.26    4.11
   1  31  10   44.97    5.29
   1 -31  10   51.54    4.21
   1  31  10   57.00    3.99
  -1  31 -10   53.94    8.24
  -1  31 -10   29.14   17.60
   1 -31  10   50.55    5.27
   1  31  10   48.59    5.14
  -1  31 -11    8.05    8.36
   1  31  11    9.85    3.42
   1  31  11    7.61    4.52
   1  31  11   10.89    3.90
  -1  31 -11    0.99    7.11
   1 -31  11   11.98    3.56
   1  31  11    8.14    3.39
  -1  31 -11    6.94    4.17
  -1  31 -11   18.37   14.76
   1 -31  11    8.08    4.70
   1  31  11   12.24    6.15
   1  31  12   72.31    4.32
   1 -31  12   65.10    4.31
   1  31  12   63.95    4.18
   1  31  12   69.90    4.71
  -1  31 -12   71.57    5.32
   1 -31  12   77.07    5.82
   1  31  12   74.50    5.71
   1  31  13   12.01    3.26
   1  31  13   14.01    4.54
  -1  31 -13   11.20    4.15
   1 -31  13   12.68    4.67
   1 -31  13    9.74    3.21
   1  31  13   14.07    3.68
   1  31  14  111.86    4.99
   1  31  14   96.63    5.91
  -1  31 -14  107.79    5.87
   1 -31  14   96.53    6.04
   1  31  14   95.49    4.57
   1  31  15   -0.18    2.69
   1  31  15    5.69    2.92
   1  31  15    4.14    3.84
   1  31  15    4.74    2.61
  -1  31 -15    5.41    3.65
   1 -31  15    2.16    3.89
   1  31  16   17.29    2.58
   1  31  16   23.08    3.75
   1  31  16   23.34    2.54
  -1  31 -16   28.99    3.79
   1 -31  16   21.41    3.77
   1  31  17    0.31    2.16
   1 -31  17    5.47    2.76
   1  31  17    0.75    1.81
   1  31  17   -0.10    1.71
   1 -31  18    0.09    1.93
  -1  33  17    1.60    2.71
  -1  33  17    0.14    2.04
  -1  33  16    0.86    3.42
  -1 -33  16   -0.13    2.22
  -1  33  16   -0.50    2.47
  -1  33  15    6.61    4.08
  -1  33  15    6.12    2.93
  -1 -33  15    1.28    2.80
  -1  33  14    0.09    4.41
  -1  33  14    5.30    3.81
  -1  33  14    1.98    3.16
  -1 -33  14   -0.30    3.07
  -1  33  13   11.86    4.95
  -1 -33  13    2.46    3.38
  -1  33  13    7.15    4.08
  -1  33  13   12.49    3.55
  -1 -33  12    4.27    3.58
  -1  33  12   14.39    4.38
  -1  33  12   18.78    3.73
  -1 -33  11    7.63    3.64
  -1  33  11   13.59    3.73
  -1  33  11   18.17    4.56
  -1  33  10   -2.43    4.50
  -1  33  10    6.65    5.92
   1  33 -10   -0.42    7.66
  -1  33  10    0.61    4.32
   1  33 -10    1.90    3.40
  -1  33  10    0.34    3.59
  -1 -33  10   -2.28    3.52
   1  33  -9   38.03    8.46
  -1  33   9   39.44    4.07
  -1  33   9   34.04    5.15
  -1  33   9   37.59    4.97
   1  33  -9   27.29    4.02
  -1  33   9   42.85    7.26
  -1 -33   9   24.04    3.92
  -1  33   8   75.97    8.04
  -1  33   8   72.53    5.36
  -1  33   8   68.03    4.45
   1  33  -8   80.29    9.41
  -1  33   8   79.51    5.94
   1  33  -8   71.92    4.74
  -1  33   7  271.16   12.38
   1  33  -7  262.79   13.20
  -1  33   7  233.19    7.53
  -1  33   7  251.63    8.46
  -1  33   7  262.13    8.95
   1  33  -7  241.92    7.79
  -1  33   6   35.59    4.62
   1  33  -6   48.52    8.49
  -1  33   6   41.67    3.73
  -1  33   6   36.66    4.68
  -1  33   6   52.22    7.34
  -1  33   5  226.66   10.52
   1  33  -5   55.86    6.65
  -1  33   5  175.81    5.25
  -1  33   5   17.97    6.68
   1  33  -5  172.23    6.65
  -1  33   4   12.29    2.95
   1  33  -4   17.86    8.19
   1  33  -4    7.49    4.39
   1  33  -4    0.50    3.88
  -1  33   4   16.76    6.44
   1  33  -3  236.92    7.08
   1  33  -3  224.13    7.32
   1  33  -2   15.33    4.28
   1  33  -2   17.05    3.87
  -1  33   2    1.49    4.08
  -1  33   2   19.25    6.82
   1  33  -2    0.43    2.75
   1 -33  -1  484.71    9.95
  -1  33   1  538.91   14.94
   1  33  -1  516.31   15.44
   1  33  -1  101.88    8.32
   1  33  -1  455.12    9.02
  -1  33   1   48.00   10.26
   1  33  -1  443.85    9.67
   1  33   0   82.55    8.11
  -1  33   0   75.65    7.54
  -1  33   0   83.43    6.41
   1 -33   0   70.34    4.39
   1  33   0   69.63    3.98
  -1  33   0    4.34    4.79
   1  33   0    8.11    4.90
  -1  33  -1  352.74   12.77
   1  33   1  356.31   13.39
  -1  33  -1  323.56    8.92
   1 -33   1  355.04    9.07
   1  33   1  321.41    8.07
   1  33   2   59.71    7.86
   1  33   2   49.55    4.01
  -1  33  -2   55.01    5.13
   1 -33   2   49.93    3.89
   1  33   2   50.49    4.06
   1  33   2   54.20    3.92
   1 -33   2   59.46    4.48
  -1  33  -3   -0.75    9.15
   1 -33   3   12.91    3.76
   1  33   3    1.73    4.92
   1  33   3    5.24    4.26
   1  33   3    9.00    3.59
   1 -33   3    3.74    3.14
   1  33   3    6.96    3.54
   1  33   3    6.26    3.41
   1  33   3    9.79    7.06
   1  33   4   19.99    3.66
   1  33   4   19.88    3.82
  -1  33  -4   19.11    8.74
   1  33   4   16.57    3.31
   1  33   4    1.33    5.09
   1  33   4   25.99    7.21
   1  33   4   20.16    4.38
   1 -33   4   19.78    5.43
   1 -33   4   16.75    3.42
   1  33   4   15.75    3.85
  -1  33  -4   -1.84   11.05
   1 -33   4   19.85    4.15
   1  33   5   85.91    4.46
   1 -33   5   84.14    7.23
   1  33   5   91.20    5.10
   1 -33   5   88.55    4.65
   1  33   5   90.53    4.65
   1  33   5   89.13    4.78
   1  33   5   95.69    8.62
   1 -33   5  109.64    5.49
   1  33   6   68.02    7.87
  -1  33  -6   42.36    9.58
   1  33   6   59.52    4.08
   1  33   6   61.74    6.13
   1 -33   6   56.16    6.36
   1  33   6   55.75    4.93
   1 -33   6   61.31    4.20
   1  33   6   60.60    4.37
   1  33   6   66.89    4.49
   1 -33   6   67.24    5.08
   1  33   7   91.90    5.67
   1  33   7   94.47    5.00
   1  33   7   87.16    4.23
   1 -33   7   94.43    4.84
  -1  33  -7   82.49   10.58
   1  33   7   99.32    8.71
   1  33   7   98.86    4.79
   1  33   7  100.34    6.86
   1  33   7   97.01    5.34
   1 -33   7   81.12    7.28
   1 -33   7  111.49    5.92
  -1  33  -8    6.90    7.19
   1  33   8    0.62    3.03
   1 -33   8    1.38    3.35
   1  33   8    2.60    6.28
   1  33   8   -1.70    4.47
  -1  33  -8    1.70    8.46
   1  33   8   -0.63    3.37
  -1  33  -8    8.87   15.30
   1 -33   8    1.40    4.45
   1  33   8    4.68    5.57
   1 -33   8    1.55    4.69
   1  33   8    1.64    3.99
   1 -33   9   27.95    5.66
   1  33   9   24.51    4.99
   1  33   9   26.35    4.47
  -1  33  -9   23.83    7.60
  -1  33  -9   17.85    8.56
   1  33   9   26.87    3.72
   1 -33   9   23.76    3.68
   1  33   9   26.84    5.95
  -1  33  -9   25.33   14.87
   1 -33   9   30.02    4.85
   1  33   9   27.92    6.82
   1  33   9   26.55    3.38
   1  33  10   23.34    4.98
  -1  33 -10   26.02    4.45
   1  33  10   26.38    6.92
  -1  33 -10   13.28    8.25
   1  33  10   33.01    3.73
  -1  33 -10   22.57    7.47
   1  33  10   31.03    4.74
   1 -33  10   27.03    3.73
   1 -33  10   34.22    4.95
   1  33  10   27.32    3.42
   1  33  11   95.80    4.60
   1 -33  11   84.05    4.77
   1 -33  11   92.83    6.06
   1  33  11   80.07    5.72
  -1  33 -11   88.74    5.51
   1  33  11   81.90    4.27
   1  33  11   84.79    6.02
  -1  33 -12    5.87    3.97
   1  33  12    8.82    3.12
   1  33  12    7.18    3.65
   1 -33  12    5.90    4.53
   1  33  12    3.60    4.33
   1  33  12    8.09    3.20
   1 -33  12    9.21    3.14
   1 -33  13   60.83    5.39
   1  33  13   57.32    3.75
   1  33  13   71.25    4.37
   1 -33  13   59.36    3.97
  -1  33 -13   69.74    5.06
   1  33  13   65.27    3.92
   1  33  13   60.66    5.19
   1 -33  14   23.49    4.32
   1  33  14   28.36    3.40
   1  33  14   18.95    2.92
  -1  33 -14   18.19    3.98
   1  33  14   23.85    3.01
   1  33  14   20.59    4.19
   1  33  15   48.16    4.29
   1  33  15   53.92    3.18
   1  33  15   51.22    3.58
   1 -33  15   50.35    4.49
   1  33  15   44.76    3.12
   1  33  16    0.24    2.95
   1  33  16    1.97    1.93
   1 -33  16    0.18    3.06
   1  33  16    2.36    1.96
   1  33  16    0.71    2.29
   1  33  16    1.57    2.38
   1 -33  17    8.42    2.45
   1  33  17    7.20    1.89
  -1  35  17   -0.30    2.21
  -1  35  17    0.36    1.57
  -1  35  16    7.27    3.12
  -1  35  16    9.19    2.25
  -1  35  15    0.71    3.63
  -1  35  15    1.90    2.56
   1  35 -15    3.69    3.90
  -1 -35  14    5.31    2.72
   1  35 -14    7.94    4.45
  -1  35  14    6.41    3.55
  -1  35  14    6.75    2.97
  -1 -35  13    1.06    3.01
  -1  35  13    8.19    3.96
  -1  35  13    4.56    3.22
  -1 -35  12    3.52    3.31
  -1  35  12   11.55    4.38
  -1  35  12   12.03    3.54
  -1 -35  11    6.07    3.47
  -1  35  11   18.15    3.69
  -1  35  11   15.23    4.49
  -1  35  10   21.51    4.75
  -1  35  10   21.60    4.65
  -1 -35  10   15.54    3.60
   1  35 -10   10.84    3.49
  -1  35  10   15.88    3.67
  -1  35   9    4.80    3.50
  -1  35   9    7.82    4.46
  -1  35   9    8.95    4.98
  -1  35   9    8.02    4.74
  -1  35   9    7.86    6.30
   1  35  -9    5.32    3.75
   1  35  -9   13.50    7.85
   1  35  -8   11.89    7.87
  -1  35   8   12.61    4.94
   1  35  -8    8.95    4.05
  -1  35   8   17.89    4.56
  -1  35   8   13.96    3.55
  -1  35   8   22.24    6.79
   1  35  -8    9.02    4.56
  -1  35   8   13.59    5.01
  -1  35   7  152.53   10.01
   1  35  -7  144.46    5.82
  -1  35   7  144.97    6.44
   1  35  -7  128.74    6.61
  -1  35   7  131.37    5.30
  -1  35   7  154.03    6.76
  -1  35   6  265.09   12.04
  -1  35   6  237.67    7.82
  -1  35   6  221.53    6.59
  -1  35   6  258.26    8.25
   1  35  -6  216.40    7.83
   1  35  -5   33.02    5.05
  -1  35   5   42.84    3.53
  -1  35   5   41.30    4.66
  -1  35   4  188.67    5.50
   1  35  -4  178.03   11.05
  -1  35   4  227.29    7.21
   1  35  -4  190.51    6.97
  -1  35   4  243.92   11.46
  -1  35   3   36.25    8.12
   1  35  -3   21.99    7.17
   1  35  -3   19.62    5.60
   1  35  -2   51.65    5.53
  -1  35   2  388.33   13.04
   1  35  -2  312.75    7.18
   1  35  -2  307.52    7.51
  -1  35   2   35.37    7.83
  -1  35   1   36.91    6.93
   1  35  -1   43.82    7.36
  -1  35   1    1.88    4.56
   1  35  -1    4.31    3.25
   1  35  -1    3.73    4.65
   1  35  -1   32.82    3.95
   1 -35  -1   37.54    4.05
   1  35   0  248.17    6.82
   1  35   0  271.01   12.18
  -1  35   0  279.84   11.79
   1 -35   0  269.79    7.65
   1 -35   1   45.95    3.97
   1  35   1   45.56    7.43
  -1  35  -1   43.85    6.74
   1  35   1   41.89    3.87
   1 -35   1   40.73    4.27
   1  35   1   41.80    3.75
  -1  35  -1   51.54    4.87
   1 -35   2   13.01    3.52
   1 -35   2   23.04    4.12
   1  35   2   22.97    7.17
   1  35   2   15.09    3.83
   1  35   2   15.46    3.66
   1  35   2   14.27    4.74
  -1  35  -2   24.70    4.75
   1  35   2   16.17    3.70
   1 -35   3   62.71    4.28
  -1  35  -3    2.69    8.76
   1 -35   3   57.44    4.65
   1  35   3   53.36    4.40
  -1  35  -3   64.29    5.32
   1  35   3   55.14    5.16
   1  35   3   62.42    4.44
   1  35   3   59.10    4.13
   1  35   3    6.51    5.59
   1  35   3   68.17    8.29
   1  35   4  127.94    5.55
   1  35   4  123.24    5.25
   1 -35   4  126.69    5.46
   1 -35   4  137.84    6.07
   1  35   4  126.14    5.77
  -1  35  -4  121.69    6.57
   1  35   4  132.63    6.04
   1 -35   4  106.12    8.17
   1  35   4  145.10   10.14
   1  35   5   50.88    7.91
   1  35   5   30.42    3.73
   1 -35   5   38.93    3.90
  -1  35  -5    0.81   10.64
   1 -35   5   33.76    4.56
   1  35   5   33.26    4.54
   1  35   5   12.69    4.60
   1 -35   5   34.66    5.85
   1  35   5   37.91    4.01
   1  35   5   42.67    4.22
   1  35   6  102.93    6.91
   1  35   6  114.96    9.20
   1  35   6   89.95    4.65
   1 -35   6   82.44    7.40
   1  35   6   91.08    5.56
   1  35   6   93.98    4.87
   1  35   6   96.22    5.06
   1 -35   6  101.58    5.68
   1  35   7    4.47    3.75
   1  35   7    5.10    3.85
   1  35   7    3.65    3.39
   1 -35   7    7.71    4.41
  -1  35  -7   10.74   11.86
   1 -35   7    5.94    3.48
   1  35   7    6.57    5.69
   1  35   7    2.21    4.42
   1  35   7    8.31    3.89
   1  35   7    6.05    6.67
   1 -35   7   12.53    4.92
   1 -35   8   11.98    5.26
  -1  35  -8   17.26    7.63
   1  35   8   17.85    3.54
   1 -35   8   23.07    4.64
  -1  35  -8   26.18   11.74
   1  35   8   25.56    6.93
   1 -35   8   16.41    3.64
   1  35   8   20.75    4.16
   1  35   8   18.67    3.92
   1  35   8   15.99    4.64
   1  35   8   23.02    5.99
  -1  35  -9   21.56   10.58
   1 -35   9   36.47    4.98
  -1  35  -9   25.06    7.71
   1 -35   9   30.17    3.77
   1  35   9   27.51    3.20
   1  35   9   33.74    6.08
   1  35   9   30.47    6.97
   1  35   9   33.14    4.46
   1  35   9   33.50    3.75
   1  35   9   32.20    4.99
   1  35   9   27.20    4.03
   1  35  10  104.75    4.80
   1 -35  10  110.08    6.17
   1 -35  10  101.54    4.92
   1  35  10   92.28    4.27
   1  35  10   96.41    6.00
   1  35  10  104.91    5.74
   1  35  10   98.38    5.06
  -1  35 -10  100.56    5.61
   1 -35  11   -2.06    3.17
   1  35  11    2.82    2.84
   1  35  11    3.60    4.10
   1  35  11    1.70    3.53
   1 -35  11    4.60    4.44
   1  35  11    3.32    3.16
  -1  35 -11    1.43    3.74
   1 -35  12   71.24    4.25
   1  35  12   70.58    3.71
   1  35  12   78.06    4.12
   1  35  12   74.92    5.28
   1 -35  12   79.17    5.51
   1  35  12   74.28    4.51
  -1  35 -12   77.78    5.02
   1 -35  13   20.15    3.08
   1  35  13   17.95    2.76
   1  35  13   20.73    3.00
   1  35  13   18.21    4.10
   1 -35  13   18.87    4.19
   1  35  13   23.29    3.41
   1  35  13   28.62    3.52
  -1  35 -13   18.24    3.92
   1  35  14   33.37    3.30
   1  35  14   33.83    3.31
   1  35  14   26.28    2.67
   1 -35  14   33.65    4.20
   1  35  14   31.69    2.91
   1  35  14   32.65    3.97
   1 -35  15   11.30    3.37
   1  35  15   11.80    2.21
   1  35  15   12.11    2.61
   1  35  16   21.34    2.26
   1 -35  16   19.86    2.93
   1 -35  17    0.79    1.82
  -1  37  16   -0.34    2.50
  -1  37  16    0.03    1.73
   1  37 -16   -0.50    2.83
  -1  37  15    6.13    2.29
   1  37 -15    8.77    3.57
  -1  37  14    3.87    2.57
   1  37 -14    1.65    3.99
  -1  37  13    9.64    3.78
  -1  37  13    8.28    2.98
   1  37 -13    7.85    4.50
  -1  37  12   12.30    4.15
   1  37 -12   10.27    4.83
  -1  37  12   13.12    3.27
  -1  37  11   22.61    4.43
  -1  37  11   21.83    3.51
   1  37 -11   20.90    5.14
  -1  37  11   18.60    5.02
  -1  37  10   19.49    5.17
  -1  37  10   17.12    3.53
  -1  37  10   14.38    4.59
   1  37 -10    7.62    4.35
   1  37 -10   14.70    5.13
  -1  37  10   15.42    4.47
   1  37 -10    6.71    3.40
   1  37  -9   34.06    4.05
  -1  37   9   36.80    3.83
   1  37  -9   39.24    5.47
  -1  37   9   34.32    5.05
   1  37  -9   24.77    4.42
  -1  37   9   37.59    5.29
  -1  37   9   45.11    5.05
  -1  37   8   14.68    4.94
  -1  37   8    8.09    3.40
  -1  37   8    9.09    6.35
  -1  37   8    7.74    4.49
   1  37  -8   12.85    4.14
  -1  37   8    8.54    4.98
   1  37  -8    4.99    5.00
   1  37  -8    6.70    4.00
   1  37  -7   15.25    4.28
   1  37  -7    7.57    4.03
  -1  37   7   15.90    4.49
  -1  37   7   20.40    6.65
  -1  37   7   23.38    3.49
   1  37  -7   11.30    5.05
  -1  37   7   26.37    4.91
   1  37  -6  169.74    6.96
  -1  37   6  201.21   11.05
  -1  37   6  198.58    7.29
  -1  37   6  161.79    5.41
   1  37  -5  213.71    7.45
  -1  37   5  225.14    6.06
   1  37  -4   56.65    5.21
  -1  37   4   62.27    5.00
  -1  37   4   62.95    3.66
   1  37  -3  223.80    9.94
   1  37  -3  226.10    7.26
  -1  37   3  249.41    7.44
  -1  37   3  241.16    7.31
  -1  37   3  263.11   11.91
  -1  37   2   57.58    4.81
   1  37  -2   54.61    5.72
  -1  37   2   66.15    7.76
   1  37  -1  210.97    6.56
  -1  37   1  226.60    7.24
  -1  37   0   14.10    6.60
   1  37   0    8.02    6.77
  -1  37   0   22.65    4.49
   1  37   0   11.96    3.76
   1 -37   0   19.64    3.94
   1  37   0    2.66    4.97
   1  37   1   18.25    7.05
   1  37   1   13.13    3.52
  -1  37  -1   27.55    4.59
   1 -37   1   14.03    3.63
   1  37   1   12.21    3.66
   1 -37   1   22.80    4.05
   1  37   1    1.92    4.97
   1  37   2   40.68    5.12
  -1  37  -2   49.45    4.99
   1  37   2   39.09    4.09
   1 -37   2   40.91    4.04
   1  37   2   44.43    4.03
   1 -37   2   39.10    4.54
   1  37   2   45.71    7.87
   1  37   3  174.91    6.44
   1  37   3  169.58    6.09
   1  37   3  193.97    8.25
   1  37   3  185.06    7.07
   1  37   3  167.17    6.49
  -1  37  -3  176.85    7.00
   1 -37   3  174.79    6.44
   1  37   3  171.81   10.70
   1 -37   3  187.97    6.95
   1  37   4   19.37    7.42
   1  37   4   11.48    4.59
   1 -37   4   18.51    5.63
   1 -37   4   19.24    3.67
   1  37   4   17.03    3.98
   1  37   4   17.55    3.77
  -1  37  -4   13.72    4.75
   1  37   4   14.44    4.06
  -1  37  -4    0.88    7.88
   1 -37   4   10.70    4.19
   1  37   5  108.21    5.29
   1  37   5   96.04    4.92
   1 -37   5   79.59    7.57
   1  37   5  102.07    5.64
   1  37   5   99.25    5.62
  -1  37  -5   91.99    5.86
   1 -37   5   97.34    5.12
   1 -37   5  110.59    5.80
  -1  37  -5  116.30    9.33
   1  37   5  120.12    9.99
   1  37   6   14.71    5.85
   1  37   6   20.81    3.91
   1  37   6   20.02    4.13
   1 -37   6   13.73    5.41
  -1  37  -6   23.86    8.71
   1 -37   6   20.81    4.49
   1  37   6   19.14    4.18
   1  37   6   20.98    4.53
  -1  37  -6   22.17    4.92
   1  37   6   25.41    7.52
   1  37   7   25.40    3.96
   1  37   7   24.89    4.10
   1  37   7   22.71    3.61
   1  37   7   27.03    5.97
   1  37   7   29.87    7.36
   1 -37   7   15.07    5.23
  -1  37  -7   17.16    4.94
   1  37   7   20.31    4.54
  -1  37  -7   24.54    8.92
   1 -37   7   28.84    4.66
   1  37   7   26.46    4.01
   1 -37   7   24.17    3.73
   1  37   8   31.35    4.22
   1 -37   8   35.61    3.98
   1  37   8   43.99    4.31
   1  37   8   40.36    4.11
   1  37   8   41.20    4.99
  -1  37  -8   32.18    4.70
   1  37   8   40.13    3.80
   1  37   8   41.19    6.15
   1  37   8   44.25    7.57
  -1  37  -8   30.74    8.72
   1 -37   8   41.45    4.92
   1  37   9   61.12    6.44
   1  37   9   62.44    4.81
   1 -37   9   64.19    4.30
   1  37   9   64.06    4.39
   1  37   9   63.31    4.13
   1  37   9   65.08    5.32
  -1  37  -9   58.61    7.95
   1 -37   9   74.33    5.35
   1 -37  10    2.57    3.16
   1  37  10    4.09    3.52
   1  37  10    2.11    3.91
  -1  37 -10    7.16    3.69
   1  37  10    5.42    4.51
   1  37  10    1.78    3.14
  -1  37 -10    1.74    6.10
   1 -37  10    4.67    4.32
   1  37  11   96.60    4.67
   1 -37  11  103.91    5.80
   1  37  11   92.78    4.43
   1  37  11   87.90    5.29
  -1  37 -11  100.68    5.18
   1 -37  11   98.12    4.65
   1  37  12    6.70    3.21
   1  37  12    6.46    2.78
   1 -37  12    7.41    2.90
   1 -37  12    7.54    4.00
   1  37  13   31.65    3.28
   1  37  13   34.55    3.42
   1 -37  13   24.44    2.94
   1  37  13   25.30    2.82
   1 -37  13   28.03    4.07
   1 -37  14   13.63    3.45
   1  37  14   15.46    2.66
   1 -37  15   19.06    3.11
   1  37  15   19.45    2.36
   1 -37  16    2.45    2.15
   1  37  16    0.54    1.72
   1  37  16   -0.31    1.55
   1  39 -16    1.76    2.21
   1  39 -15    3.65    3.00
  -1  39  15    0.15    1.81
   1  39 -14    4.71    3.65
  -1  39  14    6.19    2.29
  -1  39  13    3.27    3.41
   1  39 -13    1.06    4.06
  -1  39  13    5.03    2.59
   1  39 -12   13.35    4.49
  -1  39  12   14.94    3.96
  -1  39  12   13.92    4.32
  -1  39  12   12.46    2.94
   1  39 -11   13.07    4.80
  -1  39  11   20.78    3.25
  -1  39  11   19.38    4.75
  -1  39  11   19.04    4.33
  -1  39  10   25.99    4.45
   1  39 -10   29.44    5.15
   1  39 -10   25.66    3.46
  -1  39  10   41.56    4.74
  -1  39  10   38.06    5.29
  -1  39  10   35.04    3.55
   1  39  -9   16.57    3.81
  -1  39   9   27.19    4.71
  -1  39   9   29.52    3.50
  -1  39   9   24.73    4.85
   1  39  -9   19.73    5.04
  -1  39   9   31.34    5.18
  -1  39   8   51.29    5.17
  -1  39   8   54.24    3.85
  -1  39   8   61.26    5.60
   1  39  -8   46.18    5.47
  -1  39   8   49.98    5.50
   1  39  -8   49.75    4.47
  -1  39   7   20.59    4.59
  -1  39   7   21.22    4.80
  -1  39   7   17.14    3.32
   1  39  -7   14.97    5.00
   1  39  -7   18.74    4.30
  -1  39   6   19.37    7.26
   1  39  -6   14.41    4.41
  -1  39   6   16.86    3.25
  -1  39   6   21.15    4.65
   1  39  -6   13.02    4.91
   1  39  -5  195.95    7.73
  -1  39   5  195.86    6.29
  -1  39   4  226.98    8.00
  -1  39   4  215.27    7.80
  -1  39   4  239.69   12.17
  -1  39   3   49.65    4.77
  -1  39   3   50.42    4.94
   1  39  -3   52.16   10.69
  -1  39   3   72.35    8.05
  -1  39   2  210.02    7.60
   1  39  -2  206.02    7.75
   1  39  -2  202.61    9.06
  -1  39   2  222.46   11.56
   1  39  -1    7.47    4.78
  -1  39   1    3.45    4.16
  -1 -39   1    2.98    2.87
  -1  39   1    6.54    6.56
   1  39  -1    5.63    4.82
   1  39   0    0.46    4.96
   1 -39   0   14.67    3.95
   1 -39   0   14.42    3.78
  -1  39   0   21.27    4.33
   1  39   0   13.00    4.13
  -1  39   0   19.35    6.64
   1  39   1    0.21    4.94
   1 -39   1    4.91    3.88
   1  39   1    4.10    4.97
   1 -39   1    4.40    3.63
   1  39   1    7.69    6.81
  -1  39  -1    6.04    4.18
   1  39   1    4.31    3.73
   1  39   2  111.58    5.22
   1 -39   2  122.10    5.79
   1 -39   2  119.18    5.54
   1  39   2  117.51    6.37
   1  39   2  115.09    9.76
  -1  39  -2  121.13    5.94
   1  39   2  107.54    5.37
   1  39   3   35.33    4.18
  -1  39  -3   38.67    4.70
   1 -39   3   39.38    4.58
   1  39   3   36.60    5.02
   1 -39   3   36.67    4.06
   1  39   3   41.34    6.14
   1 -39   3   32.31    6.10
   1  39   3   37.31    4.01
   1  39   3   40.27    7.75
   1  39   4  136.00    5.81
   1  39   4  129.86    5.40
   1  39   4  133.63   10.01
   1  39   4  116.24    5.90
  -1  39  -4  122.56    6.10
   1  39   4  129.47    6.23
   1 -39   4  135.31    5.80
   1  39   4  143.75    7.54
   1 -39   4  105.48    8.47
   1 -39   4  137.25    6.19
   1  39   5   27.61    4.40
  -1  39  -5   32.61    4.56
  -1  39  -5   34.98    7.08
   1 -39   5   30.14    4.54
   1  39   5   29.03    4.64
   1 -39   5   29.56    3.93
   1  39   5   31.32    7.50
   1 -39   5   17.61    5.48
   1  39   5   26.44    3.89
   1  39   5   32.63    4.27
   1  39   6   45.25    4.80
  -1  39  -6   49.77    4.67
  -1  39  -6   40.78    7.31
   1 -39   6   47.40    4.83
   1  39   6   46.48    4.50
   1 -39   6   46.81    4.15
   1  39   6   48.62    4.41
   1  39   6   43.00    4.09
   1 -39   6   32.84    5.91
   1  39   6   51.35    8.30
  -1  39  -7   45.45    7.19
   1 -39   7   60.34    5.04
   1  39   7   59.68    6.48
   1  39   7   51.40    5.05
  -1  39  -7   49.30    4.48
   1  39   7   66.97    4.69
   1  39   7   59.83    4.25
   1 -39   7   60.45    4.31
  -1  39  -8   34.99    6.64
   1 -39   8   53.08    4.91
   1  39   8   46.55    6.22
   1  39   8   35.66    4.76
   1  39   8   41.96    4.00
   1  39   8   48.79    4.36
   1 -39   8   42.81    3.92
   1 -39   9   23.47    4.45
   1  39   9   18.44    5.68
   1  39   9   20.70    4.52
   1  39   9   27.45    3.66
   1  39   9   26.20    3.98
   1 -39   9   21.12    3.54
   1  39  10   85.20    5.45
   1  39  10   83.13    4.41
   1 -39  10   98.47    5.46
   1 -39  10   85.47    4.49
   1  39  11    5.02    3.13
   1 -39  11    4.40    3.92
   1 -39  11    6.02    2.90
   1  39  12   35.72    3.27
   1 -39  12   33.96    4.05
   1 -39  12   29.29    3.07
   1  39  13   10.67    2.62
   1 -39  13    8.48    3.33
   1  39  14   14.66    2.31
  -1  39 -14   11.51    2.70
   1 -39  14   14.18    3.03
   1  39  15    0.16    1.94
   1  39  15    0.74    1.67
   1 -39  15    4.26    2.33
   1  41 -15    2.75    2.41
   1  41 -14    0.29    3.12
  -1  41  14   -0.33    2.81
  -1  41  14    0.21    1.82
  -1  41  13   12.68    3.17
   1  41 -13    9.85    3.72
  -1  41  13    7.48    3.48
  -1  41  13    0.18    2.32
  -1  41  12    5.61    3.59
   1  41 -12    2.38    3.99
  -1  41  12    7.81    3.83
  -1  41  12    9.13    2.56
  -1  41  11   20.51    4.10
  -1  41  11   17.32    2.86
   1  41 -11   18.66    4.44
  -1  41  10   35.19    3.23
  -1  41  10   33.17    4.44
  -1  41  10   22.16    4.17
   1  41 -10   24.15    4.79
  -1  41  10   32.59    4.70
  -1  41   9   44.56    3.45
   1  41  -9   31.39    4.74
   1  41  -9   35.20    5.08
  -1  41   9   36.79    4.77
   1  41  -9   33.72    3.84
  -1  41   9   47.85    4.86
  -1  41   9   50.29    5.19
  -1  41   8   28.41    4.86
  -1  41   8   26.56    4.67
  -1  41   8   29.10    5.07
   1  41  -8   17.12    4.88
  -1  41   8   23.76    3.27
   1  41  -8   21.42    4.02
   1  41  -7   46.18    5.37
  -1  41   7   55.41    5.80
  -1  41   7   64.12    5.41
  -1  41   7   53.38    3.66
   1  41  -7   62.57    4.71
   1  41  -6   29.63    5.01
  -1  41   6   32.97    4.82
  -1  41   6   30.16    3.29
   1  41  -6   39.27    4.62
  -1  41   5   36.90    4.72
  -1  41   5   29.12    3.26
   1  41  -5   29.70    4.98
  -1  41   4  142.82    6.65
  -1  41   4  169.86   10.38
  -1  41   4  156.58    6.65
   1  41  -3  133.71    6.65
  -1  41   3  136.00    6.36
  -1  41   3  141.79    6.46
   1  41  -2   21.21    5.05
   1  41  -2   26.04    9.34
  -1  41   2   27.83    4.27
  -1  41   2   29.26    4.48
  -1  41   2   29.38    6.99
   1  41  -1   11.03    5.94
   1  41  -1   10.12    4.92
  -1  41   1   20.20    6.66
  -1 -41   1    6.29    2.90
   1 -41  -1   12.84    3.76
  -1  41   1    5.87    4.18
   1  41   0   18.95    4.62
  -1  41   0   18.81    4.33
   1  41   0   18.37    5.06
   1  41   0   21.96    5.28
   1 -41   0   18.56    3.82
   1  41   1   64.83    8.20
   1 -41   1   72.56    4.85
   1  41   1   69.94    5.79
   1  41   1   62.59    4.70
   1 -41   1   70.09    4.74
  -1  41  -1   64.89    4.93
   1 -41   2   31.73    4.33
   1  41   2   35.94    5.18
   1 -41   2   37.16    4.11
   1  41   2   34.89    4.03
   1  41   2   28.63    7.38
   1  41   2   24.28    3.82
  -1  41  -2   32.65    4.41
   1  41   2   36.52    5.95
   1  41   3   80.70    5.59
   1  41   3   77.30    6.57
   1 -41   3   76.71    5.06
  -1  41  -3   75.38    5.03
   1  41   3   67.32    4.83
   1 -41   3   72.84    4.75
   1  41   3   72.40    4.48
   1 -41   3   56.16    6.94
   1  41   3   85.96    8.79
   1  41   4   87.70    5.60
   1  41   4   91.54    6.89
   1 -41   4   87.74    5.30
   1  41   4   76.68    5.06
  -1  41  -4   87.99    5.12
   1 -41   4   84.60    4.97
   1  41   4   81.90    4.63
   1 -41   4   64.37    7.13
   1  41   4  104.76    8.99
   1  41   5   69.51    5.09
   1 -41   5   66.26    4.55
   1 -41   5   81.29    5.20
   1  41   5   63.62    4.36
  -1  41  -5   73.76    4.77
   1  41   5   64.98    4.98
   1  41   6   27.31    4.15
   1  41   6   30.36    4.12
   1  41   6   29.90    3.79
  -1  41  -6   29.25    4.05
   1  41   6   25.27    4.50
   1 -41   6   28.11    3.88
   1 -41   6   34.95    4.56
   1  41   7   53.17    6.17
   1  41   7   53.96    4.36
   1  41   7   40.57    3.89
   1  41   7   42.75    4.77
   1 -41   7   50.64    4.04
   1 -41   7   52.97    4.77
   1  41   8   54.30    6.12
   1 -41   8   51.54    4.07
   1  41   8   50.79    4.89
   1 -41   8   54.39    4.74
   1  41   8   61.78    4.38
   1  41   8   54.89    3.89
   1 -41   9   84.19    4.40
   1  41   9   72.55    5.17
   1  41   9   85.61    4.66
   1  41   9   74.59    4.19
   1 -41   9   83.35    5.16
   1  41  10   11.72    3.44
   1  41  10    8.15    3.06
   1 -41  10   10.70    3.84
   1 -41  10   10.86    2.95
   1  41  11   31.42    3.08
   1 -41  11   29.47    3.09
   1 -41  11   38.07    4.00
   1 -41  12    5.61    3.22
   1 -41  12    3.35    2.32
   1  41  12    5.53    2.51
   1  41  13   11.78    2.30
   1 -41  13   13.20    3.03
   1  41  14    1.06    1.78
   1 -41  14    5.14    2.44
   1 -41  15    2.20    1.71
  -1  43  14    7.70    2.37
   1  43 -14    5.36    2.57
  -1  43  13    3.14    2.84
   1  43 -13    0.56    3.02
  -1  43  13    1.88    2.69
  -1  43  13    0.03    1.81
  -1  43  12   14.78    3.47
   1  43 -12   10.57    3.63
  -1  43  12   13.85    3.31
  -1  43  11   15.94    3.90
   1  43 -11   13.75    3.99
  -1  43  11   17.53    3.69
  -1  43  10   18.22    4.09
  -1  43  10   15.92    3.66
   1  43 -10   12.62    4.21
  -1  43  10   16.32    3.99
   1  43  -9   19.40    4.58
  -1  43   9   32.71    4.42
  -1  43   9   38.72    4.71
   1  43  -9   26.52    4.40
  -1  43   9   34.23    3.04
   1  43  -9   22.90    3.48
  -1  43   9   35.54    4.51
   1  43  -8   26.49    4.67
  -1  43   8   27.01    4.78
  -1  43   8   24.00    4.59
   1  43  -8   32.78    4.87
  -1  43   8   29.13    3.06
  -1  43   8   31.49    4.48
   1  43  -8   26.48    3.93
  -1  43   7   30.20    5.17
   1  43  -7   26.15    4.78
  -1  43   7   39.37    4.82
   1  43  -7   31.90    5.15
  -1  43   7   32.48    3.18
   1  43  -7   26.62    4.21
  -1  43   6   61.58    3.54
   1  43  -6   62.89    4.87
  -1  43   6   66.91    5.32
   1  43  -5   25.77    4.92
  -1  43   5   34.24    4.58
   1  43  -5   25.72    4.54
  -1  43   5   32.36    4.58
  -1  43   4   40.61    4.58
  -1  43   4   36.36    4.68
   1  43  -4   35.14    5.03
  -1  43   3   35.57    4.40
  -1  43   3   29.70    4.49
   1  43  -3   32.66    5.04
   1  43  -2    0.41    4.73
   1  43  -2    8.11   11.53
   1  43  -2    0.04    5.29
  -1  43   2    3.29    4.01
   1 -43  -2    2.31    3.59
  -1  43   2   -2.54    3.88
   1  43  -1    9.14    4.81
   1  43  -1   13.71    8.18
   1  43  -1   12.69    5.21
  -1  43   1    9.46    4.07
  -1 -43   1   10.25    2.86
   1 -43  -1    8.01    3.74
  -1  43   1   12.50    3.79
  -1  43   0   71.36    4.90
   1  43   0   67.81    5.57
   1  43   0   71.42    6.19
   1  43   0   56.56    6.12
   1  43   0   78.56    5.96
   1 -43   0   65.41    4.67
  -1 -43   0   46.05    3.78
   1 -43   1   30.50    4.00
   1  43   1   31.12    5.71
   1  43   1   23.62    4.56
  -1  43  -1   28.22    4.24
   1  43   1   31.64    5.25
   1  43   2   39.40    4.25
   1  43   2   48.55    5.31
  -1  43  -2   46.33    4.46
   1  43   2   55.71    6.17
   1 -43   2   48.16    4.48
   1 -43   2   47.85    4.32
   1  43   3   74.15    4.57
   1  43   3   87.48    5.69
   1  43   3   71.29    4.78
  -1  43  -3   78.82    4.95
   1  43   3   96.11    6.72
   1 -43   3   87.04    5.07
   1 -43   3   89.23    4.93
   1  43   4   37.63    3.91
   1  43   4   51.70    4.87
   1  43   4   40.57    4.34
  -1  43  -4   52.24    4.19
   1  43   4   48.88    6.08
   1 -43   4   48.30    4.48
   1 -43   4   47.06    4.19
   1 -43   5   85.30    5.12
   1  43   5   78.93    4.42
   1  43   5   75.71    5.07
  -1  43  -5   78.64    4.60
   1  43   5   84.32    5.08
   1  43   6   47.76    4.20
   1 -43   6   61.15    4.71
   1 -43   6   49.66    4.05
   1  43   6   42.62    3.84
   1  43   6   47.62    4.55
   1  43   7   38.12    3.60
   1  43   7   46.55    6.01
   1 -43   7   42.73    4.39
   1 -43   7   39.85    3.84
   1  43   7   35.60    4.39
   1  43   8   97.17    4.77
   1  43   8   86.47    4.18
   1  43   8   88.65    6.37
   1  43   8   79.23    5.13
   1 -43   8   88.87    4.44
   1 -43   8   84.85    5.01
   1 -43   9   21.33    3.89
   1  43   9   25.06    3.54
   1  43   9   21.82    3.11
   1 -43   9   22.74    3.11
   1 -43  10   37.49    3.91
   1 -43  10   34.36    3.12
   1  43  10   36.02    3.49
   1  43  10   31.64    3.02
   1  43  11    5.32    2.46
   1  43  11    8.65    2.87
   1 -43  11    4.45    3.23
   1 -43  11    7.13    2.36
   1 -43  12   13.32    2.94
   1  43  12    8.76    2.21
   1 -43  13    3.54    2.36
   1  43  13   -0.54    1.72
   1 -43  14    0.14    1.77
  -1  45  13    6.43    2.27
   1  45 -13    9.35    2.55
  -1  45  12    3.63    2.78
  -1  45  12    1.63    2.75
   1  45 -12    7.83    3.05
  -1  45  11   13.26    3.29
  -1  45  11   11.12    3.32
  -1  45  10    0.61    2.33
  -1  45  10   16.21    3.61
  -1  45   9   17.39    3.89
  -1  45   9   20.23    4.00
   1  45  -9   14.22    3.88
  -1  45   9    0.34    2.43
   1  45  -9   -0.48    3.04
  -1  45   9   17.58    3.89
   1  45  -8   34.98    4.57
  -1  45   8   36.26    4.56
   1  45  -8   32.52    3.71
  -1  45   8   40.35    4.48
   1  45  -7   23.12    4.82
   1  45  -7   23.13    3.93
   1  45  -7   20.24    4.37
  -1  45   7   18.44    4.71
  -1  45   7   24.77    4.28
   1  45  -6   24.38    5.04
  -1  45   6   30.32    4.42
   1  45  -6   23.32    4.56
   1  45  -6   31.29    4.26
  -1  45   6   23.91    5.07
   1  45  -5   51.69    5.52
   1  45  -5   49.47    4.69
  -1  45   5   42.47    4.65
  -1  45   5   38.58    4.57
  -1  45   4   37.63    4.43
   1  45  -4   32.08    4.74
   1  45  -4   32.63    4.55
  -1  45   4   37.69    4.61
   1  45  -3    5.27    4.60
   1  45  -3    1.85    4.55
   1 -45  -3    1.34    3.52
  -1  45   3    6.02    3.78
  -1  45   3    4.78    3.96
   1  45  -2    4.15    4.59
   1 -45  -2    6.42    3.59
   1  45  -2   13.44    4.90
   1  45  -2   10.98    5.21
  -1  45   2    5.23    3.70
  -1  45   2    7.12    3.98
  -1  45   1   31.96    3.95
   1 -45  -1   30.95    4.03
   1  45  -1   29.71    5.35
  -1  45   1   33.98    4.29
   1  45  -1   33.51    5.35
   1  45   0    1.10    5.10
   1  45   0    4.32    4.89
   1  45   0   -0.59    7.70
  -1  45   0    5.09    3.38
  -1  45   0    3.65    3.79
  -1 -45   0    3.85    2.76
   1 -45   0    0.49    3.55
   1 -45   1   72.37    4.68
  -1 -45  -1   52.13    3.81
   1  45   1   90.12    5.79
   1  45   1   84.08    6.33
  -1  45  -1   61.98    4.37
   1  45   1   62.95    5.89
  -1  45  -1   71.01    4.72
   1  45   2   55.28    5.23
  -1  45  -2   51.76    4.27
   1  45   2   56.87    6.08
   1 -45   2   52.39    4.32
   1  45   2   48.48    4.73
   1  45   3   23.42    4.01
   1  45   3   27.42    4.68
  -1  45  -3   22.15    3.75
   1  45   3   31.39    5.69
   1 -45   3   31.01    4.03
   1 -45   3   28.00    3.82
   1  45   4   77.94    4.48
   1  45   4   88.29    5.25
  -1  45  -4   85.05    4.54
   1  45   4   92.41    6.62
   1 -45   4   85.11    4.91
   1 -45   4   87.94    4.77
   1  45   5   33.59    4.05
   1  45   5   25.20    3.54
   1 -45   5   32.78    3.76
   1  45   5   23.15    3.90
   1 -45   5   37.88    4.06
   1  45   6   91.62    4.35
   1 -45   6  101.27    4.80
   1  45   6   83.01    4.98
   1 -45   6   97.50    5.01
   1  45   7   76.79    6.06
   1  45   7   58.59    4.53
   1 -45   7   70.22    4.48
   1 -45   7   62.51    4.01
   1  45   7   56.57    3.67
   1 -45   8   24.71    3.63
   1 -45   8   21.47    3.11
   1  45   8   23.07    3.01
   1 -45   9   50.64    3.93
   1 -45   9   49.29    3.31
   1  45   9   45.77    3.13
   1  45  10   15.49    2.46
   1 -45  10   12.55    2.48
   1 -45  10   15.44    3.15
   1  45  11    1.12    2.06
   1 -45  11    0.38    1.95
   1 -45  11    3.08    2.69
   1  45  12    0.50    1.67
   1 -45  12    3.32    2.27
   1 -45  13    2.52    1.76
  -1  47  11    8.67    2.62
  -1  47  11   10.09    2.78
   1 -47 -11    8.60    2.00
  -1  47  10    9.73    3.12
  -1  47  10    4.41    3.05
   1  47  -9 8100.79   19.24
  -1  47   9   19.22    6.89
  -1  47   8   19.83    3.67
   1  47  -8   14.38    3.99
  -1  47   8   12.88    3.84
  -1  47   7   22.24    3.87
   1  47  -7   18.91    3.59
   1  47  -7   23.86    4.41
  -1  47   7   22.49    4.39
   1  47  -6   16.65    4.58
  -1  47   6   10.67    3.82
  -1  47   6    6.56    4.56
   1  47  -6   12.69    4.09
   1  47  -6   14.56    3.79
  -1  47   6   15.06    3.94
  -1  47   5   31.55    4.14
   1  47  -5   32.50    4.21
   1  47  -5   29.33    4.39
  -1  47   5   33.31    4.24
   1  47  -4    6.66    4.19
   1  47  -4    4.85    4.00
  -1  47   4    6.25    3.62
   1 -47  -4    3.14    3.26
  -1  47   4    2.80    3.74
   1  47  -3    2.69    4.19
   1  47  -3    0.89    4.90
   1  47  -3    3.98    4.12
  -1  47   3    3.12    3.54
  -1  47   3    6.26    3.82
   1 -47  -3    3.40    3.35
  -1  47   2   35.19    4.18
   1  47  -2   43.52    5.28
  -1  47   2   35.82    3.92
   1 -47  -2   35.64    3.91
   1  47  -2   32.64    4.86
   1 -47  -1   21.08    3.60
  -1  47   1   19.74    3.84
   1  47  -1   24.73    5.01
   1  47  -1   19.80    4.91
   1  47   0   27.84    5.28
   1  47   0   26.75   10.56
   1 -47   0   30.89    3.81
  -1 -47   0   21.58    2.90
   1  47   0   36.80    5.06
  -1  47   0   31.88    4.00
   1  47   1   18.23    5.12
   1  47   1   11.75    7.85
   1 -47   1   20.85    3.60
  -1 -47  -1   13.01    2.80
   1  47   1   17.50    4.77
  -1  47  -1   18.58    3.65
   1  47   2   68.50    5.95
   1  47   2   57.37    5.91
   1 -47   2   62.29    4.29
   1  47   2   65.62    5.10
  -1  47  -2   62.53    4.19
   1 -47   3   39.82    3.85
   1  47   3   41.47    5.62
   1  47   3   39.59    4.62
   1  47   3   37.17    4.59
   1  47   4   19.48    3.75
   1 -47   4   20.03    3.39
   1  47   4   20.09    5.27
   1  47   4   19.01    3.95
   1  47   4   15.49    3.48
   1  47   5   85.22    4.30
   1 -47   5   93.34    4.65
   1 -47   5   93.83    4.54
   1  47   6   21.76    3.19
   1 -47   6   29.58    3.52
   1 -47   6   25.23    3.23
   1 -47   7   61.89    3.96
   1  47   7   61.90    3.44
   1  47   7   61.68    5.45
   1 -47   7   56.51    3.69
   1 -47   8   47.14    3.51
   1 -47   8   47.24    3.16
   1 -47   9   20.14    2.91
   1 -47   9   18.10    2.46
   1 -47  10    0.67    1.98
   1  47  10    0.92    2.03
   1 -47  11    3.90    2.09
   1 -47  12    5.52    1.63
   1 -49 -11    5.61    1.52
   1 -49 -10   15.69    2.07
  -1  49  10   12.29    2.74
   1  49 -10   10.21    2.60
   1  49  -9    9.67    3.02
   1 -49  -9   10.89    2.36
  -1  49   8   10.45    3.36
   1  49  -8   15.47    3.33
   1  49  -8   13.67    3.47
  -1  49   7    7.07    3.43
   1  49  -7   11.92    3.13
  -1  49   7    6.33    3.76
   1  49  -7   10.92    3.44
   1  49  -7   11.24    3.86
  -1  49   6   24.11    3.74
   1  49  -6   19.63    3.51
  -1  49   6   18.95    4.28
   1  49  -6   19.28    3.72
   1  49  -6   26.55    4.33
   1 -49  -5    0.99    2.87
  -1  49   5    0.75    3.43
   1  49  -5    1.61    3.57
  -1  49   5    3.30    4.29
   1  49  -5    1.19    3.65
  -1  49   4   12.50    3.67
   1  49  -4   12.99    3.81
   1 -49  -4   10.09    3.09
   1  49  -3   22.56    4.05
   1 -49  -3   26.33    3.42
   1  49  -3   30.64    4.80
  -1  49   3   21.61    3.83
   1 -49  -2    6.88    3.19
  -1  49   2    6.64    3.47
   1  49  -2    8.05    4.52
   1 -49  -1   33.02    3.59
  -1  49   1   26.08    3.74
   1  49  -1   27.50    4.70
   1  49  -1   35.53    4.90
   1  49   0   26.67    4.81
   1  49   0   32.68    4.09
   1 -49   0   33.85    3.65
  -1  49   0   28.14    3.74
   1  49   0   34.08    4.70
   1  49   1   18.90    4.80
   1  49   1   18.13    3.77
  -1 -49  -1    9.70    2.56
   1 -49   1   18.24    3.32
  -1  49  -1   16.17    3.37
   1  49   1   23.57    4.48
   1  49   2   17.66    8.21
  -1 -49  -2   10.31    2.62
   1 -49   2   19.92    3.30
   1  49   2   22.13    4.95
   1  49   2   18.59    4.18
   1  49   2   14.20    3.63
   1  49   3   40.56    6.34
  -1 -49  -3   41.94    3.19
   1  49   3   51.74    5.33
   1  49   3   56.37    4.29
   1  49   3   47.07    3.80
  -1 -49  -4   35.12    3.05
   1 -49   4   46.20    3.59
   1  49   4   44.03    5.18
   1  49   4   43.86    4.96
   1  49   4   42.92    3.84
   1  49   5   11.46    3.86
   1  49   5   13.28    3.02
   1 -49   5   18.13    3.01
   1  49   6   19.48    3.72
   1 -49   6   69.40    3.51
   1  49   7    2.94    2.88
   1 -49   7   19.05    2.63
   1 -49   8   38.44    2.87
   1 -49   8   34.49    2.61
   1 -49   9   12.25    2.25
   1 -49   9    0.69    1.90
   1 -51  -9   14.82    1.90
   1  51  -7   21.70    3.46
  -1  51   7   25.90    3.34
  -1  51   7   24.40    3.15
   1  51  -6    3.94    3.55
  -1  51   6    5.74    3.51
  -1  51   6   -0.62    2.98
   1  51  -6    3.74    2.89
  -1  51   5   11.14    3.19
  -1  51   5   10.29    3.89
   1  51  -5    6.77    3.15
   1 -51  -5   10.25    2.67
  -1  51   4   11.68    3.23
   1 -51  -4    8.02    2.77
   1  51  -4    5.44    3.30
  -1  51   4    8.53    4.11
  -1  51   3   12.26    3.26
   1  51  -3   20.70    4.26
   1  51  -3   14.81    3.50
   1 -51  -3   13.83    2.91
   1 -51  -2   16.85    3.07
   1  51  -2   21.77    4.24
  -1  51   2   17.04    3.02
  -1  51   2   15.90    3.31
   1 -51  -1   10.68    2.98
   1  51  -1   11.70    4.13
  -1  51   1    8.30    3.12
   1 -51   0   19.88    3.05
   1  51   0   16.97    4.30
   1  51   0   17.64    3.61
   1  51   0   18.85    4.12
   1 -51   1   25.07    3.11
   1  51   1   20.98    4.46
   1  51   1   26.59    3.60
   1  51   1   26.92    4.10
   1  51   2   19.43    4.41
   1  51   2   14.68    3.26
   1  51   2   18.38    3.70
   1  51   3   33.41    4.62
   1  51   3   30.17    3.49
   1 -51   3   27.25    2.99
   1  51   4   32.49    3.15
   1  51   4    9.84    7.08
   1  51   4   33.40    4.47
  -1 -51  -4    2.78    2.46
   1 -51   4   33.53    2.94
   1  51   5   11.68    5.98
   1  51   5   34.41    4.47
  -1 -51  -5    1.87    2.46
   1 -51   5   40.87    2.95
  -1 -51  -6    0.67    2.10
   1 -51   6   14.26    2.37
  -1 -51  -7    2.32    2.31
   1 -51   7   47.59    2.54
   1 -51   8   -0.04    1.64
  -1 -51  -8   -0.01    1.64
  -1  53   8   19.82    2.23
   1  53  -7    2.89    2.56
  -1  53   7    4.27    2.34
  -1  53   7    1.52    2.36
  -1  53   6   13.36    2.98
  -1  53   6   12.07    2.58
   1  53  -6   13.88    3.14
   1 -53  -6   16.14    2.18
  -1  53   5    2.83    2.64
   1  53  -5    1.62    2.64
   1 -53  -5    1.59    2.19
  -1  53   5    2.37    3.19
  -1  53   4    6.81    2.72
   1  53  -4    0.62    2.87
   1 -53  -4    2.41    2.34
  -1  53   4    4.93    3.52
  -1  53   3    9.26    3.81
   1  53  -3    9.63    3.54
   1 -53  -3   10.71    2.51
  -1  53   3   10.25    2.77
   1  53  -3    1.04    3.01
  -1  53   2   11.46    3.99
   1 -53  -2   10.98    2.59
   1  53  -2   14.94    3.70
   1 -53  -1   13.96    2.66
  -1  53   1   12.28    2.73
   1  53  -1   13.96    3.64
   1 -53   0   13.23    2.60
  -1  53   0   12.19    2.99
   1  53   0   13.84    3.55
   1  53   1   15.82    3.71
   1  53   1   13.31    3.36
   1  53   2   24.13    3.91
   1 -53   2   30.05    2.73
   1  53   2   32.76    3.24
   1 -53   3    8.60    2.38
   1  53   3   17.08    3.71
   1  53   3    9.70    2.71
   1  53   4   31.30    3.86
   1 -53   4   26.01    2.50
   1 -53   5   18.69    2.21
   1 -53   6    2.92    1.99
  -1  53  -6   -0.59    2.12
  -1  53  -8    8.98    2.29
   1 -55  -6    3.15    1.54
   1  55  -6    2.80    2.16
  -1  55   5    5.18    2.50
   1  55  -5    0.12    2.05
   1 -55  -5    7.57    1.80
  -1  55   4    1.76    2.78
   1 -55  -4    1.57    1.80
   1  55  -4   -0.25    2.32
  -1  55   3   -1.51    3.00
   1 -55  -3    0.99    1.96
   1  55  -3    0.57    2.40
   1  55  -3    0.84    2.90
   1 -55  -2    4.14    2.05
  -1  55   2    4.77    3.21
   1  55  -2    4.65    2.95
  -1  55   1   13.37    3.38
   1  55  -1   15.17    2.96
   1 -55   0    6.65    2.11
   1  55   0    1.40    2.56
  -1  55   0    4.84    2.23
   1 -55   1   14.63    2.17
  -1  55  -1   10.45    2.50
   1 -55   2    7.90    1.97
   1  55   2    5.68    2.30
  -1  55  -2    7.80    2.61
   1 -55   3   26.08    2.14
  -1  55  -3   30.58    2.90
   1 -55   4    4.23    1.65
  -1  55  -4   -0.26    2.11
  -1  55  -4    4.10    2.59
  -1  55  -5   16.68    2.53
  -1  55  -6   -2.25    2.22
  -1  57   2    3.91    2.30
   1 -57  -2    3.66    1.43
  -1  57   1    1.28    2.34
   1 -57  -1    1.35    1.47
   1  57   0    1.85    1.95
   1 -57   0   12.37    1.60
  -1  57  -1    2.09    2.35
  -1  57  -2   -0.04    1.91
  -1  57  -2    9.43    2.28
   2   0 -21    1.38    1.72
   2   0 -21   -0.18    3.29
  -2   0  20    2.62    2.20
  -2   0  20   -0.04    2.33
   2   0 -20   -0.44    2.62
   2   0 -20    0.13    4.44
   2   0 -19    0.41    5.23
  -2   0  19   -0.81    3.16
   2   0 -18   12.67    5.93
   2   0 -17   -3.07    6.25
   2   0 -16    9.68    5.18
   2   0 -16   15.29    6.58
   2   0 -15    1.08    5.13
   2   0 -15    7.77    9.37
   2   0 -15   -2.77    6.42
   2   0 -14   10.58    6.33
   2   0 -14    7.08    5.09
   2   0 -14   14.33    7.94
   2   0 -14   16.49    9.94
   2   0 -13   -3.56    6.00
   2   0 -13   -2.59    4.68
   2   0 -13   -1.18    9.47
   2   0 -13   -6.60    7.57
   2   0 -12   11.01    5.66
   2   0 -12   -1.05    4.47
   2   0 -12    7.02    9.27
   2   0 -12    2.17    7.20
   2   0 -11    2.32    5.30
   2   0 -11    1.45    4.13
   2   0 -11    1.25    8.82
   2   0 -11    0.22    6.82
   2   0 -10   11.70    5.01
   2   0 -10    7.04    4.12
   2   0 -10   21.44    8.71
   2   0 -10   10.32    6.61
   2   0  -9    0.26    6.16
   2   0  -9   -1.98    4.71
   2   0  -9   -1.39    5.10
   2   0  -9   -0.39    3.68
   2   0  -9   -1.59    8.17
   2   0  -8   84.42    7.45
   2   0  -8   96.43    9.61
   2   0  -7    3.30    5.75
   2   0  -7    5.08    8.01
   2   0  -6 1077.40   27.31
   2   0  -6 1177.70   28.39
   2   0  -5    8.30    5.05
   2   0  -5    2.78    6.93
   2   0  -4  239.57    6.38
   2   0  -4  380.27   11.26
   2   0  -3    3.26    2.84
   2   0  -3    0.77    1.74
   2   0  -3    1.79    6.54
   2   0  -2  427.03   12.46
   2   0  -2  380.81    9.73
   2   0  -1    1.33    2.36
   2   0  -1    0.34    6.47
   2   0   0 1019.51   24.07
   2   0   0  954.71   22.52
   2   0   1    0.70    3.03
   2   0   1    5.83    6.78
   2   0   2   10.18    3.49
   2   0   2   16.60    7.11
   2   0   3   -0.32    3.49
  -2   0  -3    4.40    4.79
   2   0   3    0.37    5.89
   2   0   4  139.29    6.72
   2   0   4  151.35    8.34
   2   0   5    2.71    3.88
  -2   0  -5   -0.94    4.86
   2   0   5   -1.30    6.02
   2   0   6  287.77   10.59
  -2   0  -6  296.99   10.71
   2   0   7   -3.20    4.37
  -2   0  -7    1.05    5.17
  -2   0  -8  628.68   18.53
  -2   0  -9    8.16    5.85
  -2   0  -9    2.93    2.78
   2   0  10  479.37   15.53
  -2   0 -10  502.21   17.38
  -2   0 -11    0.23    6.11
   2   0  11    0.33    7.72
  -2   0 -11   -2.18    3.25
  -2   0 -12  122.93    9.69
  -2   0 -12  170.38    6.40
  -2   0 -13    3.74    6.20
  -2   0 -13    3.94    6.28
  -2   0 -13   -4.60    3.73
  -2   0 -14   89.76    5.73
  -2   0 -15    1.40    3.84
  -2   0 -16    7.50    3.88
   2   0  16    4.84    3.24
  -2   0 -17   -0.46    3.59
  -2   0 -17   21.19   38.91
  -2   0 -18   -0.22    3.24
  -2   0 -18   51.31   25.63
  -2   0 -19   -0.07    2.57
  -2   0 -19    0.59   10.72
  -2   0 -20    0.54    3.78
  -2  -2  20    0.15    2.19
  -2  -2  20    0.69    2.35
   2  -2 -20    2.73    4.38
  -2  -2  19    0.51    3.15
  -2  -2  19    0.15    3.13
   2  -2 -19    4.16    5.24
   2  -2 -18   -4.40    5.77
   2  -2 -17   16.00    6.39
  -2   2  17    7.81    4.53
   2   2 -17    7.14    4.86
   2  -2 -16   -0.36    6.43
   2   2 -16   -0.80    4.93
   2  -2 -16    2.13    5.09
  -2   2  16    2.52    4.86
   2  -2 -15    7.04    5.39
   2   2 -15   11.24    5.10
   2  -2 -15   16.72    9.81
   2  -2 -15   10.34    6.50
   2  -2 -14    0.06    4.90
   2  -2 -14    2.97    6.22
   2   2 -14    0.69    4.86
   2  -2 -14    3.01    9.44
   2   2 -14    1.60    7.52
   2  -2 -14   15.93    7.76
   2  -2 -13   10.84    6.03
   2  -2 -13    2.65    4.94
   2   2 -13   -4.70    7.29
   2  -2 -13   18.19    7.96
   2  -2 -13   12.17    9.66
   2   2 -13    2.04    4.79
   2  -2 -12    7.93    5.65
   2  -2 -12    0.64    4.61
   2   2 -12   -0.59    6.99
   2  -2 -12   -8.81    7.59
   2  -2 -12    1.35    9.12
   2   2 -12    1.24    4.38
   2  -2 -11    8.43    5.33
   2  -2 -11    4.40    4.41
   2   2 -11   10.58    6.89
   2  -2 -11    2.27    7.16
   2  -2 -11    5.90    8.93
   2   2 -11    1.46    4.20
   2  -2 -10    6.14    5.02
   2  -2 -10    0.63    4.11
   2   2 -10    5.18    6.42
   2  -2 -10   -2.65    6.74
   2  -2 -10    6.11    8.61
   2   2 -10    1.40    3.88
   2   2  -9   27.79    4.22
   2  -2  -9   31.33    4.50
   2  -2  -9   50.48    9.18
   2  -2  -9   51.28    5.08
   2   2  -9   32.55    5.62
   2   2  -9   41.77    6.86
   2  -2  -9   51.21    7.29
   2  -2  -8   42.13    8.64
   2   2  -8   37.46    6.40
   2  -2  -8   36.25    6.82
   2   2  -7  378.14   12.99
   2  -2  -7  396.86   13.61
   2   2  -6  155.71    7.94
   2  -2  -6  177.78    8.66
   2   2  -5  529.80   14.80
   2  -2  -5  533.13   15.25
   2  -2  -4  158.57    8.67
   2   2  -3  477.15   11.42
   2  -2  -3  503.09   11.77
   2   2  -2  100.63    3.50
   2  -2  -2  104.21    4.12
   2  -2  -1  578.79   14.59
   2   2  -1  601.41   14.26
   2  -2   0  101.98    4.70
   2   2   0  108.39    4.49
   2   2   1  216.57    7.01
   2  -2   1  204.72    7.16
   2   2   2   14.43    3.34
   2  -2   2   17.99    3.74
   2  -2   2   24.69    7.03
   2  -2   3   17.44    6.01
   2  -2   3   16.61    3.86
   2   2   3   15.67    3.65
  -2   2  -3   24.96    5.28
  -2  -2  -4  136.06    6.69
  -2   2  -4  136.15    7.06
   2  -2   4  149.55    7.95
   2  -2   4  143.26    6.40
   2   2   4  129.50    6.15
   2  -2   5   49.32    4.96
   2  -2   5   51.57    6.81
  -2  -2  -5   61.64    5.59
  -2   2  -5   69.92    6.09
   2   2   5   45.46    5.01
   2  -2   6   56.77    6.90
  -2   2  -6   50.80    5.92
  -2  -2  -6   51.87    5.71
   2   2   6   45.79    5.28
   2  -2   6   46.38    5.39
   2  -2   7  442.90   14.70
  -2   2  -7  436.17   14.18
  -2  -2  -7  430.43   13.63
   2  -2   7  404.66   13.90
   2  -2   8    8.87    2.61
  -2   2  -8   16.17    5.87
  -2  -2  -8    7.52    5.37
   2  -2   8   13.28    6.65
   2   2   9  708.65   18.29
   2  -2   9  701.16   18.92
   2  -2   9  745.81   21.60
  -2   2  -9  687.36   20.93
  -2  -2  -9  675.91   20.10
  -2   2 -10    3.66    6.28
  -2  -2 -10    8.91    5.64
   2   2  10    1.26    6.38
   2  -2  10    0.05    7.22
  -2  -2 -10    3.97    2.99
  -2   2 -10    4.42    3.11
   2  -2  10    8.77    7.09
  -2   2 -11  268.91   12.48
  -2  -2 -11  267.84   11.84
  -2   2 -11  291.66    8.00
  -2  -2 -11  292.59    7.93
   2  -2  11  322.00   13.47
   2  -2  11    3.84    9.93
   2   2  11    2.86   10.89
   2   2  12    0.97    8.20
   2  -2  12   -0.65    4.94
  -2  -2 -12   12.26    6.00
  -2  -2 -12    4.91    3.55
  -2   2 -12    8.70    3.73
  -2   2 -12   18.01    6.84
  -2  -2 -12   12.88    6.00
   2  -2  12   14.06    7.62
  -2   2 -13  154.34    6.69
  -2  -2 -13  149.48    6.35
   2  -2  13  171.24   11.72
  -2   2 -13  142.27   10.80
  -2   2 -14    0.44    6.40
  -2   2 -14   -4.40    6.68
   2  -2  14    9.09    7.56
  -2   2 -14    1.51    3.83
  -2  -2 -14    3.28    3.78
  -2   2 -15   29.11    4.61
  -2  -2 -15   25.85    4.42
  -2   2 -16    2.43    3.91
  -2  -2 -16   -0.78    3.60
   2   2  16   -0.21    3.32
  -2  -2 -17    2.18    3.46
  -2   2 -17   -1.62    3.65
  -2   2 -18   -0.26    3.21
  -2  -2 -18    0.21    3.07
  -2   2 -19    0.35    2.77
  -2  -2 -19   13.65   10.28
  -2  -2 -20   -0.05    3.68
   2  -2  20    2.85    1.59
  -2   4  20    2.83    2.12
  -2  -4  20   -0.96    2.16
  -2  -4  20    0.33   17.20
   2  -4 -20    7.03    4.32
  -2   4  19    1.22    3.00
  -2  -4  19    0.76    3.04
  -2  -4  19   -0.12    3.19
   2  -4 -19    4.45    5.09
  -2  -4  18    5.22    5.01
   2  -4 -18    7.43    5.79
  -2   4  18    0.43    3.74
   2   4 -17    5.34    4.72
   2  -4 -17    8.03    6.16
  -2   4  17    2.00    4.21
   2   4 -16    6.17    5.01
   2  -4 -16    4.82    6.45
  -2   4  16   11.26    4.86
   2  -4 -15   -2.47    5.32
   2   4 -15    1.03    4.83
  -2   4  15   -7.36    5.07
   2  -4 -15   -1.81    6.31
   2   4 -14    2.88    4.78
   2  -4 -14    3.84    5.22
   2  -4 -14   10.93    6.20
   2   4 -14    1.37    9.81
   2  -4 -14    3.13    9.71
   2   4 -14   -0.26    7.32
   2  -4 -14   14.49    7.99
   2   4 -13    0.60    4.62
   2  -4 -13    7.52    5.10
   2  -4 -13    9.25    6.01
   2   4 -13   10.22    9.49
   2  -4 -13   -0.52    9.51
   2   4 -13    5.08    7.26
   2  -4 -13   10.97    7.94
   2   4 -12    4.43    4.46
   2  -4 -12    5.77    4.62
   2  -4 -12    2.55    5.63
   2   4 -12    3.08    9.26
   2  -4 -12    0.98    9.24
   2   4 -12   -0.69    7.15
   2  -4 -12    6.39    7.74
   2   4 -11    4.06    4.04
   2  -4 -11   -0.86    4.39
   2  -4 -11   10.21    5.33
   2  -4 -11   15.63    8.88
   2   4 -11    5.52    6.65
   2  -4 -11    2.47    7.43
   2   4 -10   14.44    4.10
   2  -4 -10   15.15    4.50
   2  -4 -10   20.90    5.13
   2  -4 -10   13.97    8.75
   2   4 -10   19.95    6.59
   2  -4 -10   22.94    7.50
   2   4  -9   -0.41    5.83
   2  -4  -9    5.85    6.68
   2   4  -9    4.05    3.55
   2  -4  -9    0.96    4.34
   2  -4  -9    2.91    8.13
   2  -4  -9    6.38    4.10
   2   4  -9    5.64    4.85
   2  -4  -9    6.12    4.81
   2  -4  -8  499.45   16.39
   2  -4  -8  449.78   15.03
   2  -4  -7  311.47   12.18
   2  -4  -7  269.12   10.91
   2  -4  -6   99.39    8.57
   2   4  -6   83.86    6.13
   2  -4  -6   94.70    7.26
   2  -4  -5   19.96    7.08
   2   4  -5   11.30    4.54
   2  -4  -4  834.31   20.22
   2   4  -4  783.75   18.42
   2  -4  -3   18.10    6.52
   2   4  -3    8.76    3.25
  -2   4   2  305.01    8.13
   2   4  -2  420.12    8.78
   2   4  -1   91.04    3.65
   2  -4  -1   96.89    4.55
   2   4   0  216.66    6.63
   2  -4   0  216.31    7.16
   2   4   1   86.33    4.47
   2  -4   1   85.58    4.76
   2   4   2  116.29    5.48
   2  -4   2  123.77    5.77
  -2   4  -3   79.78    6.58
   2  -4   3   83.23    6.86
   2   4   3   81.38    6.92
   2   4   3   81.96    5.14
   2  -4   3   81.56    5.17
   2  -4   4   27.86    4.46
  -2  -4  -4   43.32    4.94
   2   4   4   28.83    4.35
   2   4   4   32.98    6.24
   2  -4   4   31.64    6.33
   2   4   4   21.17    2.16
  -2   4  -4   39.99    5.73
  -2  -4  -5   44.69    5.06
  -2   4  -5   51.80    6.02
   2   4   5   37.25    2.89
   2  -4   5   45.44    5.02
   2  -4   5   51.34    6.77
   2   4   5   50.55    6.71
   2  -4   6  171.98    8.06
  -2   4  -6  191.27    8.89
  -2  -4  -6  189.03    8.04
   2  -4   6  184.44    9.22
   2   4   6  171.36    9.06
  -2   4  -7   99.38    7.73
  -2  -4  -7  107.59    6.79
   2  -4   7  121.97    8.45
   2   4   7  115.85    8.35
  -2  -4  -8  652.11   18.54
  -2   4  -8  668.80   19.83
   2  -4   8  629.67   15.42
   2  -4   8  716.67   20.11
   2   4   8  697.23   20.01
   2  -4   9    8.54    2.80
  -2   4  -9   15.11    6.72
  -2  -4  -9    4.47    5.03
   2   4   9    6.64    6.89
   2  -4   9   11.56    6.83
   2  -4   9    5.15    6.71
   2  -4  10  316.74   11.64
  -2  -4 -10  313.05   12.72
  -2   4 -10  310.95   14.13
  -2   4 -10  354.15    9.97
   2   4  10  379.97   14.58
   2  -4  10  383.47   14.75
   2   4  11   13.54    7.15
   2  -4  11   -0.59    5.16
  -2  -4 -11   14.35    5.77
  -2  -4 -11   16.13    3.36
  -2   4 -11   17.13    3.71
   2  -4  11   25.18    7.40
   2   4  11   19.64    7.65
  -2   4 -11   25.20    7.21
  -2  -4 -11   12.83    5.76
   2   4  12    6.01   10.94
   2  -4  12    1.67    7.36
  -2   4 -12  244.01    7.51
  -2  -4 -12  238.17    7.21
   2   4  12  280.91   13.21
   2  -4  12  283.40   13.33
  -2   4 -12  248.50   12.87
   2   4  13    1.35    7.76
   2   4  13   12.47    7.61
   2  -4  13   12.71    8.02
  -2  -4 -13   16.13    3.85
  -2   4 -13   19.23    4.32
  -2   4 -13   19.74    7.76
   2  -4  14   69.27    9.47
   2   4  14   68.91    9.39
  -2   4 -14   61.63    5.19
  -2  -4 -14   56.69    4.96
  -2   4 -14   43.14    8.80
  -2   4 -15    7.33    4.10
  -2  -4 -15    7.93    3.82
   2   4  16    1.87    3.42
  -2   4 -16    4.15    3.95
  -2  -4 -16    1.36    3.53
   2   4  17    1.52    3.07
  -2  -4 -17    2.71    3.35
  -2   4 -17    6.74    3.75
  -2   4 -18   -0.44    3.31
  -2  -4 -18    0.03    2.91
  -2  -4 -18   -8.60   23.31
  -2   4 -19    0.16    2.79
  -2  -4 -19    5.27    9.34
  -2  -4 -20    0.12    3.43
   2   4  20    2.21    1.53
   2  -4  20    4.14    1.56
  -2  -6  20    0.24    2.27
   2  -6 -20   -0.49    4.12
   2   6 -20   -1.02    4.32
   2   6 -20   -3.99    2.56
  -2   6  20    0.94    1.98
  -2  -6  20    2.12    2.08
  -2   6  19    0.46    2.87
  -2  -6  19   -0.03    3.04
   2  -6 -19    1.29    5.04
   2   6 -19   -0.70    5.18
   2   6 -19    2.16    3.18
  -2   6  19    1.45    2.86
  -2  -6  19   -1.22    2.92
  -2   6  18    0.07    3.43
  -2  -6  18    0.44    4.12
   2  -6 -18    4.41    5.64
   2   6 -18    1.66    5.83
  -2   6  18   -0.16    4.55
  -2  -6  18    8.22    4.68
   2   6 -17   13.74    6.32
   2  -6 -17   13.34    6.22
  -2   6  17    7.95    4.21
   2   6 -17    7.22    4.68
   2   6 -16    4.21    6.34
   2  -6 -16   -9.91    6.34
  -2   6  16    0.14    4.48
   2   6 -16    0.43    4.69
   2  -6 -15    8.10    6.26
   2   6 -15    8.08    6.46
  -2   6  15    8.55    4.89
   2  -6 -15    1.18    5.32
   2   6 -15    6.71    4.95
   2   6 -14   -1.09    9.45
   2  -6 -14    2.69    9.36
   2   6 -14    2.29    7.17
   2  -6 -14    3.53    7.92
   2   6 -14   -0.64    6.15
   2  -6 -14    2.98    5.19
   2  -6 -14    6.22    6.18
   2   6 -14    2.88    7.54
   2   6 -14   -1.82    4.71
   2   6 -13    6.03    9.68
   2  -6 -13   14.68    9.56
   2   6 -13    2.80    7.24
   2  -6 -13   20.59    7.89
   2  -6 -13    4.32    5.28
   2  -6 -13    6.03    6.03
   2   6 -13    7.12    6.12
   2   6 -13    5.89    7.52
   2   6 -13    7.34    4.65
   2   6 -12    1.57    5.69
   2  -6 -12    0.73    4.74
   2  -6 -12    7.25    5.73
   2   6 -12    0.11    6.94
   2  -6 -12    2.60    7.72
   2   6 -12    4.19    4.34
   2   6 -12   10.05    9.21
   2  -6 -12    4.14    9.18
   2  -6 -11   16.25    5.01
   2  -6 -11   30.78    5.55
   2   6 -11   23.48    5.52
   2   6 -11   18.20    6.97
   2  -6 -11   14.16    7.81
   2   6 -11   17.48    4.36
   2   6 -11   31.40    9.31
   2  -6 -11   21.23    9.14
   2   6 -10   20.29    9.00
   2  -6 -10   28.22    8.96
   2   6 -10   21.74    6.60
   2  -6 -10   29.77    7.91
   2  -6 -10   18.92    4.77
   2  -6 -10   29.18    5.33
   2   6 -10   27.25    5.24
   2   6 -10   12.70    3.99
   2   6 -10   10.49    4.57
   2   6  -9  167.82   11.32
   2  -6  -9  170.04   11.14
   2   6  -9  133.81    8.72
   2  -6  -9  162.54   10.08
   2   6  -9  160.33    6.40
   2  -6  -9  161.88    6.40
   2  -6  -9   81.16    6.26
   2  -6  -9   82.70    5.90
   2   6  -8   55.69    8.76
   2  -6  -8   57.98    8.83
   2   6  -8   36.62    6.13
   2  -6  -8   49.94    7.36
   2   6  -8   46.87    5.00
   2  -6  -8   51.22    5.08
   2  -6  -8   25.67    4.26
   2  -6  -8   28.21    4.54
   2  -6  -7  108.70    9.23
   2   6  -7   83.33    6.48
   2  -6  -7   93.24    8.02
   2   6  -6   52.73    7.49
   2  -6  -6   58.23    7.75
   2   6  -6   40.71    5.13
   2   6  -6   34.01    5.41
   2   6  -5  253.97   10.21
   2  -6  -5  264.02   10.28
   2   6  -5  214.27    7.94
   2   6  -5  202.24    7.96
   2   6  -4   81.23    7.31
   2  -6  -4   91.37    7.65
   2   6  -4   67.90    4.62
   2   6  -4   62.64    4.78
   2   6  -3  753.18   18.52
   2  -6  -3  753.13   18.57
   2   6  -2   19.73    6.35
   2  -6  -2   17.95    6.43
  -2   6   2   12.06    2.06
   2   6  -2   18.88    3.16
   2   6  -1  433.33   13.17
   2  -6  -1  432.42   13.21
   2   6   0  155.92    8.25
   2  -6   0  163.41    8.30
   2  -6   0  134.91    5.79
   2   6   1  191.67    8.94
   2  -6   1  206.44    9.19
   2   6   2  111.88    7.90
   2  -6   2  120.64    8.18
   2  -6   2   98.37    5.44
  -2   6  -3  377.78   11.70
   2  -6   3  374.32   11.54
   2   6   3  370.35   11.64
   2  -6   3  345.49   10.63
   2  -6   4   21.66    4.25
   2   6   4   24.06    6.03
   2  -6   4   31.23    6.14
  -2  -6  -4   22.25    4.38
  -2   6  -4   31.83    5.90
   2   6   4   19.78    2.48
   2   6   5   48.48    3.30
   2   6   5   63.43    6.85
   2  -6   5   65.97    6.86
   2  -6   5   61.00    5.49
  -2  -6  -5   66.10    5.21
  -2   6  -5   72.29    6.62
  -2   6  -6   18.81    5.87
  -2  -6  -6   17.05    4.49
   2   6   6   21.76    6.28
   2  -6   6   22.01    6.26
   2   6   6   13.86    2.92
  -2   6  -6   12.40    3.88
  -2   6  -7  481.25   15.22
  -2  -6  -7  439.85   13.35
   2   6   7  475.95   15.09
   2  -6   7  484.45   15.12
  -2   6  -8    9.70    4.59
   2  -6   8   11.82    2.70
  -2   6  -8   11.25    6.68
  -2  -6  -8    8.89    4.69
   2  -6   8   14.26    6.70
   2   6   8   13.59    6.55
   2  -6   9  271.94    8.37
   2  -6   9  311.13   10.37
   2  -6   9  285.02   12.28
  -2   6  -9  304.19   13.42
  -2  -6  -9  283.55   11.02
   2   6   9  335.80    9.54
   2   6   9  313.00   12.99
   2  -6   9  335.21   13.27
  -2   6 -10   29.51    7.87
  -2  -6 -10   20.39    5.32
   2  -6  10   18.39    3.24
   2  -6  10   21.31    4.83
   2  -6  10   27.49    7.47
   2   6  10   31.66    7.45
   2  -6  10   14.30    5.45
   2   6  11  238.24    9.73
   2  -6  11  319.35   13.30
   2   6  11  330.61   13.32
  -2   6 -11  295.97    8.08
  -2   6 -11  252.67   13.31
   2  -6  12   47.37    8.55
   2   6  12   39.85    8.32
  -2   6 -12   46.52    4.57
  -2   6 -12   46.60    8.58
   2  -6  12    0.75    3.85
   2   6  12    1.38    7.85
   2  -6  13  101.76   10.13
   2   6  13   97.48    9.90
  -2   6 -13  102.35    5.66
  -2  -6 -13   81.63    5.17
  -2   6 -14   11.66    4.27
  -2  -6 -14    7.21    3.62
  -2   6 -14    8.91    7.27
   2   6  14   18.14    7.61
   2  -6  14    9.49    7.59
  -2  -6 -15    5.83    3.56
  -2   6 -15    8.35    4.20
  -2  -6 -16    8.69    3.61
  -2   6 -16   13.61    4.26
   2   6  16    8.57    3.58
  -2   6 -17    4.34    3.82
   2   6  17    1.51    3.09
  -2   6 -18    2.19    3.35
   2   6  18    3.10    2.75
  -2   6 -19    1.38    2.95
  -2   6 -19   -0.37    8.89
  -2  -6 -19   -0.21    7.90
  -2   6 -20   -0.40    3.32
  -2  -6 -20   -0.09    3.08
   2  -6  20    1.42    1.44
   2   6  20    0.65    1.36
  -2  -8  20    0.32    2.23
   2   8 -20   -0.05    2.41
   2   8 -20    0.60   17.85
   2  -8 -20   -0.40    3.99
  -2   8  20    1.31    1.85
  -2  -8  20   -2.49    2.00
   2   8 -19    0.65    3.13
   2  -8 -19   -4.65    4.89
   2   8 -19    1.57    5.11
  -2   8  19    0.78    2.73
  -2  -8  19    0.75    3.10
  -2   8  19   -0.08    2.56
  -2  -8  19    1.67    2.68
   2  -8 -18   -0.73    5.53
   2   8 -18   -3.32    5.68
  -2  -8  18   -0.61    4.01
  -2   8  18    0.13    3.35
  -2   8  18    1.94    4.06
  -2  -8  18   -1.26    4.24
  -2   8  17    1.49    3.81
   2   8 -17   -3.63    4.41
   2   8 -17    5.58    6.22
   2  -8 -17   -0.60    5.91
  -2   8  16    8.17    4.39
   2   8 -16   16.52    6.50
   2  -8 -16   11.11    6.33
   2   8 -16    8.44    4.79
   2  -8 -15    0.60    6.23
   2   8 -15    2.82    6.42
   2   8 -15    1.72    4.64
  -2   8  15    5.53    4.60
   2   8 -14    9.06    7.23
   2  -8 -14    1.56    7.94
   2   8 -14   15.87    6.33
   2  -8 -14    7.63    6.18
   2   8 -14   15.42    9.56
   2  -8 -14   10.43    9.20
   2   8 -14    4.28    4.65
  -2   8  14    6.09    4.76
   2   8 -14    7.88    7.54
   2   8 -13   12.56    7.23
   2  -8 -13    2.48    7.94
   2   8 -13   -1.77    7.50
   2   8 -13    2.73    9.40
   2  -8 -13    9.11    9.47
   2  -8 -13    6.99    6.06
   2  -8 -13   10.42    5.38
   2   8 -13    1.58    6.02
   2   8 -13   -0.46    4.46
  -2   8  13    6.29    4.68
   2  -8 -12   10.39    5.25
   2  -8 -12   12.99    5.72
   2   8 -12    6.01    5.78
   2   8 -12   11.40    9.37
   2  -8 -12   17.27    9.52
   2   8 -12   -1.54    7.42
   2   8 -12   10.16    6.96
   2  -8 -12   12.22    7.87
   2   8 -12    7.41    4.38
   2  -8 -11   21.96    5.22
   2   8 -11   41.56    5.75
   2  -8 -11   46.56    5.77
   2   8 -11   19.30    7.58
   2   8 -11   40.10    9.66
   2  -8 -11   41.84    9.85
   2   8 -11   27.23    7.15
   2  -8 -11   34.83    8.47
   2   8 -11   17.14    4.36
   2   8 -10  171.43    6.80
   2  -8 -10  188.64    6.83
   2   8 -10   79.47    6.81
   2   8 -10  119.72    9.50
   2   8 -10   82.52    5.92
   2  -8 -10   89.92    6.93
   2   8 -10  183.48   12.09
   2  -8 -10  162.98   11.97
   2   8 -10  140.43    9.34
   2  -8 -10  173.59   10.87
   2  -8  -9   36.45    4.44
   2   8  -9   42.64    6.71
   2  -8  -9   71.87    8.24
   2   8  -9   65.11    9.31
   2  -8  -9   69.79    9.36
   2  -8  -9   39.50    5.07
   2   8  -9   63.74    5.26
   2  -8  -9   67.87    5.37
   2   8  -9   12.91    3.18
   2   8  -9   50.47    7.17
   2   8  -8   23.07    6.10
   2   8  -8   33.77    8.00
   2  -8  -8   37.81    8.16
   2  -8  -8   17.37    3.85
   2   8  -8   30.40    4.82
   2  -8  -8   36.09    4.82
   2   8  -8   27.23    5.58
   2  -8  -8   39.99    7.31
   2   8  -7   13.51    5.53
   2   8  -7   20.02    7.28
   2  -8  -7   25.57    7.33
   2   8  -7    8.78    4.68
   2   8  -6  379.04   12.82
   2   8  -6  522.95   14.67
   2  -8  -6  514.68   14.80
   2   8  -6  378.04   12.20
   2   8  -5   24.90    4.66
   2   8  -5   40.16    6.92
   2  -8  -5   42.75    7.06
   2   8  -5   25.81    4.20
   2   8  -4  361.65   10.59
   2   8  -4  441.80   12.81
   2  -8  -4  435.13   12.93
   2   8  -4  353.12   10.12
   2   8  -3   12.81    3.63
  -2   8   3    8.67    2.75
   2   8  -3   14.86    6.13
   2  -8  -3   16.64    6.39
   2   8  -2  305.93   10.21
   2  -8  -2  326.40   10.49
   2   8  -1   38.20    6.55
   2  -8  -1   31.74    6.73
   2   8   0  566.48   15.24
   2  -8   0  568.17   15.34
   2  -8   1  136.57    6.21
   2   8   1  155.90    8.22
   2  -8   1  165.83    8.52
  -2   8  -2  171.35    8.10
   2  -8   2  172.17    6.84
  -2   8  -3  167.80    8.12
   2  -8   3  173.36    7.99
   2   8   3  158.56    7.92
   2   8   3  142.36    4.91
   2  -8   3  156.65    6.95
  -2  -8  -4  291.22    9.23
  -2   8  -4  323.02   11.14
   2   8   4  307.20   10.85
   2  -8   4  327.62   10.92
   2   8   4  263.89    7.73
   2  -8   4  290.59   10.15
   2  -8   5   12.13    4.40
  -2  -8  -5   11.54    3.97
  -2   8  -5   12.17    5.82
   2   8   5   14.17    6.03
   2  -8   5    9.68    5.89
   2   8   5   11.28    2.82
   2  -8   6  299.24   11.06
   2   8   6  282.98   10.97
  -2   8  -6  302.94   11.46
  -2  -8  -6  268.20    9.22
  -2   8  -7   30.71    4.61
  -2  -8  -7   33.51    4.71
  -2   8  -7   39.59    6.82
   2  -8   7   35.49    6.61
   2   8   7   35.65    6.65
   2   8   7   22.18    3.54
   2  -8   8  234.75    7.04
  -2  -8  -8  245.06    9.28
  -2   8  -8  269.38   12.14
   2  -8   8  270.89   11.43
   2   8   8  259.50   11.39
   2  -8   9   55.67    7.61
   2   8   9   47.82    7.36
   2  -8   9   46.31    3.48
   2  -8   9   52.33    4.71
  -2   8  -9   48.38    8.44
  -2  -8  -9   37.96    5.11
   2  -8   9   36.52    5.90
   2   8   9   58.38    4.69
   2   8  10  219.77    7.86
   2  -8  10  176.93    7.33
   2  -8  10  179.04   10.22
   2   8  10  214.56   11.23
   2  -8  10  229.01   11.52
  -2   8 -10  193.07   12.35
  -2   8 -11   59.02    9.27
   2  -8  11   63.29    8.33
   2   8  11   70.25    8.44
  -2   8 -11   57.24    4.60
   2  -8  12  138.03   10.47
   2   8  12  133.31   10.27
  -2   8 -12  120.02    6.03
  -2   8 -13   51.60    4.91
   2   8  13   38.58    8.29
   2  -8  13   40.60    8.41
  -2   8 -13   39.63    9.07
  -2   8 -14    5.25    4.27
   2  -8  14    9.07    7.26
   2   8  14    9.81    7.00
  -2   8 -14    8.76    7.75
   2  -8  15   11.46    4.02
  -2   8 -15  219.75   51.19
  -2  -8 -15  286.85   35.18
   2   8  15   14.76    3.94
  -2   8 -15   14.68    4.31
   2  -8  16    6.40    3.70
   2   8  16   12.88    3.69
  -2   8 -16   12.58    4.25
  -2   8 -16  178.44   46.60
  -2  -8 -16  145.94   37.27
   2   8  17    1.57    3.19
  -2   8 -17    0.33    3.79
  -2   8 -17   34.14   35.49
  -2  -8 -17   40.30   30.17
   2   8  18    4.66    2.80
  -2   8 -18   -8.72   20.51
  -2   8 -18    2.90    3.46
   2   8  19    2.65    1.90
   2  -8  19    0.54    1.94
  -2   8 -19    1.88    7.31
  -2  -8 -19    0.96    6.36
  -2   8 -19    0.70    2.86
   2   8  20    3.36    1.33
   2  -8  20    2.66    1.37
  -2   8 -20    0.92    2.94
  -2  -8 -20    0.15    2.69
  -2 -10  20    0.56    1.79
   2 -10 -20   -1.03    3.78
   2  10 -20   -0.16    3.98
   2  10 -20   -2.05    2.28
  -2  10  20    0.15    1.90
  -2 -10  20    0.19    2.13
  -2  10  19    1.61    2.41
  -2 -10  19    2.10    2.48
   2 -10 -19    3.00    4.62
   2  10 -19    0.89    4.97
   2  10 -19   -0.18    3.01
  -2 -10  19   -0.11    3.04
  -2  10  19   -0.15    2.65
  -2  10  18    3.78    3.59
  -2 -10  18   -2.76    3.77
   2  10 -18   -0.13    3.51
   2  10 -18   -0.52    5.59
   2 -10 -18    0.51    5.30
  -2  10  18    0.06    3.11
  -2 -10  18   -0.03    4.09
   2 -10 -17    1.51    5.88
   2  10 -17    8.07    6.06
  -2  10  17    0.60    3.78
  -2  10  16   -0.68    3.95
   2 -10 -16    0.64    6.12
   2  10 -16   -2.09    6.21
   2  10 -16    1.32    4.38
  -2  10  15   13.73    4.66
   2  10 -15   23.46    6.52
   2 -10 -15   16.17    6.41
   2  10 -15    8.69    4.71
   2  10 -14    2.43    4.58
  -2  10  14    3.56    4.48
   2  10 -14    6.16    9.32
   2 -10 -14   22.55    9.29
   2  10 -14   10.75    7.05
  -2  10  14    5.41    4.16
   2 -10 -14   13.30    6.23
   2  10 -14    7.57    6.24
   2  10 -14    3.75    7.56
   2  10 -13    7.59    4.54
  -2  10  13   14.02    4.69
   2  10 -13    1.25    9.25
   2 -10 -13    8.86    9.16
   2  10 -13   12.62    7.17
  -2  10  13    5.87    4.24
   2 -10 -13   12.63    6.06
   2  10 -13   10.74    6.18
   2  10 -13   17.66    7.77
   2  10 -12   21.40    4.62
   2  10 -12   32.67    9.87
   2 -10 -12   42.45   10.06
   2  10 -12   29.45    7.56
   2 -10 -12   21.10    8.69
  -2  10  12   25.51    4.97
   2  10 -12   27.68    7.87
   2  10 -12   31.49    6.03
   2 -10 -12   48.31    6.12
   2  10 -11  134.18    6.84
   2 -10 -11  168.82    7.03
   2  10 -11  174.59   12.28
   2 -10 -11  157.11   12.10
   2  10 -11  102.37    9.26
   2 -10 -11  134.87   11.18
   2  10 -11  100.11    9.71
   2  10 -11   72.44    5.86
  -2  10  11   64.02    5.50
   2  10 -10   20.17    6.46
   2 -10 -10   34.17    7.91
   2  10 -10   19.37    7.15
  -2  10  10   16.84    4.00
   2  10 -10   28.18    9.13
   2 -10 -10   21.42    8.85
   2  10 -10   12.55    3.79
   2 -10 -10   28.64    5.35
   2  10 -10   27.03    5.34
   2  10  -9   14.31    5.59
   2  10  -9   11.06    6.43
   2  10  -9   17.87    4.92
   2 -10  -9   20.21    4.98
  -2  10   9   10.79    3.57
   2  10  -9   18.55    8.02
   2 -10  -9   15.57    8.05
   2 -10  -9    8.84    3.81
   2  10  -9   10.22    4.23
   2 -10  -8    9.75    3.53
   2  10  -8   11.06    7.56
   2 -10  -8   20.83    7.53
   2  10  -8   17.84    4.73
   2 -10  -8   22.72    4.77
   2  10  -8   16.21    5.98
   2  10  -8   11.98    5.00
   2  10  -7   72.97    6.66
   2  10  -7   94.56    8.30
   2 -10  -7   88.42    8.22
   2  10  -6    4.38    4.90
   2  10  -6    4.60    3.96
   2  10  -6    6.04    6.54
   2 -10  -6    2.84    6.73
   2  10  -5  662.91   17.89
   2  10  -5  607.50   16.89
   2  10  -5  838.76   19.42
   2 -10  -5  826.66   19.48
   2  10  -4   24.72    3.33
   2  10  -4   27.61    4.46
  -2  10   4   31.46    3.69
   2  10  -4   36.59    6.47
   2 -10  -4   41.21    6.70
   2  10  -3  324.88    9.41
   2  10  -3  354.29   11.16
   2 -10  -3  353.07   11.27
   2  10  -2   76.01    4.69
  -2  10   2   64.72    3.48
   2  10  -1  102.33    7.17
   2 -10  -1  108.29    7.54
  -2  10   1   97.35    3.87
   2  10   0    9.16    6.14
   2 -10   0    9.19    6.31
   2 -10   1  810.64   20.94
   2  10   1  836.43   21.16
   2  10   2  152.25    5.27
   2 -10   2  173.65    7.10
   2 -10   3  160.38    7.10
   2  10   3  149.84    5.34
   2 -10   3  171.18    7.92
  -2 -10  -3  141.67    5.86
   2 -10   4  408.83   12.46
   2  10   4  408.43   12.81
   2 -10   4  420.02   12.74
  -2 -10  -4  367.07   10.95
  -2  10  -4  425.89   13.47
   2  10   4  374.29   10.25
   2  10   5  427.73   13.26
   2 -10   5  422.33   13.17
  -2  10  -5  439.99   13.83
  -2 -10  -5  367.11   11.09
   2  10   5  367.41   10.43
   2 -10   6   51.75    6.53
   2  10   6   43.86    6.50
  -2  10  -6   53.98    6.96
  -2 -10  -6   48.46    4.45
   2  10   6   37.90    3.68
   2  10   7  180.57    7.15
   2  10   7  212.56    6.35
   2  10   7  221.66   10.01
   2 -10   7  233.85   10.11
  -2  10  -7  216.20   10.74
  -2 -10  -7  193.90    7.78
   2 -10   7  204.71    6.14
   2  10   8    2.98    3.38
   2  10   8    2.57    3.64
  -2  10  -8    3.62    7.21
   2  10   8    7.51    6.10
   2 -10   8    2.52    6.18
   2 -10   8    5.75    4.84
   2 -10   8    4.07    2.66
   2 -10   8    5.37    3.37
  -2  10  -9  203.11   12.23
   2  10   9  226.34    7.37
   2  10   9  216.97   10.77
   2 -10   9  207.29   10.56
   2 -10   9  185.91    9.91
   2 -10   9  183.98    6.31
   2 -10   9  212.31    7.24
   2  10  10   75.04    8.18
   2 -10  10   71.91    8.16
   2 -10  10   61.53    6.92
  -2  10 -10   70.61   10.20
   2  10  10   76.50    5.21
   2 -10  11  120.93    9.57
   2  10  11  119.00    9.38
  -2  10 -11   92.19    5.43
   2 -10  11   73.55    7.91
   2  10  11   99.18    6.09
  -2  10 -11   97.57   11.48
   2  10  11   62.67    6.04
  -2  10 -12   61.55   10.81
  -2  10 -12   80.57    5.38
   2  10  12   71.17    8.93
   2 -10  12   82.25    9.15
   2  10  13   -0.78    7.47
   2 -10  13    1.90    7.44
   2  10  13   11.51    7.20
  -2  10 -13    6.83    8.61
  -2  10 -13   12.52    4.12
   2  10  14   -0.19    7.97
   2 -10  14   21.23    7.41
   2  10  14   21.08    7.30
  -2  10 -14   13.79    4.41
  -2  10 -14   10.53    8.23
   2 -10  14    6.27    4.11
   2 -10  15    7.12    4.08
  -2  10 -15   21.88    4.47
   2  10  15   16.38    3.97
  -2  10 -16  -27.76   44.09
   2 -10  16    1.18    3.58
   2  10  16   -0.17    3.61
  -2  10 -16    5.64    4.13
  -2 -10 -17   36.46   26.40
   2  10  17   19.33    3.52
  -2  10 -17   24.99    4.30
  -2  10 -18    4.05   16.92
   2  10  18    0.53    2.72
  -2  10 -18    0.49    3.38
  -2  10 -19    7.80    3.02
  -2  10 -19    0.03    5.67
  -2 -10 -19   -0.24    4.97
   2 -10  19    7.57    1.94
   2  10  19    5.20    1.78
  -2  12  20    0.43    1.77
   2  12 -20    1.34    2.06
   2 -12 -19   -0.53    4.32
   2  12 -19   -0.75    4.77
  -2  12  19    0.66    2.47
  -2 -12  19   -0.10    2.97
   2  12 -19    0.95    2.80
  -2 -12  19    1.22    2.30
   2  12 -18    0.38    5.57
   2 -12 -18    1.76    5.12
  -2  12  18   -0.15    3.06
   2  12 -18    2.73    3.40
  -2 -12  18    2.62    3.17
  -2  12  18    2.89    3.10
  -2  12  17    0.51    3.42
   2 -12 -17   -0.32    5.72
   2  12 -17   -5.53    5.86
  -2  12  16    4.89    3.77
   2 -12 -16   10.51    6.02
   2  12 -16    5.67    6.23
  -2  12  15    1.15    4.17
   2 -12 -15    1.53    6.05
   2  12 -15   -6.46    6.33
  -2  12  15   -0.36    4.11
   2  12 -15   -3.27    4.42
   2  12 -14   18.04    7.66
  -2  12  14   21.37    4.61
   2  12 -14   24.22    9.13
   2 -12 -14    2.04    9.19
   2  12 -14   15.46    6.43
   2 -12 -14   15.85    6.31
  -2  12  14   15.74    4.39
   2  12 -14   21.46    4.78
   2  12 -13   23.25    4.88
  -2  12  13   31.53    5.00
   2  12 -13   40.28    9.72
   2 -12 -13   40.65    9.79
   2  12 -13   28.25    6.35
   2 -12 -13   40.55    6.34
  -2  12  13   19.54    4.64
   2  12 -13   23.05    7.88
   2  12 -13   26.62    7.57
  -2  12  12   62.86    5.47
   2  12 -12   40.73    5.31
  -2  12  12   40.31    5.13
   2  12 -12   75.93    6.68
   2 -12 -12   97.16    6.75
   2  12 -12  112.38   11.08
   2 -12 -12   86.19   10.64
   2  12 -12   59.35    9.05
   2  12 -12   66.15    8.55
   2 -12 -11   24.79    5.84
   2  12 -11   16.03    5.64
  -2  12  11   15.69    4.49
   2  12 -11   21.58    8.92
   2 -12 -11   27.73    9.01
   2  12 -11   14.09    7.45
  -2  12  11   12.78    4.29
   2  12 -11   13.08    3.99
   2  12 -11    9.18    6.67
   2 -12 -10   24.82    5.32
   2  12 -10   25.17    5.26
  -2  12  10   12.77    4.06
   2  12 -10   22.18    8.37
   2 -12 -10   28.37    8.51
   2  12 -10   24.30    7.00
  -2  12  10   10.95    3.94
   2  12 -10   19.41    6.01
   2  12 -10    8.57    3.59
   2 -12  -9    3.52    3.71
   2  12  -9    3.83    6.14
   2  12  -9    3.79    5.04
  -2  12   9    1.81    3.48
   2 -12  -9    4.53    4.87
   2  12  -9    3.74    4.88
   2  12  -9    8.97    7.72
   2 -12  -9    5.13    7.47
   2  12  -8   37.81    6.39
   2  12  -8   42.27    7.81
   2 -12  -8   43.78    7.80
   2 -12  -8   21.37    3.81
   2  12  -8   31.86    4.87
   2 -12  -8   39.42    4.99
   2  12  -8   28.55    5.11
   2  12  -7   10.87    5.35
   2  12  -7    8.66    4.26
   2  12  -7   18.83    6.91
   2 -12  -7   16.35    6.86
   2  12  -6   71.12    6.23
   2  12  -6   96.08    7.56
   2 -12  -6   89.28    7.60
   2  12  -5    2.55    4.64
   2  12  -5    5.53    6.20
   2 -12  -5    4.90    6.31
   2  12  -5    0.44    3.21
  -2  12   4  740.98   18.11
   2  12  -4  802.81   18.80
   2  12  -4  904.06   19.93
   2 -12  -4  922.26   20.13
   2  12  -4  627.51   16.84
  -2  12   3   46.14    3.70
   2  12  -3   48.11    4.82
   2  12  -3   51.16    6.30
   2 -12  -3   49.52    6.49
  -2  12   2   24.15    3.18
   2  12  -2   27.84    4.30
   2 -12  -2   32.43    6.49
   2  12  -2   34.25    6.23
  -2  12   1  138.05    5.06
   2  12  -1  151.94    7.82
   2 -12  -1  157.90    8.11
   2  12   0  423.81   12.93
   2 -12   0  455.53   13.36
   2  12   1    0.70    3.02
   2 -12   1    3.42    6.34
   2  12   1    2.18    6.06
   2  12   2 1050.40   24.32
   2 -12   2 1083.48   26.10
   2  12   3  534.59   13.30
   2 -12   3  562.74   15.28
   2  12   4  285.69   10.28
   2 -12   4  294.03   10.19
   2  12   4  272.68    8.20
   2 -12   4  286.22   10.11
   2  12   5  173.92    6.55
   2  12   5  201.85    9.06
   2 -12   5  213.72    8.95
  -2 -12  -5  179.99    6.70
   2 -12   6  338.07   11.89
   2  12   6  341.46   12.04
  -2  12  -6  358.45   13.13
   2  12   7   26.03    3.87
   2 -12   7   41.68    5.63
   2  12   7   36.98    6.43
   2 -12   7   37.59    6.42
  -2  12  -7   33.64    7.37
   2 -12   7   35.15    3.07
   2 -12   8  105.73    4.54
   2  12   8  139.14    5.64
   2 -12   8   97.06    7.50
   2 -12   8  134.78    5.42
  -2  12  -8  120.53   10.02
   2  12   8   90.36    5.67
   2 -12   8  111.37    8.13
   2  12   8  109.76    8.10
   2 -12   8  127.76    5.22
   2  12   9   60.55    7.44
   2 -12   9   58.38    7.43
   2 -12   9   57.65    4.35
   2 -12   9   60.21    4.17
   2  12   9   46.75    4.96
   2 -12   9   52.52    6.48
  -2  12  -9   66.29   10.18
   2  12   9   77.77    4.97
   2  12  10   98.79    5.45
  -2  12 -10   82.88   11.32
   2 -12  10   80.02    7.59
   2  12  10   90.63    8.40
   2 -12  10  101.32    8.64
   2  12  11   92.14    6.93
   2 -12  11  102.14    8.80
   2  12  11  158.45    6.91
   2  12  11  137.95    9.81
   2 -12  11  148.96   10.21
  -2  12 -11  138.91   13.18
   2  12  12   18.79    5.13
  -2  12 -12   21.62    4.44
  -2  12 -12   20.70   10.27
   2 -12  12   10.57    4.25
   2  12  12   30.59    7.55
   2 -12  12   32.19    7.83
  -2  12 -13   35.59    9.73
  -2  12 -13   27.19    4.63
   2  12  13   32.20    7.39
   2 -12  13   41.96    7.94
   2 -12  13   19.25    4.47
   2  12  14   -0.96    8.19
   2 -12  14    6.57    4.25
  -2  12 -14    6.49    8.63
   2  12  14   12.32    4.10
   2 -12  14   12.80    7.05
   2  12  14   16.35    6.87
  -2  12 -14   14.09    4.57
   2  12  15   10.17    3.81
   2 -12  15   -1.65    4.09
  -2  12 -15    7.95    4.39
  -2  12 -16   36.68    4.70
   2  12  16   36.18    4.12
  -2  12 -17    4.18    3.82
  -2  12 -17  -15.65   27.67
  -2 -12 -17    2.47   21.72
   2  12  17    3.33    3.14
  -2  12 -18   27.66    3.89
   2  12  18   20.83    3.05
  -2  12 -18    4.27   12.72
  -2 -12 -18   -6.82   10.16
  -2  12 -19    2.90    2.85
  -2 -12 -19   -0.28    3.80
   2  12  19   -0.08    2.16
   2 -12  19    1.88    1.64
   2  12  20   -0.04    1.50
   2  14 -20   -0.13    1.85
   2 -14 -19   -0.24    4.20
  -2  14  19    0.04    2.30
  -2 -14  19    0.82    2.84
  -2 -14  19   -1.83    2.12
  -2 -14  19    2.37    2.06
   2  14 -19    1.36    2.62
   2  14 -18    0.77    5.24
   2 -14 -18    1.26    4.82
  -2 -14  18   -0.64    2.78
   2  14 -18    2.19    3.22
  -2  14  18   -0.22    2.88
   2  14 -17   -0.57    5.79
   2 -14 -17    1.08    5.55
  -2 -14  17    1.61    4.22
  -2  14  17   -1.80    4.13
   2  14 -17    3.60    3.78
  -2  14  17    0.48    3.44
  -2  14  16    5.83    3.74
   2  14 -16   -4.10    6.12
   2 -14 -16    0.96    5.77
  -2  14  16    0.23    3.76
   2  14 -15   17.61    6.33
   2 -14 -15   10.04    5.99
  -2  14  15    7.43    4.09
  -2  14  15    8.74    4.25
   2  14 -14    8.83    4.34
   2 -14 -14   19.56    6.23
   2  14 -14    7.65    6.36
  -2  14  14    4.61    4.41
   2  14 -14   15.33    8.61
  -2  14  14    9.42    4.40
   2  14 -14    7.35    7.42
   2  14 -13   45.12    6.77
   2 -14 -13   81.48    6.79
  -2  14  13   31.52    5.14
   2  14 -13   58.09    8.88
   2  14 -13   37.20    5.10
  -2  14  13   55.62    5.27
   2  14 -13   94.23   10.47
   2 -14 -13    3.43   10.29
  -2  14  12   17.84    4.64
  -2  14  12   23.95    4.82
   2  14 -12   31.97    7.92
   2  14 -12   30.63    6.11
   2 -14 -12   32.84    6.16
   2  14 -12   16.03    4.28
   2  14 -12   41.41    9.26
   2 -14 -12    0.33    9.18
   2  14 -12   17.48    6.82
  -2  14  11   16.44    4.15
  -2  14  11   24.44    4.69
   2  14 -11   31.29    7.68
   2 -14 -11   33.17    5.84
   2  14 -11   23.61    5.75
   2  14 -11   11.73    3.85
   2  14 -11   21.53    6.41
   2  14 -11   28.38    8.69
   2 -14 -11   26.51    8.45
   2  14 -10    6.51    7.67
   2 -14 -10    1.17    7.71
   2  14 -10    0.65    5.13
   2 -14 -10    1.48    5.22
  -2  14  10    6.96    3.98
   2  14 -10   -2.46    6.54
   2  14 -10   -1.36    5.42
  -2  14  10    3.09    3.62
   2  14  -9   23.13    7.80
   2 -14  -9   20.82    7.57
   2 -14  -9   18.58    5.03
   2  14  -9   16.50    5.05
  -2  14   9   15.39    3.84
   2  14  -9   11.72    6.28
   2  14  -9   19.50    5.14
  -2  14   9   15.54    3.72
  -2  14   8    8.00    3.12
   2  14  -8    5.87    4.42
   2  14  -8    4.90    4.69
   2 -14  -8    4.83    4.82
   2  14  -8    8.43    6.91
   2 -14  -8    6.60    6.96
  -2  14   8    5.07    3.48
   2  14  -8   10.21    5.91
   2 -14  -8    4.44    3.42
   2  14  -7   10.91    5.57
   2  14  -7    6.07    6.49
   2 -14  -7   12.03    6.73
   2  14  -7    6.13    3.90
   2  14  -6   40.82    6.59
   2 -14  -6   42.80    6.94
   2  14  -6   26.66    3.86
  -2  14   6   29.12    4.63
   2  14  -6   37.59    5.67
   2  14  -5  159.56    8.07
   2 -14  -5  154.91    8.21
   2  14  -4   10.24    4.62
   2  14  -4    6.05    5.75
   2 -14  -4    6.76    6.00
  -2  14   4    7.93    3.53
   2  14  -3  408.30   12.21
   2 -14  -3  424.88   12.56
  -2  14   3  364.17   10.56
   2  14  -3  383.05   11.46
  -2  14   2   74.39    4.37
   2  14  -2   72.65    6.63
   2 -14  -2   81.43    6.91
  -2  14   1  164.00    5.96
   2  14  -1  177.14    8.09
   2 -14  -1  179.10    8.25
  -2  14   0   61.54    3.67
   2  14   0   66.57    6.55
   2  14   1  739.85   18.27
  -2  14  -1  782.81   20.43
   2  14   2   76.28    4.69
  -2  14  -2   99.30    7.14
   2 -14   2   88.14    5.74
   2  14   3  827.35   19.36
  -2  14  -3  857.22   21.95
   2 -14   3  833.80   21.10
   2 -14   4  328.06   10.59
   2  14   4  299.77    9.07
   2  14   5  253.19    9.91
   2 -14   5  244.19    9.73
   2  14   5  228.58    7.96
   2 -14   6   36.35    3.07
   2  14   6   33.53    4.01
   2  14   6   36.96    6.18
   2 -14   6   42.32    6.21
   2 -14   7   60.78    6.18
   2 -14   7   75.89    4.14
   2 -14   7   59.24    3.58
   2  14   7   55.28   11.37
   2  14   7   49.77    4.65
  -2  14  -7   71.21    8.64
   2  14   7   58.91    6.82
   2 -14   7   67.09    6.78
  -2  14  -8   92.63    9.99
   2  14   8   65.17    5.28
   2  14   8   80.81    4.76
   2  14   8   74.42    3.66
   2 -14   8   81.06    4.61
   2 -14   8   80.89    6.98
   2 -14   8   76.18    4.02
   2 -14   8   87.47    7.57
   2  14   8   78.47    7.39
   2 -14   8   86.02    4.53
  -2  14  -9   85.58   11.50
   2  14   9   63.16    5.55
   2  14   9   88.75    5.24
   2  14   9   73.53    3.77
   2 -14   9   83.99    4.95
   2 -14   9   70.77    7.01
   2 -14   9   78.90    4.60
   2  14   9   77.31    7.69
   2 -14   9   82.34    7.88
   2  14  10  122.82    7.47
   2  14  10  173.28    9.95
   2 -14  10  167.44    9.96
   2 -14  10  147.18    9.43
   2  14  10  143.09    5.25
   2  14  10  191.31    7.15
   2 -14  10  171.09    6.68
  -2  14 -10  182.61   14.40
   2  14  11   39.87    3.39
   2  14  11   55.16    7.78
   2 -14  11   58.89    7.84
   2  14  11   53.87    5.12
   2 -14  11   41.38    4.69
   2  14  11   38.97    5.37
  -2  14 -11   43.36   12.73
   2 -14  11   45.44    6.92
  -2  14 -12    9.56   10.91
   2  14  12   19.75    7.02
   2 -14  12   19.49    7.01
   2  14  12   12.99    2.90
   2 -14  12   18.47    3.76
   2 -14  12   15.71    4.41
   2 -14  12   13.34    5.94
  -2  14 -12   17.27    4.50
   2  14  12   19.33    4.92
   2 -14  13   10.32    4.43
  -2  14 -13   13.99    9.68
  -2  14 -13   17.46    4.53
   2 -14  13   19.58    7.11
   2  14  13   20.55    6.84
  -2  14 -14   15.37    4.61
   2 -14  14    4.01    4.23
   2  14  14   10.80    8.12
   2  14  15   23.42    4.13
  -2  14 -15   29.86    4.88
   2 -14  15   16.16    4.42
   2  14  16   10.06    3.59
  -2  14 -16   14.06    4.18
   2 -14  16    5.52    3.80
  -2  14 -17   35.60    4.45
  -2  14 -17    9.57   22.31
  -2 -14 -17   -1.43   16.80
   2  14  17   34.63    3.69
   2  14  18   -1.21    2.70
  -2  14 -18    6.92    3.37
   2 -14  18    2.05    1.98
  -2 -14 -18    1.58    6.62
   2  14  19    7.98    2.21
   2 -14  19    9.26    1.58
   2 -16 -19   -1.97    3.99
  -2  16  19    0.11    2.17
  -2 -16  19    1.10    1.77
   2  16 -19    0.01    2.33
   2 -16 -18    2.23    4.61
   2  16 -18   -1.79    3.09
  -2  16  18    0.25    2.64
  -2 -16  18    2.37    2.43
  -2  16  17    1.18    3.13
   2 -16 -17    1.62    5.14
   2  16 -17    2.39    3.53
  -2  16  17    0.13    2.99
  -2 -16  17    0.27    3.37
   2  16 -16    8.63    6.01
   2 -16 -16    0.82    5.80
  -2  16  16    0.26    3.53
   2  16 -16    3.72    3.94
  -2  16  16    7.11    3.86
   2 -16 -15    4.63    5.94
   2  16 -15    9.41    6.18
  -2  16  15    5.11    4.28
  -2  16  15   12.92    3.84
   2  16 -15    7.82    4.23
  -2  16  14   11.01    4.66
  -2  16  14   18.26    4.36
   2  16 -14   12.66    6.40
   2  16 -13   10.63    7.59
   2 -16 -13   11.03    6.02
   2  16 -13    7.09    6.08
   2  16 -13   10.94    8.26
   2 -16 -13    1.50    8.31
   2  16 -13   12.83    3.95
  -2  16  13   13.34    4.25
   2  16 -12   41.65    8.39
  -2  16  12   42.35    4.90
   2  16 -12   51.83    9.24
  -2  16  12   42.42    5.28
   2  16 -12   49.40    6.42
   2 -16 -12   65.76    6.42
  -2  16  11    3.41    3.68
  -2  16  11    3.14    4.50
   2 -16 -11    1.63    5.53
   2  16 -11    1.99    5.56
   2  16 -11   -3.30    7.01
   2  16 -11    1.31    7.81
   2 -16 -11    0.10    7.86
   2  16 -10   27.15    7.82
   2 -16 -10   21.44    7.76
  -2  16  10   12.79    3.83
  -2  16  10   13.68    4.43
   2 -16 -10   17.88    5.41
   2  16 -10   10.33    5.29
   2  16 -10   10.33    6.90
   2  16 -10    9.30    5.43
   2  16  -9   -4.35    7.05
   2 -16  -9    5.33    7.03
   2  16  -9    8.00    5.01
   2 -16  -9    7.25    5.11
  -2  16   9    5.03    3.38
  -2  16   9   -1.33    3.92
   2  16  -9    3.83    6.22
   2  16  -9    5.62    4.65
   2  16  -8    6.20    4.15
  -2  16   8   13.60    4.84
   2  16  -8   10.27    3.70
   2 -16  -8   11.55    3.54
   2  16  -8    9.73    4.89
   2 -16  -8   15.90    5.09
   2  16  -8   18.77    6.16
  -2  16   8   12.00    3.78
  -2  16   8   17.05    3.25
   2  16  -8   16.42    6.80
   2 -16  -8   14.71    6.87
   2  16  -7   10.58    3.51
  -2  16   7   15.47    4.71
   2  16  -7   25.25    6.59
   2 -16  -7   24.11    6.70
   2  16  -7   19.13    5.84
   2 -16  -7   13.57    3.35
   2  16  -7   12.21    3.29
  -2  16   7   18.97    3.12
  -2  16   7    9.81    3.45
   2  16  -6   20.50    6.19
   2 -16  -6   19.20    6.33
   2  16  -6    9.93    3.28
  -2  16   6   15.16    4.35
   2  16  -6   12.02    3.25
   2  16  -6   14.72    5.48
   2  16  -5   27.50    5.38
   2  16  -5   23.90    5.93
   2 -16  -5   23.96    6.16
  -2  16   5   26.75    4.31
   2  16  -4  110.36    7.10
   2 -16  -4  106.19    7.29
  -2  16   4   94.10    5.41
   2  16  -4  110.84    6.70
   2  16  -3   99.32    6.85
   2 -16  -3  107.72    7.29
  -2  16   3   77.34    4.89
   2  16  -3   80.80    6.03
   2  16  -2  422.06   12.50
   2 -16  -2  432.98   12.79
  -2  16   2  394.98   11.25
   2  16  -1   93.30    6.60
   2 -16  -1  110.69    7.18
  -2  16   1  111.55    5.36
   2  16   0  462.62   12.96
   2 -16   0  459.35   13.24
  -2  16   0  445.51   13.85
  -2  16   0  417.38   11.40
  -2  16  -1  242.02    9.81
   2  16   1  213.19    7.79
  -2  16  -2  319.75   11.68
   2 -16   2  301.15   10.88
   2  16   2  312.54    9.74
  -2  16  -3  116.06    7.72
   2  16   3   99.31    5.67
  -2  16  -4  822.08   22.01
   2  16   4  751.62   19.32
   2 -16   5  199.91    8.61
   2  16   5  185.54    8.59
   2  16   5  176.42    7.15
  -2  16  -5  201.07   10.21
   2 -16   5  179.86    5.63
   2  16   5  180.29    5.83
   2 -16   6   97.00    6.95
   2 -16   6   93.16    7.03
   2  16   6   97.78    7.10
   2  16   6   87.72    5.48
   2 -16   6   96.40    4.15
   2  16   6   96.48    4.44
   2  16   7   90.30    5.81
   2  16   7   97.68    7.48
   2 -16   7  109.71    7.60
   2 -16   7  107.04    7.54
   2  16   7  122.61   11.86
   2  16   7  105.53    4.22
   2 -16   7  115.33    5.08
   2 -16   7   98.92    4.41
   2  16   7  102.03    4.75
   2 -16   8   83.79    4.83
   2  16   8   87.25    7.56
   2 -16   8   80.53    7.34
   2  16   8   81.14    4.49
   2 -16   8   77.49    7.23
   2  16   8   91.49    4.98
   2  16   8   69.20    5.55
   2  16   8   76.82    3.84
  -2  16  -9  123.89   13.51
   2 -16   9  138.10    5.92
   2  16   9  131.86    8.62
   2 -16   9  130.55    8.82
   2  16   9  129.63    5.48
   2 -16   9  124.47    8.52
   2  16   9  116.70    4.72
   2  16   9  139.58    6.14
   2  16  10   56.00    3.72
   2 -16  10   62.90    7.02
   2  16  10   76.37    7.75
   2 -16  10   75.28    7.74
   2 -16  10   60.12    4.90
   2  16  10   57.02    5.68
  -2  16 -10   70.04   14.12
   2  16  10   72.21    5.25
  -2  16 -11    7.05   12.65
   2  16  11   11.45    6.60
   2 -16  11   14.82    6.83
   2 -16  11    3.68    4.16
   2 -16  11   10.98    3.54
   2  16  11   10.23    3.09
   2 -16  11   13.27    5.73
   2  16  11   13.59    4.65
   2 -16  12   16.54    4.53
   2  16  12   20.76    3.14
  -2  16 -12   14.30   11.94
  -2  16 -12   24.77    4.66
   2 -16  12   21.26    6.28
   2 -16  12   21.20    3.91
   2  16  12   25.30    6.84
   2 -16  12   18.67    6.80
   2  16  12   22.28    5.06
   2 -16  13   13.88    4.47
   2  16  13   16.44    5.01
  -2  16 -13   25.38    4.67
  -2  16 -13   12.71   10.42
   2  16  13   26.87    7.11
   2 -16  13   23.67    7.10
  -2  16 -14   31.04    4.86
   2  16  14   21.54    7.71
   2 -16  14   19.34    4.62
  -2  16 -15   27.81    4.62
   2 -16  15   14.23    4.26
  -2  16 -16   24.57    4.38
   2 -16  16   12.02    3.91
  -2 -16 -17   -5.72   11.13
  -2  16 -17    8.26    3.83
   2  16  18   21.74    2.85
   2 -16  18   19.38    2.11
   2  16  19   -1.23    1.96
   2  16  19    0.28    1.87
  -2  16 -19    2.69    2.56
   2  18 -19    2.68    2.13
  -2  18  18    0.37    2.46
  -2 -18  18   -0.79    2.09
   2 -18 -18   -0.25    4.33
   2  18 -18    4.52    2.76
   2 -18 -17   -0.41    4.91
  -2 -18  17    2.42    2.76
  -2  18  17    0.18    2.93
  -2  18  17    1.15    3.17
   2  18 -17    2.99    3.33
   2 -18 -16    2.45    5.51
  -2 -18  16    3.73    4.00
  -2  18  16    0.45    3.34
  -2  18  16    4.65    3.93
   2  18 -16    0.39    3.81
  -2  18  15    7.15    3.65
   2 -18 -15    7.06    5.79
   2  18 -15   13.99    6.02
   2  18 -15    3.25    4.17
  -2  18  15    7.25    4.30
  -2  18  14    5.89    3.79
  -2  18  14   12.83    4.70
   2  18 -14    8.17    4.34
   2  18 -14    9.13    6.07
   2 -18 -14   13.53    5.82
  -2  18  13   23.05    4.32
   2  18 -13   42.49    8.43
   2  18 -13   26.43    4.62
   2 -18 -13   46.08    6.31
   2  18 -13   32.09    6.43
   2  18 -13   30.46    8.03
  -2  18  12   -0.25    4.67
  -2  18  12   -0.85    5.55
  -2  18  12    0.42    3.76
   2  18 -12    2.03    7.51
   2 -18 -12   -0.10    7.41
   2  18 -12   -4.13    4.31
   2  18 -12    2.18    5.72
   2 -18 -12    8.58    5.71
   2  18 -12    1.95    7.00
  -2  18  11    9.59    4.81
  -2  18  11    4.48    5.68
  -2  18  11   15.70    4.03
   2  18 -11   20.51    7.83
   2 -18 -11    0.86    7.78
   2  18 -11   13.50    4.31
   2 -18 -11   27.13    5.80
   2  18 -11   13.83    5.71
   2  18 -11   14.86    7.25
  -2  18  10    7.96    4.37
  -2  18  10   -0.10    5.13
  -2  18  10    9.56    3.61
   2  18 -10   12.76    7.24
   2 -18 -10    0.27    7.34
   2  18 -10    3.43    3.96
   2  18 -10    5.80    5.41
   2 -18 -10   12.23    5.49
   2  18 -10    9.45    6.72
  -2  18   9   17.56    4.30
   2  18  -9   22.60    6.89
   2  18  -9   12.37    3.94
  -2  18   9   16.32    3.58
  -2  18   9   14.86    5.30
   2  18  -9   21.78    7.06
   2 -18  -9   22.55    7.21
   2 -18  -9   25.86    5.32
   2  18  -9   15.24    5.19
   2  18  -8    8.55    6.26
   2  18  -8    8.91    3.69
  -2  18   8   11.82    3.10
   2  18  -8   10.76    3.40
   2 -18  -8    9.80    3.50
   2  18  -8    9.92    6.48
   2 -18  -8   22.86    6.79
  -2  18   8   10.48    3.23
  -2  18   8    9.60    4.97
  -2  18   8    6.77    3.92
   2  18  -8    8.27    4.94
   2  18  -7   23.81    6.11
   2  18  -7   14.48    3.59
  -2  18   7   18.46    3.00
   2  18  -7   18.51    3.43
  -2  18   7   23.22    4.93
  -2  18   7   19.25    3.80
   2  18  -7   12.73    3.83
   2  18  -7   33.08    6.62
   2 -18  -7   26.46    6.63
   2  18  -7   26.75    4.92
  -2  18   7   17.69    3.30
   2 -18  -7   12.92    3.40
   2  18  -6   33.32    3.63
  -2  18   6   41.87    5.11
   2  18  -6   45.83    6.19
   2  18  -6   41.60    3.69
   2  18  -6   53.34    6.39
   2 -18  -6   54.67    6.61
   2  18  -5   24.26    5.73
   2 -18  -5   21.22    5.94
   2  18  -5   18.24    5.42
  -2  18   5   23.54    4.29
   2  18  -5   15.18    8.06
   2  18  -5   18.73    3.32
   2  18  -4   31.30    5.52
   2  18  -4   22.82    3.39
  -2  18   4   21.20    4.11
   2  18  -3  134.11    7.29
   2  18  -3  144.41    7.25
   2 -18  -3  136.90    7.62
  -2  18   3  118.91    6.08
   2  18  -2  292.92    9.95
  -2  18   2  283.73    9.25
   2  18  -1  536.57   14.93
   2 -18  -1  567.54   15.38
  -2  18   1  546.25   14.53
  -2  18   0  226.15    9.46
  -2  18   0  209.59    7.26
  -2  18  -1  130.09    7.73
   2  18   1  120.62    6.19
  -2  18  -2  137.67    8.12
   2  18   2  133.45    6.35
  -2  18  -3  372.43   13.32
   2  18   3  377.43   11.53
   2  18   4  230.02    8.44
   2  18   4  221.70    6.63
   2  18   5  567.80   14.11
   2  18   5  563.88   16.13
   2 -18   5  583.18   17.80
   2 -18   5  560.74   14.13
   2  18   6  205.44    8.44
   2 -18   6  211.67    6.58
   2  18   6  238.13    9.83
   2 -18   6  229.73   10.20
   2 -18   6  227.51    7.25
  -2  18  -6  244.62   12.06
   2  18   6  222.92    9.41
   2 -18   6  230.12    9.44
   2  18   6  223.12    6.74
   2  18   6  207.03    6.35
   2  18   7  145.09    5.64
   2  18   7  115.14    6.70
   2  18   7  123.47    4.77
   2  18   7  125.61    7.83
   2 -18   7  130.78    7.94
   2 -18   7  128.66    8.29
   2  18   7  151.53   12.00
   2 -18   7  161.13    5.89
   2  18   7  124.37    5.21
   2 -18   7  129.42    5.02
   2  18   8  106.64    5.29
   2 -18   8   80.30    7.21
   2  18   8   91.86    7.47
   2 -18   8   91.49    7.59
   2 -18   8  109.66    5.29
   2  18   8   71.25    5.89
   2  18   8   87.01    4.69
   2  18   8   87.55    4.12
   2  18   9   29.06    3.30
   2  18   9   34.59    4.00
   2 -18   9   31.64    6.14
   2  18   9   23.60    5.08
   2 -18   9   31.16    4.31
   2  18   9   37.22    4.45
   2 -18   9   37.40    6.69
   2  18   9   36.57    6.69
   2  18  10   12.61    3.19
   2  18  10   13.15    6.26
   2 -18  10   10.05    6.43
   2  18  10   11.90    3.89
   2  18  10    8.13    4.66
   2 -18  10    7.73    5.57
   2  18  10   15.72    4.32
   2 -18  10   13.33    4.27
   2 -18  11   39.94    4.87
   2 -18  11   35.01    6.70
   2  18  11   40.33    3.62
   2  18  11   48.32    5.22
   2  18  11   43.60    4.49
   2 -18  11   46.60    4.09
   2 -18  11   42.19    7.33
   2  18  11   42.37    7.14
  -2  18 -11   35.86   14.74
  -2  18 -12   14.94   12.26
   2  18  12   23.45    3.33
   2  18  12   23.80    6.80
   2 -18  12   21.98    6.92
   2  18  12   26.98    4.97
   2  18  12   22.17    4.24
   2 -18  12   23.70    3.96
  -2  18 -12   29.60    4.71
   2 -18  12   20.72    6.26
   2 -18  12   19.53    4.64
   2  18  13   26.78    3.26
   2 -18  13   33.54    4.85
  -2  18 -13   38.18    4.96
   2  18  13   33.40    4.40
  -2  18 -13   20.36   11.07
   2  18  13   38.73    5.20
   2  18  13   25.61    6.85
   2 -18  13   32.92    7.33
   2 -18  14   23.74    4.62
  -2  18 -14   32.70    4.78
   2  18  14   17.07    7.55
   2 -18  15   13.65    4.10
  -2  18 -15   19.88    4.59
   2 -18  16    4.35    3.68
  -2  18 -16    8.79    4.03
  -2 -18 -16   -1.34   14.04
   2 -18  17   14.90    2.21
  -2  18 -17   22.99    3.96
  -2  18 -18    4.02    3.11
   2  18  18    0.27    2.27
   2 -18  18    1.98    1.52
   2  18  19    0.99    1.79
  -2  18 -19   11.49    2.58
   2  20 -19    0.25    2.01
   2  20 -18    1.48    2.52
   2  20 -17    2.58    3.01
  -2 -20  17    2.08    2.28
  -2  20  17    0.21    2.71
  -2  20  17    5.58    3.12
  -2  20  16   -1.11    3.80
   2 -20 -16    0.74    5.11
   2  20 -16    1.88    4.10
  -2  20  16    0.48    3.19
  -2 -20  16    0.76    3.02
   2  20 -16    1.57    3.50
  -2  20  15   10.05    4.42
  -2  20  15   13.34    3.68
   2  20 -15    6.56    3.93
   2 -20 -15    0.39    5.53
  -2  20  14    8.72    4.74
  -2  20  14   15.33    3.88
   2  20 -14   15.68    4.28
   2  20 -14   16.33    6.16
   2 -20 -14   23.74    5.80
  -2  20  13    6.05    3.79
   2  20 -13    9.28    6.99
   2  20 -13   -0.54    5.84
   2 -20 -13    1.53    5.73
   2  20 -13    2.16    4.19
   2 -20 -12   18.28    5.88
   2  20 -12    5.32    5.94
  -2  20  12   11.70    3.87
   2  20 -12    7.86    4.27
  -2  20  12    3.10    5.61
  -2  20  12   16.01    4.99
   2  20 -12   17.61    7.31
   2  20 -12   19.98    7.36
   2 -20 -11    3.70    5.62
   2  20 -11   -0.35    5.67
  -2  20  11    0.31    5.14
   2  20 -11    5.80    7.05
   2  20 -11   -0.42    4.11
  -2  20  11    2.65    4.64
   2  20 -11    1.65    6.95
  -2  20  11    3.59    3.49
   2  20 -10   18.55    5.57
  -2  20  10    1.87    5.62
   2  20 -10   27.63    7.20
   2 -20 -10    2.07    7.24
   2  20 -10   14.53    4.17
  -2  20  10   16.57    3.77
  -2  20  10   15.90    4.72
   2  20 -10   22.00    7.13
  -2  20  10   16.94    3.75
   2  20  -9    5.78    5.37
  -2  20   9   15.43    5.34
  -2  20   9   12.36    3.43
   2  20  -9   12.96    6.60
   2 -20  -9    2.26    6.88
   2  20  -9   11.29    3.90
  -2  20   9   12.54    4.44
   2  20  -9   16.49    6.81
  -2  20   9   15.97    3.56
   2  20  -8   28.76    6.80
  -2  20   8   17.01    4.09
   2  20  -8   21.70    3.66
   2  20  -8   13.08    5.16
   2  20  -8   19.41    3.81
  -2  20   8   23.48    5.31
  -2  20   8   19.84    3.20
   2  20  -8   26.89    6.37
   2 -20  -8   25.96    6.68
  -2  20   8   18.36    3.54
   2  20  -7   37.99    3.98
   2  20  -7   54.53    6.38
   2 -20  -7   52.75    6.70
   2  20  -7   52.47    6.83
   2 -20  -7   34.12    3.76
  -2  20   7   40.85    3.82
   2  20  -7   40.56    3.85
  -2  20   7   46.39    5.57
  -2  20   7   43.68    3.49
   2  20  -7   31.43    4.16
  -2  20   7   41.26    4.40
   2  20  -7   32.26    3.83
   2  20  -6   40.97    6.28
   2  20  -6   28.08    3.49
  -2  20   6   35.98    5.11
   2  20  -6   36.09    3.77
   2  20  -6   33.05    4.08
  -2  20   6   35.48    3.85
   2  20  -6   43.16    5.89
   2 -20  -6   41.47    6.29
   2  20  -6   34.60    3.97
   2 -20  -6   31.48    3.46
   2  20  -5   20.42    3.50
   2  20  -5   16.40    4.18
   2  20  -5   20.81    8.57
  -2  20   5   18.65    3.51
   2  20  -5   24.82    5.81
   2  20  -5   22.69    5.37
   2 -20  -5   26.46    5.88
  -2  20   5   26.17    4.69
   2  20  -5    9.63   21.32
   2  20  -5   15.27    3.12
   2  20  -4    8.09    3.17
   2  20  -4   12.13    3.92
   2  20  -4   12.80    4.81
   2  20  -4   12.59    3.41
   2  20  -4   15.45    5.59
  -2  20   4   17.45    4.34
   2  20  -4   13.18    5.18
   2 -20  -4   15.53    5.72
   2  20  -3  138.53    5.21
   2  20  -3  165.39    7.16
   2 -20  -3  170.71    7.79
   2  20  -3  151.37    7.85
  -2  20   3  144.53    6.81
   2  20  -3  126.66    5.17
  -2  20   2  220.07    8.25
   2  20  -2  231.61    8.46
   2 -20  -2  228.93    9.02
  -2  20   1  593.86   15.54
  -2  20   1  571.03   16.90
   2  20  -1  550.99   15.38
  -2  20   0  169.84    8.45
   2  20   0  166.74    7.41
  -2  20   0  159.71    6.67
  -2  20  -1  103.09    7.23
   2  20   1   87.64    5.97
  -2  20  -2  121.83    7.98
   2  20   2  112.06    6.37
   2  20   3    2.99    2.98
   2 -20   3    0.65    2.50
   2  20   3    0.55    4.39
   2  20   3    0.30    2.59
   2  20   3    0.72    3.05
  -2  20  -3    2.01    5.85
   2  20   4  237.42    8.93
   2  20   4  224.40    6.62
   2  20   4  218.20    6.56
   2 -20   4  222.84    6.66
   2  20   4  222.92    6.74
   2  20   4  215.41    7.19
   2  20   4  219.39    7.67
   2  20   4  247.74    8.35
   2 -20   4  234.62    7.30
  -2  20  -4  251.62   11.27
   2 -20   5  283.13   11.07
   2  20   5  266.17    9.54
   2  20   5  266.35    7.07
   2  20   5  263.88    7.26
   2  20   5  254.85    7.64
   2 -20   5  269.57    7.85
  -2  20  -5  298.72   12.48
   2 -20   5  267.04    7.23
   2  20   5  284.05    9.14
   2  20   6  641.15   18.42
   2 -20   6  680.05   16.14
   2 -20   6  740.93   16.85
   2 -20   6  680.01   20.37
   2  20   6  751.90   18.07
   2  20   6  649.66   16.19
   2  20   6  661.21   15.82
   2  20   6  671.21   16.06
  -2  20  -6  735.74   22.26
   2 -20   7  171.80    6.50
   2 -20   7  180.85    9.56
   2 -20   7  154.84    8.19
   2  20   7  161.48    8.29
   2  20   7  160.06    5.86
   2  20   7  147.16    5.42
  -2  20  -7  181.81   13.55
   2  20   7  150.29    7.71
   2  20   7  174.53   12.73
   2  20   8   65.09    6.08
  -2  20  -8   52.05   14.06
   2  20   8   76.70    4.56
   2  20   8   68.88    4.04
   2  20   8   89.98    4.99
   2 -20   8   70.41    7.20
   2 -20   8   93.49    5.20
   2  20   8   66.29    6.70
   2 -20   8   72.68    6.90
   2  20   9   21.36    3.41
   2  20   9   27.03    6.13
   2 -20   9   23.82    6.18
   2  20   9   22.06    3.99
   2  20   9   20.31    5.06
   2  20   9   22.30    4.35
   2 -20   9   26.23    6.23
   2 -20   9   19.99    4.33
   2 -20  10   43.89    4.05
   2  20  10   38.64    3.68
   2 -20  10   35.47    4.72
   2  20  10   46.21    4.42
   2  20  10   39.74    4.76
   2 -20  10   38.88    6.63
   2  20  10   40.43    5.59
   2  20  10   50.65    6.84
   2 -20  10   47.93    6.92
   2 -20  11   42.11    6.86
   2  20  11   46.30    3.79
   2  20  11   54.18    7.05
   2  20  11   43.26    5.09
   2 -20  11   42.87    5.00
   2 -20  11   53.36    4.34
   2  20  11   47.33    4.57
   2  20  12   26.01    3.49
   2  20  12   36.85    4.39
   2 -20  12   32.65    4.13
   2 -20  12   28.88    6.33
  -2  20 -12   37.04    4.96
   2 -20  12   36.57    4.96
   2  20  12   35.01    5.14
   2 -20  13   24.62    4.68
   2  20  13   30.17    5.05
   2  20  13   25.81    4.24
   2 -20  13   32.20    4.04
  -2  20 -13   24.00    4.75
   2  20  13   23.20    3.29
   2 -20  14    9.31    4.32
   2  20  14   15.30    3.98
  -2 -20 -14   -0.70   14.26
  -2  20 -14   15.11    4.57
   2 -20  15   12.25    4.13
   2  20  15    4.07    8.08
  -2  20 -15   20.38    4.48
   2  20  15   15.65    3.71
  -2 -20 -15    3.12   13.65
   2 -20  16    6.49    3.65
   2 -20  16    8.91    2.13
  -2  20 -16   11.39    4.04
  -2 -20 -16   -0.26    8.10
   2  20  16   14.16    3.39
   2 -20  17    0.63    3.02
  -2  20 -17    8.21    3.51
   2  20  17    0.70    2.57
   2 -20  17    1.59    1.65
  -2  20 -18   10.85    3.09
   2  20  18    0.24    2.18
  -2  20 -19    3.79    2.26
   2  22 -18    1.49    2.34
  -2  22  17    1.35    2.95
   2  22 -17   -1.24    2.78
  -2  22  17    0.07    2.45
   2  22 -16    6.38    3.27
   2  22 -16    1.83    4.06
  -2  22  16    1.16    3.07
  -2  22  16    0.77    3.77
   2  22 -15    5.46    3.62
   2  22 -15    5.74    4.60
  -2  22  15    0.10    3.24
  -2  22  15    4.21    4.26
  -2  22  14    5.61    3.50
   2  22 -14    4.54    3.83
  -2  22  14   13.96    4.71
  -2  22  13    8.15    3.74
  -2  22  13    8.99    4.90
   2  22 -13    5.39    4.05
   2  22 -12    3.03    3.99
  -2  22  12    0.75    5.32
   2  22 -12   -1.78    5.54
  -2  22  12   -2.01    3.53
   2  22 -12   11.84    7.19
  -2  22  12    2.47    4.98
   2  22 -11    6.64    4.02
  -2  22  11    0.63    5.55
   2  22 -11    6.85    5.53
  -2  22  11    7.52    3.92
  -2  22  11    9.00    3.64
   2  22 -11   16.34    7.23
  -2  22  11   13.01    5.04
   2  22 -10    1.04    3.82
  -2  22  10    2.42    5.17
   2  22 -10    0.38    5.30
  -2  22  10   -0.67    3.38
  -2  22  10    4.21    4.74
   2  22 -10   -0.34    6.89
  -2  22  10    6.35    3.67
   2  22  -9   34.83    6.35
   2  22  -9   19.55    4.03
  -2  22   9   24.73    3.53
  -2  22   9   24.24    4.82
   2  22  -9   32.72    7.30
  -2  22   9   26.24    3.98
   2  22  -8   27.91    3.89
  -2  22   8   26.30    3.41
   2  22  -8   33.71    6.13
   2  22  -8   19.74    3.83
  -2  22   8   31.00    5.72
  -2  22   8   27.71    3.86
   2  22  -8   38.26    7.12
  -2  22   8   26.35    4.52
   2  22  -7   43.69    6.97
   2 -22  -7   28.56    3.62
   2  22  -7   37.71    3.92
  -2  22   7   32.57    3.24
  -2  22   7   32.40    3.93
   2  22  -7   30.76    4.18
  -2  22   7   31.47    4.33
   2  22  -7   28.41    3.72
   2  22  -7   40.92    5.86
  -2  22   7   33.67    5.50
   2  22  -6   57.33    6.86
   2  22  -6   46.50    4.36
   2  22  -6   51.50    5.84
   2  22  -6   49.71    4.03
   2  22  -6   40.80    4.19
  -2  22   6   55.72    4.13
   2  22  -6   35.28    3.55
  -2  22   6   56.36    5.79
  -2  22   5   40.93    4.09
   2  22  -5   51.80    6.53
   2  22  -5   37.26    4.21
   2  22  -5   43.30    5.39
   2  22  -5   38.41   21.75
   2  22  -5   38.65    3.91
   2  22  -5   39.13    4.24
   2  22  -5   27.91    9.42
   2  22  -5   31.26    3.52
  -2  22   5   38.53    5.18
   2  22  -4   72.54   26.37
   2  22  -4   77.07    6.97
  -2  22   4   69.00    4.26
   2  22  -4   65.88    4.18
  -2  22   4   72.12    5.79
   2  22  -4   62.37    4.60
   2  22  -4   49.19    3.83
   2  22  -4   64.57    5.56
   2  22  -4   63.53    4.63
   2  22  -4   58.05    5.75
   2  22  -3   32.11   19.16
   2  22  -3   40.05    3.76
  -2  22   3   38.11    3.87
   2  22  -3   34.01    4.83
   2  22  -3   34.74    3.92
  -2  22   3   39.33    4.95
   2  22  -3   44.79    4.28
  -2  22   3   38.99    5.26
   2  22  -3   38.94    4.33
   2  22  -3   32.36    3.64
   2  22  -2  445.43   11.02
   2  22  -2  331.43    9.73
   2  22  -2  414.64   11.15
   2  22  -2  357.49    9.71
   2  22  -2  410.18   10.43
   2 -22  -2  378.19   10.30
  -2  22   2  398.68   12.98
   2  22  -2  384.68   11.42
   2  22  -2  451.93   14.53
  -2  22   2  429.44   12.35
   2  22  -1   54.84    3.88
  -2  22   1   46.61    4.89
   2  22  -1   64.40    4.68
   2  22  -1   60.46    4.64
   2  22  -1   52.18    3.62
   2 -22  -1   58.98    3.96
  -2  22   1   48.57    5.93
   2  22   0  247.88    7.09
  -2  22   0  268.57   10.53
   2  22   0  258.66    7.69
   2  22   0  278.37    8.57
   2  22   0  247.28    7.12
  -2  22   0  251.88    8.78
   2  22   0  245.07    9.58
   2  22   0  251.00    8.08
   2 -22   0  249.36    7.05
   2  22   1   32.81    3.46
   2  22   1   28.87    2.97
   2  22   1   36.81    4.23
   2 -22   1   35.04    2.98
   2  22   1   30.56    3.35
   2 -22   1   40.39    3.76
   2  22   1   24.23    2.83
   2  22   1   31.53    5.08
  -2  22  -1   34.61    6.05
   2  22   1   39.75    4.95
   2  22   2   11.72    4.64
   2 -22   2    7.38    3.32
   2  22   2    6.14    3.04
  -2  22  -2   11.28    6.11
   2  22   2    6.77    4.51
   2  22   2    6.81    3.10
   2  22   2    6.87    2.89
   2 -22   2    6.73    2.62
   2  22   2    7.82    2.76
   2  22   2    7.80    4.05
   2  22   2    6.53    6.19
   2  22   3  175.52    5.64
   2  22   3  192.05    8.79
   2  22   3  191.79    6.70
   2 -22   3  180.86    5.91
   2  22   3  181.57    5.94
   2  22   3  178.71    5.91
   2  22   3  187.54    6.01
   2  22   3  209.43    7.65
   2  22   3  196.57    7.05
  -2  22  -3  188.29   10.18
   2 -22   3  208.97    6.67
  -2  22  -4   81.15    8.55
   2  22   4  113.02    6.40
   2  22   4   93.10    5.56
   2 -22   4  101.83    4.93
   2  22   4   80.48    3.83
   2  22   4   86.72    4.09
   2  22   4   83.83    4.16
   2  22   4   91.57    4.35
   2  22   4  114.66   10.24
   2 -22   4   77.05    6.64
   2  22   4   89.18    4.97
   2 -22   4   86.33    4.14
   2  22   4   86.00    4.25
   2  22   4   89.42    6.49
   2  22   5  171.68    8.09
   2  22   5  177.57    5.67
   2  22   5  166.58    5.61
   2  22   5  170.74    5.78
   2  22   5  196.04    7.92
   2 -22   5  170.78    8.91
   2  22   5  173.45    6.10
  -2  22  -5  194.71   11.68
   2 -22   5  175.79    5.70
   2 -22   5  192.81    6.54
   2  22   6  283.25   10.41
   2  22   6  277.27    7.65
   2  22   6  292.71   10.87
   2  22   6  269.07    7.47
   2  22   6  272.74    7.70
   2 -22   6  289.85   11.73
   2 -22   6  271.84    7.68
   2  22   6  258.57    7.94
  -2  22  -6  298.50   14.94
   2  22   7  374.24    9.36
   2  22   7  396.18    9.67
   2 -22   7  396.97   14.23
   2  22   7  355.93   12.20
  -2  22  -7  407.98   18.84
   2  22   8   42.38    4.36
  -2  22  -8   58.70   16.33
   2  22   8   47.49    5.83
   2 -22   8   57.38    7.14
   2  22   8   51.19    3.87
   2  22   8   60.87    4.30
   2  22   9   77.45    5.01
   2  22   9   59.34    6.09
  -2  22  -9   47.87   17.40
   2 -22   9   55.28    7.07
   2  22   9   67.11    4.57
   2  22   9   63.91    4.08
   2 -22  10   19.36    5.81
   2 -22  10   20.11    4.58
   2  22  10   28.93    4.56
  -2  22 -10    9.29   16.60
   2  22  10   20.86    3.50
   2  22  10   20.28    5.21
   2  22  10   18.46    4.10
   2 -22  10   18.05    3.75
   2 -22  11   37.23    4.87
   2  22  11   39.58    4.92
   2  22  11   37.07    4.27
   2  22  11   29.01    3.68
   2 -22  11   32.77    6.39
   2 -22  11   36.93    4.08
   2 -22  12   25.39    4.80
   2  22  12   25.63    4.78
   2  22  12   16.58    2.60
   2 -22  12   24.03    6.15
   2  22  12   28.06    4.30
   2  22  12   26.32    3.46
   2 -22  12   22.22    3.87
  -2  22 -12   18.15    4.68
   2 -22  13   18.65    3.80
   2  22  13   17.74    3.19
   2 -22  13   21.30    4.53
  -2  22 -13   22.89    4.70
   2  22  13   18.85    4.05
   2  22  13   16.83    4.68
   2 -22  14   10.37    2.39
   2  22  14   19.97    3.94
   2 -22  14   18.04    4.51
  -2  22 -14   23.57    4.66
   2  22  15    2.64    8.21
   2 -22  15   10.47    4.00
   2  22  15   15.46    3.59
  -2  22 -15   14.24    4.36
   2 -22  16    4.69    3.53
   2  22  16    5.70    2.85
   2  22  16    6.36    3.10
  -2  22 -16   13.36    3.80
   2 -22  17    1.74    2.89
  -2  22 -17    7.57    3.35
   2  22  17    7.40    2.69
   2  22  17   -0.12    2.46
  -2  22 -18    5.35    2.79
   2  22  18   -0.08    2.04
   2  22  18    5.22    2.13
  -2  24  18   -0.28    2.02
   2  24 -18   -0.71    2.13
  -2  24  17   -2.05    2.85
   2  24 -17    2.36    2.63
   2  24 -16    3.42    3.93
   2  24 -16   -0.24    2.92
  -2  24  16   -3.57    3.59
   2  24 -15   11.59    3.40
   2  24 -15   16.15    4.65
  -2  24  15    0.55    3.16
  -2  24  15   12.67    4.29
   2  24 -14    2.93    3.57
   2  24 -14    1.08    4.89
  -2  24  14    6.69    4.61
  -2  24  14    0.37    3.27
   2  24 -13    7.52    3.70
  -2  24  13    5.63    3.37
  -2  24  13    5.91    4.87
  -2  24  12   12.39    3.91
   2  24 -12    9.63    3.84
   2  24 -12   12.00    7.22
  -2  24  12    8.89    5.05
  -2  24  12   11.20    3.42
  -2  24  11    0.07    3.33
  -2  24  11    1.95    3.88
   2  24 -11    3.02    3.74
   2  24 -11   14.31    6.88
  -2  24  11    1.57    5.30
  -2  24  11    0.73    4.86
  -2  24  10   11.16    3.46
  -2  24  10   13.27    3.98
   2  24 -10   11.50    3.85
   2  24 -10   22.26    7.30
  -2  24  10    5.29    5.49
  -2  24  10   22.03    5.04
  -2  24   9    3.13    5.44
  -2  24   9    8.94    3.78
   2  24  -9    3.49    3.67
  -2  24   9    8.87    4.55
   2  24  -9    6.66    6.90
   2  24  -9    5.30    3.82
  -2  24   9    5.75    3.21
  -2  24   8   29.36    3.38
   2  24  -8   21.03    3.74
   2  24  -8   32.25    4.09
   2  24  -8   31.84    4.27
  -2  24   8   32.32    4.67
  -2  24   8   28.83    4.03
   2  24  -8   38.56    7.34
   2  24  -7   39.04    7.29
   2  24  -7   36.61    4.38
   2  24  -7   30.17    3.76
  -2  24   7   43.41    5.96
  -2  24   7   40.32    4.69
   2  24  -7   40.27    4.12
  -2  24   7   41.80    4.09
   2  24  -6   32.71    3.76
   2  24  -6   50.64    4.65
   2  24  -6   46.10    4.59
  -2  24   6   45.99    5.81
  -2  24   6   47.73    4.33
   2  24  -6   54.14    7.28
   2  24  -6   48.51    4.20
   2  24  -5   53.57    4.12
   2  24  -5   68.10    4.99
   2  24  -5   69.11    4.95
  -2  24   5   80.96    6.28
  -2  24   5   84.55    4.77
   2  24  -5   85.27    7.52
   2  24  -5   73.23    4.57
   2  24  -4   54.09    4.10
   2  24  -4   74.50    5.09
   2  24  -4   65.28    4.93
  -2  24   4   75.53    6.11
  -2  24   4   69.94    4.63
  -2  24   4   61.35    5.71
   2  24  -4   73.06   27.88
   2  24  -4   71.55    4.38
  -2  24   3  206.09    8.58
  -2  24   3  201.36    6.60
   2  24  -3  231.46   24.26
   2  24  -3  195.19    7.34
  -2  24   3  191.60    7.43
   2  24  -3  153.15    6.07
  -2  24   3  190.31    8.66
   2  24  -3  181.59    6.24
   2  24  -3  191.68    6.88
   2  24  -2    2.43    4.09
  -2  24   2    4.95    4.93
  -2  24   2    1.49    5.28
   2  24  -2    6.89    3.57
   2  24  -2    4.30    4.31
   2  24  -2    4.15    4.22
   2  24  -2    0.45    4.32
  -2  24   2   -1.01    4.54
   2  24  -2   11.36   11.81
  -2  24   1  303.30   11.76
   2  24  -1  344.15   10.33
  -2  24   1  377.07   11.18
   2 -24  -1  329.51    9.35
   2  24  -1  344.08    9.53
  -2  24   1  319.10   10.84
   2  24  -1  311.19    8.76
   2  24   0   41.57    5.59
  -2  24   0   52.86    5.09
   2 -24   0   41.61    3.28
  -2  24   0   46.80    6.52
   2  24   0   43.87    3.85
  -2  24   0   57.33    8.03
   2 -24   0   45.43    3.96
   2  24   0   43.18    3.82
   2 -24   1   87.26    4.65
   2  24   1   77.06    4.18
   2  24   1   88.15    6.54
   2  24   1   86.03    5.16
   2 -24   1   83.80    3.97
   2  24   1   57.55    3.63
   2  24   1  114.81    7.08
   2  24   1   80.41    4.14
   2  24   1   86.92    5.67
  -2  24  -1   91.57    7.86
   2  24   1   71.24    3.76
   2 -24   2  173.18    6.08
   2  24   2  142.41    5.17
   2  24   2  146.11    7.90
   2  24   2  155.05    6.18
   2 -24   2  145.92    5.26
   2  24   2  126.96    5.22
   2  24   2  143.83    5.34
   2  24   2  155.70    6.43
   2  24   2  174.15    7.01
  -2  24  -2  143.11    9.62
   2  24   2  143.34    5.20
   2 -24   3   63.75    4.41
   2  24   3   50.63    3.61
  -2  24  -3   43.76    8.43
   2  24   3   51.46    5.97
   2  24   3   59.11    4.68
   2 -24   3   55.34    3.62
   2  24   3   49.83    3.80
   2  24   3   50.73    3.76
   2  24   3   80.98    8.51
   2  24   3   71.98    5.79
   2  24   3   55.34    3.59
   2 -24   4  141.14    5.72
   2  24   4  118.96    4.62
   2 -24   4  135.05    8.16
   2  24   4  130.71    5.01
   2  24   4  132.60    5.10
   2  24   4  148.14    7.11
  -2  24  -4  142.42   10.92
   2  24   4  129.03    5.77
   2  24   4  141.13    7.94
   2  24   4  128.02    4.99
   2 -24   4  130.22    5.00
   2  24   5   87.91    4.23
   2  24   5   92.22    4.46
   2  24   5   80.09    4.20
   2  24   5   89.58    6.91
   2 -24   5   84.48    6.97
   2 -24   5   86.17    4.23
   2  24   5   79.69    4.28
   2  24   5   90.34    6.79
  -2  24  -5   77.01   11.50
   2  24   6   76.40    4.18
   2  24   6   90.05    8.97
   2  24   6   72.74    4.29
   2  24   6   73.97    4.22
   2  24   6   74.79    4.80
   2  24   6   76.90    4.87
   2 -24   6   71.01    6.97
  -2  24  -6   83.26   13.75
   2  24   6   70.17    6.56
  -2  24  -7  295.74   19.23
   2 -24   7  311.15   12.74
   2  24   7  290.09   11.14
   2  24   7  302.96    8.22
   2  24   7  301.18    8.23
   2  24   7  288.86    8.00
   2  24   8  369.80   10.09
   2 -24   8  376.14   14.99
   2  24   8  330.23   12.90
  -2  24  -8  372.19   22.40
   2 -24   8  397.40   11.09
   2  24   8  358.87   10.43
   2  24   8  378.89   10.14
   2  24   8  372.06    9.92
  -2  24  -9   47.70   18.36
   2 -24   9   40.53    5.00
   2  24   9   43.40    4.57
   2 -24   9   39.13    6.85
   2  24   9   41.74    6.07
   2 -24   9   52.80    4.29
   2  24   9   49.95    4.40
   2  24   9   44.23    3.97
   2 -24  10   91.63    5.84
   2  24  10   82.58    5.47
   2 -24  10   71.53    7.63
   2 -24  10   80.12    4.86
   2  24  10   84.29    4.50
   2  24  10   88.35    5.06
   2  24  11    1.37    3.32
   2 -24  11    4.63    5.39
   2  24  11    3.03    4.21
   2 -24  11    3.43    4.49
   2  24  11    3.14    3.84
   2 -24  11    2.71    3.47
  -2  24 -11    5.99   13.92
   2  24  12   22.14    4.09
   2 -24  12   21.65    4.64
   2  24  12   20.17    4.55
   2  24  12   16.92    3.38
   2 -24  12   20.95    3.85
   2 -24  13   25.78    4.73
   2  24  13   34.41    4.11
   2  24  13   26.57    3.39
   2  24  13   23.77    4.58
   2 -24  13   34.68    3.98
   2 -24  14   15.70    4.31
   2  24  14   16.28    3.69
  -2  24 -14   23.38    4.46
   2  24  14   15.47    3.43
   2 -24  15    6.26    3.87
   2  24  15    5.85    7.99
   2  24  15    9.01    3.09
  -2  24 -15   13.55    4.21
   2  24  15    6.04    3.26
   2 -24  16    3.21    3.33
   2  24  16    5.90    2.68
  -2  24 -16    5.09    3.56
   2  24  16    4.42    2.89
   2  24  17    4.17    2.42
   2 -24  17    3.20    2.64
   2  24  17    0.04    2.26
   2  24  17    0.11    2.44
  -2  24 -17    6.66    3.18
   2  24  18    0.05    1.76
   2  24  18   -0.02    1.81
  -2  26  18    0.16    1.64
  -2  26  17    0.48    2.57
   2  26 -17    0.74    2.47
   2  26 -16   -2.50    3.75
   2  26 -16    1.77    2.87
  -2  26  16    3.33    3.46
   2  26 -15    0.18    4.31
   2  26 -15   -1.63    3.13
  -2  26  15    4.13    3.98
   2  26 -14   10.62    3.44
  -2  26  14   10.89    4.66
   2  26 -14   10.81    4.93
  -2  26  14    0.31    3.20
   2  26 -13    0.12    3.56
  -2  26  13    0.58    4.81
   2  26 -13   -1.78    5.10
  -2  26  13    1.01    3.09
  -2  26  13    3.72    3.49
   2  26 -12    0.40    3.53
  -2  26  12    3.53    3.72
  -2  26  12    1.70    3.13
  -2  26  12    8.72    5.04
   2  26 -11   30.57    7.64
   2  26 -11   13.98    3.71
  -2  26  11   21.85    4.19
  -2  26  11    3.81    5.74
  -2  26  11   17.75    3.48
  -2  26  11   20.44    5.31
   2  26 -10    9.26    7.16
   2  26 -10    1.05    3.67
  -2  26  10    5.86    3.98
  -2  26  10    1.78    5.24
  -2  26  10    2.28    4.74
  -2  26  10    6.10    3.17
   2  26  -9   20.71    4.01
  -2  26   9    5.82    5.77
   2  26  -9   31.75    7.56
   2  26  -9   18.64    3.84
  -2  26   9   22.43    4.14
  -2  26   9   17.60    3.26
   2  26  -9   19.75    5.47
  -2  26   9   18.79    5.01
  -2  26   8   30.39    4.21
   2  26  -8   21.29    3.90
  -2  26   8   27.73    4.85
  -2  26   8   28.21    3.31
   2  26  -8   32.13    7.60
   2  26  -8   27.76    4.17
   2  26  -8   22.16    4.33
   2  26  -7   19.62    4.44
  -2  26   7   20.17    4.44
  -2  26   7    8.37    5.59
   2  26  -7   15.75    3.81
  -2  26   7   19.54    4.00
   2  26  -7   20.15    4.15
   2  26  -6   71.37    4.60
   2  26  -6   72.53    5.90
  -2  26   6  107.05    7.28
   2  26  -6   81.78    5.31
  -2  26   6   92.58    5.04
   2  26  -6   89.83    5.01
   2  26  -6  104.29    8.58
   2  26  -5   66.66    4.51
   2  26  -5   79.56    5.87
  -2  26   5   86.77    6.82
   2  26  -5   79.80    5.28
  -2  26   5   86.11    5.13
   2  26  -5   88.29    4.90
   2  26  -5   89.64    8.04
   2  26  -4  128.27    5.60
   2  26  -4  154.21    7.14
  -2  26   4  167.41    6.36
  -2  26   4  155.69    8.18
  -2  26   4  124.81    7.48
   2  26  -4  151.77    5.83
   2  26  -4  153.17    6.46
  -2  26   3   12.12    4.03
   2  26  -3   10.99    3.89
  -2  26   3   11.56    5.13
  -2  26   3   10.27    4.84
   2  26  -3   14.29    4.52
  -2  26   3   11.49    5.06
   2  26  -3   16.53    4.39
   2  26  -3   16.17    4.76
   2  26  -3   11.43    3.75
  -2  26   2  267.79   10.18
   2  26  -2  263.40    8.31
   2  26  -2  233.44    8.23
   2  26  -2  262.60    8.54
  -2  26   2  265.39    9.47
  -2  26   2  232.17   10.40
   2  26  -2  280.50   18.36
  -2  26   2  263.13    8.13
   2  26  -1    6.76    3.65
  -2  26   1   13.85    7.07
   2 -26  -1    4.38    3.54
   2  26  -1    5.93    3.83
   2  26  -1    9.07    4.56
   2  26  -1    5.67    3.86
  -2  26   1   11.13    4.64
   2 -26  -1    8.47    2.81
  -2  26   1   10.19    6.22
  -2  26   0  117.51    6.71
   2 -26   0  117.82    4.76
   2  26   0  132.39    5.74
   2  26   0  118.54    5.05
   2  26   0  172.17    7.87
   2  26   0   92.61    4.49
  -2  26   0  145.41    9.89
   2 -26   0  138.09    5.59
  -2  26   0  117.38    9.07
   2  26   1  178.02    8.78
   2  26   1  186.30    6.69
   2 -26   1  176.31    5.74
   2  26   1  180.40    6.65
   2  26   1  187.60    7.36
   2  26   1  175.61    5.78
  -2  26  -1  190.65   12.18
  -2  26  -1  172.01   10.72
  -2  26  -2   81.60   10.40
   2 -26   2   86.56    4.25
   2  26   2   79.07    4.30
   2  26   2   76.68    4.15
   2  26   2   86.91    5.30
   2  26   2   82.90    5.40
   2  26   2   88.65    6.11
   2 -26   2   90.89    4.94
   2  26   2   91.02    6.94
   2 -26   3   80.25    6.92
  -2  26  -3   89.94   11.42
   2  26   3   79.72    4.10
   2  26   3   86.22    4.21
   2  26   3   84.69    5.27
   2 -26   3   80.58    4.13
   2  26   3    8.75    5.62
   2  26   3   99.06    6.50
   2  26   3   84.07    4.35
   2  26   3  119.74   10.16
   2 -26   3   34.75    5.04
   2  26   3   81.81    6.74
   2 -26   4   36.89    5.75
   2  26   4   38.07    3.46
   2  26   4   43.76    3.64
   2  26   4   42.78    4.69
   2  26   4   51.51    6.05
   2  26   4    4.02    5.27
   2 -26   4   17.04    4.37
  -2  26  -4   40.03   11.91
   2  26   4   48.59    6.51
   2  26   4   54.01   13.25
   2 -26   4   42.16    3.61
   2  26   4   44.50    3.78
   2  26   5   35.86    3.85
   2  26   5   43.40    4.30
   2  26   5   44.89    4.32
   2 -26   5   45.37    6.57
   2  26   5   50.12    7.08
   2  26   5   43.93    6.58
  -2  26  -5   54.80   13.87
  -2  26  -6  142.34   16.79
   2  26   6  159.61    6.18
   2  26   6  149.83    6.16
   2  26   6  147.82    8.50
   2  26   6  157.66    5.58
   2 -26   6  151.19    9.02
   2  26   6  156.86    5.59
   2  26   6  164.99    5.61
   2  26   7  110.90   13.97
   2  26   7   80.39    4.58
   2  26   7   87.91    4.72
   2  26   7   86.79    4.59
  -2  26  -7   95.00   18.11
   2  26   7   76.49    7.06
   2 -26   7   96.75    5.61
   2 -26   7   80.43    7.57
  -2  26  -8  376.17   23.36
   2 -26   8  420.27   11.68
   2  26   8  351.87   13.61
   2  26   8  391.43   10.48
   2  26   8  408.00   10.65
   2 -26   8  388.80   15.49
   2 -26   9  136.43    9.60
   2 -26   9  162.48    6.27
   2  26   9  147.65    6.43
   2  26   9  146.17    8.77
   2 -26   9  167.57    7.15
  -2  26  -9  166.26   19.57
   2  26   9  157.65    5.90
   2  26   9  159.56    6.09
   2  26  10   10.21    4.14
   2  26  10   10.02    3.52
   2  26  10   13.40    3.91
   2 -26  10   11.35    3.65
   2 -26  10   12.15    4.64
  -2  26 -10   11.99   15.46
   2 -26  10    7.34    5.50
   2  26  11   54.08    4.97
   2  26  11   56.33    4.07
   2  26  11   59.92    4.47
   2 -26  11   52.08    4.43
   2 -26  11   63.43    5.36
  -2  26 -11   37.03   13.46
   2 -26  11   33.01    6.50
   2  26  12   39.13    3.69
   2  26  12   44.40    4.25
   2 -26  12   38.68    4.08
   2 -26  12   37.14    4.96
   2  26  12   28.30    4.58
   2 -26  13   31.20    3.80
   2 -26  13   24.53    4.64
   2  26  13   28.16    3.72
   2  26  13   21.87    3.27
   2  26  13   29.24    3.89
   2 -26  14   11.91    4.20
   2  26  14   18.12    3.30
   2  26  14   18.52    3.58
   2  26  15   -0.09    7.85
   2  26  15    5.36    3.06
   2 -26  15    5.89    3.66
   2  26  15    7.13    2.89
   2 -26  16    3.17    3.11
   2  26  16    0.11    2.82
   2  26  16    7.53    2.71
   2  26  17   -0.01    2.25
   2  26  17    5.09    2.19
   2  26  17    0.48    2.09
   2 -26  17    2.53    2.41
   2  26  18   -0.13    1.42
  -2  28  17   -0.29    1.93
  -2  28  17   -0.47    2.31
   2  28 -16   -0.25    2.63
   2  28 -16   -1.31    3.57
  -2  28  16    1.76    3.10
  -2  28  16    0.05    2.41
  -2  28  15    1.89    3.74
   2  28 -15   -0.52    4.17
   2  28 -15    0.75    3.04
  -2  28  14    4.47    4.25
   2  28 -14    2.64    4.62
   2  28 -14    1.38    3.23
   2  28 -13   11.63    5.10
  -2  28  13   10.90    4.84
  -2  28  13   10.93    3.62
   2  28 -13    7.68    3.50
   2  28 -12    6.65    5.31
  -2  28  12    5.30    4.98
  -2  28  12    8.87    3.87
   2  28 -12    6.29    3.59
   2  28 -11    1.76    5.32
   2  28 -11    4.44    3.64
  -2  28  11    0.33    3.92
  -2  28  11    2.45    4.99
  -2  28  10   34.69    4.49
   2  28 -10   36.18    5.86
   2  28 -10   40.50    8.11
  -2  28  10   33.45    5.48
   2  28 -10   29.11    4.14
   2  28  -9   12.97    3.98
  -2  28   9   24.10    4.25
   2  28  -9   11.39    4.18
  -2  28   9    3.26    5.90
   2  28  -9   20.36    7.60
  -2  28   9   15.38    4.91
   2  28  -9   13.21    3.93
   2  28  -8   18.19    4.20
  -2  28   8   17.83    4.19
   2  28  -8   20.46    4.45
  -2  28   8    6.71    5.84
   2  28  -8   27.38    7.44
  -2  28   8   24.85    4.87
   2  28  -8   16.66    3.99
   2  28  -7   82.85    8.74
  -2  28   7   78.51    5.05
  -2  28   7   66.05    5.48
   2  28  -7   57.88    4.51
   2  28  -7   75.40    4.92
   2  28  -7   63.90    5.31
   2  28  -6   47.81    7.73
  -2  28   6   40.15    4.81
   2  28  -6   41.21    4.99
   2  28  -6   33.76    4.24
   2  28  -6   46.48    4.51
  -2  28   6   38.69    4.44
   2  28  -5  122.40    6.57
  -2  28   5  147.00    6.18
   2  28  -5  125.69    6.34
   2  28  -5  137.85    5.82
   2  28  -5  103.29    5.42
  -2  28   5  157.75    8.58
   2  28  -4   39.77    5.09
  -2  28   4   42.87    4.53
   2  28  -4   47.61    5.11
   2  28  -4   47.03    4.53
  -2  28   4   44.02    6.02
   2  28  -4   37.03    4.21
   2  28  -4   46.92    5.42
  -2  28   3  287.82   11.05
   2  28  -3  239.94    8.51
  -2  28   3  233.95    9.02
   2  28  -3  248.99    7.76
   2  28  -3  266.82    8.89
   2  28  -3  252.30    8.43
  -2  28   3  261.25    8.35
   2  28  -3  285.56   31.92
   2  28  -2   19.30    4.47
  -2  28   2   15.84    7.52
  -2  28   2   25.19    6.05
  -2  28   2   22.47    5.26
  -2  28   2   20.02    4.26
   2  28  -2   -1.40   22.26
   2  28  -2   18.21    4.73
   2  28  -1  146.22    5.67
   2  28  -1  124.82    5.60
   2  28  -1  183.96    8.43
   2  28  -1  150.11    6.67
   2  28  -1  135.07    6.00
  -2  28   1  122.54   10.21
  -2  28   1  159.29    9.05
   2  28  -1  159.58   12.25
  -2  28   1  140.45    7.76
   2 -28  -1  144.09    5.34
  -2  28   0   69.60    5.89
   2  28   0   55.25    3.64
   2  28   0  102.76    7.46
   2  28   0   83.08    5.88
   2  28   0   76.79    5.12
   2  28   0   77.74    4.44
  -2  28   0   84.33   10.00
   2 -28   0   71.27    4.00
  -2  28   0   72.16   10.34
   2  28   1   91.49    7.59
  -2  28  -1   88.86   11.85
   2  28   1  148.23    8.29
   2  28   1   85.09    4.55
   2 -28   1   99.68    4.54
   2  28   1  106.28    5.80
   2  28   1  111.66    6.45
   2  28   1   97.55    4.74
   2  28   1  116.56    5.81
  -2  28  -1  131.22   12.65
   2 -28   1   36.85    5.33
  -2  28  -2  113.21   13.48
   2  28   2  105.64    4.76
   2  28   2  100.42    4.66
   2 -28   2  113.74    4.79
   2  28   2  109.63    6.04
   2  28   2  121.50    6.74
  -2  28  -2  126.20   15.53
   2  28   2  106.93    7.83
   2  28   2  115.90    5.88
   2 -28   3   19.51    5.51
   2  28   3    9.68    4.51
   2 -28   3   10.56    3.18
   2  28   3    8.34    5.62
   2  28   3    7.53    3.41
   2  28   3    7.74    3.22
   2  28   3    8.15   11.12
   2  28   3    1.08    4.85
   2  28   3   11.34    5.62
  -2  28  -3    7.99   18.33
   2 -28   3    2.07    3.99
  -2  28  -3    9.63   13.29
   2 -28   4    3.61    4.93
   2  28   4    9.22    3.50
   2  28   4    7.85    4.47
   2 -28   4    7.34    3.19
   2  28   4    6.06    3.28
   2  28   4    5.52    3.25
   2 -28   4    2.05    3.97
   2  28   4   -0.61    5.01
   2  28   4   15.54    5.94
   2  28   4    6.91    5.69
  -2  28  -4    3.33   14.55
   2  28   5   79.44    5.24
   2  28   5   80.02    7.65
   2  28   5   65.06    3.83
   2  28   5   74.65    4.43
   2 -28   5   70.17    7.05
  -2  28  -5   80.65   16.39
   2  28   5   73.44    7.30
   2  28   5   70.53    4.23
   2 -28   6   70.85    7.28
   2  28   6   72.96    7.25
  -2  28  -6   57.09   17.48
   2  28   6   77.43    4.42
   2  28   6   70.09    5.00
   2  28   6   72.09    5.10
   2  28   6   76.11    4.36
   2 -28   6   82.16    5.36
   2  28   6   73.90    4.46
   2 -28   7  204.34    7.55
   2  28   7  184.92    6.43
   2  28   7  199.87   15.83
  -2  28  -7  166.52   20.20
   2  28   7  166.95    9.49
   2 -28   7  164.47   10.11
   2  28   7  180.38    6.41
   2  28   8   16.64    3.73
   2 -28   8   16.93    3.68
   2 -28   8   17.53    4.67
   2  28   8   14.76    3.77
  -2  28  -8   -0.15   18.19
   2  28   8   18.79    5.92
   2 -28   8   14.42    5.85
   2 -28   9  152.19    6.15
  -2  28  -9  159.31   18.29
   2 -28   9  145.36    9.76
   2  28   9  135.62    6.11
   2 -28   9  153.81    6.99
   2  28   9  152.80    5.84
   2  28   9  162.04    6.03
   2 -28  10  113.93    5.42
   2 -28  10  119.16    6.35
   2  28  10  103.79    5.47
   2 -28  10   92.06    8.52
  -2  28 -10   96.40   15.31
   2  28  10  111.10    5.10
   2  28  10  116.54    5.30
   2  28  11   48.90    3.97
   2  28  11   51.08    4.27
   2 -28  11   56.49    5.28
   2  28  11   45.75    4.61
   2 -28  11   49.20    4.34
   2 -28  12   73.84    4.66
   2 -28  12   74.90    5.45
   2  28  12   73.62    4.19
   2  28  12   69.82    4.49
   2  28  12   58.06    4.81
   2  28  12   72.09    4.44
   2  28  13   29.55    3.34
   2  28  13   30.45    3.70
   2 -28  13   27.34    4.56
   2  28  13   31.82    3.67
   2 -28  13   31.92    3.71
   2 -28  14    9.39    3.93
   2  28  14   10.90    3.09
   2  28  14   12.05    3.23
   2 -28  15    5.35    3.44
   2  28  15    5.71    7.43
   2  28  15   10.57    2.87
   2  28  16    4.89    2.29
   2 -28  16    2.51    2.77
   2  28  16    4.58    2.39
   2 -28  17    5.21    2.11
   2  28  17    0.01    1.83
   2  30 -17    1.14    2.35
  -2  30  16    0.21    2.14
   2  30 -16    7.79    3.31
  -2  30  16   -0.44    2.85
   2  30 -15    0.91    2.80
  -2  30  15    2.82    3.64
  -2  30  15   -0.07    2.53
   2  30 -15    1.60    3.97
   2  30 -14    5.32    4.39
  -2  30  14    3.20    4.06
   2  30 -14    2.46    3.11
   2  30 -13    6.99    4.93
  -2  30  13    7.69    3.46
   2  30 -13    4.53    3.39
  -2  30  12    8.13    3.81
   2  30 -12    5.41    5.23
  -2  30  12    5.39    4.93
   2  30 -12    1.21    3.59
  -2  30  11   18.55    4.13
   2  30 -11   18.42    5.53
   2  30 -11   17.84    3.86
  -2  30  11   19.30    5.13
   2  30 -10    5.14    3.83
  -2  30  10    5.95    4.96
  -2  30  10    7.83    4.11
   2  30  -9   33.95    7.85
   2  30  -9   18.83    4.43
   2  30  -9   28.33    4.24
   2  30  -9   29.49    4.26
  -2  30   9   33.02    5.34
  -2  30   9   32.33    4.46
  -2  30   8   65.48    5.02
   2  30  -8   50.49    5.06
   2  30  -8   44.97    4.54
   2  30  -8   84.45    8.79
   2  30  -8   58.32    4.75
  -2  30   8   19.75    7.44
  -2  30   8   53.65    5.49
  -2  30   7   35.02    4.43
   2  30  -7   34.75    5.00
   2  30  -7   25.28    4.21
   2  30  -7   37.99    7.74
  -2  30   7   30.33    4.89
   2  30  -7   39.02    4.58
  -2  30   6  138.43    6.01
   2  30  -6  128.73    6.44
  -2  30   6  134.90    6.65
   2  30  -6  124.12    6.87
   2  30  -6  134.17    5.85
   2  30  -5   29.80    4.50
  -2  30   5    9.33    6.16
  -2  30   5   25.79    4.53
   2  30  -5   30.13    5.09
   2  30  -5   30.03    5.41
   2  30  -5   25.12    4.21
   2  30  -5   32.66    5.38
   2  30  -4  162.25    7.26
   2  30  -4  147.34   11.36
   2  30  -4  174.61    7.64
  -2  30   4  176.64    7.00
   2  30  -4  176.35    7.31
   2  30  -4  171.34    6.62
   2  30  -4  141.78   24.77
  -2  30   4  194.36    9.70
   2  30  -3   39.48    6.34
   2  30  -3   50.42    5.32
   2  30  -3   55.38    5.43
  -2  30   3   58.76    5.22
   2  30  -3   50.64    5.10
  -2  30   3   55.52    6.44
   2  30  -3   52.26    4.68
  -2  30   2  220.41    9.68
   2  30  -2  234.15    7.55
  -2  30   2  200.86    8.87
   2  30  -2  222.11    8.01
  -2  30   2  214.12    7.77
   2  30  -2  215.26    8.08
   2  30  -1   31.19    4.61
   2  30  -1   30.34    4.16
   2  30  -1   25.38    3.37
   2 -30  -1   27.93    3.52
  -2  30   1   45.25    7.53
   2  30  -1   34.54    4.24
  -2  30   1   31.89    5.63
  -2  30   1   30.21    5.07
   2  30  -1   39.35    6.94
   2  30   0  147.24    6.69
   2 -30   0  154.79    5.65
   2  30   0  144.19    6.50
   2  30   0  155.32    7.31
   2  30   0  144.88    5.79
   2  30   0  111.78    5.30
   2  30   0  188.87    8.89
  -2  30   0  164.78   10.90
  -2  30   0  129.04   13.61
   2  30   1   99.75    7.96
   2  30   1  114.21    6.15
   2 -30   1  117.76    5.02
   2  30   1  119.96    6.75
   2  30   1  107.13    6.07
   2  30   1  108.30    5.12
   2  30   1  144.48    9.19
   2  30   1   87.99    4.92
  -2  30  -1  123.98   12.50
  -2  30  -1  116.77   14.40
   2  30   2    7.61    3.66
  -2  30  -2    1.77   14.70
  -2  30  -2    4.80   15.17
   2  30   2    9.17    4.78
   2  30   2    9.37    5.59
   2 -30   2   11.40    3.30
   2  30   2    4.49    5.62
   2  30   2    7.51    4.77
   2  30   2   32.32   10.47
   2 -30   3    2.94    5.18
   2  30   3    3.68    5.64
   2  30   3    4.51    3.53
   2  30   3    1.97    3.28
   2  30   3   -4.89   14.02
   2  30   3    1.22    5.05
   2  30   3    5.44    5.79
   2 -30   3    0.84    4.04
   2  30   3    6.45    4.63
  -2  30  -3   23.93   15.78
   2 -30   3    1.87    3.24
   2  30   4   58.62    3.98
   2  30   4   58.92    4.11
  -2  30  -4   -2.12   22.01
   2 -30   4   22.55    5.04
   2  30   4   54.41    6.93
  -2  30  -4   64.04   16.89
   2  30   4   71.24    6.82
   2  30   4    5.71    5.90
   2  30   4   58.81    4.33
   2 -30   4   52.29    6.66
   2  30   4   66.39    5.24
   2 -30   4   57.81    4.12
   2  30   5   67.05    5.23
   2 -30   5   69.85    5.22
   2  30   5   62.20    4.44
   2  30   5   56.17    3.77
   2  30   5   81.96    8.05
  -2  30  -5   56.98   17.69
   2  30   5   61.47    7.13
   2 -30   5   59.55    6.97
   2 -30   6   53.83    7.07
   2 -30   6   75.44    5.45
   2  30   6   90.26   11.17
   2  30   6   69.59    5.14
   2  30   6   66.71    4.91
   2  30   6   72.41    7.76
  -2  30  -6   48.11   18.80
   2  30   6   81.01    6.47
   2  30   6   68.24    4.59
   2  30   7   25.97    3.93
   2 -30   7   24.83    6.22
   2  30   7   24.40    3.83
   2  30   7   40.50   15.87
  -2  30  -7   14.22   18.26
   2 -30   7   20.35    4.74
   2  30   7   26.77    6.28
   2  30   8   72.22    4.51
   2 -30   8   73.52    4.67
   2 -30   8   73.37    5.47
   2  30   8   73.76    4.57
   2  30   8   68.15    7.23
  -2  30  -8   72.45   17.90
   2 -30   8   71.85    7.43
   2  30   9   13.77    3.71
   2 -30   9   14.83    3.75
   2  30   9   14.31    3.75
   2 -30   9    8.74    5.62
   2 -30   9   17.37    4.69
  -2  30  -9    2.82   14.52
   2  30  10  321.89    9.13
   2 -30  10  315.60   10.22
   2  30  10  334.49    9.20
   2 -30  10  334.76    9.62
   2  30  11  110.96    4.97
   2 -30  11  113.59    5.24
   2  30  11  107.01    5.02
   2 -30  11  110.87    6.19
  -2  30 -12   43.31    4.78
   2  30  12   37.22    3.62
   2 -30  12   35.32    4.81
   2  30  12   35.13    3.81
   2 -30  12   32.17    3.79
   2 -30  13   38.28    3.70
   2  30  13   34.28    3.60
   2  30  13   33.64    3.52
   2 -30  13   32.13    4.36
  -2  30 -13   40.21    4.52
   2  30  14   17.92    3.07
   2  30  14   14.34    2.96
   2 -30  14   15.12    3.76
  -2  30 -14   17.89    3.90
   2  30  15    1.20    2.56
   2  30  15    0.16    2.45
   2 -30  15    2.79    3.09
  -2  30 -15    6.09    3.38
   2 -30  16   10.50    2.58
  -2  30 -16    9.39    2.92
  -2  30 -17    2.13    2.17
   2  30  17    0.31    1.48
   2  32 -16   -1.07    2.96
   2  32 -16    0.24    2.69
  -2  32  16    1.50    2.54
  -2  32  16    0.42    1.67
  -2  32  15    3.05    3.28
  -2  32  15   -0.01    2.19
   2  32 -15    0.76    3.64
   2  32 -15    3.84    3.63
  -2  32  14   -0.28    3.80
   2  32 -14    2.90    4.22
  -2  32  14    0.98    2.57
   2  32 -14    3.88    2.84
   2  32 -13    0.84    3.18
  -2  32  13    1.11    2.73
   2  32 -13    1.73    4.63
  -2  32  13    3.77    3.19
  -2  32  12   10.28    3.75
   2  32 -12    5.92    3.54
  -2  32  12    9.13    3.10
  -2  32  12   13.48    4.79
  -2  32  11    8.42    4.00
   2  32 -11    7.88    3.70
  -2  32  11    4.89    3.02
  -2  32  11    9.30    4.94
  -2  32  10   22.90    4.34
  -2  32  10   19.87    5.16
   2  32 -10   17.86    4.01
  -2  32  10   16.20    3.24
  -2  32   9   16.08    4.37
   2  32  -9   13.55    4.28
   2  32  -9   13.85    4.04
  -2  32   9   19.96    5.05
  -2  32   9   12.88    3.19
   2  32  -9   11.76    4.01
  -2  32   8   38.91    4.66
   2  32  -8   38.11    4.39
   2  32  -8   45.86    4.57
  -2  32   8   37.67    5.35
   2  32  -8   33.39    4.95
   2  32  -7   94.42    6.12
  -2  32   7  113.90    5.79
   2  32  -7   83.46    5.19
   2  32  -7  108.95    6.98
   2  32  -7  114.06    5.66
   2  32  -7  100.22    6.79
  -2  32   7  114.86    6.28
   2  32  -6   30.14    5.19
  -2  32   6   29.17    4.59
   2  32  -6   33.21    5.72
   2  32  -6   21.45    4.21
   2  32  -6   30.69    4.68
   2  32  -6   29.07    5.57
  -2  32   6   32.05    4.97
   2  32  -5  136.86    7.31
   2  32  -5  169.31    7.61
   2  32  -5  146.49    7.12
   2  32  -5  167.85    6.54
  -2  32   5  161.93    6.81
   2  32  -4   12.06    4.36
   2  32  -4    5.78    4.76
  -2  32   4    3.07    6.12
  -2  32   4   13.79    4.49
   2  32  -4    2.49    5.14
   2  32  -4   10.11    5.04
   2  32  -4   -8.33   12.26
   2  32  -3  202.36    9.21
   2  32  -3  180.03    7.31
   2  32  -3  192.56    7.83
  -2  32   3  205.26    7.72
   2  32  -3  204.48    7.12
   2 -32  -2   49.29    4.01
  -2  32   2   57.25    5.31
   2  32  -2   56.41    5.52
   2  32  -2   53.74    5.81
   2  32  -2   37.80    3.78
   2  32  -2   62.81    7.38
   2  32  -1  182.20   25.98
   2  32  -1  217.39    7.18
   2 -32  -1  238.76    7.17
  -2  32   1  219.66    9.65
   2  32  -1  224.10    7.23
   2  32  -1  150.61    6.25
   2  32  -1  277.60   10.12
   2  32  -1  197.40    7.56
  -2  32   1  226.13    7.98
   2  32   0  110.72    5.34
   2  32   0  106.77    6.30
   2 -32   0  115.80    5.07
  -2  32   0  111.98    9.59
   2  32   0  108.12    5.30
   2  32   0  134.16    8.98
   2  32   0   86.09    4.87
   2  32   0  103.58    6.07
   2  32   0  119.93    6.82
   2  32   0  117.31   13.83
   2  32   1   35.15    5.19
   2  32   1   36.61    5.93
  -2  32  -1   43.98   11.40
   2  32   1   40.65    9.60
   2 -32   1   35.67    3.76
   2  32   1   33.96    5.16
   2  32   1   34.20    4.21
   2  32   1   37.56    4.18
   2  32   2    1.10    5.83
   2  32   2    0.62    3.77
  -2  32  -2   14.35   15.57
   2 -32   2    2.52    5.23
   2  32   2    3.17   12.18
   2 -32   2    0.80    3.29
   2  32   2    1.99    4.85
   2  32   2    4.07    3.82
  -2  32  -2    0.11   14.07
   2  32   2    2.92    5.03
   2  32   2    4.54    5.70
   2 -32   3   49.29    6.68
   2  32   3   47.56    4.15
  -2  32  -3   56.95   16.93
   2  32   3   43.42    6.86
   2  32   3   66.80   16.68
   2  32   3   54.87    4.33
  -2  32  -3   60.20   17.00
   2  32   3   59.30    5.34
   2  32   3   68.61    6.51
   2 -32   3   49.33    4.13
  -2  32  -4   32.47   17.21
  -2  32  -4    6.87   19.85
   2  32   4   30.65    4.14
   2 -32   4   31.57    6.24
   2  32   4   29.60    4.95
   2  32   4   24.29    3.71
   2  32   4    0.57    5.65
   2  32   4   35.86    6.66
   2  32   4   27.80    6.23
   2 -32   5   64.18    7.31
   2  32   5   86.47    8.84
   2  32   5   73.10    6.29
   2  32   5   69.94    4.65
   2  32   5   70.47    4.73
   2  32   5   58.19    4.69
   2  32   5   60.50    3.98
   2  32   5   60.37    7.18
  -2  32  -5   87.94   18.56
   2 -32   6   22.48    4.69
   2  32   6   22.87    3.94
   2  32   6   19.36    4.09
   2  32   6   23.79   12.03
   2  32   6   20.61    5.79
  -2  32  -6   21.61   17.81
   2  32   6   24.01    4.61
   2 -32   6   18.84    5.93
   2  32   6   25.05    6.29
   2  32   7   15.46   17.25
   2  32   7   11.90    6.35
   2 -32   7   15.23    3.79
   2 -32   7    8.32    5.62
   2  32   7    7.69    3.81
   2  32   7   11.21    4.06
   2 -32   7   13.44    4.52
  -2  32  -7  -12.05   27.36
  -2  32  -7   24.93   16.25
   2 -32   8   36.52    4.10
   2 -32   8   37.46    6.45
   2 -32   8   30.43    4.80
   2  32   8   32.97    4.08
   2  32   8   33.12    4.32
  -2  32  -8   48.50   14.51
   2  32   9  254.30    7.73
   2 -32   9  251.95    8.12
   2  32   9  263.35    7.89
   2  32   9  260.84    8.01
   2 -32   9  256.76    8.85
   2 -32  10   10.12    3.55
   2  32  10   11.15    3.54
   2  32  10   10.63    3.49
   2  32  10   12.34    3.52
   2  32  10   12.48    3.95
   2 -32  10   13.03    4.50
   2 -32  11  274.07    8.38
   2  32  11  270.81    7.86
   2  32  11  271.72    8.04
  -2  32 -11  268.97    9.09
   2  32  11  281.03    7.93
   2 -32  11  258.96    8.96
   2  32  12   44.85    3.74
   2 -32  12   49.11    3.91
  -2  32 -12   49.07    4.65
   2  32  12   45.99    3.79
   2  32  12   47.31    3.66
   2 -32  12   48.80    4.72
  -2  32 -13   13.29    3.87
   2  32  13   16.62    3.09
   2  32  13   15.01    3.02
   2 -32  13   15.56    3.87
   2 -32  13   13.76    3.17
  -2  32 -14   20.05    3.72
   2  32  14   16.03    2.74
   2 -32  14    9.46    3.41
  -2  32 -15   13.36    3.18
   2  32  15   11.41    2.33
   2 -32  15   12.59    2.97
   2 -32  16    3.83    2.17
   2  32  16    0.06    1.80
   2  34 -16    1.89    2.57
  -2  34  16    0.87    2.06
   2  34 -15    1.88    3.31
  -2  34  15    0.12    1.74
   2  34 -15    2.38    2.70
  -2  34  15    1.12    2.90
   2  34 -14    8.36    3.99
  -2  34  14    7.51    3.60
  -2  34  14    0.13    2.20
   2  34 -14    5.61    3.67
  -2  34  13    4.39    4.08
  -2  34  13   -0.20    2.44
  -2  34  13    0.66    3.10
   2  34 -13    3.97    4.19
  -2  34  12    3.80    4.42
  -2  34  12    0.27    2.62
  -2  34  12   -1.23    3.49
   2  34 -12    1.30    4.51
  -2  34  11   23.25    5.07
  -2  34  11   20.03    3.05
  -2  34  11   23.65    4.08
   2  34 -11   24.16    5.12
   2  34 -11   14.87    3.58
  -2  34  10   16.26    5.17
  -2  34  10   13.95    4.09
  -2  34  10   11.73    3.01
   2  34 -10    9.66    3.71
   2  34 -10   20.29    5.25
  -2  34   9   45.15    5.62
   2  34  -9   37.82    5.90
   2  34  -9   36.01    4.25
   2  34  -9   41.85    5.84
   2  34  -9   30.56    4.12
  -2  34   9   43.43    4.69
  -2  34   8   36.16    4.62
  -2  34   8   32.98    5.29
   2  34  -8   35.09    5.80
   2  34  -8   31.71    4.89
   2  34  -8   36.46    5.68
   2  34  -8   34.71    4.51
  -2  34   7   40.35    4.87
  -2  34   7   44.39    5.32
   2  34  -7   44.75    6.03
   2  34  -7   42.26    5.33
   2  34  -7   43.77    5.74
   2  34  -7   47.54    4.79
  -2  34   6  133.31    6.43
  -2  34   6  144.11    6.87
   2  34  -6  143.16    6.20
   2  34  -6  127.55    6.77
   2  34  -6  130.07    7.06
   2  34  -6  117.56    7.08
  -2  34   5   11.58    4.45
   2  34  -5   12.80    4.58
   2  34  -5   14.13    5.21
   2  34  -5   13.73    4.86
   2  34  -5   16.08    5.48
  -2  34   4  188.78    7.39
   2  34  -4  191.50    7.10
   2  34  -4  191.41    7.91
   2  34  -4  214.84    9.54
   2  34  -4  164.23    7.20
   2  34  -4  171.86   15.41
   2  34  -3    3.25    5.26
   2  34  -3    6.41    3.30
  -2  34   3    8.41    4.56
   2  34  -3    4.25    4.36
   2  34  -3   -4.67    9.04
   2  34  -3    7.36    5.15
   2  34  -3   11.20    6.84
   2  34  -2  231.56    8.51
   2 -34  -2  248.17    7.29
   2  34  -2  188.27    7.48
  -2  34   2  232.08    8.12
   2  34  -2  275.26   10.11
   2  34  -2  147.48    6.29
   2  34  -1  116.85   31.89
   2  34  -1  144.47    6.13
  -2  34   1  137.31    8.16
   2  34  -1  147.37    6.49
   2  34  -1  153.72    7.47
   2  34  -1  125.29    6.56
   2 -34  -1  148.12    5.79
  -2  34   1  152.06    6.83
   2  34  -1  110.37    5.43
   2  34  -1  175.78    9.42
   2  34   0   50.97    4.70
  -2  34   0   70.14    8.26
   2  34   0   49.34    4.70
   2 -34   0   49.99    4.17
   2  34   0   55.56    6.21
   2  34   0   52.17    5.34
   2  34   0   52.35    5.66
   2  34   0   55.39   21.47
   2  34   0   62.30    9.48
   2  34   1    5.89   11.52
   2 -34   1    1.58    3.45
  -2  34  -1    3.62    9.55
   2  34   1    0.31    4.00
   2  34   1    0.30    4.95
   2  34   1    3.70    5.73
   2  34   1   -0.64    4.05
   2  34   1    0.64    5.12
   2  34   2   40.92    4.28
   2  34   2   49.19   15.39
  -2  34  -2   32.11   12.01
   2  34   2   31.43    6.60
   2  34   2   44.89    5.56
   2  34   2   54.47    6.49
   2 -34   2   44.25    4.11
   2  34   2   46.16    4.44
   2  34   2   49.84    5.55
   2 -34   2   34.40    6.43
  -2  34  -3    1.02   14.61
   2  34   3    1.40    5.97
   2 -34   3    5.22    5.17
   2  34   3    4.06    4.86
   2  34   3    3.01    3.74
   2  34   3    2.57    5.26
   2  34   3    8.77    6.08
   2  34   3    3.41    3.90
   2  34   4   49.44    4.09
   2 -34   4   44.68    6.86
   2  34   4   53.96    6.10
   2  34   4   63.53    7.42
   2  34   4   50.14    7.15
   2  34   4   53.85    4.50
   2  34   4   59.84    5.39
   2  34   4   43.37    4.21
   2  34   5   23.11    6.28
   2 -34   5   18.11    5.69
   2  34   5   16.89    9.15
   2  34   5   23.46    5.68
  -2  34  -5   10.66   16.22
   2  34   5   18.72    4.08
   2  34   5   18.18    3.44
   2  34   6   21.69    4.06
   2  34   6   21.72    4.11
   2  34   6   34.60   13.51
   2 -34   6   19.73    5.77
  -2  34  -6   17.77   14.92
   2  34   6   18.95    4.60
   2  34   6    9.61    5.88
   2 -34   7   70.74    4.67
   2 -34   7   63.46    7.30
  -2  34  -7   77.83   22.12
  -2  34  -7   56.40   13.50
   2  34   7   72.10    4.67
   2  34   7   71.54    4.76
  -2  34  -8  123.36   22.46
   2  34   8  115.56    5.30
   2  34   8  113.66    5.42
   2 -34   8  111.40    5.38
  -2  34  -9   15.75   20.73
   2  34   9   11.33    3.57
   2  34   9    9.31    3.67
   2  34   9    7.74    3.89
   2 -34   9    6.85    3.52
   2 -34  10  323.75   10.03
   2  34  10  329.02    9.17
   2  34  10  341.59    9.11
   2  34  10  316.45    9.22
   2 -34  10  333.98    9.43
   2 -34  11   14.92    3.35
  -2  34 -11   23.32   14.34
   2 -34  11   19.29    4.26
   2  34  11   14.17    3.32
   2  34  11   15.57    3.31
   2  34  11   11.80    3.59
  -2  34 -11   15.31    4.13
  -2  34 -12   97.75    5.34
   2 -34  12   88.99    5.21
   2  34  12   96.01    4.39
   2 -34  12  103.09    4.67
   2  34  12  104.11    4.34
   2  34  12   94.62    4.62
  -2  34 -13   16.57    3.62
   2  34  13   16.61    3.11
   2 -34  13   16.06    3.66
   2  34  13   17.49    2.88
  -2  34 -14   10.99    3.23
   2  34  14    0.07    2.66
   2 -34  14    8.51    3.07
   2  34  14    7.92    2.39
  -2  34 -15    7.70    2.65
   2 -34  15    8.61    2.56
   2  34  15    0.13    2.03
   2  34  15    0.24    2.21
   2 -34  16    1.32    1.68
   2  34  16    0.16    1.53
   2  36 -15   -0.90    2.95
  -2  36  15    2.98    2.45
  -2  36  14    2.37    3.12
   2  36 -14    1.91    2.61
  -2  36  13    7.39    3.02
  -2  36  13   10.18    3.95
  -2  36  12   -0.24    2.30
  -2  36  12    7.96    3.34
  -2  36  12    3.14    4.11
   2  36 -12    4.90    3.96
  -2  36  11    7.69    3.64
   2  36 -11    1.11    4.23
  -2  36  11    3.77    4.58
   2  36 -10   19.56    5.34
  -2  36  10   19.84    4.12
   2  36 -10   18.21    4.73
  -2  36  10   20.56    5.08
  -2  36   9   24.82    5.02
   2  36  -9   28.87    4.97
   2  36  -9   25.92    5.55
  -2  36   9   20.86    4.36
   2  36  -9   22.07    3.98
  -2  36   8   67.62    5.81
   2  36  -8   63.28    4.78
   2  36  -8   54.68    5.21
   2  36  -8   70.55    5.78
  -2  36   8   64.62    5.06
   2  36  -8   70.11    6.22
  -2  36   7   40.46    5.34
  -2  36   7   39.11    4.76
   2  36  -7   37.88    5.23
   2  36  -7   36.95    5.85
   2  36  -7   39.80    5.10
   2  36  -7   37.27    4.66
  -2  36   6   13.00    4.40
   2  36  -6   19.42    5.19
   2  36  -6   17.41    5.49
   2  36  -6   18.96    4.56
   2  36  -6   18.60    4.52
   2  36  -5  142.31    7.06
   2  36  -5  161.25    8.53
  -2  36   5  139.75    6.41
   2  36  -5  149.65    6.38
  -2  36   4    2.00    4.16
   2  36  -4    2.04    6.61
   2  36  -4    3.81    5.22
   2  36  -4   -2.71    5.43
   2  36  -4    1.54    3.26
   2  36  -4   -2.00    4.52
   2  36  -3  170.81   12.68
  -2  36   3  164.01    6.95
   2  36  -3  158.17    7.40
   2  36  -3  154.70    7.50
   2 -36  -3  154.86    6.12
   2  36  -3  165.43    6.65
   2  36  -3  180.47    8.96
   2  36  -2   51.94    6.12
   2  36  -2   38.65    4.90
   2 -36  -2   56.41    4.27
  -2  36   2   50.01    5.28
   2  36  -2   39.79    4.04
   2  36  -2   62.19    8.00
   2  36  -2   51.28    7.61
   2 -36  -1   73.53    4.60
   2  36  -1   71.94    5.95
   2  36  -1   63.78    5.47
   2  36  -1   70.45    6.40
   2  36  -1   56.01    4.48
   2  36  -1   82.77    9.43
   2  36  -1   72.21    5.18
   2  36   0   33.71    4.58
  -2  36   0   37.70    6.93
   2 -36   0   32.46    4.00
   2  36   0   35.66    4.83
   2  36   0   34.99    5.24
   2  36   0   42.24    6.15
   2  36   0   44.19    5.56
   2  36   1   32.92    4.47
   2  36   1   35.17    5.41
   2  36   1   42.21    6.23
   2  36   1   41.95    4.59
   2  36   1   41.22    5.64
   2 -36   1   39.61    4.14
   2  36   1   29.42   14.32
  -2  36  -1   39.84    8.22
   2 -36   1   34.55    4.61
   2 -36   2   -3.63    3.59
   2  36   2   -3.11    4.01
  -2  36  -2   -8.78    9.86
  -2  36  -2   -1.76    5.81
   2  36   2    1.85    5.07
   2  36   2    1.57    3.92
   2  36   2    2.93    5.15
   2  36   2    2.66    5.99
   2 -36   2   -2.08    5.45
   2  36   3   46.94    7.07
   2  36   3   47.49    4.31
   2  36   3   53.46    4.56
   2  36   3   53.88    6.01
   2  36   3   66.92    6.81
  -2  36  -3   54.49    6.74
   2  36   3   51.09    5.57
  -2  36  -3   63.20   12.16
   2 -36   3   42.71    6.88
  -2  36  -4   27.77   13.68
   2  36   4   28.11    4.15
   2  36   4   24.95    3.80
   2  36   4   30.28    5.71
   2  36   4   22.33    7.50
   2  36   4   30.09    5.06
   2 -36   4   16.89    5.84
   2  36   4   23.29    6.51
   2  36   5   38.81    4.27
   2  36   5   34.40   10.48
   2  36   5   41.93    6.03
   2  36   5   32.18    3.62
   2 -36   5   31.77    6.25
   2  36   5   27.41    6.56
   2  36   6   23.45   14.81
   2  36   6   30.06    4.63
   2  36   6   27.18    4.18
   2 -36   6   27.85    3.92
  -2  36  -7   72.56   16.78
   2 -36   7   61.21    4.47
   2  36   7   64.05    4.61
   2  36   8   20.98    3.65
  -2  36  -8   24.67   16.25
   2 -36   8   22.50    3.74
   2  36   8   17.44    3.94
   2  36   9  227.35    7.29
  -2  36  -9  235.24   16.25
   2 -36   9  249.81    7.70
   2  36   9  246.11    7.43
   2  36   9  235.47    7.48
   2  36  10   12.06    3.27
  -2  36 -10   10.20   11.98
   2 -36  10   11.04    3.36
   2  36  10   12.47    3.43
   2  36  10    6.87    3.60
   2  36  11  150.87    5.43
   2  36  11  137.74    5.19
   2 -36  11  153.63    5.62
  -2  36 -11  159.43    6.21
   2  36  12    7.95    2.76
  -2  36 -12    6.03    3.47
   2 -36  12    8.71    2.96
   2 -36  12   12.54    3.61
   2  36  12    7.63    3.02
   2 -36  13   30.15    3.57
  -2  36 -13   32.55    3.65
   2  36  13   32.58    2.80
   2  36  13   36.13    3.05
   2 -36  14   11.83    2.78
  -2  36 -14    7.59    2.77
   2  36  14   11.80    2.36
   2 -36  15    4.85    2.06
   2  36  15    0.37    1.78
  -2  38  14    1.92    2.75
   2  38 -13    0.57    1.97
  -2  38  13    5.37    3.32
  -2  38  13    4.63    2.52
  -2  38  12   14.52    3.21
   2  38 -12    7.10    2.88
   2  38 -11    0.19    4.54
   2  38 -11    4.13    3.40
  -2  38  11   -0.41    3.41
  -2  38  11    1.10    4.15
   2  38 -10    5.72    4.87
   2  38 -10    6.76    3.72
  -2  38  10    8.51    3.83
  -2  38  10    6.18    4.56
   2  38  -9    0.47    4.99
   2  38  -9    4.58    3.87
  -2  38   9    2.95    3.93
  -2  38   9    5.83    4.69
  -2  38   8   14.73    4.18
   2  38  -8   17.32    5.73
   2  38  -8   12.36    4.43
   2  38  -8   14.59    4.14
   2  38  -8   19.66    5.34
   2  38  -8   18.24    4.06
  -2  38   7   26.99    4.50
   2  38  -7   27.85    6.21
   2  38  -7   21.95    4.90
   2  38  -7   22.94    4.00
   2  38  -7   29.68    5.61
   2  38  -7   30.83    4.45
   2  38  -6   59.79    5.62
   2  38  -6   66.26    6.85
   2  38  -6   64.84    5.02
  -2  38   6   65.62    4.99
  -2  38   5    3.80    4.26
   2  38  -5    0.12    5.15
   2  38  -5    2.67    6.38
   2  38  -5   -0.03    3.08
   2  38  -5    4.80    4.43
   2  38  -5    7.33    5.46
   2  38  -4   65.83    6.25
  -2  38   4   69.62    5.21
   2  38  -4   68.10    6.10
   2 -38  -4   70.08    4.58
  -2  38   4   67.45    5.47
   2  38  -4   77.58    5.37
   2  38  -4   82.64    7.54
   2 -38  -3   36.45    4.07
  -2  38   3   37.26    4.81
   2  38  -3   41.31    7.96
   2  38  -3   37.93    5.67
   2  38  -3   25.80    3.82
   2  38  -2   55.05    9.74
   2  38  -2   62.63    9.36
   2 -38  -2   55.05    4.33
   2  38  -2   63.94    6.37
   2  38  -2   48.04    4.97
   2 -38  -1   21.83    3.87
   2  38  -1   24.30    4.80
   2  38  -1   30.05    6.08
   2  38  -1   19.17    6.43
   2  38  -1   21.96    4.54
   2  38   0   78.49    6.24
   2 -38   0   76.57    4.74
   2  38   0   79.49    5.78
   2  38   0   62.33    5.75
   2  38   0   83.11    6.66
   2  38   0   71.42    5.06
  -2  38  -1   22.71    6.80
   2 -38   1   18.10    4.33
   2  38   1   14.49    4.53
   2  38   1   12.97    5.17
   2  38   1   16.86    6.01
   2 -38   1    3.91    5.40
   2 -38   1   15.02    3.78
   2  38   1   13.74    4.26
  -2  38  -1   12.96    4.96
   2  38   1   14.34    5.32
   2 -38   2   68.12    5.19
  -2  38  -2   77.48    8.53
   2  38   2   64.45    4.87
   2  38   2   71.47    6.83
   2  38   2   65.61    6.03
  -2  38  -2   77.84    6.13
   2  38   2   60.76    4.72
   2  38   2   67.51    5.94
   2  38   3   13.21    4.12
   2  38   3   15.89    5.49
   2  38   3   18.20    6.64
   2  38   3   10.45    3.86
   2  38   3   18.20    5.07
  -2  38  -3   18.39    9.18
   2 -38   3   16.69    4.42
   2 -38   3   11.30    5.44
  -2  38  -3   13.59    5.66
  -2  38  -4   50.67    6.32
   2  38   4   61.82    8.74
   2  38   4   44.68    6.00
  -2  38  -4   57.14   10.52
   2 -38   4   55.17    5.04
   2  38   4   43.15    4.01
   2  38   4   53.52    5.35
   2  38   4   51.89    4.48
   2 -38   5    7.61    3.63
   2  38   5   11.88    3.92
  -2  38  -5   10.65    5.98
   2  38   5    5.90    4.49
   2  38   5    8.49   11.73
   2  38   5    7.20    5.62
   2  38   6   70.35    4.62
   2 -38   6   66.84    4.58
  -2  38  -6   79.09   12.46
  -2  38  -6   69.36    6.81
   2  38   6   63.87    5.02
   2  38   7   10.63    3.77
   2 -38   7    9.62    3.57
  -2  38  -7    5.18   11.60
   2  38   8  151.91    5.75
  -2  38  -8  163.97   12.36
   2 -38   8  153.35    5.98
   2  38   9    3.45    3.51
  -2  38  -9    7.00    4.97
  -2  38  -9   11.31    9.58
   2 -38   9    6.37    3.35
   2 -38  10  138.92    5.22
   2  38  10  125.14    5.00
  -2  38 -10  126.51    5.67
   2  38  11    9.84    3.05
  -2  38 -11   15.24    3.48
  -2  38 -11    7.49    5.59
   2 -38  11   12.28    2.95
  -2  38 -12   58.67    3.98
   2 -38  12   63.76    3.60
   2  38  12   63.27    3.46
   2  38  13    4.57    2.32
   2  38  14   -0.10    1.99
   2 -38  14    9.50    2.31
  -2  40  14    0.40    2.14
  -2  40  13    6.64    2.08
  -2  40  13    4.17    2.90
  -2  40  12   -1.50    2.71
   2  40 -12    0.16    1.86
  -2  40  12    2.13    3.38
   2  40 -12    0.70    3.83
  -2  40  11   18.63    3.41
  -2  40  11   21.21    4.08
  -2  40  10    6.29    3.54
   2  40 -10    1.59    2.34
  -2  40  10    5.78    4.20
  -2  40   9    8.47    3.83
   2  40  -9    6.14    2.74
  -2  40   8    5.97    3.95
   2  40  -8    1.68    4.18
   2  40  -8    5.37    3.76
   2  40  -8    3.15    2.67
   2  40  -7   27.33    5.39
   2 -40  -7   20.81    3.30
  -2  40   7   20.71    4.33
   2  40  -7   17.12    4.77
   2  40  -7   25.67    4.22
   2  40  -7   11.68    2.90
   2  40  -6    7.32    5.28
   2 -40  -6    9.48    3.37
  -2  40   6   10.03    4.17
   2  40  -6   11.52    4.94
   2  40  -6    7.74    3.00
   2  40  -6   10.06    4.24
   2  40  -5   36.35    4.67
   2  40  -5   42.74    5.72
   2 -40  -5   35.19    3.85
  -2  40   5   34.58    4.61
   2  40  -5   38.95    5.46
   2  40  -5   27.03    3.57
  -2  40   5   35.70    4.83
   2  40  -4    8.74    4.46
   2 -40  -4    9.45    3.49
  -2  40   4    7.60    4.31
   2  40  -4   15.05    5.31
   2  40  -4   15.65    7.93
   2  40  -4    8.71    3.53
  -2  40   4    8.39    4.46
   2  40  -3   32.23    5.92
   2 -40  -3   23.83    3.79
   2  40  -3   23.93    9.45
  -2  40   3   33.42    4.71
  -2  40   3   32.62    4.70
   2  40  -3   25.72    5.53
   2  40  -2   18.09    5.77
   2  40  -2   13.71   11.39
   2 -40  -2   11.42    3.68
   2  40  -2   18.52   12.34
   2  40  -1   84.91    6.58
   2  40  -1   63.34    5.40
   2 -40  -1   73.01    4.69
   2  40  -1   68.11    5.17
   2  40  -1   90.22   14.71
   2  40  -1   78.01    8.37
   2  40  -1   80.40    6.20
   2  40   0   15.82    4.95
   2  40   0   21.70    5.96
   2 -40   0   19.62    3.87
   2  40   0   17.85    5.46
   2  40   0   17.74    4.38
   2  40   0   25.94    5.81
  -2  40   0   20.00    4.73
   2  40   1  123.10    7.44
   2  40   1  101.58    6.52
   2 -40   1  118.49    5.56
   2  40   1  110.13    5.55
   2  40   1  111.74    6.09
   2  40   1  123.74    6.75
  -2  40  -1  124.52    6.34
   2  40   2   18.77    6.19
   2  40   2   19.61    5.29
   2 -40   2   26.47    4.43
   2  40   2   19.53    4.07
  -2  40  -2   21.30    5.02
   2  40   2   26.94    5.23
   2  40   2   17.33    4.44
  -2  40  -3   66.21    5.62
   2  40   3   61.43    4.73
   2 -40   3   64.27    5.04
  -2  40  -3   61.65    7.71
   2  40   3   53.26    4.35
   2  40   3   60.33    7.59
   2  40   3   69.20    5.59
   2  40   3   55.75    5.89
   2  40   4    7.87    3.97
   2  40   4   16.54    9.57
   2  40   4    8.03    5.30
   2 -40   4   15.68    4.31
  -2  40  -4   10.60    5.07
   2  40   4    7.52    3.44
   2  40   5   70.60    4.63
   2 -40   5   66.40    4.57
   2  40   5   74.88   13.66
  -2  40  -5   81.46    5.82
   2 -40   5   75.09    5.29
   2  40   5   68.27    5.19
   2 -40   6    4.60    3.41
   2  40   6    0.98    3.63
  -2  40  -6    8.15    4.94
  -2  40  -6    6.88    8.26
   2 -40   6    1.22    4.15
   2 -40   7  102.57    5.05
   2  40   7  100.43    4.90
  -2  40  -7  100.27    5.86
   2 -40   7  119.06    5.73
  -2  40  -7   92.20    9.04
   2 -40   8   -0.53    3.23
   2  40   8   -0.61    3.34
  -2  40  -8    2.41    4.23
  -2  40  -8   -2.64    7.24
   2 -40   9   85.60    4.34
   2  40   9   80.86    4.19
  -2  40 -10    4.48    4.93
   2 -40  10    3.97    2.84
  -2  40 -10    3.76    3.19
   2  40  10    2.04    2.98
   2  40  11   71.48    3.58
   2 -40  11   68.16    3.71
   2  40  12    7.56    2.45
   2 -40  12    6.29    2.32
   2  40  13   27.22    2.30
  -2  42  13    0.85    2.32
   2  42 -13    1.17    2.85
  -2  42  12    6.23    2.36
  -2  42  12    3.23    2.96
   2  42 -11    4.22    3.87
  -2  42  11    0.34    2.77
   2  42 -10   17.78    4.46
  -2  42  10   21.04    3.46
   2  42 -10   10.11    2.44
   2  42  -9    5.08    4.54
  -2  42   9    2.91    3.53
   2  42  -9    1.54    2.47
   2  42  -8   12.09    2.80
   2  42  -8   16.65    4.93
   2 -42  -8   18.59    3.02
   2  42  -8   15.52    3.69
  -2  42   8   21.71    3.91
   2  42  -7    4.53    2.94
   2 -42  -7    9.30    3.02
   2  42  -7   12.36    4.95
  -2  42   7    6.90    3.84
   2  42  -7    4.80    4.34
   2  42  -7    7.45    3.80
  -2  42   7    7.46    3.89
  -2  42   6    7.60    3.95
   2  42  -6   10.89    4.68
   2 -42  -6   10.74    3.18
  -2  42   6    5.28    4.31
   2  42  -6   11.11    4.07
   2  42  -6    7.96    3.10
   2  42  -5    4.59    5.26
   2  42  -5   -2.88    4.90
   2  42  -5   -1.62    4.19
  -2  42   5   -0.85    4.09
  -2  42   5    1.70    4.26
   2 -42  -5    0.82    3.20
   2  42  -4   35.72    5.76
   2  42  -4   34.58    5.51
   2  42  -4   33.60    4.63
  -2  42   4   46.44    4.68
   2 -42  -4   38.74    3.86
  -2  42   4   43.27    4.75
   2  42  -3   10.35    5.49
   2 -42  -3    8.17    3.43
  -2  42   3   18.75    4.34
   2  42  -2   28.05    5.74
   2  42  -2   36.91   15.53
  -2  42   2   24.37    4.45
   2 -42  -2   19.64    3.67
   2  42  -1    7.66    5.25
   2 -42  -1   10.67    3.56
   2  42  -1    7.78   10.60
   2  42  -1    6.61    4.27
   2  42  -1    7.52    5.61
   2  42   0  125.76    7.15
   2  42   0   93.35    5.97
   2  42   0  119.30    6.61
   2 -42   0  110.01    5.32
   2  42   0  104.46    7.92
   2  42   0  103.63    5.48
  -2  42   0  102.63    5.85
   2  42   1   26.47    5.30
  -2  42  -1   23.70    4.53
   2  42   1   24.90    5.54
   2  42   1   20.34    5.02
   2  42   1   29.62    6.03
   2  42   1   25.28    4.18
   2  42   2   99.49    6.09
  -2  42  -2   95.01    5.75
   2  42   2   89.48    5.62
   2  42   2   82.83    4.89
   2  42   2   84.34    6.18
   2  42   2   93.20    7.18
   2  42   3   28.97    8.01
   2  42   3   18.13    5.22
   2  42   3   18.00    4.77
   2  42   3   13.43    3.73
   2 -42   3   17.17    4.17
   2  42   3   17.80    4.26
  -2  42  -3   21.21    4.51
   2 -42   4   70.98    4.96
   2  42   4   71.26    5.27
   2  42   4   56.14   10.94
   2 -42   4   70.04    4.58
   2  42   4   67.27    4.67
  -2  42  -4   77.72    5.35
  -2  42  -5   13.74    4.33
   2 -42   5   14.79    3.57
   2  42   5   13.92    4.12
   2  42   5   18.47    3.82
   2 -42   5   17.87    4.24
   2 -42   6   85.26    4.67
   2  42   6   85.15    4.54
   2 -42   6   94.30    5.18
  -2  42  -6   86.58    5.20
   2 -42   7    1.48    3.04
   2  42   7    1.69    3.36
   2 -42   7    2.36    3.65
  -2  42  -7   -0.35    3.67
   2  42   8   63.31    3.90
   2 -42   8   67.98    4.53
   2 -42   8   67.93    4.02
   2  42   9    2.69    2.92
   2 -42   9    2.85    3.37
   2 -42   9    1.76    2.82
   2  42  10   43.70    3.10
   2 -42  10   40.70    3.17
   2  42  11    2.96    2.38
   2 -42  11    2.50    2.28
   2  42  12   47.94    2.58
   2  42  13    4.61    1.59
   2  44 -12    0.44    2.88
  -2  44  11    9.78    2.47
   2  44 -11    9.61    3.49
  -2  44  10    1.84    2.85
   2  44 -10    1.97    3.82
  -2  44   9   24.63    3.48
   2  44  -9   17.08    4.43
  -2  44   8    7.32    3.45
   2  44  -8    4.65    4.46
  -2  44   7    5.72    3.45
   2  44  -7   12.64    4.73
   2  44  -7    8.95    4.01
  -2  44   7   10.14    4.06
  -2  44   7   10.82    3.70
   2 -44  -7   12.59    2.87
   2  44  -7   13.34    3.55
   2  44  -6   10.45    4.97
   2  44  -6   13.48    4.42
  -2  44   6   18.53    4.18
  -2  44   6   13.17    3.86
   2 -44  -6   12.11    2.96
   2  44  -6    7.45    3.80
   2  44  -5   -1.12    5.03
   2  44  -5    4.19    4.63
  -2  44   5    5.10    4.12
  -2  44   5    4.63    3.84
   2 -44  -5    1.82    2.95
   2  44  -5    2.28    3.86
   2  44  -4   16.03    5.24
   2  44  -4   18.72    4.95
  -2  44   4   17.12    4.03
   2 -44  -4   20.45    3.38
  -2  44   4   13.79    4.21
   2  44  -4   19.33    4.17
   2 -44  -3   61.46    4.25
   2  44  -3   55.36    5.81
  -2  44   3   61.76    4.95
  -2  44   2    9.42    4.00
   2 -44  -2    6.07    3.36
   2  44  -2    6.16    5.27
   2  44  -1   35.02    5.67
   2 -44  -1   33.19    3.84
   2  44  -1   41.11    5.40
   2  44  -1   35.69    4.38
  -2  44   1   34.71    4.46
  -2  44   1   39.84    4.36
   2 -44   0   25.67    3.71
   2  44   0   25.34    5.15
   2  44   0   25.01    9.57
   2  44   0   23.35    4.17
   2  44   0   28.12    5.52
  -2  44   0   27.25    4.26
   2  44   1   90.24    5.83
   2  44   1   81.40    7.35
   2  44   1   75.88    4.72
   2  44   1   67.77    5.54
   2  44   1   77.38    6.36
  -2  44  -1   78.38    5.09
   2  44   2    7.68    4.59
   2  44   2    7.72    3.62
   2  44   2    5.80    5.08
   2  44   2    8.05    6.74
   2  44   2    4.81    4.68
  -2  44  -2    7.05    3.99
   2  44   3   84.16    9.57
   2  44   3   89.65    5.33
   2  44   3   70.11    4.38
  -2  44  -3   96.34    5.16
   2 -44   4   26.72    4.03
   2  44   4   29.33    4.34
   2 -44   4   27.39    3.59
   2  44   4   26.49    4.10
   2  44   4   19.38   12.15
  -2  44  -4   22.14    4.03
   2 -44   5   82.93    4.50
   2 -44   5   74.87    4.71
   2  44   5   71.42    4.37
  -2  44  -5   81.75    4.74
   2 -44   6   16.17    3.25
   2 -44   6   12.11    3.60
   2  44   6   13.81    3.43
  -2  44  -6   14.66    3.53
   2  44   7   60.70    3.81
   2 -44   7   58.79    3.80
   2 -44   7   67.95    4.29
   2  44   8    2.55    2.90
   2 -44   8   -0.34    2.66
   2 -44   8    0.99    3.13
   2  44   9   26.44    2.89
   2 -44   9   23.79    2.79
   2 -44   9   30.79    3.26
   2  44  10    0.73    2.36
   2 -44  10    2.87    2.64
   2 -44  10    2.42    2.23
   2 -44  11   25.15    2.56
   2  44  11   24.35    2.23
   2 -44  11   24.88    2.24
   2  46 -11    1.98    2.69
   2  46 -10   11.75    3.39
  -2  46  10   10.37    2.56
  -2  46   9    4.76    2.80
   2  46  -9    0.45    3.76
  -2  46   9    4.29    3.21
  -2  46   8   12.39    3.27
  -2  46   8   14.51    3.59
   2  46  -8   17.60    4.22
   2  46  -7    6.71    3.58
  -2  46   7    6.23    3.60
  -2  46   7    6.90    3.36
   2 -46  -7    8.57    2.55
   2  46  -7    9.71    4.28
  -2  46   6    4.44    3.51
   2  46  -6    7.79    4.47
   2  46  -6    3.40    3.84
  -2  46   6    8.00    3.69
  -2  46   6    4.10    3.45
   2 -46  -6    4.20    2.62
   2  46  -6    6.61    3.42
   2  46  -5    2.90    4.57
   2  46  -5   -3.02    4.30
  -2  46   5    0.07    3.67
  -2  46   5   -0.49    3.52
   2 -46  -5    1.80    2.77
   2  46  -5    0.64    3.61
   2  46  -4   30.17    4.75
  -2  46   4   33.20    4.13
   2  46  -4   31.66    5.04
   2 -46  -4   24.90    3.28
   2  46  -4   25.35    3.98
   2 -46  -3   12.03    3.13
   2  46  -3   11.51    4.86
  -2  46   3    9.99    3.81
  -2  46   2   53.71    4.52
   2  46  -2   61.16    5.54
   2 -46  -2   65.59    4.10
   2 -46  -1   11.10    3.28
   2  46  -1    8.42    4.72
   2  46  -1   11.31    3.88
  -2  46   1   15.71    3.79
  -2  46   1   10.72    3.69
   2  46  -1    8.06    5.03
   2  46   0   30.78   12.63
   2  46   0   34.06    4.91
   2  46   0   23.48    3.93
  -2  46   0   23.88    3.95
  -2  46   0   24.23    3.82
   2  46   0   30.19    5.33
   2  46   1   23.63    4.63
   2  46   1   17.34    3.69
  -2  46  -1   22.82    3.83
   2  46   1   28.07    9.15
   2  46   1   14.48    6.01
   2  46   2   59.63    8.17
   2  46   2   65.37    4.17
   2  46   2   78.64    7.08
  -2  46  -2   74.68    4.61
  -2  46  -3   -1.53    3.42
   2 -46   3    1.17    3.02
   2  46   3    4.16    5.02
   2  46   3   -6.86   10.71
   2  46   3    2.54    3.98
   2 -46   4   79.37    4.28
   2  46   4   77.72    4.96
   2  46   4   81.30    4.74
  -2  46  -4   79.82    4.44
   2 -46   5   16.94    3.10
   2  46   5   16.46    3.76
  -2  46  -5   12.39    3.23
   2  46   6   43.32    3.72
   2 -46   6   46.43    3.46
   2 -46   7    6.78    2.70
   2  46   7    4.37    3.04
   2 -46   7    5.91    3.00
   2 -46   8   19.89    2.64
   2 -46   8   21.35    2.99
   2  46   8   19.17    2.84
   2 -46   9    0.56    2.46
   2  46   9    1.77    2.41
   2 -46   9    2.17    2.17
   2 -46  10   19.76    2.35
   2  46  10   18.83    2.23
   2 -46  10   18.39    2.13
  -2  48  10   -0.55    1.98
   2  48  -9    4.08    3.09
  -2  48   9    4.13    2.36
  -2  48   8    6.82    2.67
   2  48  -8    2.13    3.39
  -2  48   8    6.72    2.91
  -2  48   7   11.62    3.01
  -2  48   7   11.21    3.21
   2  48  -7    8.61    3.83
   2  48  -6    5.80    3.44
   2  48  -6    3.27    3.01
  -2  48   6    8.73    3.24
  -2  48   6    3.56    3.12
   2 -48  -6    4.99    2.38
  -2  48   6    4.44    3.03
   2  48  -6    2.55    3.94
   2  48  -5   21.22    3.97
   2  48  -5   17.13    3.39
  -2  48   5   24.44    3.57
  -2  48   5   19.10    3.47
   2 -48  -5   23.79    2.80
  -2  48   5   20.56    3.62
   2  48  -5   21.22    4.37
   2  48  -4   -0.34    3.39
   2  48  -4   -2.44    3.98
  -2  48   4    4.00    3.36
   2 -48  -4    0.46    2.61
   2  48  -4   -1.55    4.36
  -2  48   3   38.18    3.85
   2  48  -3   40.87    4.73
   2 -48  -3   35.51    3.22
  -2  48   2   17.00    3.52
  -2  48   2   21.31    3.61
   2 -48  -2   20.66    3.14
   2  48  -2   22.30    4.61
   2  48  -1   47.47    4.74
   2  48  -1   45.48    3.89
  -2  48   1   41.23    3.85
  -2  48   1   46.25    3.94
   2 -48  -1   47.33    3.59
   2  48  -1   52.18    5.18
   2  48   0    3.66    3.40
  -2  48   0    8.08    3.17
  -2  48   0    2.42    3.31
   2  48   0   10.67    5.60
   2  48   0    7.79    4.11
   2  48   1   26.03    3.49
  -2  48  -1   27.54    3.56
  -2  48  -1   27.91    3.35
   2  48   1   21.52   11.93
   2  48   1   29.55    7.20
  -2  48  -2    8.68    3.21
   2  48   2    7.22    3.80
   2  48   2    4.36    9.21
   2  48   2   13.85    9.41
   2 -48   3   77.41    3.98
   2  48   3   73.77    4.45
   2  48   3   86.18    7.27
   2  48   4    4.94    5.15
   2 -48   4   -0.31    2.72
   2  48   5   46.58    4.56
   2 -48   5   51.01    3.32
   2  48   6   13.08    3.74
   2 -48   6   11.92    2.61
   2  48   7    4.40    3.17
   2 -48   7    5.34    2.33
   2  48   8    6.83    2.83
   2 -48   8    5.26    2.05
   2  48   9   26.27    2.60
   2 -48   9   25.21    2.11
  -2  50   8    3.29    2.15
   2  50  -7    1.22    2.97
  -2  50   7    1.53    2.39
  -2  50   7    1.70    2.43
   2 -50  -6   18.31    2.15
  -2  50   6   13.30    2.82
  -2  50   6   13.95    2.80
   2  50  -6   15.71    3.42
  -2  50   5    0.67    2.83
   2  50  -5    6.03    3.46
   2  50  -5   -0.33    2.77
  -2  50   5    3.43    2.82
   2 -50  -5    4.27    2.16
  -2  50   4   12.77    3.35
   2  50  -4   18.00    3.63
  -2  50   4   17.95    3.08
   2 -50  -4   20.55    2.50
   2  50  -4   15.98    3.74
  -2  50   3    2.80    2.86
   2  50  -3    0.32    3.83
  -2  50   3    2.22    2.98
   2 -50  -3    3.74    2.43
  -2  50   2   33.72    3.31
   2  50  -2   29.59    4.53
   2 -50  -2   37.82    3.02
   2  50  -2   38.92    4.04
  -2  50   2   34.02    3.40
   2  50  -1    1.65    3.16
  -2  50   1   11.15    3.09
   2  50  -1   12.12    5.18
   2  50   0    2.38    3.19
  -2  50   0   29.59    3.23
   2  50   1    0.55    2.83
  -2  50  -1    0.44    2.82
   2  50   1   -1.05    3.50
  -2  50  -2   40.56    3.25
   2  50   2   49.04    3.82
   2 -50   3    2.31    2.45
   2  50   3  -13.28    9.42
   2 -50   4   55.73    3.21
   2  50   4   61.25    7.80
   2 -50   5    4.71    2.25
   2  50   5   -0.51    6.14
   2 -50   6    3.17    2.09
   2  50   6    4.97    5.18
   2 -50   7    7.56    1.91
   2  50   7    3.69    4.35
   2 -50   8   14.59    1.70
   2  52  -5    6.16    2.59
   2 -52  -5    8.13    1.75
   2  52  -4    0.31    2.80
   2 -52  -4   -0.54    1.86
  -2  52   4   -0.49    2.49
  -2  52   3   14.42    2.63
  -2  52   3   13.88    2.97
   2  52  -2    2.00    3.06
  -2  52   2    3.33    2.50
   2  52  -1   27.41    3.32
  -2  52   1   25.97    2.76
   2  52   0    1.27    2.55
  -2  52   0    8.22    2.52
   2  52   0    5.24    3.01
   2  52   1   29.77    3.15
   2 -52   2    1.40    2.08
   2 -52   3   50.10    2.81
   2 -52   4    0.27    1.93
   2 -52   5    4.23    1.81
   2 -52   6    2.10    1.54
   2 -54  -3    0.55    1.48
  -2  54   3    0.34    1.82
  -2  54   2   11.62    1.97
   2  54  -2   10.91    2.37
  -2  54   2    9.81    2.36
   2 -54  -2   10.68    1.75
  -2  54   1    1.95    2.47
   2 -54   2   21.84    1.88
   2 -54   3    1.56    1.48
  -3  -1  19   -0.21    1.85
  -3   1  19    0.12    1.79
  -3  -1  19    0.51    1.77
   3  -1 -18    6.59    5.67
   3   1 -18    0.03    5.65
  -3  -1  18    0.23    2.70
  -3   1  18    0.20    2.52
   3   1 -18    0.38    2.42
   3  -1 -18   -3.29    2.35
   3  -1 -17    1.07    6.45
   3   1 -17    1.20    6.47
  -3  -1  17   -0.09    3.30
  -3   1  17    0.89    3.11
   3  -1 -17   -3.27    2.96
   3   1 -17    0.91    2.97
   3   1 -16    7.35    6.78
   3  -1 -16    0.52    6.67
  -3   1  16    0.36    3.85
  -3  -1  16   -0.07    3.95
   3   1 -16   -0.76    3.41
   3  -1 -16    0.89    3.37
   3  -1 -15    4.21    3.72
   3   1 -15    4.92    3.75
  -3   1  15    0.49    4.49
   3   1 -15   10.51    7.44
   3  -1 -15   -3.44    7.27
   3  -1 -15    8.91    4.43
   3   1 -14    5.36    7.43
   3  -1 -14   -0.26    7.41
   3   1 -14   -2.22    4.79
   3  -1 -14    2.55    5.08
   3  -1 -14    1.84    3.87
   3   1 -14   -0.76    3.91
   3  -1 -13    2.96    7.59
   3   1 -13    8.27    7.63
   3   1 -13   -3.78    5.36
   3  -1 -13   -1.57    5.49
   3   1 -13    4.51    4.06
   3  -1 -12   -1.25    8.44
   3  -1 -12   -1.88    5.80
   3   1 -12    9.52    5.66
   3  -1 -12    3.20    7.47
   3   1 -12    1.70    7.42
   3  -1 -11    3.06    8.96
   3  -1 -11    6.05    7.47
   3   1 -11    7.96    7.54
   3   1 -11    5.93    5.92
   3  -1 -10   13.49    8.92
   3   1 -10    0.80    4.17
   3  -1 -10   14.23   12.71
   3   1 -10   13.69    5.99
   3  -1 -10   11.78    7.61
   3   1  -9   34.19    8.88
   3  -1  -9   55.93   13.98
   3   1  -9   70.95   14.83
   3   1  -9   52.00    4.68
   3  -1  -9   57.74    4.66
   3  -1  -9  103.75   10.62
   3  -1  -9  112.29    8.29
   3  -1  -8   60.78   10.23
   3   1  -8   56.63    8.62
   3  -1  -8  137.50   15.52
   3   1  -8  119.83   16.38
   3   1  -8  103.25    5.20
   3  -1  -8   96.96    5.12
   3  -1  -8  195.24   11.84
   3  -1  -8  187.89    9.12
   3   1  -7   24.80    6.47
   3  -1  -7   26.40    8.13
   3  -1  -7   24.49   14.41
   3   1  -7    6.59   14.80
   3   1  -7   33.45    3.83
   3  -1  -7   36.50    3.79
   3  -1  -7   61.73    8.95
   3  -1  -7   65.46    7.57
   3  -1  -6    4.34    3.15
   3   1  -6    3.54    3.22
   3   1  -6    3.91    5.14
   3  -1  -6    2.67    6.56
   3  -1  -6    9.55    7.88
   3  -1  -6   11.08    6.97
   3  -1  -6   -2.82   13.11
   3   1  -6   -8.53   13.72
   3  -1  -5   23.61    4.45
   3   1  -5   22.86    4.67
   3   1  -5   43.69    5.64
   3   1  -5   44.57   12.36
   3  -1  -5   36.17   11.98
   3   1  -5   37.21    5.13
   3  -1  -5   28.50    6.25
   3   1  -5   28.92    3.28
   3  -1  -5   32.83    3.17
   3  -1  -4   69.14    4.09
   3   1  -4   70.69    4.06
   3   1  -4   50.46    6.98
   3  -1  -4   71.39   10.08
   3   1  -4   65.49   10.29
   3  -1  -4   99.28    9.35
   3   1  -4   85.29    5.42
   3  -1  -4   61.24    6.22
   3  -1  -3  152.55    5.45
   3   1  -3  144.13    5.38
   3   1  -3   61.58   24.71
   3  -1  -3   63.02   20.68
   3  -1  -3  125.27    9.50
   3   1  -3  128.52   12.33
   3  -1  -3  151.79    9.62
   3   1  -3  162.87    7.69
   3  -1  -3  173.54    7.72
   3   1  -3  137.15    8.64
   3  -1  -3  154.12    8.59
   3  -1  -3  226.93   10.93
   3  -1  -2  138.20    9.64
   3   1  -2  109.27    4.60
   3  -1  -2  111.11    4.62
   3  -1  -2  106.30    6.69
   3   1  -2  137.00    6.74
   3  -1  -2  128.14    6.63
   3  -1  -2  109.41    6.28
   3   1  -2  111.70    6.37
   3   1  -1   22.60    3.16
   3  -1  -1   22.41    3.25
   3  -1  -1   23.62    3.96
   3  -1  -1   33.21    7.97
   3  -1  -1   20.40    3.93
   3   1  -1   21.51    3.91
   3  -1  -1   24.45    4.88
   3  -1  -1   19.17    2.85
   3  -1   0    4.88    2.69
   3   1   0    3.88    2.60
   3   1   0    6.01    3.90
   3  -1   0    3.15    4.76
   3  -1   0    4.97    2.99
   3  -1   0    4.20    7.61
   3   1   0    6.98    3.01
   3  -1   0    8.79    3.11
   3  -1   0    8.89    3.49
   3   1   0   11.74   14.60
   3  -1   0   12.11   15.56
   3  -1   1   23.25    3.60
   3   1   1   20.56    3.42
   3  -1   1   33.10    8.06
   3  -1   1   26.11    3.15
   3   1   1   25.88    4.41
   3  -1   1   29.26    5.55
   3   1   1   27.16    3.65
   3  -1   1   27.17    3.73
   3  -1   1   29.37    3.31
   3   1   1   23.22    3.23
   3  -1   1   26.72   13.90
   3   1   1   32.37   11.85
   3  -1   2   13.91    2.76
   3  -1   2   16.42   11.54
   3   1   2   20.65    9.17
   3   1   2   18.43    3.20
   3  -1   2   17.13    3.20
   3  -1   2   10.74   11.13
   3   1   2   15.73   10.34
   3  -1   2   12.44    3.64
   3   1   2   13.69    3.57
   3  -1   2   12.17    2.60
   3  -1   3  166.48    5.51
   3   1   3  155.62    7.64
   3  -1   3  162.98    5.69
   3  -1   3  172.54    7.99
   3  -1   3  198.17   11.25
   3   1   3  191.88    9.31
   3   1   3  215.86   12.50
   3  -1   3  197.31   12.40
   3   1   3  177.32    5.70
  -3  -1  -3  163.25    8.93
  -3   1  -3  177.47    9.27
  -3  -1  -4  140.04    8.32
  -3   1  -4  131.17    8.34
   3  -1   4  135.45    9.44
   3  -1   4  129.50    7.21
   3   1   4  121.41    7.05
   3  -1   4  118.56    4.79
   3  -1   4  125.54    4.77
   3  -1   5  147.06    4.36
   3  -1   5  140.59    8.45
   3  -1   5   -0.08    1.71
   3   1   5   -2.42    2.16
   3  -1   5  137.24    7.36
   3  -1   5  137.22    4.33
  -3  -1  -5  147.13    8.17
  -3   1  -5  149.17    8.35
  -3   1  -6  126.26    8.21
  -3  -1  -6  136.59    8.15
   3   1   6  144.39   13.73
   3  -1   6  149.01   14.69
   3  -1   6  127.44    4.57
   3  -1   6  121.22    7.46
   3  -1   6  120.97    4.33
   3   1   6  126.41    4.10
  -3   1  -7  192.86   10.25
  -3  -1  -7  191.47   10.00
   3   1   7  224.89   15.97
   3  -1   7  220.80   16.07
   3  -1   7  186.45    6.40
   3   1   7  189.12    6.02
   3  -1   7  182.30    5.84
  -3   1  -8  197.83   10.75
  -3  -1  -8  204.93   10.66
   3   1   8  242.56   17.87
   3  -1   8  203.15   17.05
   3  -1   8  260.92   12.38
   3  -1   8  188.86    6.64
   3  -1   8  193.70    6.21
   3   1   8  202.17    6.34
  -3  -1  -9  125.71    8.97
  -3   1  -9  141.38    9.55
   3  -1   9  156.77   10.88
   3  -1   9  155.50   17.13
   3   1   9  126.23   17.02
   3  -1   9  131.46    5.58
   3  -1   9  126.13    5.03
   3   1   9  129.08    5.19
   3  -1  10   51.30    3.76
   3  -1  10   67.00    8.90
   3   1  10   54.77    3.98
  -3   1 -10   51.94    7.41
  -3  -1 -10   56.28    7.23
   3  -1  10   52.32    4.11
   3  -1  10   49.53    8.75
   3  -1  10   33.35   15.66
   3   1  10   62.82   17.32
   3   1  11    8.21    3.30
   3  -1  11   11.17    3.19
   3  -1  11   27.64   13.97
   3   1  11   12.79   16.42
   3  -1  11    8.06    3.34
   3  -1  11    9.30    7.48
  -3   1 -11   13.09    6.14
   3  -1  12    7.32    3.20
   3  -1  12   14.32    7.44
   3  -1  12   -2.96   11.77
   3   1  12    6.00   14.92
   3   1  12    5.67    3.23
   3  -1  12    5.80    3.01
   3  -1  13    6.92    8.38
   3   1  13   15.49   11.42
   3  -1  13   18.06    3.47
   3   1  14    5.94    8.41
   3  -1  14   12.95    3.22
   3   1  15    1.08    7.21
   3  -1  15    8.27    2.92
  -3  -1 -16  133.52   36.79
   3  -1  16    3.38    2.47
  -3  -1 -17   48.96   26.76
   3  -1  17    1.93    2.11
  -3  -1 -18    8.17   13.95
   3  -1  18    0.19    1.67
  -3  -3  19    1.63    1.74
  -3   3  19    0.24    1.70
  -3  -3  19    0.14    1.88
   3   3 -19   -0.64    1.83
   3   3 -18   -0.32    2.45
  -3  -3  18    0.36    2.74
  -3   3  18    0.15    2.47
   3  -3 -18   -3.66    5.58
   3   3 -17    0.31    3.03
   3  -3 -17    3.11    2.83
  -3  -3  17   -0.09    3.54
  -3   3  17   -0.23    2.97
   3  -3 -17    0.12    6.34
   3   3 -16    1.35    3.49
   3  -3 -16    1.08    3.33
   3  -3 -16    6.93    6.86
  -3  -3  16    0.33    4.18
  -3   3  16   -0.35    3.61
   3  -3 -15   -0.99    4.53
   3  -3 -15   -2.17    3.62
   3   3 -15    4.24    3.86
   3  -3 -15    0.04    7.27
  -3   3  15   -0.32    4.08
   3  -3 -14    8.33    5.26
   3   3 -14   -0.88    4.03
   3  -3 -14    2.75    7.35
   3   3 -14   -1.56    4.59
   3  -3 -13    5.12    7.59
   3   3 -13   -1.00    4.16
   3   3 -13    1.03    5.19
   3  -3 -13   -1.01    5.55
   3   3 -12    6.33    4.27
   3   3 -12    6.17    5.57
   3  -3 -12    9.74    7.64
   3  -3 -12   19.71    8.75
   3   3 -11    6.44    4.27
   3  -3 -11    5.98    9.03
   3   3 -11   10.28    5.83
   3  -3 -11    5.72    7.68
   3   3 -10   34.46    9.26
   3   3 -10    4.70    4.79
   3  -3 -10   89.40   10.95
   3  -3 -10   90.72    8.37
   3   3 -10   50.65    7.16
   3   3  -9   15.37    7.88
   3   3  -9    2.31    4.35
   3  -3  -9   53.11    9.59
   3   3  -9   48.98   15.07
   3   3  -9   26.59    6.38
   3  -3  -9   58.02    7.74
   3   3  -8    5.62    6.31
   3  -3  -8   10.84    3.61
   3   3  -8    8.27    3.85
   3  -3  -8   26.42    8.50
   3   3  -8   12.96    5.59
   3  -3  -8    4.43    7.21
   3   3  -7   47.17    5.67
   3  -3  -7   47.06    9.28
   3   3  -7   69.82    6.89
   3  -3  -7  110.67    9.96
   3  -3  -7  126.01    8.07
   3   3  -7   61.16    4.32
   3  -3  -7   63.89    4.12
   3   3  -6   39.14    5.10
   3  -3  -6   41.80    8.41
   3   3  -6   45.40    6.03
   3   3  -6   43.59    3.78
   3  -3  -6   43.05    3.50
   3   3  -5    4.71    4.11
   3  -3  -5   23.29    7.22
   3   3  -5   10.53    3.12
   3  -3  -5   19.28    7.96
   3   3  -5   33.53   13.00
   3   3  -5   10.99    5.08
   3  -3  -4   78.53    9.02
   3   3  -4   44.07    3.59
   3   3  -4   37.29   10.57
   3  -3  -4   34.82    4.69
   3   3  -4   29.50    8.79
   3   3  -4   33.65    3.30
   3   3  -4   47.51    4.42
   3  -3  -4   53.00    7.11
   3   3  -4   71.45   22.94
   3  -3  -3   63.74    6.85
   3   3  -3   51.51   14.66
   3  -3  -3   58.55    8.84
   3   3  -3   62.18    3.82
   3   3  -3   52.17    8.02
   3  -3  -2  141.28    9.55
   3   3  -2   90.56    4.35
   3   3  -2  106.05    5.31
   3  -3  -2   93.70    9.77
   3   3  -2  117.92   17.83
   3  -3  -2  100.59    6.66
   3   3  -2  113.39    6.30
   3   3  -2  117.01   22.48
   3   3  -2   99.93    6.49
   3   3  -1  129.95    5.91
   3  -3  -1  134.33    7.86
   3  -3  -1  118.82    5.28
   3   3  -1  118.76    4.65
   3   3  -1   95.18   13.08
   3  -3  -1  160.76    9.90
   3  -3  -1  131.11   13.78
   3  -3  -1  111.87    5.46
   3  -3   0   45.39    4.12
   3  -3   0   49.24    3.50
   3  -3   0   59.78   15.28
   3  -3   0   71.03    8.52
   3   3   0   50.23    3.52
   3   3   0   57.56    4.18
   3  -3   0   44.40    6.84
   3   3   1   28.15    3.86
   3  -3   1    9.70    6.76
   3  -3   1   32.14    8.06
   3  -3   1   24.37    3.82
   3  -3   1   32.22   15.11
   3   3   1   18.79    9.61
   3  -3   1   23.34    3.09
   3   3   1   20.64    3.08
   3   3   1   21.29    3.15
   3   3   2  125.50    5.15
   3   3   2  136.73    5.70
   3  -3   2  105.22    8.98
   3   3   2  108.69    4.36
   3  -3   2  112.55    4.42
   3   3   2  115.66    8.44
   3  -3   2  129.55   14.54
   3  -3   2  112.26    6.38
   3   3   2  101.17    4.46
   3  -3   2  114.12    4.52
   3   3   2  111.79    4.56
   3   3   2  134.26   10.33
   3  -3   2  135.69   10.86
   3  -3   3   31.18   12.30
   3   3   3   25.68    3.29
   3  -3   3   19.68    4.43
   3  -3   3   18.25    2.77
   3   3   3   21.84    2.87
   3   3   3   35.97    9.35
   3  -3   3   23.24   11.32
  -3  -3  -3   27.78    5.59
  -3   3  -3   28.92    6.16
   3   3   3   25.09    2.93
   3  -3   3   20.50    2.94
   3   3   4  185.98    4.83
   3  -3   4  178.19    4.74
   3  -3   4  190.62    7.98
   3  -3   4  235.36   12.76
   3   3   4  235.78   10.66
   3  -3   4  219.13   12.05
  -3  -3  -4  181.51    8.43
  -3   3  -4  195.49    9.20
   3  -3   4  197.45    4.73
   3   3   4  189.12    4.64
   3  -3   5   72.25   10.35
  -3  -3  -5   83.52    6.95
  -3   3  -5   79.09    7.47
   3  -3   5   77.67    3.92
   3  -3   5   70.06    3.75
   3  -3   5   74.03    6.18
   3  -3   6  206.13    6.52
   3  -3   6  189.94    9.56
   3  -3   6  185.38    6.39
   3  -3   6  226.21   15.19
   3   3   6  236.80   13.67
   3  -3   6  194.08   11.29
  -3   3  -6  204.02   10.39
  -3  -3  -6  193.81    9.66
   3   3   6  197.19    6.16
   3  -3   7  145.90    8.37
   3  -3   7  145.08    4.68
   3  -3   7  155.13   14.25
   3   3   7  150.36   13.80
   3  -3   7  136.51   10.18
  -3   3  -7  153.82    9.01
  -3  -3  -7  148.32    8.39
   3   3   7  149.22    4.53
   3  -3   8  129.84    9.91
   3   3   8  111.72   15.87
   3  -3   8  108.73    4.96
   3  -3   8   94.18   10.36
  -3   3  -8  102.03    8.73
  -3  -3  -8  107.08    8.13
   3  -3   8  106.66    4.35
   3   3   8  112.87    4.85
   3  -3   9  124.07    4.84
   3  -3   9  169.74   10.98
   3   3   9  137.05    5.38
  -3   3  -9  140.30    5.62
   3  -3   9  132.31    5.50
   3  -3   9   93.67   11.34
  -3  -3  -9  137.36    8.99
  -3   3  -9  139.48    9.65
   3   3   9  172.74   17.82
   3  -3   9  148.38   14.80
   3  -3  10   71.18   13.29
   3   3  10   60.24   17.98
   3   3  10   74.49    4.43
  -3   3 -10   75.62    8.27
  -3   3 -10   76.84    4.50
   3  -3  10   65.70    3.85
   3  -3  10   77.69    4.61
   3   3  10   82.44    9.40
   3  -3  10   95.25    9.57
   3   3  11   20.86    7.63
   3  -3  11   27.37    7.82
   3  -3  11   14.16   10.26
   3   3  11    3.80   17.96
  -3   3 -11   22.92    6.62
   3   3  11   17.38    3.51
   3  -3  11   17.15    2.97
  -3   3 -11   21.44    3.60
   3  -3  11   16.81    3.41
   3   3  12   20.75    7.56
   3  -3  12   15.10    7.56
   3  -3  12   -0.64    7.64
   3   3  12   31.78   17.21
  -3   3 -12   15.84    3.54
   3   3  12   12.81    3.45
  -3   3 -12    8.27    6.50
   3  -3  12   13.61    3.46
   3   3  13    4.59    3.15
   3   3  13   -4.16   14.74
   3  -3  13    3.51    3.12
  -3   3 -13    1.65    3.26
   3  -3  14    8.70    3.84
   3   3  14    8.41   10.61
   3  -3  14   15.90    3.26
  -3   3 -14    9.28    3.37
   3  -3  15    8.42    2.84
   3   3  15   11.61    8.77
  -3  -3 -16  145.73   35.15
   3  -3  16    8.15    2.58
  -3  -3 -17   29.76   25.87
   3  -3  17    1.39    2.10
  -3  -3 -18    5.60   12.98
   3   3  18    6.70    1.73
   3  -3  18    7.48    1.80
  -3  -5  19    1.94    1.63
  -3   5  19   -1.12    1.60
   3   5 -19    1.46    1.83
  -3   5  19    0.49    1.61
  -3  -5  19    0.09    1.90
  -3  -5  18   -1.12    3.24
  -3   5  18    1.23    3.21
  -3   5  18   -0.18    2.28
  -3  -5  18    0.02    2.77
   3   5 -18   -1.04    2.37
   3  -5 -17    5.71    6.15
   3   5 -17    0.86    3.00
  -3  -5  17    0.25    3.52
  -3   5  17    0.08    2.95
   3  -5 -16   -0.74    6.75
  -3   5  16    0.40    3.42
   3   5 -16   -1.38    3.46
   3  -5 -16    1.76    3.22
   3  -5 -16    5.25    3.81
  -3   5  15    0.19    3.95
   3  -5 -15    6.87    7.17
   3  -5 -15    0.67    3.52
   3   5 -15    2.38    3.78
   3  -5 -15   -0.47    4.68
   3   5 -14    2.39    4.25
  -3   5  14    3.38    4.33
   3  -5 -14   -1.68    7.28
   3   5 -14    0.56    4.02
   3  -5 -14    6.23    5.41
   3   5 -13    1.75    4.23
   3   5 -13    4.79    5.07
   3  -5 -13   10.47    7.58
   3   5 -12    5.83    5.44
   3   5 -12   -8.67    7.89
   3  -5 -12    4.45    7.74
   3   5 -12    8.87    8.89
   3  -5 -12   10.31    8.76
   3   5 -12    0.74    4.29
   3   5 -11   59.47    7.27
[truncated: 372,412 more chars]
