# Supplementary material for: A Diazo Linker Ligand Promotes Flexibility and Induced Fit Binding in a Microporous Copper Coordination Network
Source: Angew Chem Int Ed Engl. 2025 Jun 10;64(31):e202507757. doi: 10.1002/anie.202507757 (PMC12304801; doi:10.1002/anie.202507757)
Supplement: Supplementary file 2 — Supporting Information [file ANIE-64-e202507757-s001.zip › X-kdd-3-Cu-PX.cif]

data_p20250427e3_auto
_audit_creation_date               2025-04-28
_audit_creation_method
;
Olex2 1.3
(compiled 2020.11.12 svn.r5f609507 for OlexSys, GUI svn.r6408)
;
_shelxl_version_number             2013-2
_audit_contact_author_address      ?
_audit_contact_author_email        ?
_audit_contact_author_name         ''
_audit_contact_author_phone        ?
_publ_contact_author_id_orcid      ?
_publ_section_references
;
Bourhis, L.J., Dolomanov, O.V., Gildea, R.J., Howard, J.A.K., Puschmann, H.
 (2015). Acta Cryst. A71, 59-75.

Dolomanov, O.V., Bourhis, L.J., Gildea, R.J, Howard, J.A.K. & Puschmann, H.
 (2009), J. Appl. Cryst. 42, 339-341.

Sheldrick, G.M. (2015). Acta Cryst. C71, 3-8.
;
_chemical_name_common              ?
_chemical_name_systematic          X-kdd-3-Cu-PX
_chemical_formula_moiety           'C28 H16 Cu N2 O4'
_chemical_formula_sum              'C28 H16 Cu N2 O4'
_chemical_formula_weight           507.97
_chemical_absolute_configuration   ?
_chemical_melting_point            ?
loop_
  _atom_type_symbol
  _atom_type_description
  _atom_type_scat_dispersion_real
  _atom_type_scat_dispersion_imag
  _atom_type_scat_source
 'C' 'C' 0.0181 0.0091 'International Tables Vol C Tables 4.2.6.8 and 6.1.1.4'
 'H' 'H' 0.0000 0.0000 'International Tables Vol C Tables 4.2.6.8 and 6.1.1.4'
 'Cu' 'Cu' -1.9646 0.5888
 'International Tables Vol C Tables 4.2.6.8 and 6.1.1.4'
 'N' 'N' 0.0311 0.0180 'International Tables Vol C Tables 4.2.6.8 and 6.1.1.4'
 'O' 'O' 0.0492 0.0322 'International Tables Vol C Tables 4.2.6.8 and 6.1.1.4'

_shelx_space_group_comment
;
The symmetry employed for this shelxl refinement is uniquely defined
by the following loop, which should always be used as a source of
symmetry information in preference to the above space-group names.
They are only intended as comments.
;
_space_group_crystal_system        'monoclinic'
_space_group_IT_number             9
_space_group_name_H-M_alt          'C 1 c 1'
_space_group_name_Hall             'C -2yc'
loop_
  _space_group_symop_operation_xyz
 'x, y, z'
 'x, -y, z+1/2'
 'x+1/2, y+1/2, z'
 'x+1/2, -y+1/2, z+1/2'

_cell_length_a                     4.8281(4)
_cell_length_b                     45.517(2)
_cell_length_c                     18.2241(12)
_cell_angle_alpha                  90
_cell_angle_beta                   92.156(7)
_cell_angle_gamma                  90
_cell_volume                       4002.1(5)
_cell_formula_units_Z              4
_cell_measurement_reflns_used      8574
_cell_measurement_temperature      115(20)
_cell_measurement_theta_max        76.1990
_cell_measurement_theta_min        1.9370
_shelx_estimated_absorpt_T_max     0.927
_shelx_estimated_absorpt_T_min     0.911
_exptl_absorpt_coefficient_mu      0.955
_exptl_absorpt_correction_T_max    1.00000
_exptl_absorpt_correction_T_min    0.58396
_exptl_absorpt_correction_type     multi-scan
_exptl_absorpt_process_details
;
CrysAlisPro 1.171.42.99a (Rigaku Oxford Diffraction, 2023)
Empirical absorption correction using spherical harmonics,
implemented in SCALE3 ABSPACK scaling algorithm.
;
_exptl_crystal_colour              'clear bluish colourless'
_exptl_crystal_colour_lustre       clear
_exptl_crystal_colour_modifier     bluish
_exptl_crystal_colour_primary      colourless
_exptl_crystal_density_diffrn      0.843
_exptl_crystal_density_meas        ?
_exptl_crystal_density_method      ?
_exptl_crystal_description         block
_exptl_crystal_F_000               1036
_exptl_crystal_size_max            0.1
_exptl_crystal_size_mid            0.08
_exptl_crystal_size_min            0.08
_exptl_special_details
;
 ?
;
_exptl_transmission_factor_max     ?
_exptl_transmission_factor_min     ?
_diffrn_reflns_av_R_equivalents    0.0715
_diffrn_reflns_av_unetI/netI       0.0450
_diffrn_reflns_Laue_measured_fraction_full  0.999
_diffrn_reflns_Laue_measured_fraction_max  0.909
_diffrn_reflns_limit_h_max         6
_diffrn_reflns_limit_h_min         -5
_diffrn_reflns_limit_k_max         53
_diffrn_reflns_limit_k_min         -56
_diffrn_reflns_limit_l_max         22
_diffrn_reflns_limit_l_min         -21
_diffrn_reflns_number              20602
_diffrn_reflns_point_group_measured_fraction_full  0.811
_diffrn_reflns_point_group_measured_fraction_max  0.719
_diffrn_reflns_theta_full          67.684
_diffrn_reflns_theta_max           85.030
_diffrn_reflns_theta_min           1.941
_diffrn_ambient_environment        N~2~
_diffrn_ambient_temperature        115(20)
_diffrn_detector                   'Hybrid Pixel Array Detector'
_diffrn_detector_area_resol_mean   10.0000
_diffrn_detector_type              HyPix
_diffrn_measured_fraction_theta_full  0.999
_diffrn_measured_fraction_theta_max  0.909
_diffrn_measurement_details
;
List of Runs (angles in degrees, time in seconds):

  # Type    Start    End  Width  t~exp~   \w     \q     \k     \f   Frames
--------------------------------------------------------------------------
  1  \w    -51.00 -18.00   0.50    0.36    --  -46.51  64.00  37.00   66
  2  \w    -15.00  19.00   0.50    0.36    --  -46.51  64.00  37.00   68
  3  \w   -116.00 -29.00   0.50    0.36    --  -46.51 -64.00 -98.00  174
  4  \w     31.00 116.00   0.50    0.36    --   46.51  64.00  37.00  170
  5  \w   -131.00 -88.00   0.50    1.43    -- -104.50 -64.00 -98.00   86
  6  \w    -61.00 -33.00   0.50    1.43    -- -104.50  64.00  37.00   56
  7  \w     89.00 164.00   0.50    1.43    --  105.43  64.00  37.00  150
  8  \w     42.00  74.00   0.50    1.43    --  105.43 -64.00 -98.00   64
  9  \w    -22.00  29.00   0.50    0.36    --  -46.51  19.00  30.00  102
 10  \w    -22.00   9.00   0.50    0.36    --   46.51 -19.00  90.00   62
 11  \w    -19.00   7.00   0.50    0.36    --   46.51 -64.00 -98.00   52
 12  \w     21.00  92.00   0.50    0.36    --   46.51-125.00 150.00  142
 13  \w     25.00  73.00   0.50    0.36    --   46.51-125.00 -60.00   96
 14  \w     60.00  85.00   0.50    0.36    --   46.51-125.00  90.00   50
 15  \w   -131.00 -97.00   0.50    1.43    -- -104.50 154.00 -51.61   68
 16  \w    -68.00 -43.00   0.50    1.43    -- -104.50  61.00 -90.00   50
 17  \w   -174.00 -84.00   0.50    1.43    -- -104.50 -95.00 150.00  180
 18  \w   -106.00 -35.00   0.50    1.43    -- -104.50 125.00  60.00  142
 19  \w   -123.00 -88.00   0.50    1.43    -- -104.50 140.00-126.11   70
 20  \w    -74.00 -39.00   0.50    1.43    -- -104.50 154.00 -51.61   70
 21  \w   -111.00 -41.00   0.50    1.43    -- -104.50 125.00  30.00  140
 22  \w   -170.00-144.00   0.50    1.43    -- -104.50 -45.00 150.00   52
 23  \w   -139.00 -94.00   0.50    1.43    -- -104.50 -45.00 150.00   90
 24  \w   -171.00-114.00   0.50    1.43    -- -104.50 -45.00-150.00  114
 25  \w     36.00  84.00   0.50    1.43    --  105.43 -95.00   0.00   96
 26  \w     78.00 105.00   0.50    1.43    --  105.43 -95.00 -60.00   54
 27  \w     72.00 103.00   0.50    1.43    --  105.43-125.00-150.00   62
 28  \w     45.00  72.00   0.50    1.43    --  105.43 -95.00-150.00   54
 29  \w     34.00  83.00   0.50    1.43    --  105.43 -95.00  30.00   98
 30  \w     94.00 178.00   0.50    1.43    --  105.43  15.00-120.00  168
 31  \w     37.00 101.00   0.50    1.43    --  105.43-125.00   0.00  128
 32  \w     38.00 108.00   0.50    1.43    --  105.43-110.00-112.10  140
 33  \w    140.00 178.00   0.50    1.43    --  105.43  30.00 -30.00   76
 34  \w     78.00 105.00   0.50    1.43    --  105.43-107.00-161.15   54
 35  \w     38.00  72.00   0.50    1.43    --  105.43-107.00-161.15   68
 36  \w     98.00 123.00   0.50    1.43    --  105.43  30.00 -30.00   50
 37  \w     82.00 168.00   0.50    1.43    --  105.43 125.00 -90.00  172
;
_diffrn_measurement_device         'four-circle diffractometer'
_diffrn_measurement_device_type    'XtaLAB Synergy R, HyPix'
_diffrn_measurement_method         '\w scans'
_diffrn_orient_matrix_type        
 'CrysAlisPro convention (1999,Acta A55,543-557)'
_diffrn_orient_matrix_UB_11        -0.2102403000
_diffrn_orient_matrix_UB_12        0.0214429000
_diffrn_orient_matrix_UB_13        0.0325543000
_diffrn_orient_matrix_UB_21        -0.2304470000
_diffrn_orient_matrix_UB_22        -0.0127496000
_diffrn_orient_matrix_UB_23        -0.0512309000
_diffrn_orient_matrix_UB_31        -0.0679478000
_diffrn_orient_matrix_UB_32        -0.0228499000
_diffrn_orient_matrix_UB_33        0.0590169000
_diffrn_radiation_monochromator    mirror
_diffrn_radiation_probe            x-ray
_diffrn_radiation_type             'Cu K\a'
_diffrn_radiation_wavelength       1.54184
_diffrn_source                     'Rotating-anode X-ray tube'
_diffrn_source_type                'PhotonJet R (Cu) X-ray Source'
_reflns_Friedel_coverage           0.577
_reflns_Friedel_fraction_full      0.622
_reflns_Friedel_fraction_max       0.528
_reflns_number_gt                  5029
_reflns_number_total               6511
_reflns_odcompleteness_completeness  99.89
_reflns_odcompleteness_iscentric   1
_reflns_odcompleteness_theta       66.97
_reflns_special_details
;
 Reflections were merged by SHELXL according to the crystal
 class for the calculation of statistics and refinement.
 
 Structure factors included contributions from the .fab file.
 
 _reflns_Friedel_fraction is defined as the number of unique
 Friedel pairs measured divided by the number that would be
 possible theoretically, ignoring centric projections and
 systematic absences.
;
_reflns_threshold_expression       'I > 2\s(I)'
_computing_cell_refinement         'CrysAlisPro 1.171.42.99a (Rigaku OD, 2023)'
_computing_data_collection         'CrysAlisPro 1.171.42.99a (Rigaku OD, 2023)'
_computing_data_reduction          'CrysAlisPro 1.171.42.99a (Rigaku OD, 2023)'
_computing_molecular_graphics      'Olex2 1.3 (Dolomanov et al., 2009)'
_computing_publication_material    'Olex2 1.3 (Dolomanov et al., 2009)'
_computing_structure_refinement    'SHELXL 2013/2 (Sheldrick, 2015)'
_computing_structure_solution      'olex2.solve 1.3 (Bourhis et al., 2015)'
_refine_diff_density_max           0.958
_refine_diff_density_min           -0.963
_refine_diff_density_rms           0.091
_refine_ls_abs_structure_details
;
 Flack x determined using 1604 quotients [(I+)-(I-)]/[(I+)+(I-)]
 (Parsons and Flack (2004), Acta Cryst. A60, s61).
;
_refine_ls_abs_structure_Flack     0.24(3)
_refine_ls_extinction_coef         0.0010(3)
_refine_ls_extinction_expression  
 'Fc^*^=kFc[1+0.001xFc^2^\l^3^/sin(2\q)]^-1/4^'
_refine_ls_extinction_method       SHELXL
_refine_ls_goodness_of_fit_ref     1.158
_refine_ls_hydrogen_treatment      constr
_refine_ls_matrix_type             full
_refine_ls_number_parameters       317
_refine_ls_number_reflns           6511
_refine_ls_number_restraints       212
_refine_ls_R_factor_all            0.1048
_refine_ls_R_factor_gt             0.0858
_refine_ls_restrained_S_all        1.178
_refine_ls_shift/su_max            0.001
_refine_ls_shift/su_mean           0.000
_refine_ls_structure_factor_coef   Fsqd
_refine_ls_weighting_details
;
 w=1/[\s^2^(Fo^2^)+(0.1856P)^2^+2.5213P]
 where P=(Fo^2^+2Fc^2^)/3
;
_refine_ls_weighting_scheme        calc
_refine_ls_wR_factor_gt            0.2390
_refine_ls_wR_factor_ref           0.2840
_refine_special_details
;
 ?
;
_olex2_refinement_description
;
1. Fixed Uiso
 At 1.2 times of:
  All C(H) groups
2. Uiso/Uaniso restraints and constraints
Uanis(C13) \\sim Ueq, Uanis(C12) \\sim Ueq, Uanis(C10) \\sim Ueq, Uanis(C20)
\\sim Ueq, Uanis(C21) \\sim Ueq, Uanis(C17) \\sim Ueq, Uanis(C18) \\sim Ueq:
with sigma of 0.01 and sigma for terminal atoms of 0.02
Uanis(C12) \\sim Ueq, Uanis(C10) \\sim Ueq: with sigma of 0.01 and sigma for
terminal atoms of 0.02
Uanis(O4) \\sim Ueq, Uanis(O3) \\sim Ueq, Uanis(C20) \\sim Ueq: with sigma of
0.001 and sigma for terminal atoms of 0.002
All non-hydrogen atoms restrained to be isotropic: with sigma of 0.1 and sigma
for terminal atoms of 0.2
Uanis(C24) \\sim Ueq, Uanis(C15) \\sim Ueq: with sigma of 0.01 and sigma for
terminal atoms of 0.02
Uanis(C2) \\sim Ueq: with sigma of 0.01 and sigma for terminal atoms of 0.02
Uanis(C26) \\sim Ueq: with sigma of 0.001 and sigma for terminal atoms of 0.002
3.a Aromatic/amide H refined with riding coordinates:
 C27(H27), C9(H9), C26(H26), C28(H28), C13(H13), C25(H25), C2(H2), C4(H4),
 C18(H18), C5(H5), C1(H1), C12(H12), C10(H10), C17(H17), C21(H21), C20(H20)
;
_atom_sites_solution_hydrogens     geom
_atom_sites_solution_primary       iterative
_atom_sites_solution_secondary     ?
loop_
  _atom_site_label
  _atom_site_type_symbol
  _atom_site_fract_x
  _atom_site_fract_y
  _atom_site_fract_z
  _atom_site_U_iso_or_equiv
  _atom_site_adp_type
  _atom_site_occupancy
  _atom_site_site_symmetry_order
  _atom_site_calc_flag
  _atom_site_refinement_flags_posn
  _atom_site_refinement_flags_adp
  _atom_site_refinement_flags_occupancy
  _atom_site_disorder_assembly
  _atom_site_disorder_group
 Cu01 Cu 0.25938(15) 0.36916(2) 0.51643(7) 0.0589(5) Uani 1 1 d . U . . .
 N2 N -0.588(2) 0.5975(2) 0.0790(5) 0.086(3) Uani 1 1 d . U . . .
 N1 N 1.5965(16) 0.16369(15) 0.9533(4) 0.0565(19) Uani 1 1 d . U . . .
 O1 O 0.8823(13) 0.36462(11) 0.5904(4) 0.0637(18) Uani 1 1 d . U . . .
 O2 O 0.4873(13) 0.33996(14) 0.5672(4) 0.075(2) Uani 1 1 d . U . . .
 C24 C -0.360(2) 0.55123(19) 0.1607(6) 0.062(2) Uani 1 1 d . U . . .
 C3 C 1.351(2) 0.2062(3) 0.8627(7) 0.083(3) Uani 1 1 d . U . . .
 C27 C -0.398(2) 0.58156(19) 0.0540(7) 0.074(3) Uani 1 1 d . U . . .
 H27 H -0.3266 0.5867 0.0079 0.088 Uiso 1 1 calc R U . . .
 C14 C 0.733(2) 0.34411(18) 0.5971(6) 0.068(3) Uani 1 1 d . U . . .
 C11 C 0.816(2) 0.3179(2) 0.6468(6) 0.071(3) Uani 1 1 d . U . . .
 C9 C 0.791(2) 0.2662(3) 0.6845(7) 0.091(4) Uani 1 1 d . U . . .
 H9 H 0.6973 0.2478 0.6834 0.109 Uiso 1 1 calc R U . . .
 C26 C -0.695(2) 0.5898(3) 0.1453(6) 0.073(3) Uani 1 1 d . U . . .
 H26 H -0.8547 0.5996 0.1614 0.088 Uiso 1 1 calc R U . . .
 C28 C -0.289(2) 0.5571(2) 0.0896(7) 0.078(3) Uani 1 1 d . U . . .
 H28 H -0.1666 0.5444 0.0653 0.094 Uiso 1 1 calc R U . . .
 C13 C 1.140(2) 0.2990(2) 0.7382(7) 0.083(3) Uani 1 1 d . U . . .
 H13 H 1.2845 0.3023 0.7742 0.099 Uiso 1 1 calc R U . . .
 C16 C 0.125(2) 0.4301(3) 0.3492(7) 0.074(3) Uani 1 1 d . U . . .
 C6 C 1.222(2) 0.2274(2) 0.8149(7) 0.081(3) Uani 1 1 d . U . . .
 C25 C -0.576(2) 0.56820(19) 0.1888(6) 0.068(3) Uani 1 1 d . U . . .
 H25 H -0.6387 0.5648 0.2368 0.081 Uiso 1 1 calc R U . . .
 C2 C 1.248(2) 0.1775(2) 0.8592(7) 0.078(3) Uani 1 1 d . U . . .
 H2 H 1.0991 0.1726 0.8260 0.094 Uiso 1 1 calc R U . . .
 O3 O 0.1093(11) 0.40080(14) 0.4532(3) 0.0500(13) Uani 1 1 d . U . . .
 C8 C 1.019(2) 0.2709(2) 0.7319(7) 0.081(3) Uani 1 1 d . U . . .
 O4 O 0.402(3) 0.3892(3) 0.3686(7) 0.131(4) Uani 1 1 d . U . . .
 C4 C 1.570(2) 0.21258(16) 0.9067(7) 0.074(3) Uani 1 1 d . U . . .
 H4 H 1.6482 0.2317 0.9070 0.089 Uiso 1 1 calc R U . . .
 C18 C -0.171(3) 0.4728(3) 0.3316(9) 0.100(4) Uani 1 1 d . U . . .
 H18 H -0.3289 0.4833 0.3470 0.120 Uiso 1 1 calc R U . . .
 C5 C 1.6848(19) 0.1900(2) 0.9533(7) 0.076(3) Uani 1 1 d . U . . .
 H5 H 1.8353 0.1950 0.9860 0.091 Uiso 1 1 calc R U . . .
 C19 C -0.063(2) 0.4778(2) 0.2697(7) 0.076(3) Uani 1 1 d . U . . .
 C1 C 1.368(2) 0.1564(2) 0.9047(6) 0.081(4) Uani 1 1 d . U . . .
 H1 H 1.2975 0.1369 0.9037 0.098 Uiso 1 1 calc R U . . .
 C22 C -0.164(2) 0.5041(2) 0.2329(7) 0.081(3) Uani 1 1 d . U . . .
 C12 C 1.053(2) 0.3220(3) 0.6929(6) 0.082(3) Uani 1 1 d . U . . .
 H12 H 1.1503 0.3402 0.6931 0.098 Uiso 1 1 calc R U . . .
 C10 C 0.705(2) 0.2885(2) 0.6402(7) 0.078(3) Uani 1 1 d . U . . .
 H10 H 0.5661 0.2847 0.6032 0.094 Uiso 1 1 calc R U . . .
 C7 C 1.132(3) 0.2485(2) 0.7768(7) 0.086(3) Uani 1 1 d . U . . .
 C15 C 0.2172(17) 0.4039(2) 0.3944(6) 0.061(2) Uani 1 1 d . U . . .
 C23 C -0.255(3) 0.5249(4) 0.1974(11) 0.116(6) Uani 1 1 d . U . . .
 C17 C -0.035(3) 0.4492(3) 0.3787(9) 0.095(4) Uani 1 1 d . U . . .
 H17 H -0.0663 0.4485 0.4298 0.114 Uiso 1 1 calc R U . . .
 C21 C 0.201(3) 0.4350(3) 0.2841(9) 0.105(4) Uani 1 1 d . U . . .
 H21 H 0.3234 0.4213 0.2627 0.126 Uiso 1 1 calc R U . . .
 C20 C 0.110(4) 0.4607(4) 0.2403(10) 0.114(5) Uani 1 1 d . U . . .
 H20 H 0.1755 0.4643 0.1927 0.137 Uiso 1 1 calc R U . . .

loop_
  _atom_site_aniso_label
  _atom_site_aniso_U_11
  _atom_site_aniso_U_22
  _atom_site_aniso_U_33
  _atom_site_aniso_U_23
  _atom_site_aniso_U_13
  _atom_site_aniso_U_12
 Cu01 0.0728(7) 0.0273(5) 0.0729(8) -0.0013(5) -0.0446(5) -0.0009(5)
 N2 0.132(8) 0.046(4) 0.076(6) 0.032(4) -0.060(6) 0.011(5)
 N1 0.071(4) 0.029(3) 0.066(4) -0.004(3) -0.032(3) -0.016(3)
 O1 0.070(3) 0.024(2) 0.092(4) 0.004(2) -0.054(3) -0.014(2)
 O2 0.066(3) 0.040(3) 0.115(6) 0.023(3) -0.067(4) -0.016(3)
 C24 0.071(5) 0.035(4) 0.080(5) 0.021(4) -0.015(4) 0.030(3)
 C3 0.081(6) 0.078(7) 0.087(7) 0.030(6) -0.035(5) 0.020(5)
 C27 0.069(5) 0.044(5) 0.104(7) 0.026(5) -0.052(5) 0.000(4)
 C14 0.076(5) 0.033(4) 0.090(6) 0.010(4) -0.066(5) -0.007(4)
 C11 0.076(5) 0.055(5) 0.077(6) 0.022(5) -0.045(5) -0.017(4)
 C9 0.078(6) 0.091(9) 0.099(8) 0.030(7) -0.056(6) -0.002(6)
 C26 0.074(3) 0.072(3) 0.074(3) 0.0034(13) -0.0006(13) 0.0014(13)
 C28 0.081(6) 0.067(6) 0.086(7) 0.025(6) -0.004(5) 0.014(5)
 C13 0.090(6) 0.060(5) 0.095(7) 0.020(5) -0.045(5) 0.000(5)
 C16 0.069(6) 0.078(7) 0.074(6) 0.016(6) -0.019(5) 0.016(5)
 C6 0.098(7) 0.048(5) 0.091(7) 0.033(5) -0.055(6) -0.013(5)
 C25 0.090(7) 0.033(4) 0.077(6) 0.016(4) -0.024(5) 0.001(4)
 C2 0.093(6) 0.043(4) 0.094(7) 0.006(4) -0.054(5) -0.012(4)
 O3 0.0508(16) 0.0491(17) 0.0498(17) 0.0005(12) -0.0021(12) 0.0010(12)
 C8 0.090(6) 0.046(5) 0.102(7) 0.025(5) -0.058(6) -0.002(4)
 O4 0.131(4) 0.130(4) 0.131(4) 0.004(2) 0.005(2) 0.003(2)
 C4 0.088(6) 0.015(3) 0.116(8) -0.011(4) -0.036(5) 0.001(3)
 C18 0.116(8) 0.064(6) 0.121(8) 0.037(6) 0.007(7) 0.059(6)
 C5 0.065(5) 0.049(5) 0.110(8) 0.004(5) -0.051(5) 0.006(4)
 C19 0.080(6) 0.055(6) 0.093(7) 0.041(5) -0.015(5) 0.008(4)
 C1 0.089(6) 0.053(5) 0.096(7) 0.032(5) -0.071(6) -0.015(5)
 C22 0.087(6) 0.041(5) 0.113(8) 0.031(5) -0.013(6) 0.032(4)
 C12 0.088(6) 0.065(6) 0.090(6) 0.007(5) -0.048(5) -0.009(5)
 C10 0.070(5) 0.052(5) 0.109(7) 0.031(5) -0.050(5) -0.009(4)
 C7 0.107(8) 0.050(5) 0.099(8) 0.034(5) -0.027(6) -0.002(5)
 C15 0.048(4) 0.049(4) 0.083(6) 0.015(4) -0.024(4) 0.023(3)
 C23 0.104(9) 0.094(11) 0.151(14) 0.068(10) 0.004(9) 0.037(8)
 C17 0.117(8) 0.073(7) 0.095(7) 0.027(6) -0.002(7) 0.033(6)
 C21 0.133(8) 0.059(6) 0.125(9) 0.038(6) 0.016(7) 0.040(6)
 C20 0.114(5) 0.114(5) 0.114(5) 0.0003(13) 0.0045(13) 0.0002(13)

_geom_special_details
;
 All esds (except the esd in the dihedral angle between two l.s. planes)
 are estimated using the full covariance matrix.  The cell esds are taken
 into account individually in the estimation of esds in distances, angles
 and torsion angles; correlations between esds in cell parameters are only
 used when they are defined by crystal symmetry.  An approximate (isotropic)
 treatment of cell esds is used for estimating esds involving l.s. planes.
;
loop_
  _geom_bond_atom_site_label_1
  _geom_bond_atom_site_label_2
  _geom_bond_distance
  _geom_bond_site_symmetry_2
  _geom_bond_publ_flag
 Cu01 N2 2.019(7) 2_665 ?
 Cu01 N1 2.028(8) 4_354 ?
 Cu01 O1 2.315(8) 1_455 ?
 Cu01 O2 1.938(6) . ?
 Cu01 O3 1.966(6) . ?
 N2 Cu01 2.019(7) 2_464 ?
 N2 C27 1.267(17) . ?
 N2 C26 1.377(15) . ?
 N1 Cu01 2.028(8) 4_655 ?
 N1 C5 1.271(12) . ?
 N1 C1 1.428(10) . ?
 O1 Cu01 2.315(8) 1_655 ?
 O1 C14 1.190(11) . ?
 O2 C14 1.299(9) . ?
 C24 C28 1.378(16) . ?
 C24 C25 1.409(15) . ?
 C24 C23 1.455(14) . ?
 C3 C6 1.428(12) . ?
 C3 C2 1.400(16) . ?
 C3 C4 1.333(15) . ?
 C27 H27 0.9500 . ?
 C27 C28 1.384(12) . ?
 C14 C11 1.543(11) . ?
 C11 C12 1.404(12) . ?
 C11 C10 1.443(13) . ?
 C9 H9 0.9500 . ?
 C9 C8 1.392(12) . ?
 C9 C10 1.352(14) . ?
 C26 H26 0.9500 . ?
 C26 C25 1.373(14) . ?
 C28 H28 0.9500 . ?
 C13 H13 0.9500 . ?
 C13 C8 1.409(14) . ?
 C13 C12 1.391(14) . ?
 C16 C15 1.507(13) . ?
 C16 C17 1.293(18) . ?
 C16 C21 1.274(19) . ?
 C6 C7 1.252(13) . ?
 C25 H25 0.9500 . ?
 C2 H2 0.9500 . ?
 C2 C1 1.381(13) . ?
 O3 C15 1.216(12) . ?
 C8 C7 1.404(12) . ?
 O4 C15 1.223(15) . ?
 C4 H4 0.9500 . ?
 C4 C5 1.432(13) . ?
 C18 H18 0.9500 . ?
 C18 C19 1.282(19) . ?
 C18 C17 1.508(15) . ?
 C5 H5 0.9500 . ?
 C19 C22 1.449(10) . ?
 C19 C20 1.27(2) . ?
 C1 H1 0.9500 . ?
 C22 C23 1.218(15) . ?
 C12 H12 0.9500 . ?
 C10 H10 0.9500 . ?
 C17 H17 0.9500 . ?
 C21 H21 0.9500 . ?
 C21 C20 1.48(2) . ?
 C20 H20 0.9500 . ?

loop_
  _geom_angle_atom_site_label_1
  _geom_angle_atom_site_label_2
  _geom_angle_atom_site_label_3
  _geom_angle
  _geom_angle_site_symmetry_1
  _geom_angle_site_symmetry_3
  _geom_angle_publ_flag
 N2 Cu01 N1 178.5(4) 2_665 4_354 ?
 N2 Cu01 O1 90.9(4) 2_665 1_455 ?
 N1 Cu01 O1 88.2(3) 4_354 1_455 ?
 O2 Cu01 N2 93.2(4) . 2_665 ?
 O2 Cu01 N1 88.1(2) . 4_354 ?
 O2 Cu01 O1 96.1(3) . 1_455 ?
 O2 Cu01 O3 166.5(3) . . ?
 O3 Cu01 N2 84.3(3) . 2_665 ?
 O3 Cu01 N1 94.6(3) . 4_354 ?
 O3 Cu01 O1 97.3(2) . 1_455 ?
 C27 N2 Cu01 118.8(8) . 2_464 ?
 C27 N2 C26 117.8(9) . . ?
 C26 N2 Cu01 123.2(9) . 2_464 ?
 C5 N1 Cu01 124.9(6) . 4_655 ?
 C5 N1 C1 118.1(8) . . ?
 C1 N1 Cu01 117.0(5) . 4_655 ?
 C14 O1 Cu01 128.6(8) . 1_655 ?
 C14 O2 Cu01 126.4(5) . . ?
 C28 C24 C25 116.6(8) . . ?
 C28 C24 C23 119.8(11) . . ?
 C25 C24 C23 122.3(11) . . ?
 C2 C3 C6 117.2(10) . . ?
 C4 C3 C6 122.5(11) . . ?
 C4 C3 C2 120.2(9) . . ?
 N2 C27 H27 117.9 . . ?
 N2 C27 C28 124.1(11) . . ?
 C28 C27 H27 117.9 . . ?
 O1 C14 O2 128.2(7) . . ?
 O1 C14 C11 121.4(7) . . ?
 O2 C14 C11 110.4(7) . . ?
 C12 C11 C14 115.8(8) . . ?
 C12 C11 C10 117.7(9) . . ?
 C10 C11 C14 125.4(7) . . ?
 C8 C9 H9 120.9 . . ?
 C10 C9 H9 120.9 . . ?
 C10 C9 C8 118.2(11) . . ?
 N2 C26 H26 119.0 . . ?
 C25 C26 N2 121.9(11) . . ?
 C25 C26 H26 119.0 . . ?
 C24 C28 C27 119.5(10) . . ?
 C24 C28 H28 120.2 . . ?
 C27 C28 H28 120.2 . . ?
 C8 C13 H13 119.3 . . ?
 C12 C13 H13 119.3 . . ?
 C12 C13 C8 121.3(9) . . ?
 C17 C16 C15 118.3(11) . . ?
 C21 C16 C15 123.8(11) . . ?
 C21 C16 C17 117.9(12) . . ?
 C7 C6 C3 172.2(11) . . ?
 C24 C25 H25 120.6 . . ?
 C26 C25 C24 118.7(10) . . ?
 C26 C25 H25 120.6 . . ?
 C3 C2 H2 120.6 . . ?
 C1 C2 C3 118.9(9) . . ?
 C1 C2 H2 120.6 . . ?
 C15 O3 Cu01 116.2(5) . . ?
 C9 C8 C13 120.4(9) . . ?
 C9 C8 C7 122.0(10) . . ?
 C7 C8 C13 117.5(9) . . ?
 C3 C4 H4 120.6 . . ?
 C3 C4 C5 118.7(8) . . ?
 C5 C4 H4 120.6 . . ?
 C19 C18 H18 121.9 . . ?
 C19 C18 C17 116.3(11) . . ?
 C17 C18 H18 121.9 . . ?
 N1 C5 C4 123.6(7) . . ?
 N1 C5 H5 118.2 . . ?
 C4 C5 H5 118.2 . . ?
 C18 C19 C22 114.3(10) . . ?
 C20 C19 C18 123.9(11) . . ?
 C20 C19 C22 121.7(13) . . ?
 N1 C1 H1 119.8 . . ?
 C2 C1 N1 120.4(9) . . ?
 C2 C1 H1 119.8 . . ?
 C23 C22 C19 175.1(16) . . ?
 C11 C12 H12 120.8 . . ?
 C13 C12 C11 118.4(10) . . ?
 C13 C12 H12 120.8 . . ?
 C11 C10 H10 118.6 . . ?
 C9 C10 C11 122.8(9) . . ?
 C9 C10 H10 118.6 . . ?
 C6 C7 C8 176.5(12) . . ?
 O3 C15 C16 116.5(8) . . ?
 O3 C15 O4 128.1(10) . . ?
 O4 C15 C16 115.3(11) . . ?
 C22 C23 C24 175(2) . . ?
 C16 C17 C18 119.8(13) . . ?
 C16 C17 H17 120.1 . . ?
 C18 C17 H17 120.1 . . ?
 C16 C21 H21 118.3 . . ?
 C16 C21 C20 123.4(13) . . ?
 C20 C21 H21 118.3 . . ?
 C19 C20 C21 116.4(15) . . ?
 C19 C20 H20 121.8 . . ?
 C21 C20 H20 121.8 . . ?

loop_
  _geom_torsion_atom_site_label_1
  _geom_torsion_atom_site_label_2
  _geom_torsion_atom_site_label_3
  _geom_torsion_atom_site_label_4
  _geom_torsion
  _geom_torsion_site_symmetry_1
  _geom_torsion_site_symmetry_2
  _geom_torsion_site_symmetry_3
  _geom_torsion_site_symmetry_4
  _geom_torsion_publ_flag
 Cu01 N2 C27 C28 -175.9(8) 2_464 . . . ?
 Cu01 N2 C26 C25 -176.0(8) 2_464 . . . ?
 Cu01 N1 C5 C4 178.3(9) 4_655 . . . ?
 Cu01 N1 C1 C2 -179.0(10) 4_655 . . . ?
 Cu01 O1 C14 O2 -100.0(13) 1_655 . . . ?
 Cu01 O1 C14 C11 80.6(12) 1_655 . . . ?
 Cu01 O2 C14 O1 -12.4(19) . . . . ?
 Cu01 O2 C14 C11 167.1(7) . . . . ?
 Cu01 O3 C15 C16 -173.7(7) . . . . ?
 Cu01 O3 C15 O4 2.7(15) . . . . ?
 N2 C27 C28 C24 -8.9(17) . . . . ?
 N2 C26 C25 C24 -7.6(16) . . . . ?
 O1 C14 C11 C12 11.0(18) . . . . ?
 O1 C14 C11 C10 -157.2(13) . . . . ?
 O2 C14 C11 C12 -168.5(11) . . . . ?
 O2 C14 C11 C10 23.3(17) . . . . ?
 C3 C2 C1 N1 -1(2) . . . . ?
 C3 C4 C5 N1 2.8(19) . . . . ?
 C27 N2 C26 C25 9.3(16) . . . . ?
 C14 C11 C12 C13 -179.2(12) . . . . ?
 C14 C11 C10 C9 178.7(13) . . . . ?
 C26 N2 C27 C28 -1.0(16) . . . . ?
 C28 C24 C25 C26 -2.1(15) . . . . ?
 C16 C21 C20 C19 -3(2) . . . . ?
 C6 C3 C2 C1 -179.9(13) . . . . ?
 C6 C3 C4 C5 179.5(13) . . . . ?
 C25 C24 C28 C27 10.0(16) . . . . ?
 C2 C3 C4 C5 -4(2) . . . . ?
 C8 C9 C10 C11 -8(2) . . . . ?
 C8 C13 C12 C11 8(2) . . . . ?
 C4 C3 C2 C1 3(2) . . . . ?
 C18 C19 C20 C21 -5(2) . . . . ?
 C5 N1 C1 C2 0.2(19) . . . . ?
 C19 C18 C17 C16 -19(2) . . . . ?
 C1 N1 C5 C4 -0.8(18) . . . . ?
 C22 C19 C20 C21 178.8(13) . . . . ?
 C12 C11 C10 C9 11(2) . . . . ?
 C12 C13 C8 C9 -6(2) . . . . ?
 C12 C13 C8 C7 176.3(13) . . . . ?
 C10 C11 C12 C13 -10.0(19) . . . . ?
 C10 C9 C8 C13 6(2) . . . . ?
 C10 C9 C8 C7 -176.4(13) . . . . ?
 C15 C16 C17 C18 -169.6(12) . . . . ?
 C15 C16 C21 C20 -179.9(13) . . . . ?
 C23 C24 C28 C27 177.4(12) . . . . ?
 C23 C24 C25 C26 -169.3(13) . . . . ?
 C17 C16 C15 O3 8.3(17) . . . . ?
 C17 C16 C15 O4 -168.6(13) . . . . ?
 C17 C16 C21 C20 -2(2) . . . . ?
 C17 C18 C19 C22 -168.6(13) . . . . ?
 C17 C18 C19 C20 15(2) . . . . ?
 C21 C16 C15 O3 -174.0(13) . . . . ?
 C21 C16 C15 O4 9.2(19) . . . . ?
 C21 C16 C17 C18 13(2) . . . . ?

_smtbx_masks_special_details       ?
loop_
  _smtbx_masks_void_nr
  _smtbx_masks_void_average_x
  _smtbx_masks_void_average_y
  _smtbx_masks_void_average_z
  _smtbx_masks_void_volume
  _smtbx_masks_void_count_electrons
  _smtbx_masks_void_content
 1 -0.731 -0.122 0.006 523.2 162.1 ?
 2 0.167 0.122 0.506 523.2 162.2 ?
 3 -0.929 0.378 0.006 523.2 162.1 ?
 4 -0.223 0.622 0.506 523.2 162.2 ?

_smtbx_masks_void_probe_radius     1.2
_smtbx_masks_void_truncation_radius  1.2
_shelx_res_file
;
TITL p20250427e3_auto_b.res in Cc
REM Old TITL P20250427E3_auto in C2/c
REM SHELXT solution in Cc
REM R1 0.328, Rweak 0.040, Alpha 0.034, Orientation as input
REM Flack x = 0.371 ( 0.020 ) from Parsons' quotients
REM Formula found by SHELXT: C20 N10 O6 Br
CELL 1.54184 4.8281 45.5168 18.2241 90 92.156 90
ZERR 4 0.0004 0.0023 0.0012 0 0.007 0
LATT -7
SYMM +X,-Y,0.5+Z
SFAC C H Cu N O
UNIT 112 64 4 8 16
ISOR 0.01 0.02 C13 C12 C10 C20 C21 C17 C18
ISOR 0.01 0.02 C12 C10
ISOR 0.001 0.002 O4 O3 C20
ISOR
ISOR 0.01 0.02 C24 C15
ISOR 0.01 0.02 C2
ISOR 0.001 0.002 C26

L.S. 50
PLAN  5
SIZE 0.1 0.08 0.08
TEMP -159
CONF
BOND $H
LIST 6
ABIN
MORE -1
fmap 2
ACTA
REM <olex2.extras>
REM <HklSrc "%.\\P20250427E3_auto.hkl">
REM </olex2.extras>

WGHT    0.185600    2.521300
EXTI    0.000953
FVAR       0.30044
CU01  3    0.259377    0.369158    0.516431    11.00000    0.07283    0.02733 =
         0.07292   -0.00132   -0.04463   -0.00094
N2    4   -0.587916    0.597542    0.079001    11.00000    0.13199    0.04563 =
         0.07621    0.03178   -0.06007    0.01139
N1    4    1.596479    0.163689    0.953259    11.00000    0.07145    0.02889 =
         0.06643   -0.00432   -0.03193   -0.01585
O1    5    0.882302    0.364621    0.590445    11.00000    0.07046    0.02433 =
         0.09206    0.00372   -0.05396   -0.01366
O2    5    0.487280    0.339964    0.567172    11.00000    0.06567    0.03958 =
         0.11542    0.02281   -0.06695   -0.01629
C24   1   -0.360125    0.551234    0.160727    11.00000    0.07081    0.03515 =
         0.07999    0.02129   -0.01452    0.02976
C3    1    1.351212    0.206213    0.862738    11.00000    0.08069    0.07800 =
         0.08724    0.02985   -0.03539    0.01988
C27   1   -0.398409    0.581555    0.054035    11.00000    0.06881    0.04375 =
         0.10445    0.02605   -0.05169   -0.00034
AFIX  43
H27   2   -0.326623    0.586703    0.007943    11.00000   -1.20000
AFIX   0
C14   1    0.732583    0.344109    0.597142    11.00000    0.07614    0.03277 =
         0.09018    0.00985   -0.06559   -0.00670
C11   1    0.816297    0.317874    0.646762    11.00000    0.07612    0.05527 =
         0.07670    0.02216   -0.04464   -0.01711
C9    1    0.790767    0.266221    0.684534    11.00000    0.07832    0.09053 =
         0.09882    0.03014   -0.05559   -0.00219
AFIX  43
H9    2    0.697335    0.247849    0.683373    11.00000   -1.20000
AFIX   0
C26   1   -0.694543    0.589772    0.145306    11.00000    0.07410    0.07239 =
         0.07372    0.00338   -0.00059    0.00140
AFIX  43
H26   2   -0.854665    0.599631    0.161434    11.00000   -1.20000
AFIX   0
C28   1   -0.289359    0.557071    0.089649    11.00000    0.08084    0.06686 =
         0.08605    0.02525   -0.00444    0.01434
AFIX  43
H28   2   -0.166579    0.544377    0.065267    11.00000   -1.20000
AFIX   0
C13   1    1.140243    0.298998    0.738249    11.00000    0.08981    0.05973 =
         0.09502    0.01985   -0.04469    0.00026
AFIX  43
H13   2    1.284483    0.302277    0.774214    11.00000   -1.20000
AFIX   0
C16   1    0.124534    0.430096    0.349158    11.00000    0.06866    0.07761 =
         0.07392    0.01589   -0.01918    0.01625
C6    1    1.221923    0.227421    0.814901    11.00000    0.09799    0.04813 =
         0.09136    0.03291   -0.05546   -0.01348
C25   1   -0.576159    0.568198    0.188756    11.00000    0.09019    0.03335 =
         0.07745    0.01565   -0.02411    0.00137
AFIX  43
H25   2   -0.638695    0.564769    0.236815    11.00000   -1.20000
AFIX   0
C2    1    1.248401    0.177466    0.859161    11.00000    0.09304    0.04321 =
         0.09384    0.00619   -0.05391   -0.01157
AFIX  43
H2    2    1.099075    0.172558    0.825982    11.00000   -1.20000
AFIX   0
O3    5    0.109322    0.400797    0.453157    11.00000    0.05084    0.04909 =
         0.04981    0.00047   -0.00209    0.00101
C8    1    1.019331    0.270905    0.731896    11.00000    0.09004    0.04583 =
         0.10239    0.02538   -0.05816   -0.00166
O4    5    0.401811    0.389225    0.368619    11.00000    0.13055    0.13006 =
         0.13105    0.00420    0.00529    0.00350
C4    1    1.570001    0.212581    0.906671    11.00000    0.08795    0.01485 =
         0.11640   -0.01143   -0.03611    0.00106
AFIX  43
H4    2    1.648238    0.231733    0.907039    11.00000   -1.20000
AFIX   0
C18   1   -0.171295    0.472771    0.331609    11.00000    0.11629    0.06408 =
         0.12087    0.03729    0.00728    0.05861
AFIX  43
H18   2   -0.328861    0.483293    0.346969    11.00000   -1.20000
AFIX   0
C5    1    1.684780    0.190003    0.953281    11.00000    0.06485    0.04885 =
         0.10955    0.00414   -0.05097    0.00587
AFIX  43
H5    2    1.835259    0.194957    0.986041    11.00000   -1.20000
AFIX   0
C19   1   -0.062723    0.477794    0.269747    11.00000    0.07999    0.05500 =
         0.09267    0.04129   -0.01472    0.00768
C1    1    1.367820    0.156366    0.904701    11.00000    0.08925    0.05318 =
         0.09622    0.03173   -0.07121   -0.01535
AFIX  43
H1    2    1.297460    0.136873    0.903718    11.00000   -1.20000
AFIX   0
C22   1   -0.164454    0.504095    0.232894    11.00000    0.08746    0.04123 =
         0.11308    0.03129   -0.01270    0.03170
C12   1    1.052614    0.322037    0.692898    11.00000    0.08754    0.06466 =
         0.09007    0.00667   -0.04764   -0.00932
AFIX  43
H12   2    1.150311    0.340156    0.693132    11.00000   -1.20000
AFIX   0
C10   1    0.705255    0.288521    0.640215    11.00000    0.06997    0.05195 =
         0.10915    0.03117   -0.04955   -0.00902
AFIX  43
H10   2    0.566147    0.284702    0.603189    11.00000   -1.20000
AFIX   0
C7    1    1.131525    0.248483    0.776823    11.00000    0.10745    0.04962 =
         0.09947    0.03378   -0.02746   -0.00243
C15   1    0.217243    0.403944    0.394437    11.00000    0.04813    0.04923 =
         0.08330    0.01521   -0.02359    0.02306
C23   1   -0.255277    0.524865    0.197392    11.00000    0.10377    0.09444 =
         0.15057    0.06798    0.00402    0.03663
C17   1   -0.035025    0.449230    0.378656    11.00000    0.11693    0.07254 =
         0.09499    0.02712   -0.00165    0.03307
AFIX  43
H17   2   -0.066279    0.448458    0.429776    11.00000   -1.20000
AFIX   0
C21   1    0.201110    0.434960    0.284107    11.00000    0.13287    0.05913 =
         0.12495    0.03820    0.01637    0.03980
AFIX  43
H21   2    0.323413    0.421331    0.262737    11.00000   -1.20000
AFIX   0
C20   1    0.109528    0.460674    0.240293    11.00000    0.11420    0.11376 =
         0.11411    0.00032    0.00446    0.00022
AFIX  43
H20   2    0.175544    0.464264    0.192665    11.00000   -1.20000
AFIX   0
HKLF 4

REM  p20250427e3_auto_b.res in Cc
REM R1 =  0.0858 for    5029 Fo > 4sig(Fo)  and  0.1048 for all    6511 data
REM    317 parameters refined using    212 restraints

END

WGHT      0.1856      2.5383

REM Highest difference peak  0.958,  deepest hole -0.963,  1-sigma level  0.091
Q1    1   0.1627  0.3725  0.5800  11.00000  0.05    0.96
Q2    1   0.3544  0.3741  0.4532  11.00000  0.05    0.87
Q3    1   0.4701  0.3976  0.3909  11.00000  0.05    0.64
Q4    1  -0.9168  0.6026  0.1398  11.00000  0.05    0.63
Q5    1   0.9700  0.3709  0.5370  11.00000  0.05    0.58
;
_shelx_res_checksum                31450
_shelx_hkl_file
;
   0   0   1    0.10    0.48
   0   0   1    0.90    0.95
   0   0   2 1329.98   23.89
   0   0   2 1321.34   23.73
   0   0   3    1.81    2.92
   0   0   3    0.65    1.25
   0   0   3   -0.07    1.29
   0   0   3    0.96    2.52
   0   0   4  164.64    5.84
   0   0   4  197.34    4.47
   0   0   4  176.33    4.16
   0   0   4  191.83    5.64
   0   0   5    0.30    1.87
   0   0   5    2.22    1.89
   0   0   6 1019.67   19.67
   0   0   6 1065.84   20.10
   0   0   7   -0.46    2.00
   0   0   8   45.42    2.97
   0   0   9   -0.48    2.18
   0   0  -9    0.60    2.21
   0   0  10   37.25    2.98
   0   0 -10   29.83    2.77
   0   0  11   -1.04    2.31
   0   0  12  125.90    5.20
   0   0  12  129.08    5.12
   0   0  13   -0.96    2.38
   0   0 -13   -0.06    3.35
   0   0  13   -2.91    1.95
   0   0  13   -1.33    2.95
   0   0  13   -0.43    2.82
   0   0  14  128.75    5.78
   0   0  14  169.33    4.98
   0   0 -14  158.75    7.61
   0   0  14  133.97    5.81
   0   0  14  120.51    6.18
   0   0  15   -1.11    2.61
   0   0 -15   -0.35    4.05
   0   0  15   -0.88    2.09
   0   0  15   -0.94    3.11
   0   0  15   -1.20    3.23
   0   0  16   83.63    3.41
   0   0  16   80.94    5.40
   0   0  16   74.92    5.10
   0   0  17   -0.24    3.03
   0   0  17    0.69    2.20
   0   0  17   -0.28    3.18
   0   0  17   -1.24    2.16
   0   0  18   36.07    2.92
   0   0  18   26.73    3.74
   0   0  19    2.67    2.73
   0   0  19    1.04    1.97
   0   0  19   -1.02    1.98
   0   0  20    4.33    1.72
   0   0  20    3.85    1.80
   0   0  21   -0.20    1.43
   0   0  21   -0.35    1.48
   0   0  22    3.34    1.15
   0   0  22    1.99    1.15
   0  -2   0   11.22    0.44
   0   2   1 3285.52   63.45
   0   2   1 3389.58   63.56
   0   2   2   19.04    0.76
   0   2   2   18.29    2.22
   0  -2   2   16.23    1.21
   0   2   3  384.61    7.24
   0  -2   3  399.67    7.60
   0  -2   3  385.65    7.78
   0  -2   4  250.70    5.51
   0   2   4  244.37    5.31
   0   2   4  232.57    4.92
   0  -2   4  237.32    5.29
   0   2   5  361.97    9.26
   0   2   5  351.29    7.33
   0  -2   5  368.55    7.73
   0  -2   5  370.17    7.92
   0   2   5  386.66    7.81
   0  -2   6   97.88    3.37
   0  -2   6   97.85    3.51
   0   2   6  101.27    3.35
   0   2   7   56.91    2.82
   0  -2   7   59.07    3.01
   0  -2   8   15.33    2.47
   0   2   8   14.97    2.33
   0   2   9   21.03    2.52
   0  -2   9   20.48    2.65
   0  -2  -9   19.30    2.77
   0   2  10   22.39    2.62
   0  -2  10   21.17    2.72
   0  -2 -10   19.48    2.80
   0   2 -10   16.58    2.29
   0  -2  11   27.25    2.98
   0   2  11   27.43    2.82
   0  -2 -11   20.71    2.80
   0   2  12    3.47    2.69
   0  -2  12   -0.37    2.69
   0  -2  12   -0.93    1.75
   0   2  12    1.09    2.22
   0  -2  12    2.09    2.41
   0   2  13  135.94    5.70
   0  -2  13  153.89    6.08
   0   2  13  155.22    6.59
   0  -2  13  146.41    6.20
   0  -2  13  168.63    4.18
   0  -2  13  154.59    6.03
   0   2  13  169.08    6.09
   0  -2  13  190.29    4.96
   0   2 -13  184.32    7.44
   0  -2  14    0.24    2.53
   0   2  14    3.88    2.43
   0   2  14    3.22    3.20
   0  -2  14   -2.77    3.18
   0  -2  14    1.73    3.10
   0   2  14   -0.26    3.10
   0   2  14   -0.21    2.12
   0  -2  14   -2.29    2.14
   0   2 -14    2.60    3.56
   0  -2  15  104.46    5.41
   0   2  15  109.75    5.43
   0   2 -15  121.51    7.00
   0  -2  15   90.64    5.24
   0  -2  15  111.04    3.56
   0   2  15  114.16    4.35
   0  -2  15  125.32    4.49
   0  -2  15   92.20    5.53
   0   2  15  106.03    5.81
   0  -2  15  103.75    3.70
   0  -2  16    1.32    3.18
   0   2  16    3.37    3.37
   0  -2  16    0.26    1.68
   0   2  16    0.59    2.19
   0  -2  16    1.25    3.11
   0   2  16    0.81    3.27
   0  -2  16   -2.08    2.21
   0   2 -16    5.22    4.22
   0  -2  16    0.20    2.24
   0   2  16   -0.13    2.13
   0   2 -17   52.37    5.82
   0  -2  17   51.22    3.29
   0   2  17   55.69    3.37
   0   2  17   44.28    4.43
   0  -2  17   41.69    4.30
   0   2  17   50.69    4.37
   0  -2  18    0.26    3.07
   0   2  18    3.36    2.18
   0  -2  18    2.24    2.11
   0   2  18    2.72    3.07
   0   2  18    5.85    2.14
   0   2  19    6.73    2.92
   0  -2  19    9.92    2.11
   0   2  19   10.94    2.15
   0   2  19   13.63    2.11
   0   2  20    2.32    1.78
   0  -2  20    1.10    1.72
   0   2  20    3.33    1.68
   0   2  21    0.96    1.52
   0  -2  21    2.33    1.52
   0   2  21    5.73    1.47
   0  -2  22    1.25    1.07
   0   2  22    0.55    1.08
   0   2  22    1.92    1.10
   0  -4   0 2773.59   48.12
   0  -4   0 2764.73   48.05
   0  -4   0 2708.07   48.11
   0  -4   1  201.38    4.00
   0  -4   1  208.69    3.95
   0  -4   2 2420.46   48.39
   0   4   2 2443.74   48.38
   0  -4   2 2936.97   48.30
   0   4   2 2821.79   48.77
   0  -4   3  961.94   17.65
   0   4   3 1002.87   17.68
   0  -4   3 1002.74   16.87
   0  -4   4  879.97   17.22
   0  -4   4  912.84   17.13
   0   4   5  133.86    3.61
   0  -4   5  126.07    3.96
   0  -4   5  139.61    4.01
   0  -4   6  221.80    5.55
   0  -4   6  224.82    5.72
   0   4   6  214.93    5.28
   0   4   6  228.39    7.45
   0  -4   7  197.15    5.37
   0   4   7  192.05    5.04
   0  -4   7  202.86    5.53
   0   4   8   20.67    2.34
   0  -4   8   22.95    2.69
   0  -4   9   97.80    4.15
   0   4   9   93.02    3.70
   0  -4  -9   90.41    4.24
   0   4  10   30.85    2.66
   0  -4  10   30.15    2.99
   0  -4 -10   28.99    3.19
   0  -4  11    9.15    2.60
   0   4  11    7.99    2.29
   0  -4 -11    8.29    2.65
   0  -4  12  114.05    3.83
   0  -4  12   94.48    4.66
   0   4  12  107.43    4.70
   0  -4  12  111.18    3.76
   0   4  12   92.90    4.30
   0  -4  12   93.05    4.73
   0   4 -13    5.81    3.43
   0  -4 -13    2.53    3.44
   0  -4  13    3.96    2.71
   0   4  13    1.58    2.28
   0  -4  13    3.59    2.95
   0   4  13    3.72    2.81
   0  -4  13    1.75    2.91
   0  -4  13    1.84    1.97
   0  -4  13   -1.06    1.62
   0  -4  14  109.69    3.60
   0  -4  14   97.86    5.34
   0   4  14   97.52    5.58
   0  -4  14   88.55    5.23
   0   4 -14  120.64    6.59
   0  -4 -14  115.47    6.63
   0   4  14  112.02    5.29
   0  -4  14  111.64    5.43
   0  -4  14  107.83    4.26
   0  -4  14  116.90    3.43
   0  -4  15    2.04    1.76
   0  -4  15    0.93    3.26
   0   4  15    4.08    3.24
   0  -4  15    2.86    1.66
   0  -4  15    1.77    2.81
   0  -4  15    0.89    3.02
   0   4  15    2.50    3.44
   0   4 -15    0.91    3.74
   0  -4 -15    0.55    4.17
   0   4  15    1.94    2.24
   0  -4  15    2.14    2.06
   0  -4  16   61.60    2.94
   0   4 -16   73.69    6.31
   0  -4  16   75.10    3.18
   0  -4  16   69.83    4.90
   0   4  16   66.08    4.86
   0   4  16   88.79    3.94
   0  -4  16   82.63    3.89
   0   4  16   73.19    5.24
   0   4  17    3.70    2.14
   0  -4  17   -0.24    2.60
   0  -4 -17   -1.40    4.49
   0   4 -17    5.48    4.16
   0  -4  17    1.73    3.20
   0   4  17   -0.73    3.29
   0   4  17   -0.86    3.32
   0  -4  17    0.35    2.07
   0   4  17   -0.26    2.20
   0   4  18   10.82    3.38
   0  -4  18   17.10    2.48
   0   4  18   19.34    2.56
   0  -4  18   17.83    3.44
   0   4  19    5.20    2.06
   0  -4  19    5.13    1.97
   0   4  19    6.42    1.99
   0  -4  19    3.07    2.75
   0  -4  20    2.75    1.75
   0   4  20    3.75    1.85
   0   4  20    7.68    1.72
   0  -4  21    0.78    1.43
   0   4  21   -0.51    1.52
   0   4  21    3.84    1.43
   0   4  22    1.22    1.14
   0  -4  22    0.47    1.06
   0  -4  22    3.81    1.09
   0  -6   0  145.24    3.03
   0  -6   0  143.03    3.13
   0  -6   1 1215.37   21.79
   0  -6   1 1179.97   21.80
   0  -6   1 1164.88   21.84
   0   6   1 1153.50   22.13
   0   6   2  494.32   10.56
   0  -6   2  512.21    9.95
   0  -6   2  486.63    9.78
   0   6   3 9839.02  180.47
   0  -6   3 9999.00  179.74
   0   6   4  307.90    8.36
   0  -6   4  296.20    6.88
   0  -6   5  271.42    6.36
   0   6   5  262.01    5.73
   0  -6   5  260.14    6.37
   0  -6   6   12.87    2.45
   0   6   6   13.75    1.79
   0  -6   6   12.35    2.29
   0  -6   7   97.46    3.89
   0   6   7   96.81    3.23
   0  -6   7   93.58    3.80
   0  -6  -8   30.64    3.26
   0   6   8   28.41    2.25
   0  -6   8   32.67    2.87
   0  -6  -9  221.86    7.08
   0   6   9  234.68    6.17
   0  -6 -10   36.66    3.40
   0   6  10   31.83    2.64
   0  -6  10   37.06    3.15
   0  -6  11  148.35    5.62
   0   6  11  139.89    4.78
   0  -6  12   24.36    2.83
   0  -6  12   22.20    1.71
   0   6  12   20.68    2.58
   0  -6  12   15.88    3.03
   0   6  12   25.40    2.89
   0   6  12   25.77    3.12
   0  -6  12   19.73    3.18
   0  -6 -12   20.92    3.22
   0  -6  12   22.62    2.11
   0  -6  13   85.41    4.76
   0   6  13   87.54    4.54
   0  -6  13   74.55    4.68
   0  -6  13   93.58    2.96
   0  -6 -13   97.92    5.86
   0   6 -13   98.56    5.79
   0  -6  13   93.26    3.59
   0  -6  13   92.45    4.21
   0  -6  13   73.60    4.63
   0  -6 -14   -1.09    3.98
   0   6 -14    0.45    3.51
   0  -6  14   -1.13    2.82
   0  -6  14   -3.32    2.20
   0  -6  14    1.80    3.13
   0   6  14    1.39    3.04
   0   6  15   69.86    4.63
   0  -6  15   69.83    4.79
   0  -6  15   61.58    2.90
   0  -6  15   59.62    4.70
   0   6  15   63.63    5.12
   0  -6  15   73.98    3.72
   0  -6  15   71.69    2.98
   0   6 -15   76.75    5.91
   0   6  15   90.93    3.15
   0  -6  15   93.15    3.16
   0   6  16    3.44    2.17
   0  -6  16    2.94    2.16
   0  -6  16    2.35    1.90
   0   6  16    1.22    3.32
   0  -6  16   -0.49    3.19
   0  -6  16    1.05    2.14
   0   6  16    2.97    2.21
   0   6 -16    2.33    3.92
   0  -6 -16    3.52    4.47
   0   6  16    1.80    3.52
   0   6  17   20.43    3.94
   0   6 -17   18.95    4.75
   0  -6 -17   18.18    5.14
   0   6  17   36.60    2.48
   0  -6  17   36.88    2.46
   0   6  17   19.14    3.68
   0   6  17   32.70    2.84
   0  -6  17   26.53    2.66
   0  -6  17   21.39    3.65
   0  -6  17   20.22    2.66
   0   6  18    5.78    2.08
   0  -6  18    6.48    2.09
   0   6  18    0.74    3.08
   0  -6  18    5.05    3.29
   0  -6  18    3.81    2.04
   0   6  18    5.16    2.18
   0  -6  18    3.30    3.01
   0  -6  19    6.90    2.02
   0   6  19    8.73    2.18
   0  -6  19    4.87    2.81
   0  -6  19   18.64    2.10
   0   6  19   15.31    2.09
   0   6  20    0.44    1.77
   0  -6  20    0.72    1.63
   0  -6  20    3.19    1.66
   0   6  20    2.84    1.67
   0   6  21    2.94    1.58
   0  -6  21    2.34    1.37
   0  -6  21    4.76    1.40
   0   6  21    5.86    1.42
   0   6  22   -0.08    1.10
   0  -6  22    0.46    0.94
   0  -8   0  180.29    4.03
   0  -8   0  192.74    4.48
   0  -8   0  188.25    3.94
   0  -8   1  190.74    4.32
   0   8   1  176.24    4.82
   0  -8   1  186.49    4.10
   0  -8   1  176.76    4.04
   0  -8   2  163.04    4.13
   0   8   2  141.84    4.82
   0  -8  -2  137.79    4.49
   0  -8   2  147.89    3.79
   0  -8   2  158.05    3.85
   0   8   3 1231.14   24.33
   0  -8  -3 1247.36   24.06
   0  -8   3 1248.83   23.42
   0   8   4 1308.22   26.64
   0  -8   4 1369.96   25.55
   0   8   5   31.59    4.66
   0  -8   5   32.38    2.42
   0  -8   5   31.70    2.51
   0  -8   5   30.65    2.85
   0  -8   6  262.54    6.50
   0   8   6  256.79    5.67
   0  -8   6  259.84    6.47
   0   8   7    6.40    1.71
   0  -8   7    8.31    2.40
   0  -8  -7    6.95    2.89
   0  -8   8  206.92    5.97
   0   8   8  195.18    5.07
   0  -8  -8  192.25    6.41
   0  -8   9   38.22    3.18
   0   8   9   36.87    2.47
   0  -8  -9   38.52    3.56
   0   8  10  376.22    8.80
   0  -8 -10  364.45   10.25
   0  -8 -11   89.48    4.96
   0  -8  11  104.01    4.53
   0   8  11   89.67    3.77
   0  -8  11  106.64    4.88
   0  -8 -12   82.03    5.06
   0  -8  12  114.65    3.21
   0  -8  12  119.79    4.08
   0   8  12  104.91    4.44
   0  -8 -12  123.82    5.93
   0   8  12   94.33    4.48
   0  -8  12  109.20    5.02
   0  -8  12  104.32    5.14
   0  -8  12  112.46    3.95
   0  -8  13   11.46    3.57
   0   8  13   13.54    2.86
   0  -8  13    8.06    3.01
   0  -8  13    6.36    1.65
   0   8 -13   11.59    3.56
   0  -8 -13   12.97    3.92
   0  -8  13    9.07    3.16
   0   8  13   11.46    3.07
   0  -8  13   10.71    2.04
   0  -8  13    8.80    1.64
   0  -8  14   60.26    2.64
   0  -8  14   51.10    2.48
   0  -8  14   53.51    4.43
   0  -8  14   61.24    3.15
   0   8 -14   59.25    5.16
   0  -8 -14   60.06    5.55
   0  -8  14   57.80    4.34
   0   8  14   47.88    4.06
   0   8  15    0.83    3.15
   0  -8  15   -0.73    3.23
   0   8  15    3.93    2.11
   0  -8  15    4.73    2.13
   0  -8  15    2.21    2.93
   0  -8  15   -0.47    1.79
   0  -8 -15    0.48    4.41
   0   8 -15    2.70    3.71
   0  -8  15   -0.17    2.15
   0   8  15    1.68    3.57
   0   8  16   62.39    2.77
   0  -8  16   63.04    2.77
   0  -8  16   44.99    2.61
   0   8  16   46.34    4.19
   0  -8  16   40.73    4.20
   0  -8  16   49.61    3.09
   0  -8 -16   33.32    5.54
   0   8 -16   45.96    5.16
   0   8  16   41.20    4.48
   0   8  17    2.34    3.24
   0  -8  17    3.33    2.19
   0   8  17    5.61    2.12
   0  -8  17    6.74    2.10
   0  -8  17    2.83    3.10
   0  -8  17    2.90    2.09
   0   8  17    3.40    3.47
   0   8  18    6.84    3.15
   0  -8  18    5.11    2.13
   0  -8  18    3.92    3.06
   0   8  18   14.73    2.19
   0  -8  18   13.97    2.13
   0  -8  18    8.54    2.97
   0   8  19    2.29    1.88
   0  -8  19    1.40    1.83
   0   8  19    1.57    1.96
   0  -8  19    2.84    1.78
   0  -8  19    3.39    2.66
   0  -8  20   14.00    1.71
   0   8  20   11.64    1.72
   0   8  20    7.18    1.90
   0  -8  20    7.06    1.72
   0  -8  21    2.26    1.33
   0   8  21    3.33    1.34
   0  -8  21    0.82    1.27
   0   8  21    3.58    1.55
   0   8  22    3.62    1.13
   0 -10   0   83.54    2.77
   0 -10   0   86.89    2.51
   0 -10   0   88.86    3.30
   0 -10   1  197.58    4.59
   0 -10   1  197.74    4.70
   0 -10   1  206.09    4.94
   0  10   1  183.90    5.46
   0  10  -1  220.84    3.97
   0 -10  -1  206.08    3.93
   0 -10   1  200.79    5.10
   0  10  -1  187.69    4.48
   0  10   2  527.80   11.77
   0 -10   2  557.98   10.99
   0 -10   2  537.67   11.01
   0 -10   3  119.59    3.59
   0 -10   3  112.61    3.57
   0 -10  -3  111.34    4.54
   0  10   3  108.83    5.37
   0 -10   4  303.84    6.86
   0 -10  -4  292.47    7.67
   0  10   4  301.39    8.49
   0 -10   5  324.01    7.49
   0  10   5  329.67    9.30
   0 -10  -5  315.82    8.31
   0 -10   6   48.06    3.09
   0 -10   6   44.89    2.91
   0  10   6   48.24    2.04
   0 -10   6   49.12    3.28
   0 -10  -6   46.09    3.60
   0  10   6   51.57    5.08
   0 -10  -7  129.90    5.36
   0  10   7  125.31    3.53
   0 -10   7  135.03    4.62
   0 -10  -8  108.45    5.08
   0  10   8  111.60    3.44
   0 -10   8  120.37    4.56
   0 -10  -9  439.25   11.28
   0  10   9  420.02    9.29
   0 -10   9  451.01   10.56
   0 -10 -10  138.20    6.00
   0  10  10  130.84    4.25
   0 -10  11  201.00    4.94
   0  10  11  183.15    5.73
   0 -10  11  192.23    6.70
   0  10  11  189.30    5.76
   0 -10  11  180.63    6.20
   0 -10  11  192.18    5.19
   0 -10  12  152.27    9.49
   0 -10 -12   80.27    5.27
   0  10 -12  113.77    5.75
   0 -10 -12  127.18    5.98
   0 -10  12  111.26    4.04
   0  10  12  105.05    4.55
   0 -10  12   94.48    5.12
   0 -10  12  111.22    3.23
   0 -10  12  108.29    5.00
   0  10  12  106.76    4.57
   0 -10  12  117.08    3.82
   0 -10 -13   40.72    4.48
   0 -10  13   71.34    2.61
   0 -10  13   75.72    4.16
   0 -10 -13   65.42    5.31
   0  10 -13   70.40    5.14
   0  10  13   56.29    3.93
   0 -10  13   61.09    4.47
   0  10  13   58.66    4.01
   0 -10  13   65.90    4.27
   0 -10  13   58.64    2.52
   0 -10  13   69.79    3.18
   0 -10  14    3.14    1.85
   0 -10  14    5.02    4.78
   0 -10  14    5.77    3.21
   0 -10  14    4.96    3.15
   0  10  14    9.82    3.01
   0 -10  14    5.80    2.20
   0  10  14    7.00    3.08
   0 -10 -14    6.31    4.27
   0  10 -14    8.58    3.78
   0 -10  15   52.24    2.58
   0  10 -15   42.27    4.84
   0 -10 -15   41.43    5.53
   0 -10  15   32.10    4.02
   0  10  15   39.15    3.98
   0 -10  15   41.12    4.23
   0 -10  15   43.28    3.01
   0  10  15   58.09    2.68
   0 -10  15   59.43    2.66
   0 -10 -16    4.17    4.46
   0  10 -16    7.26    3.78
   0  10  16    4.88    2.09
   0 -10  16    4.51    2.05
   0 -10  16    1.74    2.08
   0 -10  16    2.62    3.14
   0  10  16   -0.66    3.55
   0  10  16    2.28    3.19
   0 -10  16    3.70    1.81
   0  10  17   11.13    2.16
   0 -10  17   11.39    2.11
   0 -10  17    5.37    2.09
   0 -10  17    8.59    3.20
   0  10  17    6.18    3.61
   0  10  17    6.64    3.23
   0 -10  17    6.49    2.12
   0 -10  18    1.28    1.93
   0  10  18    2.70    2.00
   0 -10  18   -0.53    1.93
   0 -10  18    0.35    2.80
   0  10  18   -0.99    3.23
   0 -10  18    2.05    2.61
   0  10  18    0.72    2.93
   0  10  19   14.92    1.93
   0 -10  19   15.36    1.92
   0 -10  19   11.15    2.84
   0 -10  19    9.62    1.96
   0 -10  19    9.86    3.55
   0 -10  20    2.54    1.52
   0  10  20    3.78    1.55
   0 -10  20    1.79    1.50
   0  10  20    4.18    1.78
   0 -10  21    5.01    1.96
   0  10  21    7.75    1.35
   0 -10  21    7.47    1.32
   0  10  21    4.68    1.54
   0 -10  21    3.27    1.34
   0 -10  22    0.53    1.48
   0  10  22    1.02    1.05
   0 -12   0  805.31   15.62
   0 -12   0  779.50   14.90
   0 -12   1  173.49    4.10
   0 -12   1  172.50    4.26
   0 -12  -1  173.87    5.20
   0  12  -1  159.98    4.17
   0 -12   1  174.97    4.46
   0  12   1  161.11    5.09
   0 -12   2  322.38    6.66
   0 -12   2  313.36    6.73
   0 -12  -2  313.52    5.98
   0  12   2  303.44    7.78
   0 -12   3  392.94    8.50
   0 -12   3  399.25    8.53
   0 -12   3  406.29    8.73
   0 -12  -3  396.79    9.45
   0  12   3  390.41    9.84
   0 -12   4  176.40    4.84
   0 -12   4  175.67    4.80
   0 -12   4  183.38    5.19
   0  12   4  177.00    6.61
   0 -12  -4  169.59    5.79
   0  12   5  165.58    6.71
   0 -12  -5  150.18    5.55
   0 -12   5  152.16    4.57
   0  12   6  405.41   11.07
   0 -12  -6  394.38    9.99
   0 -12   6  394.36    9.08
   0  12   6  376.36    7.73
   0  12   7   21.60    5.20
   0  12   7   15.03    1.53
   0 -12   7   21.07    2.68
   0 -12   7   19.63    3.96
   0 -12  -7   18.25    3.43
   0 -12   8  529.83   11.55
   0 -12  -8  523.98   12.46
   0 -12   9  103.48    4.60
   0 -12  -9  105.32    5.35
   0 -12  10  292.87    8.17
   0 -12 -10  248.22    8.59
   0 -12  11  223.51   13.08
   0 -12 -11  155.34    6.95
   0  12  11  170.15    5.40
   0 -12  11  177.45    4.35
   0 -12  11  193.65    4.70
   0 -12  11  164.24    6.39
   0 -12  11  174.94    4.88
   0 -12  11  186.41    4.98
   0 -12  11  174.57    6.13
   0  12  11  169.99    5.48
   0 -12 -11  202.04    6.92
   0 -12  12   89.45    5.09
   0 -12  12   94.12    3.62
   0 -12  12   99.87    3.04
   0 -12  12   99.59    3.77
   0  12  12   92.38    4.31
   0 -12 -12  100.97    5.64
   0  12 -12  102.38    5.50
   0 -12  12   94.92    4.82
   0 -12  12   94.07    4.78
   0  12  12   88.40    4.44
   0 -12  12   86.19    3.64
   0 -12 -12   82.63    5.46
   0 -12  13   29.53    2.08
   0 -12  13   28.48    3.86
   0 -12 -13   24.51    4.06
   0  12  13   31.11    3.37
   0 -12  13   23.91    3.61
   0 -12 -13   27.23    4.50
   0  12 -13   28.64    4.06
   0 -12  13   24.86    2.46
   0  12  13   23.89    3.29
   0 -12  13   27.32    3.69
   0 -12  14   82.84    5.54
   0 -12  14   89.21    3.13
   0  12  14   64.57    4.43
   0 -12  14   77.68    3.66
   0  12  14   86.49    4.73
   0 -12  14   73.71    4.73
   0 -12 -14   72.73    6.05
   0  12 -14   77.13    5.72
   0 -12  14   64.33    4.96
   0 -12  14   88.83    3.02
   0  12  14   93.37    3.08
   0 -12  15    0.69    6.27
   0 -12  15    3.69    1.87
   0  12  15    5.53    2.09
   0 -12  15    5.68    2.09
   0  12  15    2.30    3.15
   0 -12  15    4.82    3.23
   0  12 -15    5.90    3.63
   0 -12 -15    1.99    4.33
   0 -12  15    2.23    2.12
   0  12 -16    9.75    3.89
   0 -12 -16    6.16    4.58
   0 -12  16    8.00    3.29
   0  12  16    9.34    3.78
   0 -12  16    8.54    1.96
   0  12  16    8.34    3.36
   0  12  16   19.05    2.18
   0 -12  16   14.65    2.12
   0 -12  16   10.80    2.19
   0 -12  17    0.41    2.99
   0  12  17    3.08    3.48
   0 -12  17    3.21    1.98
   0  12  17   -0.81    3.07
   0 -12  17    4.49    2.01
   0  12  17    4.91    2.03
   0 -12  17    3.25    1.96
   0 -12  18    8.46    2.93
   0  12  18    7.26    3.51
   0 -12  18    8.22    2.50
   0 -12  18    5.90    2.02
   0  12  18    7.55    3.08
   0 -12  18   16.18    2.02
   0  12  18   15.78    2.09
   0 -12  19    3.66    1.70
   0 -12  19    2.03    2.49
   0  12  19    7.64    1.76
   0 -12  19    5.79    1.72
   0 -12  19    6.17    3.27
   0 -12  20    5.69    1.55
   0 -12  20    9.60    1.53
   0  12  20   10.30    1.56
   0 -12  21   -0.93    1.86
   0  12  21    1.06    1.45
   0 -12  21   -0.45    1.17
   0 -12  21   -0.37    1.18
   0 -12  22    2.09    1.39
   0  12  22    1.10    1.05
   0 -14   0  105.13    3.18
   0  14   0   99.65    3.81
   0 -14   1   32.57    2.11
   0  14   1   28.16    3.33
   0 -14  -1   24.36    1.91
   0 -14  -1   30.66    3.11
   0  14  -1   27.77    2.41
   0 -14   2  617.29   11.47
   0 -14   2  626.77   11.37
   0 -14  -2  535.90   10.36
   0  14  -2  562.55   10.42
   0 -14   2  634.18   11.64
   0  14   2  577.17   12.39
   0  14  -2  490.66   10.62
   0 -14   3  704.27   13.99
   0 -14  -3  661.19   12.99
   0  14   3  665.26   14.96
   0 -14   3  707.54   13.76
   0 -14   3  696.21   13.84
   0 -14   4  346.68    7.94
   0 -14   4  354.88    8.01
   0  14   4  336.39    9.54
   0 -14  -4  350.29    9.03
   0 -14   4  347.60    8.22
   0 -14  -5  246.82    7.54
   0 -14   5  250.83    6.42
   0 -14   5  257.57    6.59
   0  14   5  250.43    8.52
   0 -14  -6   98.99    4.98
   0 -14   6  112.06    4.16
   0  14   6  100.16    2.60
   0  14   6  107.77    6.34
   0 -14  -7 1118.89   23.63
   0 -14   7 1102.66   22.65
   0  14   7 1126.57   24.72
   0 -14  -8   81.28    4.95
   0 -14   8   80.58    4.03
   0 -14  -9  210.45    7.82
   0 -14   9  238.08    7.13
   0 -14  10  166.08   11.50
   0 -14  10  173.65    5.61
   0  14  10  162.30    5.00
   0  14  10  184.57    5.18
   0 -14 -10  165.88    7.09
   0 -14  10  165.94    6.24
   0 -14  10  185.89   13.01
   0 -14 -10  193.06    6.46
   0 -14  11  107.08    5.17
   0 -14  11   94.15   12.65
   0  14  11  108.47    4.27
   0 -14 -11   88.23    5.70
   0 -14  11  111.76    3.88
   0 -14  11  144.68   14.57
   0 -14  11  118.23    3.28
   0 -14  11  122.04    3.63
   0 -14  11  117.60    3.81
   0 -14  11  116.10    3.71
   0 -14 -11  112.44    5.47
   0  14 -11  119.02    5.45
   0 -14  11  106.78    4.76
   0  14  11  102.28    4.55
   0 -14  12   53.74    4.22
   0 -14  12   48.48    3.55
   0 -14 -12   45.60    4.75
   0 -14  12   50.95    4.17
   0  14  12   55.93    3.68
   0 -14  12   57.05   13.34
   0 -14  12   52.50    3.16
   0 -14  12   57.51    2.41
   0  14 -12   54.97    4.56
   0 -14 -12   55.86    4.76
   0  14  12   48.54    3.66
   0 -14  12   48.78    3.99
   0 -14  12   49.16    2.82
   0  14  13  194.06    6.05
   0 -14  13  191.52    4.07
   0 -14  13  171.27    6.35
   0 -14  13  193.16    4.36
   0 -14  13  183.71    5.59
   0  14 -13  174.07    7.34
   0 -14 -13  166.15    7.48
   0 -14 -13  133.15    7.04
   0 -14  13  161.38    6.81
   0  14  13  201.69    6.18
   0 -14  13  181.82    6.24
   0 -14  13  187.74    5.12
   0 -14  14   -0.91    4.74
   0 -14  14   -0.19    1.83
   0 -14 -14    1.16    4.15
   0  14 -14    2.34    3.45
   0 -14  14   -0.21    2.01
   0  14  14    0.25    2.04
   0 -14  14    1.49    3.01
   0  14  14    0.63    3.07
   0  14  14    0.21    2.96
   0 -14  14   -0.31    3.19
   0 -14  15   30.99    6.42
   0 -14 -15   15.29    4.71
   0  14 -15   16.70    4.13
   0 -14  15   21.08    2.40
   0  14  15   20.38    3.50
   0  14  15   26.54    2.25
   0 -14  15   26.47    2.23
   0 -14  15   17.88    3.60
   0 -14  15   22.96    2.22
   0 -14 -16    5.00    4.26
   0  14 -16    6.11    3.47
   0 -14  16    4.06    2.00
   0  14  16    3.55    3.18
   0 -14  16    6.73    1.89
   0 -14  16    3.40    3.15
   0 -14  16    6.53    2.00
   0  14  16    5.51    2.04
   0 -14  17    4.88    1.98
   0  14  17    5.32    3.13
   0  14  17    5.45    3.66
   0 -14  17    9.19    2.05
   0 -14  17    6.02    3.08
   0 -14  17    9.43    2.07
   0  14  17   11.42    2.07
   0  14  18    7.30    1.87
   0 -14  18    6.41    1.85
   0 -14  18    7.75    2.30
   0  14  18    5.91    3.44
   0 -14  18    3.80    2.83
   0 -14  18    3.41    1.85
   0 -14  19    9.46    1.65
   0  14  19    8.95    1.67
   0 -14  19    6.54    1.73
   0 -14  19    6.07    3.07
   0 -14  20    0.91    1.33
   0  14  20    1.17    1.34
   0 -14  20    0.40    1.33
   0 -14  20    1.22    2.11
   0 -14  21    3.34    1.77
   0 -14  22    0.61    1.20
   0  14  22    0.71    0.97
   0 -14  22    1.22    0.95
   0 -16   0    4.42    2.58
   0 -16   0    5.02    1.74
   0  16   0    2.52    2.72
   0 -16  -1   32.26    3.15
   0 -16  -1   33.78    2.06
   0 -16   1   40.72    2.30
   0  16  -1   30.04    2.52
   0  16   1   33.42    3.49
   0  16  -2   51.63    1.36
   0 -16   2   77.80    2.74
   0 -16   2   77.11    2.87
   0  16   2   77.44    4.38
   0  16  -2   53.95    2.30
   0 -16  -3  358.11    7.45
   0  16  -3  373.11    7.50
   0 -16   3  416.02    8.66
   0 -16   3  410.89    8.55
   0  16   3  382.84    9.97
   0  16  -4  451.69    9.06
   0 -16  -4  434.59    9.01
   0 -16  -4  450.92   11.08
   0 -16   4  450.89    9.88
   0 -16   4  445.60    9.83
   0  16   4  440.91   11.49
   0 -16  -5  198.38    5.07
   0 -16  -5  194.41    6.92
   0 -16   5  209.62    5.71
   0 -16   5  206.49    5.79
   0  16   5  198.03    7.73
   0 -16  -6  835.63   16.93
   0 -16  -6  842.12   18.90
   0 -16   6  876.33   17.64
   0 -16   6  847.45   17.61
   0  16   6  814.73   19.52
   0 -16  -7   49.37    3.08
   0 -16  -7   53.69    4.46
   0 -16   7   51.07    4.01
   0  16   7   58.33    6.04
   0 -16   8  207.99    8.60
   0 -16  -8  219.04    7.81
   0 -16  -8  217.93    6.42
   0 -16  -9  179.44    7.28
   0  16  -9  185.83    6.27
   0 -16  -9  192.76    6.29
   0 -16 -10   51.25    4.80
   0 -16  10   66.16    2.38
   0 -16  10   67.37    2.55
   0 -16  10   62.36   11.23
   0 -16  10   62.50    2.65
   0 -16  10   60.92    4.08
   0 -16  10   61.00    3.19
   0  16  10   56.95    3.19
   0  16  10   54.44    3.31
   0 -16 -10   55.61    4.10
   0  16 -10   59.03    4.00
   0 -16  10   60.83    3.83
   0  16  10   63.92    4.96
   0 -16  11   73.04    4.55
   0 -16  11   62.24   14.36
   0  16  11   79.06    3.86
   0 -16  11   83.83    2.76
   0 -16 -11   64.92    5.28
   0 -16  11   74.46    3.09
   0 -16  11   83.12    3.05
   0 -16  11   75.22    4.10
   0  16  11   83.10    4.43
   0 -16  11   82.74    3.21
   0  16 -11   76.58    4.60
   0 -16 -11   74.65    4.86
   0 -16  11   77.70    3.71
   0 -16  12  206.25    7.84
   0 -16  12  208.12    5.03
   0 -16  12  235.39    5.43
   0  16  12  229.18    6.84
   0 -16  12  292.92   16.16
   0 -16  12  229.17    5.94
   0 -16  12  247.42    5.93
   0 -16 -12  170.92    8.33
   0  16  12  255.40    7.08
   0 -16  12  233.85    7.25
   0 -16  12  245.55    6.34
   0 -16  12  226.14    6.58
   0 -16 -12  208.84    8.09
   0  16 -12  220.74    8.03
   0  16  13   31.11    3.50
   0 -16  13   28.06    6.63
   0 -16  13   28.73    2.51
   0 -16  13   33.82    3.71
   0 -16 -13   30.86    4.63
   0  16 -13   28.68    4.08
   0 -16  13   25.30    3.85
   0 -16  13   32.09    2.21
   0 -16  13   33.72    2.22
   0 -16 -13   27.19    4.46
   0 -16  13   32.46    3.72
   0  16  13   32.59    3.55
   0 -16  14   35.87    2.75
   0 -16  14   39.39    5.10
   0 -16 -14   37.26    5.09
   0  16 -14    1.61    4.52
   0 -16  14   43.58    2.31
   0  16  14    2.69    2.36
   0 -16  14   44.51    2.46
   0  16  14   38.56    3.79
   0  16  14   39.98    3.90
   0 -16  14   38.64    3.99
   0 -16  14   40.63   10.33
   0 -16  15    9.97    6.34
   0 -16  15    5.67    3.17
   0  16 -15    8.13    3.60
   0 -16 -15    4.44    4.18
   0  16  15    6.25    3.23
   0 -16  15    6.39    1.97
   0  16  15   -1.04    3.11
   0 -16  15    3.63    2.06
   0  16  15    0.36    2.01
   0 -16  15    5.08    1.93
   0  16  16    5.60    3.22
   0 -16  16    1.39    7.68
   0 -16  16    4.65    1.98
   0 -16  16    5.54    3.10
   0 -16  16    2.58    1.99
   0 -16  16    6.85    2.01
   0  16  16    5.80    2.04
   0 -16  17   12.65    2.08
   0  16  17   14.39    3.87
   0 -16  17   10.32    2.05
   0 -16  17   11.73    3.08
   0  16  17    8.43    3.19
   0  16  17   17.69    2.04
   0 -16  17   16.67    2.05
   0  16  18    8.20    1.73
   0 -16  18    9.11    1.74
   0 -16  18    6.18    1.81
   0  16  18    6.64    3.41
   0 -16  18    9.15    2.30
   0 -16  18    6.14    2.77
   0 -16  19    0.68    1.53
   0 -16  19   -1.06    2.88
   0 -16  19    1.68    2.32
   0 -16  19    1.79    1.46
   0  16  19    2.61    1.49
   0 -16  20    1.88    1.35
   0 -16  20    3.11    2.03
   0 -16  21    1.60    1.61
   0 -16  22    1.95    1.08
   0  16  22    1.98    0.89
   0  18   0   12.61    3.00
   0 -18   0   12.68    1.95
   0 -18   0   13.06    2.90
   0  18   1   33.36    3.65
   0  18  -1   26.49    2.72
   0 -18   1   37.95    2.38
   0 -18  -1   34.75    2.24
   0 -18  -1   36.01    3.51
   0  18   2  199.05    6.52
   0 -18   2  212.61    5.18
   0 -18  -2  207.23    6.41
   0 -18   3   39.44    2.64
   0 -18   3   45.73    2.72
   0  18  -3   29.95    1.28
   0 -18  -3   27.19    1.30
   0  18   3   42.96    4.55
   0 -18   4  611.61   12.66
   0 -18   4  607.35   12.59
   0  18   4  590.77   14.32
   0 -18  -4  573.37   11.44
   0  18  -4  581.30   11.51
   0 -18   5 1545.12   29.85
   0 -18   5 1517.47   29.79
   0  18   5 1508.82   31.67
   0 -18  -5 1524.40   28.84
   0  18  -5 1543.59   28.94
   0 -18  -5 1588.54   31.43
   0 -18   6  143.68    5.14
   0 -18   6  144.15    5.05
   0  18   6  154.08    7.54
   0  18  -6  147.07    4.43
   0 -18  -6  152.35    4.45
   0 -18  -6  156.58    6.50
   0  18  -7  160.35    5.08
   0 -18  -7  159.92    4.98
   0 -18  -7  160.18    6.81
   0 -18   7  165.37    5.95
   0 -18   7  161.19    5.62
   0 -18  -8  166.66    5.48
   0  18  -8  164.75    5.49
   0 -18  -8  175.01    7.27
   0 -18   8  169.62    7.83
   0 -18   9   47.69    9.40
   0 -18   9   49.54    5.61
   0  18  -9   44.70    3.36
   0 -18  -9   46.14    3.45
   0 -18   9   50.40    2.92
   0 -18   9   51.08    2.09
   0 -18  -9   43.42    4.60
   0 -18   9   51.16    3.18
   0 -18 -10   62.34    5.19
   0 -18  10   65.61    2.73
   0 -18  10   60.86    3.65
   0  18  10   71.15    6.36
   0 -18  10   65.12    2.42
   0 -18  10   64.08    2.51
   0 -18  10   62.70    3.50
   0  18 -10   54.47    3.93
   0 -18 -10   55.07    4.13
   0  18  10   55.03    3.37
   0  18  10   66.14    3.26
   0 -18  10   41.38   11.15
   0 -18  11  226.19    5.25
   0 -18  11  174.09   16.36
   0 -18  11  199.87    7.45
   0 -18 -11  166.42    8.16
   0 -18  11  201.15    6.04
   0 -18  11  176.81    5.76
   0 -18  11  221.91    4.96
   0 -18  11  218.24    5.25
   0  18 -11  184.72    7.07
   0 -18 -11  179.19    7.13
   0  18  11  209.61    6.03
   0 -18  11  177.81    4.43
   0  18  11  229.88    6.90
   0 -18  11  213.13    6.61
   0 -18  11  202.77    5.33
   0 -18  12   49.39    4.24
   0  18  12   65.20    3.67
   0 -18  12   55.41    3.75
   0 -18  12   53.41    5.82
   0 -18  12   61.08    2.52
   0 -18  12   61.74    3.08
   0 -18 -12   51.82    4.73
   0  18 -12   49.90    4.28
   0 -18  12   51.76    2.28
   0 -18 -12   48.72    5.22
   0 -18  12   56.47    3.98
   0  18  12   61.67    4.09
   0 -18  12   53.84    2.82
   0  18  13   80.45    4.35
   0 -18  13   77.32    2.64
   0  18  13    5.41   15.46
   0 -18  13   79.28    8.90
   0 -18  13   80.34    3.00
   0 -18  13   80.86    4.12
   0  18 -13    3.29    5.11
   0 -18 -13   66.45    5.43
   0 -18 -13   53.77    5.53
   0 -18  13   77.69    3.32
   0 -18  13   75.53    4.49
   0  18  13   73.61    4.45
   0 -18  13   74.98    5.83
   0 -18  14    2.65    4.54
   0 -18  14    6.05    2.07
   0 -18 -14    3.83    4.01
   0  18 -14    0.12    3.33
   0 -18  14    7.12    1.91
   0  18  14    0.83    1.97
   0 -18  14   11.82   12.20
   0 -18  14    4.54    3.07
   0  18  14    5.24    3.16
   0 -18  14    6.25    1.92
   0  18  14    6.63    3.19
   0 -18  15   16.02    6.28
   0 -18  15    6.13    2.02
   0  18 -15    0.68    3.44
   0 -18 -15    7.85    4.04
   0  18  15    6.01    3.29
   0  18  15    8.34    3.16
   0 -18  15    8.34    1.95
   0  18  15    9.55    1.99
   0 -18  15    5.41    3.10
   0 -18  15    6.89    2.00
   0 -18  16   15.77    7.67
   0 -18  16   25.24    2.29
   0 -18  16   23.54    3.46
   0  18  16   23.16    3.50
   0 -18  16   21.26    2.32
   0 -18  16   28.57    2.17
   0  18  16   30.43    2.23
   0 -18  17    7.64    1.95
   0 -18  17    6.50    2.90
   0 -18  17    9.95    1.77
   0  18  17    8.59    1.81
   0  18  17    6.40    3.58
   0  18  17    8.60    3.09
   0 -18  17    4.57    1.88
   0  18  18    1.92    3.23
   0  18  18    1.93    1.55
   0 -18  18    2.46    2.08
   0 -18  18    0.18    1.59
   0 -18  18    2.93    2.42
   0  18  19   10.13    1.46
   0 -18  19    7.39    2.29
   0 -18  19    4.55    1.54
   0 -18  19    7.83    2.86
   0 -18  20    0.45    1.85
   0 -18  20    1.46    1.17
   0 -18  21    1.25    1.46
   0 -18  21    0.84    1.13
   0  20   0   57.98    3.74
   0 -20   0   61.36    2.86
   0  20   1  113.56    5.04
   0 -20   1  124.19    3.92
   0 -20  -1  118.25    5.03
   0 -20  -1  117.17    3.77
   0  20   2   23.98    4.09
   0 -20   2   26.97    2.35
   0 -20  -2   21.83    2.06
   0 -20  -2   20.48    3.42
   0 -20   3  654.88   13.55
   0  20   3  597.87   14.79
   0 -20   4  682.57   13.05
   0 -20   4  683.43   13.24
   0  20   4  646.19   14.91
   0 -20  -5  252.54    8.23
   0 -20   5  240.20    6.64
   0 -20   5  230.00    6.53
   0  20  -5  232.10    5.45
   0 -20  -5  229.91    5.41
   0  20   5  241.23    8.78
   0 -20  -6 1016.66   22.21
   0 -20   6 1005.06   20.53
   0 -20   6  998.01   20.46
   0 -20  -6  964.11   19.24
   0  20  -6  999.44   19.40
   0  20   6  963.29   22.66
   0  20  -7  206.90    5.77
   0 -20  -7  208.36    5.72
   0 -20  -7  225.75    8.19
   0 -20   7  210.74    6.56
   0 -20   7  205.83    6.88
   0 -20  -8   61.79    5.20
   0  20  -8   62.78    3.46
   0 -20  -8   60.49    3.47
   0 -20   8   74.12    4.16
   0 -20   8   67.62    6.58
   0 -20   8   70.49    3.41
   0 -20   8   77.24    3.72
   0  20   9   84.64    3.42
   0 -20  -9   95.27    5.87
   0 -20   9  110.65    4.12
   0  20   9   26.91   10.27
   0 -20   9   96.75    5.60
   0 -20   9  105.00    2.90
   0 -20   9  102.47    3.80
   0 -20   9  110.14    2.77
   0 -20   9  101.61    2.61
   0 -20   9  101.34   10.51
   0  20  -9   83.76    4.07
   0 -20  -9   85.96    4.16
   0 -20   9    0.03    1.56
   0  20  10  197.60    9.23
   0 -20  10  216.40    6.15
   0  20  10  167.68    5.18
   0 -20 -10  173.77    8.00
   0 -20  10  192.86   12.06
   0 -20  10  207.00    4.93
   0 -20  10  186.58    5.53
   0 -20  10  205.98    5.91
   0 -20  10  218.77    4.70
   0 -20  10  211.26   16.31
   0  20 -10  179.36    6.39
   0 -20 -10  165.96    6.39
   0 -20  11   67.55    3.92
   0  20  11   60.97    5.25
   0 -20  11   67.96    2.60
   0 -20  11   47.06    3.45
   0 -20  11   71.37    5.74
   0  20 -11   54.78    4.15
   0 -20 -11   57.52    4.45
   0  20  11   59.99    3.53
   0 -20 -11   53.78    5.50
   0 -20  11   68.97    2.92
   0 -20  11   57.72    2.74
   0 -20  12  155.42    3.96
   0  20  12  181.37    5.86
   0 -20 -12  130.49    7.81
   0 -20  12  170.64    8.82
   0 -20  12  179.12    4.50
   0 -20  12  179.37    4.87
   0  20 -12  147.55    6.67
   0 -20 -12  133.99    6.70
   0 -20  12  178.81    5.23
   0 -20  12  169.29    4.88
   0  20  12  168.81    6.15
   0 -20  12  166.08    5.98
   0 -20 -13    3.96    3.90
   0  20  13    4.25    3.05
   0 -20  13    2.09    3.02
   0 -20  13    4.06   11.08
   0 -20  13    1.21    3.12
   0  20 -13    0.33    3.07
   0 -20 -13    5.14    3.65
   0  20  13    1.13    3.22
   0 -20  13    1.76    1.81
   0 -20  13    1.24    1.74
   0 -20  13    1.97    5.03
   0 -20  13    0.64    1.92
   0 -20  14   17.26    2.05
   0 -20  14    9.84    4.55
   0 -20  14   15.43    1.90
   0  20  14   12.52    3.32
   0 -20  14   13.84    2.14
   0  20  14   17.42    3.36
   0 -20  14   10.84    3.22
   0  20  15   54.60    4.13
   0 -20  15   48.81    4.16
   0 -20  15   48.44    2.97
   0 -20  15   58.78    2.87
   0  20  15   63.48    2.58
   0 -20  15   59.89    2.51
   0 -20  15   56.19    6.44
   0  20  15   53.99    4.24
   0 -20  16    7.60    7.54
   0 -20  16    8.44    1.97
   0  20  16    8.60    3.13
   0  20  16    8.09    1.78
   0 -20  16    6.97    1.73
   0 -20  16    5.49    1.93
   0 -20  17    2.89    1.77
   0  20  17    0.49    3.60
   0 -20  17    2.76    2.60
   0 -20  17    7.10    1.99
   0  20  17    6.17    1.67
   0 -20  18    4.53    1.65
   0  20  18    5.64    3.30
   0  20  18    7.21    1.50
   0 -20  18    6.81    2.48
   0 -20  18    7.03    2.16
   0 -20  19    3.24    2.04
   0 -20  19    2.26    2.68
   0 -20  19    0.42    1.32
   0 -20  20    4.78    1.75
   0 -22   0  123.42    4.04
   0  22   0  102.99    4.57
   0 -22   1   73.18    3.27
   0 -22  -1   70.79    4.37
   0 -22  -1   72.85    3.24
   0  22  -1   49.90    3.25
   0  22   1   55.64    4.37
   0 -22   2  557.08   11.77
   0 -22  -2  554.91   13.18
   0 -22  -2  514.51   11.32
   0  22   2  496.91   12.68
   0 -22   3  340.18    8.21
   0 -22  -3  321.72    7.70
   0 -22  -3  332.18    9.63
   0 -22   4   68.34    3.54
   0  22   4   64.44    5.65
   0 -22   5  222.47    6.49
   0  22   5  218.52    8.66
   0 -22  -6  191.96    7.55
   0 -22   6  180.66    5.75
   0 -22   6  183.02    5.93
   0  22   7  258.74    6.00
   0 -22   7  256.22    6.24
   0 -22   7  246.46    7.71
   0 -22   7  242.50    7.29
   0 -22  -7  235.95    8.85
   0 -22   8  109.45    3.12
   0 -22   8   95.99    7.25
   0 -22   8  106.68    4.92
   0 -22   8  100.44    4.16
   0  22   8  107.05    3.73
   0 -22  -8  106.69    6.34
   0 -22   8  109.97    7.09
   0 -22   8  102.17    3.65
   0 -22   8  113.61    3.11
   0 -22   8  124.69    3.42
   0 -22  -8   93.31    4.00
   0 -22   8  108.59    4.60
   0 -22   8  119.67    3.20
   0 -22   9  116.18    4.10
   0 -22   9  130.62    5.07
   0 -22   9  122.10    5.15
   0 -22   9  128.11    2.99
   0 -22   9  140.86   12.08
   0 -22  -9  115.49    6.58
   0 -22   9  126.79    5.74
   0 -22   9  115.44    3.57
   0 -22   9  135.79    2.96
   0 -22   9  135.38    3.33
   0  22   9   98.06    3.64
   0 -22  -9   95.52    4.11
   0 -22   9  141.08    4.66
   0  22  10  124.07    4.47
   0 -22 -10  144.43    7.56
   0 -22  10  158.85   11.85
   0 -22  10  163.52    5.38
   0  22  10  140.99   10.13
   0 -22  10  158.61    3.89
   0 -22 -10  120.80    5.26
   0 -22  10  142.77   17.65
   0 -22  10  152.27    4.14
   0 -22  10  134.99    5.89
   0 -22  10  156.04    6.54
   0 -22  10  135.47    4.82
   0 -22  11  165.05   20.52
   0 -22  11  165.77    8.62
   0 -22  11  126.58    4.93
   0  22  11  190.37    7.21
   0 -22  11  152.55    5.50
   0 -22 -11  130.32    7.52
   0 -22  11  159.55    4.32
   0 -22  11  146.62   18.16
   0 -22 -11  128.02    5.69
   0 -22  11  170.92    4.27
   0 -22 -12   17.48    4.48
   0  22  12   20.35    3.15
   0 -22  12   15.81    3.33
   0  22  12   14.07    3.96
   0 -22  12   17.42    2.09
   0 -22  12   12.97    2.07
   0 -22  12   14.12    3.02
   0 -22  12   20.17    2.45
   0 -22  13    0.49    2.82
   0 -22  13    7.78   13.78
   0 -22  13    0.55    1.86
   0  22  13    4.06    3.28
   0  22  13    3.94    3.09
   0 -22  13    0.37    4.73
   0 -22  13    2.47    1.88
   0 -22  13    4.37    3.07
   0 -22  14  115.73    4.73
   0 -22  14  111.54    4.23
   0  22  14  113.65    5.42
   0 -22  14  128.85    3.93
   0 -22  14  128.50   16.54
   0 -22  14  120.66    5.72
   0  22  14  129.17    5.60
   0 -22  14  126.85    3.35
   0 -22  15   11.34    2.07
   0  22  15   13.71    3.35
   0 -22  15    9.20    2.85
   0 -22  15    9.21    5.93
   0  22  15    6.65    3.16
   0 -22  15    9.83    2.05
   0 -22  16   19.59    2.21
   0 -22  16   16.01    2.96
   0  22  16   14.59    3.28
   0 -22  16   11.15    2.15
   0 -22  17    3.35    2.49
   0 -22  17    5.00    1.85
   0 -22  17    1.03    1.68
   0 -22  18    2.06    2.24
   0  22  18    3.75    3.20
   0  22  18    2.90    1.94
   0 -22  18    3.35    1.53
   0 -22  18    2.36    2.05
   0 -22  19    4.38    1.98
   0 -22  19    3.47    1.40
   0 -22  19    4.02    2.61
   0 -22 -19   -0.03    2.76
   0 -22  20    2.70    1.51
   0 -22  21    3.74    1.06
   0 -24   0  141.99    4.65
   0 -24  -1  554.26   11.69
   0 -24   1  538.31   11.75
   0 -24  -2  406.45    9.40
   0 -24  -2  427.97   11.32
   0 -24   2  425.66    9.83
   0  24   3  131.55    6.47
   0 -24  -3  142.93    4.55
   0 -24  -3  149.78    6.44
   0 -24   3  148.38    5.03
   0  24   4  119.89    6.65
   0 -24  -4  121.07    4.22
   0 -24   4  129.11    4.79
   0 -24   5    6.92    2.34
   0 -24  -6   76.94    5.49
   0 -24   6   74.22    4.10
   0  24   7  170.71    3.88
   0 -24  -7  164.34    7.13
   0 -24   7  153.73    3.65
   0 -24   7  157.23    4.13
   0 -24   7  159.76    5.47
   0 -24   7  166.91    3.15
   0 -24   7  155.40    5.85
   0 -24   7  151.82    5.25
   0 -24   7  167.32    3.09
   0 -24   7  182.96    3.50
   0 -24   8  169.75    9.11
   0 -24  -8  159.13    7.83
   0 -24   8  166.72    5.29
   0 -24   8  165.82    4.76
   0 -24   8  193.24    4.58
   0 -24   8  177.92    4.23
   0 -24   8  167.40    5.32
   0 -24   8  179.69    6.77
   0 -24   8  187.75    4.36
   0 -24   8  159.90    8.59
   0  24   8  132.87    4.64
   0  24   8  163.82    4.94
   0 -24   9  175.90   14.06
   0 -24   9  186.50    4.25
   0 -24   9  183.57    6.26
   0 -24   9  187.53    4.89
   0 -24   9  194.03    7.34
   0  24   9  149.50    4.11
   0 -24  -9  191.23    8.08
   0 -24   9  216.16    4.03
   0 -24   9  207.64    3.52
   0 -24   9  199.77    3.59
   0  24  10   69.57   11.27
   0 -24  10   95.68    4.03
   0 -24  10  106.34   19.11
   0 -24 -10   86.47    6.71
   0 -24  10  115.18    3.56
   0 -24  10   94.63   11.86
   0 -24  10  107.29    3.69
   0 -24  10   91.22    4.30
   0 -24  10  112.29    8.82
   0  24  11   16.62    6.45
   0 -24  11   16.59    2.74
   0 -24  11    7.42   18.46
   0 -24 -11   19.65    4.74
   0 -24  11   17.72    2.84
   0 -24  11   22.32   10.68
   0 -24  11    2.20    2.07
   0 -24  11   24.12    2.29
   0 -24  11   22.77    2.14
   0 -24  12   -0.20   19.67
   0 -24  12    4.99    2.66
   0 -24  12    4.48    1.89
   0 -24  12    7.93    2.83
   0 -24  12    2.36   21.08
   0 -24  12   -5.11   13.61
   0 -24  12    2.62    2.56
   0  24  12    7.20    4.23
   0 -24  12    4.14    2.31
   0 -24  13   72.07    3.88
   0 -24  13   76.81    5.23
   0 -24  13   73.69    3.03
   0 -24  13   64.95    3.18
   0  24  13   81.12    4.52
   0  24  13   81.30    4.75
   0 -24  13   70.24    3.81
   0 -24  14   12.16    2.92
   0  24  14   15.01    3.39
   0 -24  14   17.37    4.46
   0 -24  14    8.04    2.06
   0  24  14   17.84    3.47
   0 -24  14   19.84    2.13
   0 -24  14    2.02   17.15
   0  24  15   61.37    4.20
   0 -24  15   60.41    3.70
   0  24  15   60.45    4.53
   0 -24  15   57.41    3.10
   0 -24  15   72.09    3.05
   0 -24  15   61.34    6.20
   0 -24  16    7.74    1.89
   0 -24  16    2.00    1.77
   0  24  16    2.67    2.92
   0 -24  16    1.55    2.53
   0 -24  16    1.70    7.20
   0 -24  17   15.24    2.50
   0 -24  17    7.30    1.81
   0 -24  17   12.09    2.00
   0 -24  18    4.36    2.05
   0  24  18    3.92    3.09
   0 -24 -18    1.97    3.09
   0 -24  18    4.36    2.08
   0  24  18    3.66    1.84
   0 -24  18    1.65    1.50
   0 -24  19    2.25    2.57
   0 -24  19    2.46    1.76
   0  24  19    0.92    1.62
   0 -24  20    2.03    1.37
   0  24  20    3.06    1.28
   0 -26   0  743.01   15.71
   0 -26   1  294.83    7.66
   0 -26  -1  287.98    7.47
   0 -26  -2  289.00    7.49
   0 -26   2  291.62    7.81
   0 -26   3  396.90    9.92
   0 -26  -3  415.91   11.72
   0 -26  -3  392.93    9.41
   0 -26   4   35.29    3.09
   0 -26  -4   34.99    4.52
   0 -26  -4   31.73    2.61
   0 -26  -5   60.58    3.07
   0 -26   5   69.34    2.04
   0 -26   5   66.87    3.64
   0 -26   6   70.35    2.75
   0 -26   6   67.11    3.29
   0 -26   6   76.40    2.24
   0 -26   6   70.90    3.58
   0 -26   6   66.63    3.90
   0 -26   6   71.21    2.27
   0 -26   6   67.56    4.04
   0  26   7   69.67    2.99
   0 -26  -7   60.10    5.49
   0 -26   7   64.17    2.78
   0 -26   7   62.87    3.28
   0 -26   7   75.74    2.50
   0 -26   7   71.58    2.23
   0 -26   7   74.11    7.22
   0 -26   7   71.91    3.52
   0 -26   7   60.34    5.67
   0 -26   7   63.09    4.80
   0 -26   8  170.17   10.88
   0 -26  -8  179.47    8.40
   0 -26   8  184.27    5.46
   0 -26   8  174.46    4.77
   0 -26   8  168.10    9.25
   0 -26   8  191.66    4.58
   0 -26   8  187.31    4.28
   0 -26   8  167.66    9.08
   0 -26   8  184.39    5.55
   0  26   8  188.54    5.16
   0 -26   9  101.77   16.12
   0 -26   9   96.94    3.36
   0 -26   9   99.96    5.82
   0 -26   9    9.88    2.75
   0 -26   9  102.24    2.94
   0 -26   9   94.31    3.96
   0 -26   9   95.69    9.87
   0 -26   9   -0.29    1.48
   0 -26  -9   85.25    6.35
   0 -26   9   22.04    2.91
   0 -26   9  105.74    2.81
   0  26   9   78.33    3.42
   0  26   9   98.19    3.79
   0 -26  10   47.49    2.43
   0 -26  10    4.66    2.35
   0 -26  10   55.75   12.31
   0  26  10  121.42   13.65
   0 -26  10   46.01    3.03
   0 -26  10   67.30   21.02
   0 -26 -10   44.36    5.59
   0 -26  10    8.30    2.52
   0 -26  10   53.07    2.44
   0 -26  10   44.22    3.42
   0 -26  10   65.66   11.89
   0 -26  11    1.51    2.52
   0 -26  11    2.37    1.73
   0 -26  11    2.30    1.81
   0 -26  11    2.76    1.83
   0 -26  11    0.46    2.66
   0 -26  11    7.56   14.08
   0 -26  11    1.67    2.01
   0  26  11    4.91    7.35
   0 -26  12  100.96    4.15
   0 -26  12  103.17    3.78
   0 -26  12   90.89    3.64
   0 -26  12  101.97   22.35
   0 -26  12   75.92    4.14
   0 -26  12   90.46   16.59
   0  26  12  111.49    5.96
   0 -26  12  109.54    4.11
   0 -26  13   26.30    3.24
   0 -26  13   23.22    2.34
   0  26  13   24.75    3.52
   0  26  13   27.42    3.91
   0 -26  13   28.20    3.00
   0 -26  13   31.16    4.78
   0  26  14   62.88    4.28
   0 -26  14   58.72    4.80
   0 -26  14   46.45    7.41
   0 -26  14   54.07    3.58
   0  26  14   60.48    4.40
   0 -26  14   62.43    2.91
   0 -26  14   48.04    2.95
   0  26  15    5.43    3.11
   0 -26  15    8.31    2.69
   0 -26  15   15.84    2.13
   0  26  15   14.76    3.43
   0 -26  15    8.14    1.98
   0 -26  15   10.64    5.67
   0 -26  16   48.20    2.52
   0 -26  16   40.99    3.07
   0 -26  16   49.74    7.10
   0 -26  17    1.43    1.58
   0 -26 -17   -1.80    3.35
   0 -26  17    6.80    1.85
   0 -26  17    2.80    2.14
   0 -26  18    8.17    2.11
   0 -26  18    5.57    1.97
   0  26  18    9.39    1.89
   0  26  18    8.44    3.09
   0 -26  19    3.55    1.55
   0 -26  19    5.81    2.57
   0  26  19    6.21    1.51
   0 -26  20    0.42    1.11
   0  26  20    1.21    1.07
   0 -28   0  321.14    8.29
   0 -28  -1  470.87   10.95
   0 -28   1  472.18   11.19
   0 -28   2  326.00    8.52
   0 -28  -2  304.85    8.07
   0 -28   3   98.35    7.52
   0 -28  -3   78.79    3.49
   0 -28   3   92.52    3.97
   0 -28   4   89.30    3.37
   0 -28  -4   88.67    3.70
   0 -28   4  100.32    2.80
   0 -28   4   91.73    4.19
   0 -28   4   97.53    2.47
   0 -28   5  100.48    4.51
   0 -28   5  113.51    3.06
   0 -28   5  101.80    3.68
   0 -28   5  124.91    8.81
   0 -28   5  114.64    2.65
   0 -28  -5   96.65    3.89
   0 -28   5   96.64    3.97
   0 -28   5  110.24    2.73
   0 -28  -6   -0.76    1.97
   0 -28   6    0.10    2.75
   0  28   6    0.72    2.03
   0 -28   6   -1.72    4.14
   0 -28   6    0.55    2.49
   0 -28   6    2.12    1.93
   0 -28   6    1.84    1.43
   0 -28   6    2.83    1.42
   0 -28   6    1.48    1.44
   0 -28   6    0.39    1.43
   0 -28   7   69.32    2.28
   0 -28   7   74.17    2.76
   0 -28   7   57.35    3.36
   0 -28   7   56.44   10.18
   0 -28   7   56.53    3.68
   0 -28   7   69.47    2.35
   0 -28   7   63.84    2.40
   0 -28   7   54.17    7.58
   0 -28  -7   68.28    5.82
   0 -28  -7   46.20    3.08
   0 -28   7   58.57    5.22
   0  28   7   66.92    3.10
   0 -28  -8   16.93    4.58
   0 -28   8   22.47    8.19
   0 -28   8   24.59    1.90
   0 -28   8   23.14    3.21
   0 -28   8    1.81   11.08
   0 -28   8   22.26    2.96
   0 -28   8   -0.13    1.27
   0 -28  -8    2.14    4.04
   0 -28   8   30.26   12.78
   0 -28   8   21.01    2.36
   0  28   8   23.55    2.54
   0 -28   8   23.95    1.81
   0 -28   8   23.25    2.08
   0 -28  -9   58.23    5.86
   0 -28   9   50.02    2.86
   0 -28   9   51.20   18.51
   0 -28   9   52.50    6.09
   0 -28   9   53.67    3.49
   0 -28   9   41.47   12.94
   0  28   9   58.06    3.27
   0 -28   9    7.00    2.40
   0 -28   9   58.85    2.37
   0 -28   9   -0.41    1.46
   0 -28   9    4.99    2.30
   0 -28   9   59.14    2.61
   0 -28  10  -23.40   15.01
   0 -28  10   15.05    3.03
   0  28  10   14.64    2.85
   0  28  10    7.64   13.42
   0 -28  10    2.11    2.09
   0 -28  10   17.38    2.05
   0 -28  10   15.80    2.08
   0 -28  10   17.79    1.95
   0 -28  10    6.59   12.91
   0 -28  10   51.09   22.01
   0 -28  10   13.04    2.60
   0 -28  11  102.91    3.73
   0 -28  11  101.05    3.42
   0  28  11   94.04    8.61
   0 -28  11  110.67    3.68
   0 -28  11  103.49    3.50
   0 -28  11  130.53   17.28
   0 -28  11   82.85    4.28
   0 -28  11   73.84   20.95
   0 -28  11   99.60    4.02
   0 -28  11   92.51   22.45
   0 -28  12   16.89    2.85
   0 -28  12   16.01    2.75
   0 -28  12   16.67    2.19
   0 -28  12   20.32    2.10
   0  28  12   14.86    4.79
   0 -28  13   78.41    3.46
   0 -28  13   86.32    4.01
   0  28  13   85.55    4.93
   0 -28  13   84.61    3.89
   0 -28  13   88.81    5.18
   0  28  14   28.38    3.63
   0 -28  14   25.99    4.38
   0 -28  14   28.54    7.06
   0 -28  14   27.91    2.93
   0 -28  14   25.95    2.39
   0  28  14   35.54    3.77
   0 -28  15   45.28    5.83
   0  28  15   46.97    4.00
   0 -28  15   52.09    2.58
   0 -28  15   38.08    2.63
   0 -28  15   45.97    3.08
   0  28  15   38.52    3.70
   0 -28  16    7.82    6.70
   0 -28  16    6.65    1.93
   0 -28  16    7.08    2.29
   0 -28  16   15.90    1.96
   0 -28  17   26.86    2.17
   0  28  18    4.79    1.69
   0 -28  18    2.79    1.70
   0 -28  18    6.32    2.10
   0  28  18    4.44    2.79
   0  28  19    3.15    1.34
   0 -28  19    6.73    2.56
   0 -28  19    2.66    1.34
   0  28  20    1.29    0.93
   0 -30   0  631.96    8.50
   0 -30   0    0.17    2.14
   0 -30  -1  244.92    5.51
   0 -30   1  256.32    5.93
   0 -30   2  278.90    6.30
   0 -30  -2  278.90    5.86
   0 -30   3  138.42    3.67
   0 -30  -3  135.12    4.44
   0 -30   3  142.71    4.92
   0 -30  -4  313.83    7.06
   0 -30   4  300.39    7.46
   0 -30   4  293.57    5.92
   0 -30   4  338.32   10.46
   0 -30   4  292.67    5.94
   0 -30   4  316.73    5.19
   0 -30   4  315.46    4.99
   0 -30   4  347.19    4.85
   0 -30   5   26.91    3.30
   0 -30   5   26.12    3.86
   0 -30  -5   25.45    2.75
   0 -30   5   33.80    2.24
   0 -30   5   30.65    2.95
   0 -30   5   32.13   10.37
   0 -30   5   31.90    1.83
   0 -30   5   32.55    1.78
   0 -30   6   63.95    4.47
   0 -30   6   76.40    2.33
   0 -30   6   71.74    2.46
   0 -30   6   79.70    2.44
   0 -30   6   68.11    2.72
   0 -30  -6   54.50    3.27
   0 -30   6   62.30    6.21
   0  30   6   79.99    3.25
   0 -30   7   24.07    1.78
   0  30   7   25.44    2.62
   0 -30   7   27.11    1.88
   0 -30   7   24.83    1.92
   0 -30   7   25.79    3.07
   0 -30   7   25.47    2.27
   0 -30   7   30.21   10.25
   0 -30   7   24.05    5.46
   0 -30   8   12.93    9.29
   0 -30   8   27.23    1.97
   0 -30   8   29.37   14.19
   0  30   8   27.14    2.83
   0 -30   8   27.16    2.01
   0 -30   8   24.53    2.45
   0 -30   9   11.78    1.83
   0 -30   9   -0.16    1.43
   0 -30   9    1.34    1.89
   0 -30   9    6.72    6.53
   0 -30   9   12.65    1.89
   0  30   9   12.99    2.69
   0  30  10   45.78   14.54
   0 -30  10   68.18    2.76
   0 -30  10   60.95    3.09
   0  30  10   62.64    3.86
   0 -30  10   69.78    2.92
   0 -30  10   65.62    2.87
   0 -30  10   45.46   14.70
   0 -30  10   33.85   23.20
   0 -30  10   64.63    3.33
   0 -30  10   57.85   17.56
   0  30  11   37.54    8.34
   0 -30  11   34.12    2.28
   0 -30  11   27.47    2.53
   0  30  11   29.85    3.39
   0 -30  11   23.99    2.03
   0 -30  11   33.01    2.85
   0 -30  11   69.03   21.32
   0 -30  11   56.69   21.91
   0 -30  11   32.88    2.33
   0 -30  11   36.83    2.57
   0 -30  11   23.62   18.74
   0 -30  12   48.88    2.47
   0 -30  12   66.21    2.82
   0 -30  12   56.69    3.09
   0 -30  12   70.19    3.55
   0 -30  12   63.93    3.34
   0  30  12   60.39    5.51
   0 -30  13   11.31    1.99
   0 -30  13    9.60    4.50
   0 -30  13    6.99    1.83
   0 -30  13    9.12    2.50
   0  30  13    7.03    3.65
   0 -30  13    7.26    2.19
   0  30  14   62.92    4.06
   0 -30  14   67.57    4.72
   0 -30  14   54.27    7.10
   0  30  15   10.02    3.22
   0 -30  15    9.11    5.44
   0 -30  16   30.88    6.47
   0 -30  16   31.91    2.54
   0 -30  17    3.77    1.82
   0 -30  17   12.22    1.90
   0  30  17    9.28    3.15
   0  30  18   15.77    2.79
   0 -30  18    9.65    1.60
   0  30  18   11.62    1.68
   0 -30  18   17.41    2.24
   0 -30  19   -0.01    1.10
   0  30  19    1.44    1.14
   0 -32   0  161.57    3.63
   0 -32   0  173.20    5.16
   0 -32  -1   -0.69    2.91
   0 -32   1   -0.23    2.37
   0 -32   1  312.76    4.74
   0 -32  -1  318.38    4.66
   0 -32   1  339.10    7.00
   0 -32  -1  333.51    6.60
   0 -32  -2  123.87    3.40
   0 -32   2  125.52    3.63
   0 -32   2  140.31    4.96
   0 -32  -2  134.16    4.53
   0 -32   3  545.51   10.57
   0 -32  -3  519.94   12.28
   0 -32   3  533.46   12.89
   0 -32   3  497.92   11.18
   0 -32   4   26.64    2.84
   0 -32   4   35.29    2.42
   0 -32   4   29.88    1.86
   0 -32   4   21.10    3.65
   0 -32  -4   22.06    2.80
   0 -32   4   26.14    3.23
   0 -32   4   29.59    1.72
   0 -32   5  148.53    5.79
   0 -32  -5  135.34    4.84
   0 -32   5  167.37    3.71
   0 -32   5  150.35    4.43
   0 -32   5  176.91   11.84
   0 -32   5  144.15    6.30
   0 -32   5  163.82    3.49
   0 -32   5  170.31    3.27
   0 -32   6   27.93    1.99
   0 -32   6   22.75    4.06
   0 -32   6   28.71    1.91
   0 -32   6   28.57    1.83
   0 -32   6   26.81    2.28
   0 -32   6   19.83    9.36
   0  32   6   32.85    2.68
   0  32   7   16.21    2.58
   0 -32   7   16.42    1.77
   0 -32   7   15.30    1.88
   0 -32   7   -0.15    1.40
   0 -32   7   13.20    6.16
   0 -32   7   14.62    1.73
   0 -32   7   16.23    3.07
   0 -32   7   11.60   14.14
   0 -32   7   14.26    2.15
   0 -32   8   17.48    1.85
   0 -32   8    1.64   15.95
   0 -32   8   16.55    2.08
   0 -32   8   12.93   10.73
   0 -32   8   14.87    2.31
   0  32   8   14.13    2.69
   0 -32   8   18.73    1.94
   0 -32   9   22.81    8.18
   0 -32   9   -0.31    1.49
   0 -32   9   -0.10   22.32
   0 -32   9   26.08    2.57
   0 -32   9   28.62    2.17
   0 -32   9   29.61    2.19
   0 -32   9   32.15    2.11
   0  32   9   30.02    3.06
   0  32  10    0.74   15.01
   0  32  10   33.91    3.35
   0 -32  10   19.16   16.16
   0 -32  10    4.64   22.34
   0 -32  10   34.73    2.77
   0 -32  10   36.87    2.42
   0 -32  10   36.67    2.37
   0 -32  10   35.74    2.25
   0  32  11   62.67    3.95
   0 -32  11   53.05    3.11
   0 -32  11   61.52    2.99
   0 -32  11   59.80    2.76
   0 -32  11   58.40    2.65
   0 -32  12    9.75    1.89
   0 -32  12    5.94    2.38
   0  32  12   10.06    4.71
   0  32  12   13.74    3.20
   0 -32  12   12.44    2.93
   0  32  13   75.76    4.50
   0 -32  13   69.18    3.35
   0 -32  13   73.96    2.96
   0 -32  13   72.10    5.15
   0 -32  14    4.54    2.13
   0 -32  14    5.29    1.84
   0  32  14    3.86    2.83
   0 -32  14   -1.77    6.89
   0 -32  15   45.61    2.74
   0 -32  15   47.21    5.42
   0 -32  16   17.99    2.07
   0 -32  16   17.68    6.11
   0 -32  17   16.79    1.83
   0  32  17   31.55    3.42
   0 -32  18    1.76    2.18
   0 -32  18    2.03    1.31
   0  32  18    2.46    1.39
   0  32  18    4.29    2.34
   0  32  19    3.55    0.99
   0 -34   0  350.31    7.22
   0 -34   0  313.68    4.86
   0 -34   1   71.40    3.84
   0 -34  -1   67.76    3.67
   0 -34  -1   -0.13    2.42
   0 -34   1   -2.10    2.22
   0 -34  -1   64.86    2.87
   0 -34   1   64.26    2.97
   0 -34  -2  529.45    8.69
   0 -34   2  527.24    6.70
   0 -34  -2  523.69    6.34
   0 -34  -3   13.62    2.60
   0 -34   3   16.79    2.98
   0 -34  -3   14.75    2.37
   0 -34   3   18.38    2.73
   0 -34   3   19.31    1.69
   0 -34   4  278.07    5.79
   0 -34   4  271.56    6.07
   0 -34   4  249.04    6.84
   0 -34   4  246.44    8.21
   0 -34   5   42.75    3.29
   0 -34   5   51.44    2.18
   0 -34   5   36.92    3.94
   0 -34   5   46.61    2.26
   0 -34   5   -0.03    1.76
   0 -34   5   46.13    2.01
   0 -34   5   -6.49    9.65
   0  34   5   52.73    3.05
   0 -34   6    6.60    1.62
   0 -34   6    5.59    1.54
   0 -34   6    6.89    4.47
   0 -34   6    5.40    2.17
   0 -34   6    5.33    2.80
   0 -34   6    6.50    1.73
   0  34   6    7.00    2.33
   0 -34   7   26.01    3.33
   0 -34   7   30.57    2.05
   0  34   7   34.22    2.89
   0 -34  -7   36.87    4.46
   0 -34   7   26.21    2.15
   0 -34   7   28.02    2.39
   0 -34   7   40.78   17.98
   0 -34   7   25.01    7.87
   0 -34   7   30.39    1.94
   0 -34   8   44.36    4.78
   0 -34   8   55.13    2.56
   0 -34   8   51.64    2.71
   0  34   8   45.62    3.37
   0 -34   8   48.88    2.51
   0 -34   8   69.85   21.40
   0 -34   8   46.82    2.76
   0 -34   8   32.41   13.04
   0 -34   8   50.62    2.38
   0 -34   9   32.03    2.19
   0 -34   9   31.23    2.23
   0 -34   9   30.84    2.05
   0 -34   9   28.30    2.52
   0 -34   9   43.08   22.15
   0 -34   9   30.49   10.07
   0  34   9   29.56    3.06
   0  34  10   36.24   14.64
   0 -34  10  -25.25   18.48
   0  34  10   31.79    3.26
   0 -34  10   30.63    2.35
   0 -34  10   30.97    2.24
   0 -34  10  -23.80   20.51
   0 -34  10   24.21    2.51
   0 -34  10   27.95    2.09
   0  34  11   12.17    7.66
   0  34  11   14.07    3.14
   0 -34  11   16.52    2.34
   0 -34  11   16.46    1.96
   0 -34  11   18.25    2.30
   0 -34  11   16.14    1.98
   0 -34  12   44.28    3.41
   0 -34  12   43.24    2.39
   0  34  12   44.19    4.82
   0  34  12   46.83    3.81
   0 -34  12   38.08    2.73
   0 -34  13   10.39    4.71
   0 -34  13    0.81    1.77
   0  34  13    4.18    3.22
   0 -34  13    4.47    2.06
   0 -34  14   50.78    2.43
   0 -34  14   40.00    2.63
   0 -34  15    3.15    1.81
   0 -34 -15    1.16    2.95
   0 -34  15    3.83    1.65
   0 -34  16   28.47    2.04
   0 -34  16   27.54    5.87
   0 -34  17    7.66    1.55
   0  34  17    8.14    2.71
   0  34  18    9.94    2.06
   0  34  18    7.14    1.28
   0 -36   0   64.25    3.89
   0 -36   0   64.63    3.01
   0 -36  -1  583.32    9.25
   0 -36   1  567.37    9.30
   0 -36   1  553.19    6.43
   0 -36  -1  546.94    6.24
   0 -36   2   18.35    2.78
   0 -36  -2   15.76    2.49
   0 -36  -2   17.00    2.76
   0 -36   2   16.83    2.97
   0 -36   2   20.47    1.74
   0 -36   3  339.38    8.02
   0 -36  -3  327.19    5.54
   0 -36   3  340.44    6.06
   0 -36   4   49.26    4.15
   0 -36  -4   54.48    3.03
   0 -36   4   59.98    3.46
   0 -36   5   14.77    1.73
   0 -36   5   14.47    1.88
   0 -36   5   -0.05    1.84
   0 -36   5   14.03    1.62
   0 -36   5    0.52   13.65
   0  36   5   11.16    2.50
   0 -36   5    9.58    3.64
   0 -36   6   46.10    2.20
   0  36   6   45.47    3.03
   0 -36   6   39.57    6.17
   0 -36   6   41.58    3.41
   0 -36   6   41.92    1.99
   0 -36   6   45.45    2.35
   0 -36   7   81.11    3.16
   0 -36   7   75.47    4.07
   0 -36   7   84.48    2.74
   0  36   7   82.88    3.69
   0 -36   7   83.58    2.91
   0 -36  -7   27.12    4.20
   0 -36   7    0.11    1.70
   0 -36   7   74.40   10.34
   0 -36   7  112.71   20.16
   0 -36   7   77.14    2.47
   0 -36   8   -3.58   21.34
   0 -36   8   37.92    2.66
   0 -36   8   43.45    2.28
   0 -36   8   40.07    2.08
   0 -36   8   42.10    2.34
   0  36   8   40.31    3.16
   0 -36   8   10.57    2.21
   0 -36   8   40.94    5.83
   0 -36   8   -0.26    1.47
   0 -36   9   23.40    1.93
   0 -36   9   25.54    2.15
   0 -36   9   22.58    2.06
   0  36   9   23.06    3.08
   0 -36   9   11.27   12.52
   0 -36   9    0.10    1.56
   0 -36   9   18.93    2.37
   0 -36   9   30.51   19.61
   0 -36  10   -7.44   16.58
   0 -36  10    4.37    2.12
   0 -36  10   -9.39   19.79
   0 -36  10    2.24    1.66
   0 -36  10    3.62    1.75
   0 -36 -10    5.15    3.75
   0  36  10    1.95    2.82
   0  36  10   -1.18   13.22
   0 -36  10    3.61    1.94
   0 -36  11   37.84    2.24
   0 -36  11   41.76    2.74
   0  36  11   43.02    3.62
   0  36  11   45.79    6.89
   0 -36  11   36.56    2.62
   0 -36  12    0.88    1.68
   0 -36  12    2.69    3.04
   0  36  12    3.78    3.03
   0  36  12    2.51    3.87
   0 -36  12    1.52    2.03
   0 -36 -12    2.50    3.59
   0 -36  13   31.78    2.10
   0 -36  13   38.68    4.97
   0 -36  13   29.72    2.36
   0  36  13   38.30    3.52
   0 -36  14   -1.19    1.60
   0 -36  14    0.01    1.85
   0 -36  15   22.55    2.08
   0 -36  15   31.08    1.93
   0 -36 -16   -1.25    1.88
   0 -36  16    3.26    1.68
   0  36  17   16.50    2.53
   0  36  17   18.30    1.56
   0 -38   0  554.93    6.48
   0 -38   0  542.62    9.20
   0 -38   1   12.94    2.67
   0 -38  -1   12.87    2.50
   0 -38   1    0.97    2.41
   0 -38  -1    0.66    2.34
   0 -38   1   13.42    2.84
   0 -38  -2  337.23    5.87
   0 -38   2  354.07    6.28
   0 -38   2  329.38    8.08
   0 -38   3   69.23    4.53
   0 -38   3   75.15    3.74
   0 -38  -3   68.28    3.37
   0  38   4   28.20    2.79
   0 -38   4   31.72    1.97
   0 -38   4   29.25    2.09
   0 -38   4   18.16    3.69
   0 -38  -4   17.16    2.55
   0 -38   4   23.38    3.09
   0  38   5   39.15    2.99
   0 -38   5   35.95    1.85
   0 -38   5   41.33    2.13
   0 -38  -5   26.18    2.65
   0 -38   5   37.15    3.32
   0 -38   5   26.39    5.07
   0 -38   5   41.29    2.27
   0  38   6  110.69    4.00
   0 -38   6   93.71    2.58
   0 -38   6  107.58    2.94
   0 -38   6  101.70    3.07
   0 -38   6  114.46   18.61
   0 -38   6   98.20    4.08
   0 -38  -6   74.01    3.29
   0 -38   6   76.23    8.50
   0 -38   7   45.15    2.07
   0 -38   7   51.34    2.37
   0 -38   7   50.44    2.53
   0 -38   7   -0.70    1.51
   0 -38  -7    3.20    3.54
   0 -38   7   60.23   13.08
   0  38   7   44.96    3.19
   0 -38   8   53.77    8.06
   0 -38   8   50.40    2.15
   0 -38   8   57.26    2.43
   0 -38   8   58.91    2.54
   0  38   8   60.07    3.56
   0 -38  -8   36.97    4.01
   0 -38   8   50.07   17.90
   0 -38   9    7.71   15.19
   0 -38   9    1.20    1.56
   0 -38   9   -0.02    1.65
   0 -38   9    1.07    1.83
   0 -38   9   -0.57    1.65
   0 -38  -9    4.32    3.21
   0  38   9   -2.83    2.77
   0 -38  10   53.59    3.04
   0 -38  10   51.60    2.42
   0 -38  10   54.08    2.58
   0 -38  10   61.45    2.82
   0  38  10   55.05    3.76
   0  38  10   57.82   11.75
   0 -38  11    1.92    1.61
   0  38  11    2.83    2.85
   0 -38  11    4.90    2.27
   0  38  11    1.71    5.58
   0 -38  11    1.02    2.30
   0 -38 -11    2.11    3.12
   0  38  12   27.91    3.80
   0 -38  12   30.70    3.47
   0  38  12   32.45    3.38
   0 -38  12   28.53    1.98
   0 -38  12   24.36    2.54
   0  38  13    3.36    2.77
   0 -38 -13    0.04    2.61
   0 -38  13   -0.43    1.51
   0 -38  13    5.89    5.04
   0 -38  14   32.37    1.89
   0  38  14   32.44    3.23
   0 -38 -15    1.39    1.88
   0 -38  15    0.86    1.52
   0 -38 -16    2.70    1.55
   0 -38  16   17.88    1.89
   0  38  17    2.12    1.81
   0 -38  17    3.31    1.99
   0  38  17    1.47    0.94
   0 -40   0    5.82    2.52
   0 -40   0    2.14    2.46
   0 -40   1  307.53    5.71
   0 -40  -1  290.95    5.42
   0 -40   2   43.70    3.14
   0 -40  -2   41.06    2.82
   0 -40   2   48.73    2.24
   0 -40   3   57.19    4.39
   0 -40   3   77.91    2.67
   0 -40  -3   54.43    3.05
   0 -40   3   64.35    3.54
   0 -40   3   78.77    2.49
   0  40   3   77.76    3.45
   0 -40  -4   25.46    2.52
   0 -40   4   32.75    2.14
   0 -40   4   24.96    4.47
   0 -40   4   34.80    1.92
   0  40   4   37.43    2.88
   0  40   5  173.19    5.20
   0 -40  -5  122.51    4.40
   0 -40   5  144.72    5.08
   0 -40   5  134.18    8.61
   0 -40   5  166.77    4.15
   0 -40   5  164.68    4.34
   0 -40   6   33.08    3.42
   0  40   6   31.26    2.91
   0 -40   6   29.51    1.71
   0 -40   6   34.08    2.03
   0 -40   6   28.37   10.19
   0 -40   6   34.84    2.23
   0 -40   7   52.49    5.51
   0 -40   7   46.34    2.18
   0 -40   7   60.58    2.79
   0  40   7   55.54    3.52
   0 -40   7   54.59    2.51
   0  40   8    0.78    2.58
   0 -40   8    2.12    1.46
   0 -40   8    2.43    1.78
   0 -40   8    2.47    1.61
   0 -40   8   -0.40    1.38
   0 -40  -8   -1.61    2.92
   0 -40  -9   94.23    4.51
   0  40   9   61.94   16.33
   0 -40   9   70.22    2.42
   0 -40   9   77.56    2.67
   0 -40   9   86.24    2.88
   0  40   9   84.11    3.99
   0  40  10    1.37    2.67
   0 -40  10    1.77    1.84
   0 -40  10    2.10    1.51
   0  40  10   10.66    9.08
   0 -40 -10    3.28    2.88
   0  40  11   47.65    3.62
   0 -40  11   41.84    2.16
   0 -40  11   51.28    2.65
   0 -40  11   47.82    2.87
   0  40  11   46.38    5.09
   0 -40  12    3.51    3.51
   0  40  12    1.47    2.69
   0 -40  12    1.30    1.44
   0 -40 -12    1.41    2.40
   0 -40  13   31.68    5.45
   0 -40  13   24.78    1.75
   0 -40 -13   27.63    3.13
   0  40  13   30.08    3.14
   0  40  14   -0.28    2.37
   0 -40  14   -1.54    1.48
   0 -40 -14    0.35    1.85
   0 -40  15   19.54    1.79
   0 -40 -15   -0.86    1.65
   0 -40  16    2.02    1.84
   0 -42   0   92.85    3.53
   0 -42   0  107.41    2.84
   0 -42  -1   -0.51    2.42
   0 -42   1    1.11    2.50
   0 -42   1   25.35    2.73
   0 -42   1   28.68    1.93
   0  42   2  117.34    4.17
   0 -42   2  115.47    3.23
   0 -42   2  115.28    3.47
   0  42   3   52.30    3.02
   0 -42   3   47.27    2.06
   0 -42   3   50.09    2.33
   0 -42   4  177.53    3.39
   0 -42   4  184.38    3.74
   0  42   5   19.47    2.68
   0 -42   5   19.73    1.76
   0 -42   5   18.87    1.97
   0  42   6   85.25    3.68
   0 -42   6   86.42    2.84
   0 -42   6   84.75    2.55
   0  42   7    6.30    2.52
   0 -42   7    5.96    1.62
   0  42   8   83.83    3.85
   0 -42   8   -0.02    1.56
   0 -42  -8   10.87    3.00
   0 -42   8   87.83    2.73
   0 -42   8   81.65    2.52
   0 -42   9   -0.20    1.45
   0  42   9    4.75   13.51
   0 -42   9    1.30    1.75
   0 -42  -9    0.51    2.46
   0  42   9    2.02    2.60
   0  42  10   69.73    7.17
   0  42  10   72.40    3.95
   0 -42  10   83.10    3.10
   0  42  11    3.58    2.61
   0 -42  11    0.06    2.46
   0 -42 -11    1.86    2.32
   0 -42  11    0.19    1.96
   0  42  12   31.19    3.14
   0 -42  12   34.68    2.88
   0 -42  12   33.25    4.02
   0 -42 -13    0.78    1.82
   0  42  13    0.94    2.35
   0 -42 -14    9.80    1.92
   0 -42 -15    0.25    1.08
   0  42  15   -1.84    2.05
   0 -44   0  141.99    3.19
   0  44   0  156.22    3.92
   0 -44   1   67.08    2.44
   0 -44  -1   64.01    2.36
   0  44   1   67.66    3.04
   0 -44   1    1.25    2.55
   0 -44  -1    0.22    2.61
   0 -44   2   36.71    2.11
   0  44   2   41.82    2.72
   0 -44   3  170.93    3.43
   0  44   3  179.35    4.34
   0 -44   4   21.93    1.95
   0  44   4   22.70    2.62
   0 -44   5  123.65    3.03
   0  44   5  114.24    3.78
   0 -44   6   13.33    1.92
   0  44   6   12.27    2.57
   0 -44   7    0.07    1.31
   0  44   7   97.79    3.74
   0  44   8    4.50    2.54
   0 -44   8   -0.42    1.53
   0 -44  -8   -1.71    2.24
   0  44   9  100.05    9.83
   0  44   9   95.88    4.01
   0 -44   9  104.64    2.99
   0  44  10    3.56    2.56
   0 -44  10    1.58    1.98
   0 -44  10    3.15    1.73
   0 -44 -10    1.16    2.11
   0 -44  11   56.10    2.70
   0  44  11   51.16    3.41
   0 -44  11   55.77    3.34
   0 -44  12    2.94    2.59
   0  44  12    4.22    2.33
   0 -44 -12    4.22    1.74
   0 -44  12    0.44    4.12
   0 -44  13   34.14    3.33
   0  44  13   27.86    2.64
   0 -44  14    1.15    3.38
   0 -44 -14    5.09    1.21
   0 -46   0   23.01    1.75
   0  46   0   21.23    2.18
   0 -46   1   18.14    1.75
   0 -46  -1   19.67    1.68
   0  46   1   18.58    2.21
   0 -46  -1   -0.07    2.44
   0 -46   1    0.37    2.11
   0 -46  -2   50.34    2.10
   0 -46   2   57.81    2.29
   0  46   2   55.14    2.84
   0 -46   3   29.31    1.94
   0  46   3   28.00    2.53
   0 -46   4   94.55    2.67
   0  46   4   91.25    3.42
   0 -46   5   21.73    1.99
   0  46   5   18.82    2.58
   0  46   6  116.71    4.28
   0 -46   7   -0.53    1.26
   0  46   7    1.95    2.31
   0  46   8  114.22    3.83
   0  46   8  122.62   12.50
   0 -46   9    6.88    1.74
   0  46   9    5.28    2.43
   0 -46  10   72.23    2.50
   0 -46  10   69.67    2.83
   0 -46  11    3.67    2.12
   0  46  11    5.70    2.27
   0 -46 -11    2.58    1.62
   0 -46  11    5.95    3.19
   0 -46  12   48.70    3.02
   0 -46 -12   55.66    2.39
   0 -46  13    5.97    2.98
   0 -46 -13   19.09    1.44
   0 -48   0   10.66    1.52
   0 -48   0   -0.32    1.97
   0 -48  -1   30.27    1.76
   0  48   1   29.71    2.23
   0 -48  -1    0.55    2.26
   0 -48   1    0.05    1.86
   0 -48   1   33.89    1.87
   0 -48  -2    9.76    1.45
   0  48   2   11.16    2.03
   0 -48   2   12.93    1.61
   0 -48  -3   45.58    1.88
   0  48   3   38.68    2.62
   0 -48  -4   20.05    1.53
   0  48   4   22.13    2.44
   0 -48   5   -0.27    1.67
   0  48   5   84.68    3.26
   0 -48   6    0.17    1.20
   0  48   6    8.42    2.31
   0 -48   7   -1.08    1.39
   0  48   7   61.33   13.68
   0  48   8    1.86    2.16
   0 -48  -8   -0.26    1.81
   0 -48   9   80.00    2.54
   0 -48   9   81.63    2.35
   0 -48  10    7.66    1.82
   0  48  10   10.02    2.08
   0 -48  10    9.45    2.50
   0  48  11   44.07    2.52
   0 -48  11   49.00    3.82
   0 -48 -12   10.01    1.30
   0 -48  12   17.21    2.49
   0 -50   0   -0.05    1.72
   0 -50   0   33.07    1.70
   0 -50  -1   26.16    1.56
   0 -50   1   -0.04    1.50
   0 -50  -1    1.08    1.85
   0 -50   1   26.97    1.63
   0  50   2   17.63    1.97
   0 -50   2   22.81    1.67
   0 -50  -2   21.37    1.48
   0  50   3   11.77    1.99
   0 -50   3   12.68    1.52
   0  50   4   41.79    2.50
   0 -50   4   52.23    1.99
   0 -50   4   -1.01    1.49
   0 -50   4    0.31    1.21
   0 -50   5   16.16    1.57
   0  50   5   10.86    2.11
   0 -50   6   -0.39    1.19
   0  50   6  102.68    3.16
   0  50   7    2.80    1.97
   0 -50   8   89.32    2.24
   0  50   8   71.61    2.94
   0  50   9    4.69    1.86
   0 -50  -9   -0.19    1.43
   0 -50   9    5.33    1.52
   0 -50  10   55.42    2.18
   0 -50  10   56.43    3.09
   0 -52   0   -0.23    1.31
   0 -52   1    0.44    1.18
   0 -52  -1    0.79    1.47
   0 -52   2   19.93    1.47
   0 -52   2    0.59    1.13
   0 -52   3   34.61    1.64
   0 -52   3    0.07    1.04
   0 -52   4   11.04    1.35
   0 -52   4    0.16    1.03
   0 -52   5   78.22    1.99
   0  52   5   57.09    2.35
   0  52   6    1.48    1.61
   0 -52   7   80.93    1.96
   0  52   7   66.49    2.45
   0 -52   8    1.91    1.26
   0 -52  -8    0.06    1.32
   0 -52  -9    0.32    1.20
   0 -54   0   -0.99    1.06
   0 -54   1    0.22    1.00
   0 -54   1   20.46    1.28
   0 -54   2   -0.17    0.96
   0 -54   2   29.74    1.37
   0 -54   3    0.36    0.93
   0 -54   3   18.44    1.26
   0 -54   4   -0.51    0.96
   0 -54   4   50.54    1.57
   0 -54   5    8.17    1.14
   0 -54   6   51.05    1.81
   0 -54  -7    0.14    1.01
   0 -54  -8   -0.19    0.74
   0 -56   0   -0.31    0.74
   0 -56  -1   -0.16    0.77
   0 -56   1   17.66    1.00
   0 -56   2    0.50    0.72
   0 -56   2   19.27    1.06
   0 -56   3   -0.30    0.86
   0 -56   3   37.24    1.21
   0 -56   4   13.50    1.04
  -1  -1  22    1.45    1.18
  -1   1  22    1.46    1.20
  -1   1  21    2.00    1.58
  -1  -1  21    2.71    1.57
  -1   1  20    0.20    1.82
  -1  -1  20    1.65    1.85
  -1  -1  19    2.36    1.76
  -1   1  19    5.41    1.82
  -1   1  19    8.50    2.31
  -1  -1  19    6.79    2.19
  -1  -1  19    9.14    2.01
  -1   1  19    9.56    2.03
  -1  -1  18    7.60    2.16
  -1  -1  18    8.78    2.50
  -1   1  18    9.30    2.51
  -1  -1  17   11.19    2.31
  -1  -1  17   11.16    2.61
  -1   1  17    9.61    2.62
  -1  -1  16    8.15    2.25
  -1   1  16   10.84    2.37
  -1  -1  16    7.87    2.53
  -1   1  16    6.97    2.35
  -1   1  15   10.58    2.34
  -1  -1  15    7.07    2.70
  -1  -1  15    8.82    2.37
  -1   1  15    8.34    2.31
  -1  -1  14    7.66    2.88
  -1   1  14   10.73    2.25
  -1  -1  14    3.75    2.67
  -1   1  14    7.92    2.29
  -1  -1  14   10.64    2.40
  -1  -1  13    9.30    2.42
  -1   1  13   12.68    2.55
  -1  -1  13   12.27    2.25
  -1   1  13   13.63    2.30
  -1   1  13   16.77    2.74
  -1   1  13   18.38    2.16
  -1   1  12   26.66    2.16
  -1   1  12   24.61    2.70
  -1  -1  12   20.60    2.33
  -1   1  12   16.81    2.35
  -1   1  12   17.77    2.81
  -1  -1  12   22.23    3.12
  -1  -1  12   13.79    5.89
  -1   1  12   23.84    3.07
  -1  -1  12   19.41    2.23
  -1   1  12   17.42    2.31
  -1  -1  11   15.42    2.84
  -1   1  11   13.42    2.61
  -1   1  10   14.33    4.95
  -1  -1  10   17.46    4.65
  -1   1  10   18.38    5.96
  -1   1  10   11.63    2.55
  -1  -1  10   17.59    2.76
  -1   1   9   86.87    5.97
  -1  -1   9   82.10    5.74
  -1   1   9   76.60    6.85
  -1  -1   8  500.41   12.45
  -1   1   8  481.25   12.50
  -1   1   8  465.82   13.10
  -1   1   7  137.11    5.94
  -1  -1   7  125.03    5.65
  -1   1   7  124.02    6.52
  -1   1   6  326.76    8.90
  -1  -1   6  341.38    8.86
  -1  -1   5  394.54    9.27
  -1  -1   5  385.77    8.30
  -1   1   4 1028.05   20.57
  -1  -1   4 1066.44   19.80
  -1   1   4 1072.26   19.71
  -1  -1   3 4137.67   75.77
  -1   1   3 4246.50   75.60
  -1   1   3 4037.95   76.57
  -1   1   2 2008.07   37.65
  -1   1   2 2016.47   36.87
  -1  -1   2 2032.37   37.05
   1   1  -2 2063.70   37.68
   1   1  -1  322.40    7.12
  -1   1   1  328.91    7.71
  -1   1   0  272.42    6.31
   1   1   0  261.24    5.98
   1   1   1  461.34    9.70
  -1   1  -1  502.78    9.96
   1   1   2   56.97    2.95
  -1   1  -2   49.37    2.85
   1   1   3  274.78    6.73
  -1   1  -3  308.02    6.88
   1   1   4  297.94    7.34
  -1   1  -4  323.98    7.39
  -1   1  -5  115.83    4.17
  -1   1  -6  118.55    4.45
   1   1   6  115.61    4.26
  -1   1  -7  133.23    5.01
   1   1   7  130.17    4.80
  -1   1  -8   56.05    3.93
   1   1   8   55.90    3.71
   1  -1   9   98.14    4.37
   1   1   9  104.00    4.79
  -1   1 -10  131.76    5.73
   1  -1  10  118.40    4.99
   1   1  10  121.73    4.93
   1   1  11  110.48    3.18
  -1   1 -11  126.70    5.92
   1  -1  11  102.84    4.86
   1   1  11  109.71    4.89
   1  -1  11  111.48    5.28
   1   1  11  132.92    5.18
   1  -1  12  120.49    5.26
   1   1  12  113.77    5.20
  -1   1 -12  128.55    6.27
   1   1  12  107.13    3.25
   1   1  12   98.78    4.86
   1  -1  12  101.33    4.96
   1  -1  12  110.57    3.51
   1  -1  13   83.51    4.87
   1   1  13   89.96    5.05
  -1   1 -13   84.30    5.79
   1   1  13   82.82    2.93
   1  -1  13   77.10    3.13
   1  -1  13   69.65    4.52
   1   1  13   69.19    4.42
  -1   1 -14   78.30    5.97
   1  -1  14   60.86    4.41
   1   1  14   58.58    4.38
   1  -1  14   70.91    3.13
   1   1  14   73.38    3.20
   1   1  14   69.99    5.05
   1  -1  14   69.03    5.17
   1   1  15   98.18    5.67
   1  -1  15   91.80    5.74
   1   1  15   92.37    5.32
   1  -1  15   91.17    5.35
  -1   1 -15   97.95    6.71
   1  -1  15   93.98    3.65
   1   1  15   94.99    3.68
   1  -1  15   69.77    4.81
   1   1  15   72.92    4.78
   1   1  16   76.06    5.45
   1  -1  16   82.07    5.37
  -1   1 -16   88.80    6.72
   1  -1  16   79.65    3.48
   1   1  16   80.73    3.47
   1  -1  16   84.63    5.24
   1   1  16   74.65    5.01
   1   1  17   50.16    2.89
   1  -1  17   51.08    2.87
   1   1  17   54.84    4.61
   1  -1  17   50.34    4.57
   1   1  18   20.50    2.22
   1  -1  18   22.50    2.21
   1   1  18   21.36    3.71
   1  -1  18   22.39    3.82
   1   1  19    4.47    1.69
   1  -1  19    5.16    1.70
   1   1  19    8.45    3.15
   1  -1  19    8.17    3.08
   1   1  20    4.00    1.53
   1  -1  20    3.30    2.50
   1   1  20    1.32    2.60
   1  -1  21    0.64    2.02
   1   1  21    0.53    2.09
   1   1  22    3.36    0.92
  -1  -3  22    1.41    1.20
  -1   3  22    1.82    1.23
  -1  -3  21   -0.21    1.49
  -1   3  21    0.14    1.59
  -1  -3  20    5.25    1.90
  -1   3  20    3.55    1.90
  -1   3  19    5.12    2.21
  -1  -3  19    5.86    2.18
  -1  -3  19    3.18    1.70
  -1   3  19    1.35    1.83
  -1   3  19    6.33    1.99
  -1   3  18    6.21    2.38
  -1  -3  18    4.84    2.30
  -1  -3  18    3.42    1.93
  -1   3  18    3.48    2.07
  -1   3  18    8.96    2.17
  -1  -3  17   11.47    2.64
  -1   3  17   10.26    2.61
  -1  -3  17   10.20    2.21
  -1  -3  16    4.05    2.68
  -1  -3  16    8.38    2.28
  -1  -3  16    7.70    2.45
  -1   3  16   10.13    2.42
  -1  -3  15    7.33    2.47
  -1   3  15    7.96    2.41
  -1  -3  15    5.02    2.78
  -1   3  15   12.80    2.39
  -1  -3  15    9.74    3.51
  -1  -3  15    8.03    2.22
  -1   3  14   14.18    2.27
  -1  -3  14    7.35    2.77
  -1  -3  14   10.17    2.33
  -1   3  14   12.84    2.35
  -1  -3  14    5.92    2.75
  -1  -3  13   10.62    2.26
  -1   3  13    9.22    2.22
  -1   3  13   14.79    2.18
  -1  -3  13   10.68    2.30
  -1   3  13   12.22    2.76
  -1  -3  13    9.46    1.62
  -1  -3  13   10.79    7.64
  -1  -3  13    8.56    2.68
  -1  -3  12   15.47    2.17
  -1   3  12   12.16    2.38
  -1   3  12   23.66    2.74
  -1   3  12   29.54    3.16
  -1  -3  12   25.39    2.42
  -1  -3  12   13.17    9.65
  -1   3  12   32.49    2.24
  -1  -3  12   23.80    3.37
  -1   3  11   19.67    2.59
  -1  -3  11   27.34    3.26
  -1   3  11   33.64    2.63
  -1   3  11   33.85    5.77
  -1   3  11   30.65    3.02
  -1  -3  10  100.03    4.28
  -1   3  10  101.96    7.44
  -1   3  10  102.64    6.73
  -1  -3   9   42.51    3.37
  -1   3   9   41.76    5.42
  -1  -3   9   41.79    4.74
  -1   3   9   49.19    6.35
  -1  -3   8   22.35    4.12
  -1   3   8   23.75    4.64
  -1   3   8   18.89    5.40
  -1   3   7  478.63   12.10
  -1  -3   7  475.45   11.39
  -1   3   7  447.77   12.25
  -1  -3   6  246.75    6.34
  -1   3   6  268.14    8.41
  -1  -3   6  256.67    7.39
  -1  -3   5  635.63   12.92
  -1  -3   5  666.56   13.60
  -1   3   5  651.47   14.13
  -1  -3   4 2950.61   53.34
  -1   3   4 3005.47   54.13
  -1  -3   4 2890.45   53.59
  -1  -3   3  484.39    9.91
  -1   3   3  544.42   11.18
  -1   3   2  206.17    5.68
  -1  -3   2  207.78    4.74
  -1   3   2  219.27    4.11
  -1   3   1 2731.51   50.19
   1   3  -1 2687.96   49.66
   1   3   0  375.02    7.80
  -1   3   0  364.56    8.07
   1   3   1   98.72    3.42
  -1   3  -1  111.29    3.61
   1   3   2  347.52    7.74
  -1   3  -2  375.50    7.93
   1   3   3   25.88    2.88
  -1   3  -3   28.13    2.74
   1   3   4  159.50    5.03
  -1   3  -4  184.24    5.05
  -1   3  -5  118.42    4.25
   1   3   6  123.09    4.47
  -1   3  -6  132.20    4.71
   1   3   7  227.15    6.66
  -1   3  -7  241.23    6.83
   1   3   8  141.67    5.26
  -1   3  -8  136.61    5.37
   1   3   9   52.03    3.72
  -1   3  -9   62.86    4.14
   1  -3   9   55.22    3.56
  -1   3 -10  105.81    5.24
   1   3  10   98.72    4.41
   1  -3  10   94.81    4.51
  -1   3 -11   96.38    5.27
   1  -3  11   92.32    4.71
   1   3  11   87.64    4.47
   1  -3  11   81.16    4.41
   1   3  11   77.47    4.16
   1   3  11   79.08    2.66
   1  -3  12   95.77    3.19
   1   3  12   90.81    2.93
   1  -3  12   86.43    5.12
   1   3  12   97.19    5.06
   1  -3  12   84.47    4.64
   1   3  12   82.09    4.41
   1  -3  12   84.20    2.81
  -1   3 -12  101.44    5.71
   1  -3  13   65.96    4.47
   1   3  13   58.61    4.08
   1  -3  13   76.23    4.82
   1   3  13   71.22    4.81
   1   3  13   70.79    2.76
   1  -3  13   74.16    3.01
  -1   3 -13   83.00    5.65
  -1   3 -14  131.89    7.00
   1  -3  14  115.21    5.93
   1   3  14  119.86    5.94
   1  -3  14   92.98    5.37
   1   3  14   95.59    5.13
   1  -3  14  111.06    3.82
  -1   3 -15   74.85    6.05
   1   3  15   64.30    4.75
   1  -3  15   63.12    4.91
   1   3  15   62.72    5.17
   1   3  15   46.66    4.02
   1  -3  15   49.27    4.31
   1   3  15   65.47    3.19
   1  -3  15   58.88    3.04
  -1  -3 -16   84.79    6.75
  -1   3 -16   83.99    6.56
   1   3  16   75.24    5.54
   1  -3  16   67.99    4.93
   1   3  16   76.17    5.01
   1  -3  16   61.01    4.61
   1   3  16   78.81    3.47
   1  -3  16   74.01    3.38
   1   3  17   36.99    4.21
   1  -3  17   34.08    4.08
   1   3  17   38.64    4.45
   1   3  17   35.97    2.70
   1  -3  17   36.37    2.57
   1  -3  18   29.27    3.93
   1   3  18   35.19    3.98
   1   3  18   36.58    2.54
   1  -3  18   30.30    2.39
   1  -3  19    4.25    2.91
   1   3  19    5.09    3.01
   1   3  19    7.37    1.81
   1   3  19    3.05    1.68
   1  -3  19    5.35    1.61
   1   3  20    6.24    1.60
   1   3  20    4.25    2.59
   1  -3  20    1.94    2.42
   1   3  21    3.18    1.29
   1   3  21   -0.18    2.04
   1  -3  21    0.59    1.98
   1   3  22    5.25    0.94
  -1   5  22   -0.45    1.17
  -1  -5  21    8.25    2.05
  -1   5  21    1.96    1.30
  -1  -5  21    2.99    1.56
  -1   5  21    6.02    1.66
  -1   5  20    0.16    1.86
  -1  -5  20    1.72    1.77
  -1   5  19    8.32    1.97
  -1  -5  19    7.65    1.95
  -1   5  19    6.31    2.20
  -1  -5  19    2.40    2.07
  -1   5  18    6.35    2.10
  -1  -5  18    4.71    1.83
  -1  -5  18   11.45    2.14
  -1   5  18   11.06    2.14
  -1   5  18    7.77    2.39
  -1  -5  18    7.53    2.26
  -1  -5  17    3.67    2.01
  -1  -5  17    4.16    2.36
  -1   5  17    6.54    2.42
  -1  -5  17    9.52    2.21
  -1   5  17   10.22    2.24
  -1  -5  16    6.48    2.75
  -1  -5  16   12.75    2.32
  -1  -5  16    7.78    4.25
  -1  -5  16   10.74    2.62
  -1   5  16   13.31    2.65
  -1   5  16   17.88    2.41
  -1  -5  16   21.22    2.43
  -1  -5  15    8.35    2.74
  -1  -5  15    9.76    2.29
  -1  -5  15   15.51    2.40
  -1  -5  15   14.14    3.42
  -1  -5  15    9.58    2.52
  -1   5  15    9.10    2.48
  -1  -5  14    8.81    2.67
  -1  -5  14   10.26    2.37
  -1   5  14    9.85    2.50
  -1  -5  14    8.43    2.83
  -1   5  14   17.33    2.36
  -1  -5  14   20.44    2.37
  -1  -5  13   13.48    1.75
  -1   5  13   17.69    3.24
  -1  -5  13    8.73    2.70
  -1  -5  13   12.68    2.73
  -1   5  13   12.83    2.76
  -1   5  13   19.00    2.20
  -1  -5  13   17.60    2.17
  -1  -5  13   15.94    2.32
  -1  -5  13   11.86    2.19
  -1  -5  12    8.23    1.84
  -1  -5  12    6.79    2.53
  -1  -5  12    9.56    2.55
  -1   5  12    7.77    2.57
  -1  -5  12    7.26    1.93
  -1   5  12    7.75    1.95
  -1  -5  12    4.05    1.88
  -1  -5  12    8.86    3.09
  -1   5  12    7.11    2.98
  -1  -5  11   75.08    3.27
  -1   5  11   76.73    3.28
  -1  -5  11   97.41    4.65
  -1   5  11   94.76    3.84
  -1  -5  11   89.47    3.38
  -1  -5  11   94.23    4.09
  -1   5  11   92.27    7.31
  -1  -5  10   20.74    5.91
  -1   5  10   11.82    5.79
  -1  -5  10   11.43    2.92
  -1   5  10    6.66    2.02
  -1   5  10   15.29    5.32
  -1  -5   9   35.88    3.29
  -1   5   9   40.00    6.10
  -1  -5   9   32.53    5.94
  -1   5   9   34.00    5.49
  -1  -5   8  165.62    7.85
  -1   5   8  169.70    7.97
  -1  -5   8  179.07    6.55
  -1   5   8  184.93    7.52
  -1  -5   7  142.17    4.98
  -1   5   7  155.20    7.05
  -1  -5   7  143.13    6.99
  -1  -5   7  156.30    5.80
  -1  -5   6 1024.94   21.71
  -1  -5   6 1055.08   20.74
  -1   5   6 1073.69   21.85
  -1  -5   6 1029.65   20.22
  -1  -5   5 1779.47   33.39
  -1   5   5 1830.04   34.38
  -1  -5   5 1727.72   33.15
  -1   5   4  220.88    6.91
  -1  -5   4  224.50    5.48
  -1  -5   4  226.75    5.34
  -1   5   3  176.32    5.84
  -1  -5   3  179.64    5.80
  -1  -5   3  186.20    4.49
  -1   5   2  144.51    4.62
  -1  -5   2  142.92    4.45
  -1  -5   2  152.71    3.65
   1   5  -2  114.38    4.10
   1  -5  -2  109.18    4.24
  -1  -5   1  199.08    5.48
  -1   5   1  205.97    5.63
   1  -5  -1  179.29    4.92
   1   5  -1  177.26    4.76
  -1  -5   0 3078.40   56.74
  -1   5   0 3099.58   56.75
   1  -5   0 3060.31   56.44
   1   5   0 3108.45   56.44
   1  -5   1 1894.88   35.55
   1   5   1 1915.84   35.55
  -1   5  -1 1946.72   35.79
  -1  -5  -1 1938.73   35.78
   1   5   2  450.30    9.58
   1  -5   2  442.46    9.56
  -1  -5  -2  477.26    9.77
  -1   5  -2  490.99    9.82
   1  -5   3  214.21    5.69
   1   5   3  222.99    5.69
  -1   5  -3  223.10    5.75
  -1  -5  -3  220.02    5.72
   1  -5   4  166.21    5.00
   1   5   4  164.00    5.00
  -1  -5  -4  160.27    4.84
  -1   5  -4  164.74    4.90
  -1  -5  -5  316.72    7.57
  -1   5  -5  331.39    7.63
   1   5   5  300.69    7.47
   1  -5   5  292.75    7.41
  -1  -5  -6   97.85    4.13
  -1   5  -6   97.23    4.12
   1  -5   6   90.52    3.85
   1   5   6   87.63    3.83
  -1  -5  -7  302.84    7.90
  -1   5  -7  306.86    7.91
   1   5   7  285.80    7.75
   1  -5   7  284.96    7.71
  -1   5  -8  274.09    7.62
  -1  -5  -8  265.61    7.55
   1  -5   8  248.72    7.15
   1   5   8  245.12    7.31
   1  -5   8  251.41    7.31
  -1  -5  -9  133.25    5.50
  -1   5  -9  132.75    5.51
   1  -5   9  125.59    5.06
  -1  -5 -10   26.36    3.75
  -1   5 -10   29.00    3.67
   1   5  10   24.34    2.84
   1  -5  10   24.88    3.11
   1  -5  11   32.42    3.38
   1   5  11   33.86    3.23
   1  -5  11   34.73    3.63
  -1  -5 -11   33.73    4.14
  -1   5 -11   33.98    4.08
   1   5  11   34.48    1.94
   1  -5  11   34.62    1.93
   1  -5  12   46.45    2.32
   1  -5  12   41.58    3.83
   1   5  12   39.01    3.37
   1  -5  12   41.30    2.13
   1  -5  12   42.69    1.86
  -1   5 -12   54.75    4.72
  -1  -5 -12   50.63    4.83
   1  -5  12   44.18    2.16
   1   5  12   43.50    2.20
   1  -5  12   44.61    4.18
   1   5  12   49.59    3.99
   1   5  13  161.24    4.18
   1  -5  13  156.79    4.14
   1   5  13  136.47    5.76
   1  -5  13  138.50    6.20
   1   5  13  178.71    6.45
   1  -5  13  161.12    6.52
   1  -5  13  152.98    4.46
  -1   5 -13  169.91    7.39
  -1  -5 -13  171.50    7.52
   1  -5  13  144.68    3.75
   1  -5  14   59.15    4.47
   1   5  14   45.88    3.88
   1   5  14   68.81    5.05
   1  -5  14   62.47    2.29
   1   5  14   62.90    4.52
  -1   5 -14   82.66    5.91
   1  -5  14   57.09    2.89
   1  -5  15   83.42    3.53
   1   5  15  107.64    3.87
   1   5  15   95.76    5.28
   1   5  15   97.39    5.57
   1  -5  15   81.02    5.16
  -1   5 -15  104.99    6.75
   1  -5  16   37.56    2.66
   1   5  16   41.49    2.79
   1  -5  16   42.86    4.33
   1   5  16   39.17    4.29
   1   5  16   43.24    4.64
   1  -5  16   34.83    3.95
  -1   5 -16   42.97    5.44
  -1  -5 -16   40.74    5.55
   1   5  17   35.70    4.28
   1  -5  17   40.98    4.31
   1  -5  17   35.49    2.57
   1   5  17   46.10    2.83
   1   5  17   41.27    4.60
   1  -5  18   20.69    2.08
   1   5  18   20.41    2.08
   1   5  18   17.75    3.52
   1  -5  18   10.41    3.39
   1   5  18   16.37    2.10
   1  -5  18   13.68    1.91
   1   5  18   20.45    3.94
   1   5  19   17.88    1.88
   1  -5  19   16.89    1.89
   1   5  19   12.36    1.80
   1  -5  19    8.67    3.04
   1   5  19   13.13    3.18
   1  -5  20    2.62    2.49
   1  -5  20    3.03    1.51
   1   5  20    3.87    1.55
   1   5  20   -0.14    2.58
   1  -5  21    0.25    2.00
   1   5  21    0.61    2.08
   1   5  21    8.12    1.31
   1  -5  21    7.95    1.31
   1   5  22    1.09    0.86
   1  -5  22    2.38    0.87
  -1   7  22    1.88    1.17
  -1   7  21    1.13    1.51
  -1  -7  21   -0.40    1.88
  -1   7  20    8.90    1.98
  -1  -7  19    4.13    1.85
  -1   7  19   -0.07    1.88
  -1   7  19    2.81    2.09
  -1  -7  19    1.95    1.95
  -1   7  19    2.67    1.80
  -1  -7  18    0.59    1.98
  -1   7  18    2.90    2.04
  -1   7  18    2.83    2.21
  -1  -7  18    2.12    2.14
  -1  -7  18    2.04    1.65
  -1   7  17    9.57    2.20
  -1  -7  17    8.48    2.16
  -1  -7  17    3.94    1.95
  -1   7  17    5.59    2.37
  -1  -7  17    8.82    2.39
  -1   7  16    9.24    2.39
  -1  -7  16    7.20    2.47
  -1  -7  16   -0.84    2.61
  -1   7  16    9.36    2.25
  -1  -7  16    9.86    2.24
  -1  -7  16    5.42    2.05
  -1  -7  16    0.05    4.01
  -1  -7  15    7.59    2.33
  -1   7  15    7.95    2.42
  -1  -7  15    5.77    2.81
  -1   7  15   13.18    2.34
  -1  -7  15   15.93    2.38
  -1  -7  15   11.39    3.11
  -1  -7  15    8.11    2.21
  -1   7  14   11.83    2.52
  -1  -7  14    7.30    2.33
  -1  -7  14    8.11    2.85
  -1  -7  14    9.27   12.27
  -1  -7  14   18.31    2.36
  -1   7  14   19.59    2.41
  -1  -7  14   13.83    2.62
  -1   7  13   14.24    2.63
  -1  -7  13    0.33   14.83
  -1  -7  13   17.20    2.45
  -1   7  13   24.97    2.29
  -1  -7  13   25.72    2.30
  -1  -7  13   18.42    2.31
  -1  -7  13   16.69    1.87
  -1   7  13   25.80    3.45
  -1  -7  13   12.05    2.82
  -1  -7  13   15.56    2.25
  -1  -7  12   58.85   14.06
  -1  -7  12   49.86    2.36
  -1  -7  12   54.26    2.96
  -1   7  12   43.62    2.95
  -1  -7  12   41.90    2.91
  -1  -7  12   54.77    2.49
  -1   7  12   55.12    2.48
  -1   7  12   38.11    2.96
  -1   7  12   53.15    3.58
  -1  -7  12   50.63    4.11
  -1  -7  12   37.33    2.38
  -1  -7  12   34.75    3.21
  -1  -7  11   17.93    8.51
  -1   7  11   30.85    6.03
  -1  -7  11   24.83    2.24
  -1  -7  11   38.44    3.65
  -1  -7  11   23.40    3.37
  -1  -7  11   19.06    1.95
  -1  -7  11   18.76    9.93
  -1   7  11   26.81    3.04
  -1  -7  11   25.75    2.59
  -1   7  11   20.32    2.54
  -1  -7  10  119.23    7.69
  -1   7  10  119.20    7.65
  -1   7  10  122.40    7.68
  -1  -7  10  113.85    5.03
  -1   7   9    5.22    5.63
  -1  -7   9    0.39    5.57
  -1  -7   9    7.24    2.98
  -1   7   9    8.22    4.90
  -1  -7   8   44.19    5.71
  -1   7   8   51.71    5.96
  -1  -7   8   38.52    4.37
  -1  -7   8   45.13    3.97
  -1   7   8   54.85    5.56
  -1  -7   7  403.02    9.75
  -1  -7   7  380.90    9.30
  -1   7   7  432.65   11.48
  -1  -7   7  414.63   11.31
  -1   7   7  374.10   11.04
  -1  -7   6  889.16   17.95
  -1  -7   6  885.72   19.27
  -1   7   6  879.99   19.28
  -1  -7   6  862.31   17.82
  -1  -7   5  136.29    4.37
  -1   7   5  135.89    5.81
  -1  -7   5  130.98    5.75
  -1  -7   5  127.29    4.00
  -1  -7   4  289.28    6.56
  -1   7   4  285.19    7.99
  -1   7   3  121.95    4.89
  -1  -7   3  114.05    4.80
  -1  -7   3  125.47    3.62
  -1  -7   2  171.38    5.01
  -1   7   2  180.49    5.13
   1   7  -2  154.97    4.65
   1  -7  -2  156.80    4.79
  -1  -7   2  197.37    4.46
   1   7  -1  354.46    7.64
   1  -7  -1  340.21    7.66
   1   7   0  474.05    9.51
   1  -7   0  473.97    9.56
  -1  -7   0  458.07    9.90
  -1   7   0  456.58    9.86
  -1   7  -1 4106.75   73.97
  -1  -7  -1 3965.16   73.91
   1   7   1 4044.44   73.69
   1  -7   1 4057.91   73.70
  -1   7  -2 3506.29   63.05
  -1  -7  -2 3408.25   63.01
   1  -7   2 3409.20   62.83
   1   7   2 3417.75   62.84
  -1   7  -3  159.63    4.81
  -1  -7  -3  156.01    4.75
   1  -7   3  162.11    4.77
   1   7   3  166.65    4.79
  -1  -7  -4  525.87   11.25
  -1   7  -4  539.48   11.31
  -1   7  -5  195.88    5.46
  -1  -7  -5  184.26    5.43
   1   7   5  190.19    5.39
   1  -7   5  190.67    5.36
  -1   7  -6  677.14   13.84
  -1  -7  -6  661.63   13.77
   1  -7   6  609.89   13.55
   1   7   6  621.60   13.63
  -1   7  -7  280.28    7.47
  -1  -7  -7  271.76    7.40
   1  -7   7  256.18    7.11
   1   7   7  254.26    7.22
   1  -7   7  253.35    7.18
  -1   7  -8  643.05   14.10
  -1  -7  -8  635.19   14.08
   1  -7   8  614.41   13.81
   1   7   8  610.21   13.94
   1  -7   8  596.87   13.82
   1  -7   9  194.98    6.45
  -1  -7  -9  202.25    6.85
  -1   7 -10   46.18    3.98
  -1  -7 -10   44.68    4.12
   1  -7  10   47.47    3.40
   1  -7  10   45.03    3.54
   1   7  11    5.61    2.47
   1  -7  11    6.58    2.74
   1  -7  11    5.84    2.76
  -1  -7 -11    2.70    3.43
  -1   7 -11    5.80    3.30
   1  -7  11    6.71    2.93
   1  -7  11    7.06    1.54
   1   7  11    6.63    1.51
  -1   7 -12   64.06    4.96
  -1  -7 -12   70.68    5.28
   1  -7  12   61.34    2.68
   1  -7  12   65.95    2.64
   1  -7  12   61.82    2.23
   1  -7  12   59.08    4.28
   1   7  12   53.29    3.65
   1   7  12   64.35    2.51
   1  -7  12   64.48    2.50
  -1   7 -13   48.27    4.83
  -1  -7 -13   44.21    4.95
   1   7  13   40.12    4.42
   1  -7  13   37.82    2.74
   1  -7  13   37.76    1.92
   1  -7  13   40.45    2.39
   1  -7  13   35.76    3.86
   1   7  13   33.59    3.30
   1   7  13   40.31    2.25
   1  -7  13   41.13    2.23
  -1  -7 -13   32.97    4.47
   1  -7  14   54.83    4.52
  -1   7 -14   73.46    5.79
   1   7  14   70.83    4.68
   1  -7  14   64.71    2.43
   1  -7  14   65.61    2.98
   1   7  14   70.72    5.12
   1  -7  15   56.80    4.54
  -1   7 -15   75.65    6.04
   1   7  15   69.35    4.82
   1  -7  15   64.74    2.45
   1  -7  15   61.73    3.06
   1   7  15   70.50    5.10
   1  -7  16   32.82    3.98
   1   7  16   39.70    4.33
   1  -7  16   31.72    2.57
   1   7  16   38.82    2.80
   1   7  16   41.11    4.84
  -1   7 -16   45.74    5.39
  -1  -7 -16   47.91    5.77
   1  -7  16   36.57    2.08
   1   7  17   34.47    2.63
   1  -7  17   28.66    2.32
   1  -7  17   29.25    3.93
   1   7  17   27.56    3.92
   1   7  17   37.70    4.56
   1   7  18   19.36    3.84
   1   7  18   14.27    2.11
   1  -7  18   13.07    1.91
   1  -7  18   23.66    2.02
   1   7  18   23.41    2.05
   1   7  18   16.59    3.54
   1  -7  18   14.76    3.40
   1   7  19    1.43    1.68
   1  -7  19    1.88    1.70
   1   7  19    2.54    1.72
   1   7  19    1.53    2.92
   1  -7  19    0.81    2.73
   1   7  20   12.28    1.65
   1   7  20   24.23    1.73
   1  -7  20   23.08    1.73
   1   7  20   14.53    2.75
   1  -7  20   16.18    2.64
   1   7  21    3.18    1.18
   1  -7  21    3.36    1.18
   1  -7  21   -0.11    1.84
   1  -7  22    1.72    1.21
   1  -7  22    2.39    0.83
   1   7  22    2.90    0.84
  -1   9  22    0.70    1.10
  -1  -9  22    2.16    1.35
  -1  -9  22    0.52    1.10
  -1   9  21    3.04    1.53
  -1  -9  21    1.06    1.90
  -1  -9  21    0.98    1.49
  -1  -9  20    1.22    2.22
  -1   9  20    1.32    1.77
  -1   9  19    8.78    1.90
  -1  -9  19    8.89    1.86
  -1   9  19    8.41    2.20
  -1  -9  18    1.17    1.61
  -1  -9  18    3.31    1.96
  -1   9  18    2.90    1.98
  -1   9  18    1.11    2.17
  -1  -9  18    0.45    2.07
  -1  -9  17   -1.03    4.82
  -1   9  17    1.61    2.30
  -1  -9  17    1.43    2.17
  -1   9  17    2.48    2.07
  -1  -9  17    2.93    2.04
  -1  -9  17    1.80    1.74
  -1  -9  16    5.20    2.04
  -1  -9  16    5.29    2.59
  -1   9  16    5.24    2.34
  -1  -9  16    6.88    2.35
   1  -9 -16    6.87    4.25
  -1   9  16    8.61    2.19
  -1  -9  16    7.81    2.16
  -1  -9  15    7.65    2.95
  -1  -9  15    2.21    2.80
  -1  -9  15    5.01    2.73
  -1   9  15   16.28    2.30
  -1  -9  15   15.07    2.26
  -1  -9  15    9.29    2.17
  -1  -9  15   11.73    2.52
  -1   9  15   13.33    2.53
  -1   9  14   24.82    2.39
  -1  -9  14   26.33    2.38
  -1  -9  14   13.91    1.86
  -1  -9  14   18.53    2.62
  -1  -9  14   18.95    2.61
  -1  -9  14   16.90    2.33
  -1  -9  14    8.58    2.90
  -1  -9  14    6.78    2.93
  -1   9  14   10.68    2.89
  -1   9  13   40.73    2.49
  -1  -9  13   39.60    2.44
  -1  -9  13   21.12    2.09
  -1   9  13   19.12    2.97
  -1  -9  13   23.87    2.45
  -1  -9  13   29.63    2.43
  -1  -9  13   16.32   17.37
  -1  -9  13   17.92    3.03
  -1  -9  13   29.76    2.77
  -1   9  12   20.43    2.74
  -1  -9  12   26.60    2.46
  -1  -9  12   -0.65   14.03
  -1   9  12   38.85    2.34
  -1  -9  12   40.70    2.31
  -1  -9  12   30.55    2.81
  -1   9  12   32.94    2.83
  -1  -9  12    0.58    4.26
  -1  -9  12   22.98    2.07
  -1  -9  12   18.96    2.93
  -1  -9  12   36.03    4.18
  -1  -9  12   35.25    2.30
  -1  -9  11  108.82    8.09
  -1  -9  11  100.58    3.28
  -1   9  11  116.82    8.09
  -1  -9  11  116.10    3.19
  -1  -9  11   96.88    3.79
  -1  -9  11  111.10    4.26
  -1  -9  11  116.11    5.45
  -1  -9  11   85.24   12.55
  -1  -9  11   89.19    3.52
  -1   9  11   92.43    3.56
  -1  -9  11  107.99    3.61
  -1   9  10   17.89    5.51
  -1  -9  10   14.58    3.16
  -1   9  10    5.03    5.57
  -1  -9  10   13.52    5.44
  -1   9   9  225.74    9.44
  -1  -9   9  220.21    6.91
  -1   9   9  221.17    9.51
  -1  -9   9  224.89    9.46
  -1   9   8   75.75    5.96
  -1  -9   8   54.17    4.18
  -1   9   8   57.41    6.10
  -1  -9   8   62.75    6.09
  -1  -9   8   71.34    4.11
  -1   9   7  376.59   10.76
  -1  -9   7  374.85   10.83
  -1  -9   7  364.94    8.89
  -1   9   6   26.45    4.76
  -1  -9   6   26.49    4.77
  -1  -9   6   24.54    2.44
  -1  -9   6   25.51    2.85
  -1   9   5   75.02    5.06
  -1  -9   5   81.08    3.27
  -1  -9   5   70.51    3.07
  -1  -9   4  344.03    7.57
  -1   9   4  326.91    8.71
  -1  -9   4  319.34    6.90
  -1   9   3  421.50   10.03
  -1  -9   3  417.11   10.01
   1  -9  -2  309.37    7.32
   1   9  -2  313.97    7.26
  -1  -9   2  317.42    7.59
  -1   9   2  324.58    7.59
   1  -9  -1  117.39    3.76
   1   9  -1  122.55    3.70
  -1   9   0  466.47    9.82
  -1  -9   0  463.33    9.81
   1   9   0  454.77    9.30
   1  -9   0  453.41    9.33
  -1   9  -1  203.08    5.08
  -1  -9  -1  200.70    5.02
   1  -9   1  185.53    4.76
   1   9   1  195.10    4.77
  -1   9  -2 2444.37   44.61
  -1  -9  -2 2381.39   44.59
   1   9   2 2444.41   44.41
   1  -9   2 2362.05   44.37
  -1   9  -3 2213.92   40.94
  -1  -9  -3 2150.29   40.88
   1  -9   3 2195.19   40.79
   1   9   3 2219.48   40.81
  -1   9  -4  144.93    4.58
  -1  -9  -4  137.26    4.47
   1  -9   5  694.76   14.53
   1   9   5  718.18   14.64
  -1   9  -5  728.42   14.73
  -1  -9  -5  696.80   14.63
   1   9   6  320.75    7.88
   1  -9   6  304.43    7.75
  -1  -9  -6  309.34    7.82
  -1   9  -6  311.43    7.87
   1   9   7 1347.43   26.94
   1  -9   7 1311.98   26.82
  -1   9  -7 1406.47   27.05
  -1  -9  -7 1371.03   26.94
   1   9   8  325.36    8.83
   1  -9   8  332.88    8.87
   1  -9   8  344.45    8.90
  -1   9  -8  359.78    9.18
  -1  -9  -8  353.85    9.14
   1  -9   9  224.72    6.99
  -1   9  -9  230.17    7.32
  -1  -9  -9  235.08    7.35
   1  -9  10   25.26    3.15
   1  -9  10   25.50    3.11
  -1  -9 -10   29.80    3.79
  -1   9 -10   27.41    3.62
  -1  -9 -11   70.95    4.90
  -1   9 -11   72.83    4.80
   1  -9  11   67.68    4.13
   1  -9  11   67.96    2.40
   1  -9  11   65.99    2.26
   1  -9  11   65.38    4.22
   1   9  11   56.78    3.63
   1  -9  11   68.38    2.54
   1   9  11   64.80    2.42
   1  -9  11   66.57    2.41
  -1  -9 -12   11.20    4.03
  -1   9 -12   12.72    3.70
   1  -9  12    9.57    1.69
   1  -9  12   11.17    3.07
   1   9  12    7.36    2.46
  -1  -9 -12    7.52    1.88
   1  -9  12    8.65    1.66
   1   9  12    8.77    1.68
   1  -9  12   10.28    2.17
   1  -9  12    9.58    1.47
   1  -9  13   51.60    2.18
  -1  -9 -13   59.23    5.32
  -1   9 -13   55.99    4.99
   1  -9  13   45.07    3.30
  -1  -9 -13   42.61    4.95
   1  -9  13   53.48    2.44
   1   9  13   52.44    2.47
   1   9  13   58.04    4.17
   1  -9  13   50.13    2.56
   1  -9  13   45.70    4.23
   1   9  13   48.69    3.54
   1  -9  14   44.68    4.29
   1  -9  14   51.03    2.74
   1   9  14   57.36    4.39
   1   9  14   60.53    5.02
   1  -9  14   50.76    4.07
  -1   9 -14   65.59    5.55
  -1  -9 -14   59.81    5.73
  -1  -9 -14   44.75    4.91
   1  -9  14   53.30    2.32
  -1   9 -15   70.40    5.91
   1  -9  15   56.94    4.63
   1  -9  15   59.41    2.97
   1  -9  15   62.99    2.46
   1   9  15   61.31    5.34
   1   9  15   63.23    4.55
  -1  -9 -16   29.09    5.17
   1   9  16   36.07    4.19
   1  -9  16   32.23    2.07
   1  -9  16   26.91    3.80
   1  -9  16   29.14    2.34
   1   9  16   35.26    4.59
  -1   9 -16   37.89    5.07
   1   9  17   12.46    2.13
   1  -9  17    7.74    1.84
   1  -9  17    7.30    3.31
   1   9  17    9.57    3.46
   1   9  17   13.33    3.96
   1  -9  17   11.01    1.60
   1   9  18    1.89    3.16
   1  -9  18    0.59    3.00
   1   9  18    1.55    3.41
   1   9  18    2.85    1.82
   1  -9  18    3.66    1.84
   1  -9  18    0.65    1.46
   1   9  18    0.30    1.78
   1   9  19   41.53    2.09
   1  -9  19   39.80    2.04
   1  -9  19   26.97    3.24
   1   9  19   29.21    3.50
   1   9  19   24.98    2.22
   1   9  20    3.94    1.49
   1  -9  20    6.68    1.49
   1   9  20    2.66    2.53
   1   9  20    1.97    1.43
   1  -9  20    2.79    2.27
   1   9  21   13.24    1.25
   1  -9  21   14.74    1.25
  -1 -11  22    1.12    1.07
  -1 -11  22    1.56    1.28
  -1  11  22    1.30    1.02
  -1 -11  21    0.16    1.41
  -1 -11  21    1.27    1.81
  -1  11  21    1.35    1.41
  -1 -11  20    4.38    2.18
  -1  11  20    3.09    1.82
  -1  11  19    2.44    1.96
  -1  11  18    6.83    2.32
  -1 -11  18    8.23    1.93
  -1  11  18    8.87    2.00
  -1 -11  18    4.56    1.63
  -1  11  17    3.16    2.03
  -1 -11  17    3.14    1.98
  -1 -11  17    1.56    1.73
  -1  11  17    1.96    2.27
  -1 -11  17    5.59    4.52
  -1 -11  16   -0.88    3.47
  -1 -11  16   -1.28    2.48
  -1  11  16    3.22    2.07
  -1 -11  16    0.32    2.01
  -1 -11  16    1.86    1.80
   1 -11 -16    1.76    4.06
   1  11 -16    5.00    3.36
  -1  11  16    1.23    2.29
  -1 -11  16    1.56    2.11
  -1 -11  15    6.42    2.08
  -1 -11  15    6.57    2.30
  -1 -11  15    7.82    2.82
  -1  11  15   10.01    2.23
  -1 -11  15   10.71    2.23
  -1 -11  15    3.00    2.84
  -1 -11  15    5.00    2.80
  -1  11  14   13.27    3.02
  -1  11  14   25.99    2.39
  -1 -11  14   22.78    2.34
  -1 -11  14   16.49    2.55
  -1 -11  14   16.21    1.91
  -1 -11  14   20.39    2.34
  -1 -11  14    7.92    3.03
  -1 -11  14   14.40    2.95
  -1 -11  14   19.02    2.59
  -1 -11  13   23.89    2.34
  -1 -11  13   19.01    2.02
  -1 -11  13   22.79    2.55
  -1  11  13   26.07    2.34
  -1 -11  13   28.42    2.31
  -1 -11  13   21.59    2.36
  -1  11  13   17.78    2.97
  -1 -11  13   15.07    2.95
  -1 -11  12   75.57    3.29
  -1  11  12   63.71    3.73
  -1 -11  12   71.47    3.55
  -1 -11  12   88.52   14.10
  -1 -11  12   78.75    3.13
  -1 -11  12   51.56    3.77
  -1  11  12  108.56    3.14
  -1 -11  12   94.89    3.04
  -1 -11  12   69.19    2.97
  -1 -11  12   76.73    3.42
  -1  11  12   78.44    3.45
  -1 -11  12   80.95    5.34
  -1 -11  12   69.93   15.71
  -1 -11  11   30.55    3.41
  -1 -11  11   39.67    2.42
  -1  11  11   30.18    2.66
  -1 -11  11   36.82    6.64
  -1  11  11   48.10    6.80
  -1 -11  11   39.85    2.21
  -1 -11  11   29.53    2.99
  -1  11  11   32.29    2.69
  -1 -11  11   31.96    2.66
  -1 -11  11   32.32    2.18
  -1 -11  11   49.47    4.26
  -1 -11  11   47.66   13.47
  -1 -11  11   37.57    2.64
  -1 -11  10  286.14    8.15
  -1  11  10  248.65    6.41
  -1 -11  10  237.03    6.97
  -1 -11  10  235.06    9.98
  -1  11  10  282.85   11.11
  -1 -11   9   22.17    5.81
  -1 -11   9   32.00    3.59
  -1  11   9   22.49    5.71
  -1  11   9   24.51    5.72
  -1 -11   9   21.46    5.68
  -1  11   8  546.31   14.74
  -1 -11   8  556.91   14.70
  -1 -11   7   38.29    2.95
  -1  11   7   43.20    5.30
  -1 -11   7   43.70    5.31
  -1 -11   6   26.33    2.64
  -1 -11   6   32.48    4.71
  -1  11   6   23.03    4.61
  -1  11   5  124.50    5.98
  -1 -11   5  119.38    4.16
  -1  11   5  114.93    5.53
  -1 -11   5  115.40    5.52
  -1  11   4  187.56    6.31
  -1 -11   4  184.14    4.77
  -1  11   3   33.55    3.71
  -1 -11   3   36.02    2.42
   1  11  -3   23.46    2.46
   1 -11  -3   23.34    2.64
  -1 -11   3   33.46    3.70
  -1  11   3   33.70    3.74
   1 -11  -2   77.73    3.33
   1  11  -2   78.04    3.25
  -1  11   2   92.28    3.96
  -1 -11   2   99.35    4.04
   1 -11  -1  204.67    4.02
   1 -11  -1  192.80    4.98
   1  11  -1  195.97    4.96
  -1  11   1  202.32    5.18
   1 -11   0   81.37    2.96
   1  11   0   85.79    2.95
  -1  11   0   80.67    3.48
  -1 -11   0   84.81    3.49
   1  11   1  496.57    9.88
   1 -11   1  492.11    9.88
  -1  11  -1  491.62   10.15
  -1 -11  -1  475.27   10.12
   1  11   2  321.52    7.12
   1 -11   2  315.09    7.12
  -1 -11  -2  325.54    7.30
   1 -11   3  844.83   16.67
   1  11   3  865.58   16.70
  -1  11  -3  852.89   16.79
  -1 -11  -3  837.65   16.80
  -1  11  -4 2146.10   39.93
  -1 -11  -4 2087.13   39.86
   1 -11   4 2146.14   39.83
  -1  11  -5  129.73    4.51
  -1 -11  -5  120.15    4.39
   1 -11   5  117.98    4.18
   1  11   5  124.49    4.26
   1 -11   5  121.27    4.45
  -1  11  -6 2317.42   42.98
  -1 -11  -6 2257.48   42.90
   1 -11   6 2210.48   42.85
   1  11   6 2282.31   42.96
  -1 -11  -7  144.15    5.19
  -1  11  -7  145.96    5.15
   1 -11   7  139.21    5.01
   1  11   7  146.71    5.09
  -1 -11  -8  537.49   12.60
  -1  11  -8  547.13   12.71
   1 -11   9   90.64    4.49
  -1  11  -9   99.69    4.84
  -1 -11  -9   99.94    4.91
  -1  11 -10  155.12    6.11
  -1 -11 -10  157.11    6.12
   1 -11  10  145.77    5.35
   1  11  11   20.91    1.75
   1 -11  11   20.55    1.69
   1 -11  11   23.32    1.89
   1 -11  11   22.02    1.63
   1 -11  11   21.41    3.24
   1  11  11   18.47    2.64
   1 -11  11   21.42    1.70
  -1 -11 -11   15.43    2.03
   1 -11  11   21.99    1.70
  -1  11 -11   25.43    3.65
  -1 -11 -11   21.85    3.91
   1 -11  11   22.68    3.13
   1 -11  12   44.16    2.65
  -1 -11 -12   51.13    4.85
  -1  11 -12   44.00    4.42
   1  11  12   45.04    2.17
   1 -11  12   43.30    2.13
  -1 -11 -12   38.49    4.79
   1 -11  12   44.61    2.02
   1 -11  12   45.43    2.29
   1 -11  12   44.18    3.90
   1 -11  12   40.37    3.88
   1  11  12   44.51    3.23
   1 -11  13   17.80    3.41
   1 -11  13   16.30    3.13
   1 -11  13   14.42    1.86
   1  11  13   15.93    3.22
  -1 -11 -13   18.24    4.39
  -1  11 -13   18.41    4.08
   1 -11  13   16.31    1.72
  -1 -11 -13   14.93    4.37
   1 -11  14   40.94    2.49
   1  11  14   45.91    4.08
   1  11  14   50.45    4.88
  -1  11 -14   54.13    5.20
  -1 -11 -14   52.38    5.49
   1 -11  14   45.48    2.23
   1 -11  14   35.85    4.08
   1 -11  14   38.90    4.34
  -1 -11 -14   38.15    4.89
   1 -11  15   42.55    4.36
  -1  11 -15   49.71    5.31
  -1 -11 -15   49.85    5.60
   1  11  15   60.76    5.07
   1 -11  15   49.54    2.68
   1 -11  15   54.43    2.37
   1  11  15   52.00    4.38
   1 -11  16    8.22    3.23
  -1  11 -16   11.79    4.23
  -1 -11 -16    8.81    4.35
   1  11  16   11.10    4.07
   1 -11  16    8.35    1.81
   1 -11  16    9.53    1.68
   1  11  16    5.58    3.48
   1  11  17    2.02    3.26
   1 -11  17    0.79    1.53
   1  11  17    2.03    1.92
   1  11  17    2.53    3.76
   1 -11  17    1.20    1.47
   1 -11  17    2.10    3.15
   1  11  18   41.71    2.18
   1 -11  18   39.76    2.13
   1  11  18   30.76    2.45
   1  11  18   37.60    4.31
   1 -11  18   27.68    1.91
   1  11  18   28.25    3.74
   1 -11  18   29.82    3.62
   1  11  19    4.99    1.62
   1 -11  19    4.95    1.60
   1  11  19    1.93    1.62
   1  11  19    5.33    3.15
   1 -11  19    3.32    2.66
   1  11  19    6.01    2.81
   1 -11  20   19.66    2.64
   1  11  20   19.11    2.85
   1  11  20   32.42    1.77
   1 -11  20   33.25    1.74
   1  11  20   17.57    1.80
   1 -11  21    1.43    1.52
   1 -11  21    0.36    1.04
   1  11  21    0.68    1.03
  -1  13  22    0.12    0.93
  -1 -13  22    0.70    1.02
  -1 -13  21    0.97    1.70
  -1  13  21    2.94    1.44
  -1 -13  21    1.48    1.40
  -1  13  20    0.76    1.70
  -1 -13  20    0.51    2.08
  -1  13  19    5.48    2.00
  -1 -13  19    4.26    2.42
  -1  13  18   -0.87    2.10
  -1 -13  18    1.89    1.78
  -1  13  18    0.61    1.85
  -1 -13  17    2.12    4.32
  -1 -13  17    5.10    1.98
  -1  13  17    3.98    2.01
  -1 -13  17    3.03    1.71
  -1  13  17    3.79    2.31
   1  13 -16    1.10    3.44
  -1 -13  16    4.63    1.88
  -1 -13  16    5.89    3.32
  -1  13  16    5.84    2.07
  -1 -13  16    7.22    2.06
  -1 -13  16    4.49    3.34
  -1  13  16    6.68    2.38
  -1 -13  15   -0.11    1.89
  -1  13  15    0.75    2.02
  -1 -13  15   -0.02    2.01
  -1 -13  15    3.53    2.86
  -1 -13  15   -0.35    2.55
  -1  13  15    1.42    2.70
  -1 -13  15    1.95    2.61
  -1  13  14    5.30    2.87
  -1  13  14    7.44    2.15
  -1 -13  14    8.24    2.11
  -1 -13  14    0.82    6.68
  -1 -13  14    2.28    2.74
  -1 -13  14    5.77    3.01
  -1 -13  14    3.82    2.34
  -1 -13  14    5.54    2.35
  -1 -13  14    3.31    1.68
  -1 -13  14    5.17    2.01
  -1  13  13   47.91    3.67
  -1  13  13   69.73    4.22
  -1  13  13   78.30    2.86
  -1 -13  13   68.20    2.77
  -1 -13  13   54.88    2.76
  -1 -13  13   53.52    2.95
  -1 -13  13    4.48    5.72
  -1 -13  13   52.97    2.99
  -1 -13  13   57.98    3.29
  -1 -13  13   38.46    3.65
  -1 -13  13   35.83    3.63
  -1  13  12   24.34    3.21
  -1 -13  12   16.26   17.49
  -1  13  12    6.92    2.52
  -1  13  12    7.28    2.07
  -1 -13  12    8.29    2.04
  -1 -13  12   10.23   13.48
  -1 -13  12    5.77    1.98
  -1 -13  12    7.59    1.99
  -1 -13  12   10.23    2.25
  -1 -13  12    6.07    2.68
  -1 -13  12   16.90    4.44
  -1 -13  12    9.32    1.78
  -1 -13  12   -0.54    4.07
  -1 -13  11  216.30    5.52
  -1  13  11  212.27    5.82
  -1  13  11  160.94    5.39
  -1 -13  11  218.63    4.92
  -1 -13  11  203.86    7.99
  -1 -13  11  155.31    5.67
  -1  13  11  188.67    4.87
  -1 -13  11  181.42    4.82
  -1 -13  11  200.64   13.98
  -1 -13  11  233.62    7.70
  -1 -13  11  198.76    5.14
  -1  13  11  242.41   11.08
  -1 -13  11  229.95    4.58
  -1 -13  11  200.66    5.41
  -1 -13  11  186.57    4.97
  -1 -13  10   46.16    2.87
  -1  13  10   59.31    6.98
  -1 -13  10   40.02    2.69
  -1  13  10   53.51    3.30
  -1 -13  10   49.95    6.78
  -1 -13  10   47.82    3.94
  -1 -13  10   48.53    2.39
  -1 -13  10   63.21    4.53
  -1  13   9  303.32   10.76
  -1 -13   9  307.07   10.65
  -1  13   8   28.06    5.61
  -1 -13   8   27.51    5.57
  -1 -13   8   31.09    3.20
  -1 -13   8   34.86    3.68
  -1  13   7  149.20    7.03
  -1 -13   7  161.14    7.13
  -1 -13   7  143.56    5.10
  -1  13   6   31.63    4.57
  -1 -13   6   26.53    4.54
  -1 -13   6   29.49    2.72
  -1  13   6   35.83    5.16
  -1  13   5  155.11    6.22
  -1 -13   5  159.29    6.24
  -1 -13   5  179.72    5.32
  -1  13   5  178.55    7.23
  -1 -13   4   66.27    4.29
  -1  13   4   65.31    4.30
  -1  13   4   65.22    4.77
  -1 -13   4   68.34    3.16
   1 -13  -3   51.23    1.37
   1 -13  -3   51.25    2.93
   1  13  -3   56.15    2.76
  -1 -13   3   52.77    2.46
  -1  13   3   57.35    4.25
   1  13  -2   12.37    2.03
   1 -13  -2   14.06    2.17
  -1 -13   2   17.57    3.05
  -1  13   2   16.30    3.08
   1 -13  -2   11.34    0.72
   1 -13  -2   12.26    0.85
  -1  13   1  223.12    5.84
  -1 -13   1  227.59    5.83
   1 -13  -1  251.70    5.00
   1 -13  -1  272.40    5.23
   1  13  -1  247.41    5.60
   1 -13  -1  246.73    5.65
  -1 -13   0  305.35    7.48
  -1  13   0  301.64    7.45
   1 -13   0  326.92    6.64
   1 -13   0  364.75    6.97
   1 -13   0  327.90    7.01
   1  13   0  338.20    7.03
  -1 -13  -1  148.16    4.25
  -1  13  -1  148.40    4.21
   1 -13   1  149.68    4.04
   1  13   1  150.69    3.99
   1 -13   1  146.79    3.68
   1 -13   1  157.88    4.01
   1  13   2  676.21   13.13
   1 -13   2  657.64   13.10
  -1  13  -2  645.84   13.29
  -1 -13  -2  633.40   13.27
   1 -13   2  663.42   13.08
  -1  13  -3  772.42   15.28
  -1 -13  -3  739.10   15.23
   1 -13   3  789.86   15.46
  -1  13  -4  456.13    9.92
  -1 -13  -4  443.47    9.85
   1 -13   4  444.97    9.74
   1  13   4  465.11    9.85
   1 -13   4  464.74   10.13
  -1 -13  -5 4780.44   88.30
  -1  13  -5 4874.16   88.37
   1  13   5 4846.01   88.30
   1 -13   5 4712.07   88.24
   1 -13   5 4817.48   88.54
  -1  13  -6  101.84    4.34
  -1 -13  -6  102.56    4.38
   1  13   6  106.29    4.17
   1 -13   6   94.81    3.99
   1 -13   6   93.26    4.20
  -1 -13  -7  469.20   11.04
  -1  13  -7  486.46   11.15
   1 -13   7  470.24   10.97
   1  13   7  484.24   11.08
   1 -13   7  460.94   11.16
  -1  13  -8   41.11    3.42
  -1 -13  -8   38.58    3.50
   1 -13   9  189.61    5.98
   1  13   9  197.17    5.66
  -1  13  -9  205.33    6.75
  -1 -13  -9  206.80    6.79
   1 -13  10   41.34    3.65
  -1  13 -10   46.34    4.01
  -1 -13 -10   44.11    4.10
   1 -13  10   41.04    2.00
   1 -13  10   47.30    3.63
   1  13  10   39.84    3.08
   1 -13  10   45.30    2.01
  -1 -13 -10   33.14    2.41
   1 -13  11  135.95    3.69
  -1  13 -11  136.37    6.07
  -1 -13 -11  139.85    6.23
   1 -13  11  132.70    3.85
   1 -13  11  135.02    3.64
   1 -13  11  132.27    3.72
  -1 -13 -11  117.07    4.04
   1 -13  11  129.98    5.74
   1  13  11  112.56    4.67
   1  13  11  128.51    3.50
   1 -13  11  125.95    3.46
   1 -13  11  147.42    5.49
   1 -13  11  131.79    3.50
  -1 -13 -12   15.60    4.30
   1 -13  12   21.13    1.80
   1  13  12   18.62    1.84
   1 -13  12   20.39    1.81
   1 -13  12   20.17    2.34
   1 -13  12   19.53    1.84
  -1 -13 -12   15.64    2.14
   1 -13  12   21.22    1.76
  -1 -13 -12   20.60    4.17
  -1  13 -12   24.98    3.94
   1 -13  12   22.30    3.39
   1 -13  12   22.23    3.46
   1 -13  13   16.40    3.52
   1 -13  13   21.24    1.87
  -1 -13 -13   19.07    4.58
   1 -13  13   17.87    1.94
   1 -13  13   19.32    3.15
  -1  13 -13   24.81    4.22
  -1 -13 -13   27.19    4.67
   1  13  13   19.75    3.57
   1 -13  14   58.78    4.67
   1 -13  14   74.67    2.67
   1 -13  14   60.56    4.67
  -1 -13 -14   53.98    5.62
  -1  13 -14   67.25    5.58
  -1 -13 -14   65.99    5.73
   1  13  14   76.25    4.67
   1 -13  14   62.81    2.89
   1  13  15   12.95    3.48
   1 -13  15    5.26    5.31
   1 -13  15    6.67    3.18
  -1 -13 -15    8.46    4.30
  -1  13 -15    7.33    3.92
   1 -13  15    6.95    1.73
   1  13  15   14.16    4.16
   1 -13  15    8.19    1.69
   1 -13  16    5.91    1.67
   1 -13  16    9.39    1.65
   1  13  16    9.34    3.41
   1  13  16   10.59    3.94
   1 -13  17   37.31    2.18
   1  13  17   39.27    2.23
   1  13  17   34.96    2.60
   1 -13  17   23.44    2.05
   1 -13  17   29.38    2.00
   1  13  17   28.01    3.92
   1  13  17   38.88    4.52
   1  13  18    0.22    3.10
   1 -13  18    4.08    1.68
   1  13  18    3.25    1.70
   1  13  18    3.92    1.83
   1 -13  18    2.85    1.44
   1 -13  18    0.61    2.80
   1  13  18    7.94    3.56
   1  13  19   42.39    1.99
   1 -13  19   38.94    1.92
   1  13  19   31.32    2.19
   1 -13  19   29.36    2.10
   1 -13  19   29.38    3.16
   1  13  19   29.36    3.34
   1  13  19   35.20    3.80
   1  13  20    0.85    1.29
   1 -13  20    2.22    1.29
   1  13  20    0.72    2.26
   1 -13  20    0.80    2.07
   1  13  20    0.34    1.36
   1 -13  21   10.83    1.54
   1  13  21   15.28    1.09
  -1 -15  21    1.29    1.58
  -1  15  21    0.41    1.33
  -1 -15  20    4.65    2.03
  -1  15  20    5.04    1.70
  -1 -15  19    1.93    2.33
  -1  15  19    1.49    1.89
  -1  15  18    2.68    2.12
  -1 -15  18    6.88    5.03
  -1 -15  18    1.80    2.60
  -1  15  17    4.45    2.24
  -1  15  17    0.74    1.86
  -1 -15  17    2.69    1.84
  -1 -15  17    0.93    1.57
  -1 -15  17    0.56    4.13
  -1 -15  16    1.44    4.06
  -1  15  16    4.82    2.00
  -1 -15  16    5.61    1.99
  -1  15  16    4.78    2.42
  -1 -15  16    3.71    1.75
  -1 -15  16    4.87    3.16
  -1  15  15    8.56    2.07
  -1 -15  15   11.13    2.05
  -1 -15  15    7.15    1.97
  -1  15  15    5.88    2.91
  -1 -15  15   11.97    3.12
   1 -15 -15    1.87    3.92
   1  15 -15    4.94    3.41
  -1 -15  15    3.86    2.63
  -1  15  14   19.83    3.27
  -1  15  14    0.20    2.30
  -1 -15  14   26.76    2.22
  -1 -15  14   33.02   23.32
  -1 -15  14   17.76    6.83
  -1 -15  14   15.61    3.05
  -1 -15  14   21.87    3.29
  -1 -15  14   20.51    2.59
  -1 -15  14   19.48    2.02
  -1 -15  14   24.23    2.28
  -1  15  13    1.45    2.68
  -1  15  13    0.08    2.01
  -1 -15  13    3.54    1.99
  -1 -15  13    4.15    3.08
  -1 -15  13    2.25    2.64
  -1 -15  13    2.82    1.92
  -1 -15  13    5.22    2.08
  -1  15  13   11.60    3.44
  -1 -15  13    2.88    1.67
  -1 -15  13    1.36    2.16
  -1 -15  13    0.42    5.27
  -1 -15  12  185.92   14.18
  -1 -15  12  176.37    4.30
  -1  15  12   20.19    3.86
  -1 -15  12  175.74    3.81
  -1  15  12  131.78    4.97
  -1  15  12  162.16    5.40
  -1 -15  12  149.73    4.76
  -1 -15  12  144.70    4.35
  -1 -15  12  172.85   19.19
  -1 -15  12  127.06    4.18
  -1 -15  12    3.93   15.49
  -1 -15  12  108.98    5.07
  -1 -15  11   25.13    2.16
  -1 -15  11   38.34   12.30
  -1 -15  11   20.08    2.25
  -1  15  11   36.81    3.33
  -1  15  11   19.45    2.61
  -1 -15  11   23.43    2.52
  -1 -15  11    1.15    3.19
  -1 -15  11   36.73    5.97
  -1  15  11   29.79    2.66
  -1 -15  11   21.99    2.96
  -1 -15  11   34.20    2.27
  -1 -15  11   47.89    4.62
  -1  15  11   47.84    7.14
  -1  15  11    3.93    2.17
  -1 -15  11   34.93    2.15
  -1 -15  10  253.16    7.13
  -1 -15  10  254.88    5.97
  -1 -15  10  241.43    8.20
  -1 -15  10  254.12    6.20
  -1 -15  10  242.64    5.98
  -1 -15  10  209.98   11.33
  -1 -15  10  268.53    6.00
  -1 -15  10  303.06    8.73
  -1  15  10  208.89    6.09
  -1  15  10  238.91    6.46
  -1 -15  10  203.21    6.57
  -1 -15   9   30.13    4.83
  -1  15   9   41.75    2.95
  -1 -15   9   30.08    3.90
  -1 -15   8  223.97    7.27
  -1 -15   8  240.01    8.96
  -1  15   8  231.25    8.98
  -1 -15   7   12.55    4.79
  -1  15   7   12.53    4.86
  -1  15   7   17.80    5.20
  -1 -15   7   12.55    2.46
  -1  15   6  267.08    8.62
  -1 -15   6  272.98    8.61
  -1 -15   6  292.08    7.63
  -1  15   5   52.74    4.55
  -1 -15   5   52.75    4.50
  -1  15   5   58.18    5.34
  -1  15   4   10.45    4.11
   1 -15  -4    5.37    0.90
  -1  15   4    4.74    3.56
  -1 -15   4    4.30    3.52
   1 -15  -4    5.20    2.40
   1  15  -4    5.26    2.10
  -1  15   3   33.90    4.15
  -1 -15   3   37.37    2.31
   1 -15  -3   29.22    2.50
   1  15  -3   29.01    2.32
   1 -15  -3   30.27    1.21
   1 -15  -2    8.04    0.98
  -1  15   2   11.76    3.40
   1 -15  -2    5.67    1.91
   1  15  -2    6.31    1.78
  -1 -15   2   12.56    2.32
  -1 -15   2   10.23    2.96
  -1  15   2   10.80    2.98
  -1  15   1   42.38    2.87
  -1 -15   1   36.39    2.80
   1 -15  -1   42.01    2.28
   1  15  -1   40.05    2.20
   1 -15  -1   46.45    1.62
   1 -15  -1   43.04    1.59
   1 -15   0  289.48    6.15
   1 -15   0  310.57    6.30
  -1 -15   0  300.70    7.15
   1 -15   0  287.98    6.33
   1  15   0  289.77    6.32
   1  15   1  503.81    9.82
   1 -15   1  487.43    9.79
  -1 -15  -1  471.58   10.22
  -1  15  -1  469.32   10.16
   1 -15   1  501.70    9.98
   1 -15   1  481.81    9.78
  -1  15  -2  244.81    5.88
  -1 -15  -2  234.94    5.85
   1 -15   2  246.35    5.75
   1 -15   2  249.14    5.90
   1  15   2  249.70    5.79
   1 -15   2  245.79    5.75
  -1 -15  -3  540.65   11.63
  -1  15  -3  561.24   11.71
   1 -15   3  586.57   11.58
   1 -15   3  572.18   11.87
  -1  15  -4 3590.04   66.21
  -1 -15  -4 3499.88   66.18
   1 -15   4 3597.44   66.08
   1  15   4 3633.23   66.15
   1 -15   4 3628.44   66.50
  -1 -15  -5  198.24    5.60
  -1  15  -5  204.31    5.68
   1 -15   5  200.23    5.50
   1  15   5  206.71    5.60
   1 -15   5  198.30    5.81
  -1  15  -6 1677.83   31.56
  -1 -15  -6 1610.73   31.45
   1 -15   6 1599.36   31.35
   1  15   6 1637.35   31.46
   1 -15   6 1618.55   31.72
   1 -15   7   10.67    2.60
  -1  15  -7   11.29    2.79
  -1 -15  -7    9.96    2.73
  -1  15  -8  123.35    5.02
  -1 -15  -8  121.42    4.99
   1 -15   8  114.79    4.91
   1 -15   9   75.49    3.79
   1  15   9   75.85    3.53
  -1  15  -9   74.81    4.28
  -1 -15  -9   70.94    4.30
  -1 -15 -10  182.30    5.24
  -1  15 -10  210.00    7.09
  -1 -15 -10  208.75    7.10
   1 -15  10  204.96    4.74
   1  15  10  193.38    5.94
   1 -15  10  196.86    4.64
   1 -15  10  219.61    6.49
   1 -15  10  187.37    4.44
  -1 -15 -11   30.87    4.67
  -1  15 -11   34.15    3.93
  -1 -15 -11   34.42    4.20
   1 -15  11   30.11    1.87
  -1 -15 -11   20.01    2.25
   1 -15  11   30.17    1.92
   1 -15  11   27.29    1.80
   1  15  11   29.32    1.86
   1  15  11   28.30    3.15
   1 -15  11   30.56    3.52
   1 -15  11   31.53    2.01
   1 -15  11   32.96    2.32
   1 -15  11   32.94    1.98
   1 -15  12  103.01    3.32
  -1 -15 -12   90.09    3.69
   1  15  12  111.83    4.91
   1 -15  12  107.25    5.13
   1 -15  12   95.24    5.23
  -1  15 -12  112.00    5.86
  -1 -15 -12  105.87    6.02
   1 -15  12  107.13    3.18
   1 -15  12  113.30    3.32
   1 -15  12   95.64    4.34
   1 -15  12  102.19    3.55
  -1 -15 -12   91.95    6.59
   1  15  13   73.46    4.46
  -1  15 -13   76.82    5.44
  -1 -15 -13   73.06    5.65
   1 -15  13   67.12    4.84
   1 -15  13   73.19    3.72
   1 -15  13   66.88    2.87
   1 -15  13   82.17    2.79
  -1 -15 -14   11.23    4.27
  -1  15 -14    5.63    3.81
   1  15  14    8.31    3.31
   1 -15  14    9.06    1.71
  -1 -15 -14    8.04    4.27
   1 -15  14    5.55    1.69
   1 -15  14    4.44    3.16
   1 -15  14    4.67    4.00
   1  15  15   22.82    3.66
   1 -15  15   27.68    5.62
   1  15  15   32.29    4.51
   1 -15  15   17.51    1.96
  -1  15 -15   21.86    4.44
  -1 -15 -15   20.73    4.57
   1 -15  15   21.56    3.62
   1 -15  15   24.89    1.96
   1 -15  16   24.39    1.93
   1 -15  16   18.50    1.91
   1  15  16   19.83    3.63
   1  15  16   25.89    4.38
   1 -15  17    1.49    1.51
   1 -15  17    0.02    1.71
   1  15  17    1.00    1.73
   1  15  17    2.28    3.12
   1  15  17    4.39    3.54
   1 -15  18   34.76    1.95
   1  15  18   41.72    2.06
   1 -15  18   41.57    2.04
   1  15  18   31.86    2.44
   1 -15  18   32.57    3.47
   1  15  18   36.27    3.75
   1  15  18   35.47    4.16
   1 -15  19    1.69    1.45
   1  15  19    2.13    1.51
   1 -15  19    3.46    1.64
   1 -15  19   -1.09    2.38
   1  15  19    1.45    1.56
   1  15  19   -1.03    3.03
   1  15  19   -0.50    2.66
   1  15  20   16.53    1.69
   1 -15  20   15.90    1.92
   1 -15  21    0.09    1.21
  -1  17  21    0.82    1.22
  -1 -17  21    0.26    1.10
  -1  17  20   -0.40    1.52
  -1 -17  20    1.91    1.89
  -1  17  19    3.12    1.88
  -1 -17  19    4.21    2.26
  -1  17  18    2.24    2.02
  -1 -17  18    0.92    2.52
  -1 -17  18   -0.71    4.87
  -1  17  17    0.70    2.20
  -1 -17  17   -0.34    1.52
  -1 -17  17    4.37    3.99
  -1 -17  16    1.83    3.08
  -1 -17  16    7.44    5.48
  -1  17  16    1.70    1.91
  -1 -17  16    1.69    1.84
  -1 -17  16    0.57    1.66
  -1 -17  15    6.93    1.97
  -1  17  15   11.59    2.06
  -1 -17  15   12.58    2.02
   1  17 -15    6.85    3.40
   1 -17 -15    5.89    4.05
  -1 -17  15   11.19    2.69
  -1 -17  15    7.35    1.99
  -1  17  15    6.46    3.14
  -1 -17  15    8.13    3.46
  -1  17  14    5.39    2.91
  -1 -17  14  -11.70   24.75
   1 -17 -14    1.69    3.69
  -1  17  14   -0.01    1.96
  -1 -17  14    2.87    1.92
  -1 -17  14    1.68    3.09
  -1 -17  14    3.13    1.71
  -1 -17  14   -0.02    6.68
  -1 -17  14    3.96    1.90
  -1 -17  14    5.11    2.26
  -1  17  13  103.81    4.72
  -1  17  13  127.05    5.07
  -1 -17  13  100.03    3.69
  -1 -17  13   92.12    3.56
  -1 -17  13   92.06   22.41
  -1 -17  13  130.99    3.21
  -1  17  13   10.09    3.28
  -1 -17  13   75.13   22.17
  -1 -17  13    5.96    6.22
  -1 -17  13   76.41    4.49
  -1 -17  13  118.80    3.81
  -1  17  12    3.30    2.58
  -1 -17  12    1.64    3.16
  -1 -17  12   32.10   13.76
  -1  17  12    0.44    1.99
  -1 -17  12    5.19    1.92
  -1 -17  12   26.70   19.41
  -1 -17  12   -0.73    3.95
  -1 -17  12    2.84    1.92
  -1  17  12   16.09    3.35
  -1 -17  12    4.51    1.77
  -1 -17  12    5.25    2.08
  -1 -17  11  169.61    4.36
  -1  17  11  150.21    4.79
  -1  17  11  173.35    5.22
  -1 -17  11  199.93    7.63
  -1 -17  11  178.50    4.82
  -1  17  11   15.26    3.66
  -1 -17  11  176.59    3.63
  -1 -17  11  148.05   12.05
  -1 -17  11  161.85    4.37
  -1 -17  11  197.69    7.57
  -1 -17  11    8.57    4.90
  -1 -17  10   12.51    8.74
  -1 -17  10   11.44    3.56
  -1 -17  10    1.81    1.67
  -1 -17  10    8.96    3.76
  -1  17  10   13.37    2.91
  -1  17  10    2.46    2.06
  -1 -17  10    0.56    1.84
  -1 -17  10   -1.05    1.80
  -1 -17  10    6.00    4.62
  -1 -17  10    3.06    2.11
  -1  17  10    1.59    2.24
  -1 -17  10    2.82    2.20
  -1 -17   9  206.34    4.73
  -1  17   9  233.52   10.33
  -1 -17   9  200.27    5.06
  -1 -17   9  176.17    7.29
  -1 -17   9  246.30    7.63
  -1 -17   9  215.14    4.65
  -1  17   9  190.26    5.36
  -1  17   9  172.17    5.01
  -1 -17   9  205.18    5.83
  -1  17   8   16.87    5.52
  -1 -17   8   16.46    2.86
  -1 -17   7  315.05    8.63
  -1 -17   7  311.87    9.60
  -1  17   7  316.17    9.95
  -1  17   6   22.68    4.53
  -1 -17   6   27.92    4.49
  -1 -17   6   37.22    3.62
  -1  17   6   32.17    5.32
  -1  17   5   62.63    4.70
  -1 -17   5   68.55    4.61
  -1 -17   5   78.83    4.41
  -1  17   5   82.27    6.10
   1 -17  -4   56.46    3.03
   1  17  -4   50.64    2.80
  -1  17   4   65.81    4.20
  -1 -17   4   66.92    4.10
   1 -17  -4   57.23    1.83
  -1 -17   4   76.01    4.21
  -1  17   4   82.02    5.46
  -1  17   3   50.88    4.68
  -1 -17   3   48.52    2.67
  -1 -17   3   43.35    3.44
   1 -17  -3   44.43    2.52
   1  17  -3   41.69    2.40
   1 -17  -3   45.55    1.57
   1 -17  -2   49.65    1.76
  -1 -17   2   60.24    3.27
   1  17  -2   45.72    2.32
   1 -17  -2   45.20    2.33
  -1  17   2   49.35    4.26
  -1 -17   2   55.84    3.25
  -1 -17   1   86.79    3.38
  -1  17   1   85.46    3.45
   1 -17  -1   83.03    2.23
   1 -17  -1   84.43    2.47
   1  17  -1   91.40    2.85
   1 -17  -1   85.51    2.82
  -1 -17   1  105.04    4.23
  -1 -17   1  105.38    3.81
  -1  17   0   25.98    2.35
  -1 -17   0   28.04    2.27
   1 -17   0   31.63    1.70
   1 -17   0   31.83    1.72
   1  17   0   33.26    2.00
   1 -17   0   32.08    2.01
  -1 -17   0   33.00    2.58
  -1 -17  -1  510.83   11.50
  -1  17  -1  520.41   11.49
   1  17   1  600.19   11.20
   1 -17   1  579.26   11.17
   1 -17   1  578.59   11.36
   1 -17   1  591.98   11.47
   1 -17   2  484.17    9.86
   1 -17   2  493.44   10.01
  -1  17  -2  462.84    9.79
  -1 -17  -3 1690.04   33.61
   1 -17   3 1843.97   34.30
   1 -17   3 1872.20   34.45
  -1  17  -3 1842.40   34.17
  -1 -17  -3 1746.39   34.07
   1 -17   3 1877.08   33.95
   1  17   3 1922.04   34.05
   1 -17   4   23.64    2.52
  -1  17  -4   24.77    2.51
  -1 -17  -4   24.44    2.45
   1 -17   4   23.61    2.18
   1  17   4   26.34    2.30
   1 -17   5 1380.03   27.42
  -1 -17  -5 1368.11   26.98
  -1  17  -5 1432.61   27.12
   1 -17   5 1394.13   26.93
   1  17   5 1416.30   27.04
   1 -17   6   72.69    3.72
  -1 -17  -6   74.67    3.53
  -1  17  -6   76.25    3.61
   1 -17   7  183.42    6.15
  -1 -17  -7  199.26    6.04
  -1  17  -7  202.06    6.11
   1 -17   8   31.16    3.24
   1  17   8   27.54    2.49
   1 -17   8   28.78    2.97
  -1  17  -8   30.81    3.25
  -1 -17  -8   29.74    3.28
   1 -17   9  197.71    4.55
   1 -17   9  187.05    4.48
  -1  17  -9  189.95    6.51
  -1 -17  -9  190.82    6.53
   1 -17   9  181.20    6.50
   1 -17   9  208.41    6.06
   1  17   9  199.94    5.64
   1 -17  10   30.87    1.80
  -1 -17 -10   29.71    2.47
  -1 -17 -10   34.69    4.84
  -1  17 -10   42.57    3.87
  -1 -17 -10   38.55    3.93
   1 -17  10   36.91    1.91
   1 -17  10   37.33    2.00
   1  17  10   34.70    1.80
   1 -17  10   35.07    1.76
   1 -17  10   35.09    1.99
   1 -17  10   37.25    3.20
   1  17  10   36.59    3.21
  -1 -17 -11  141.98    7.71
  -1  17 -11  151.03    6.33
  -1 -17 -11  146.95    6.35
   1 -17  11  131.85    3.77
   1 -17  11  156.13    5.65
   1 -17  11  152.07    3.94
   1 -17  11  144.53    3.91
   1 -17  11  134.69    3.58
   1  17  11  139.70    5.14
   1 -17  11  147.81    3.93
   1 -17  11  142.23    3.79
   1 -17  12   94.96    3.03
  -1 -17 -12   88.78    5.69
  -1  17 -12  101.45    5.68
   1 -17  12   97.25    3.41
   1 -17  12   95.30    4.92
   1  17  12  103.79    5.05
  -1 -17 -12   77.45    3.59
   1 -17  12   87.05    3.08
  -1 -17 -12   80.47    6.49
   1 -17  12   90.07    4.03
   1 -17  12   99.71    3.21
   1 -17  13    4.65    3.33
  -1  17 -13   -0.06    3.67
  -1 -17 -13    6.75    3.92
   1 -17  13    2.90    3.18
   1 -17  13    4.82    1.56
   1  17  13    9.26    3.38
  -1 -17 -13    5.71    4.19
   1 -17  13    7.10    2.83
   1 -17  13    5.63    1.72
  -1 -17 -14   27.62    4.48
   1 -17  14   24.53    3.80
   1 -17  14   19.85    1.93
   1  17  14   27.29    3.75
  -1 -17 -14   23.44    4.91
   1 -17  14   26.86    4.14
   1 -17  14   26.29    2.04
   1  17  15   17.64    3.57
   1 -17  15   11.59    5.44
   1 -17  15   22.11    1.95
  -1  17 -15   17.60    4.09
  -1 -17 -15   25.88    4.46
   1 -17  15   15.47    1.85
   1 -17  15   17.23    3.50
   1 -17  16    3.10    1.59
   1  17  16    4.53    3.72
   1 -17  16   -0.70    1.39
   1 -17  16    1.90    2.73
   1  17  16   -0.36    3.16
   1  17  16    2.24    1.73
   1 -17  16   -0.43    1.67
   1  17  17   29.56    4.30
   1 -17  17   29.67    1.99
   1  17  17   25.72    3.74
   1 -17  17   31.97    1.94
   1  17  17   32.05    1.99
   1 -17  18    0.82    1.40
   1  17  18    0.74    3.26
   1  17  18    0.59    1.70
   1 -17  18    2.42    2.60
   1  17  18    2.41    2.91
   1  17  18    1.11    1.55
   1 -17  19   28.73    1.90
   1  17  19   34.05    3.65
   1  17  19   26.08    2.09
   1  17  19   34.65    1.67
   1  17  19   30.07    3.16
   1 -17  19   25.39    2.34
   1 -17  20    1.30    1.49
   1  17  20    1.20    1.01
   1  17  20    0.78    1.18
  -1 -19  21    0.04    1.20
  -1 -19  21    1.39    1.28
  -1  19  21    0.43    1.06
  -1 -19  21    0.59    1.06
  -1  19  20   -0.29    1.44
  -1 -19  20    1.55    1.33
  -1  19  19   -0.48    1.72
  -1 -19  19   -0.36    1.71
  -1  19  18    2.85    2.02
  -1 -19  18    5.09    4.83
  -1 -19  17    0.77    3.82
  -1  19  17   -0.96    2.17
  -1 -19  16    0.14    1.69
  -1  19  16    1.15    2.96
  -1 -19  15    5.44    4.25
  -1 -19  15    0.72   21.12
  -1  19  15    3.24    2.99
  -1 -19  15    4.65    1.83
  -1 -19  15   12.83    8.06
  -1  19  15    8.24    1.93
  -1 -19  15    8.74    1.88
  -1 -19  15    8.09    2.61
  -1 -19  14   28.18   26.21
  -1 -19  14   30.55    3.75
   1 -19 -14   35.25    4.74
  -1 -19  14   54.98    2.39
  -1 -19  14   45.09    2.91
  -1 -19  14   37.05    2.54
  -1  19  14   43.20    3.83
  -1 -19  14   43.05    7.05
  -1 -19  14   33.19    2.55
  -1 -19  13    0.04    5.37
  -1  19  13    1.90    2.10
  -1 -19  13   21.91    2.07
  -1 -19  13   12.23    3.38
  -1 -19  13   21.04    2.45
  -1  19  13   23.53    3.72
  -1  19  13   17.73    3.11
  -1 -19  13    8.72    2.13
  -1 -19  13   12.91    2.09
  -1  19  12   10.12    3.16
  -1 -19  12  133.01    3.10
  -1 -19  12   97.21    4.69
  -1  19  12  111.23    4.52
  -1  19  12  138.37    5.01
  -1 -19  12    5.67    5.12
  -1 -19  12  123.06    3.80
  -1 -19  12  145.86   15.09
  -1 -19  12  110.43    3.78
  -1 -19  12  113.53   19.86
  -1  19  11    0.71    2.30
  -1 -19  11   -0.14    2.71
  -1 -19  11   -1.89    1.82
  -1 -19  11    8.38    6.27
  -1 -19  11   -0.59    1.73
  -1 -19  11    1.80   10.25
  -1  19  11   10.79    3.06
  -1 -19  11    0.13    1.70
  -1 -19  11    1.19    3.12
  -1 -19  10  198.24    4.60
  -1  19  10  192.44    5.38
  -1  19  10  182.30    5.08
  -1 -19  10   50.07    4.57
  -1 -19  10  214.84    6.24
  -1  19  10  230.07   10.96
  -1 -19  10  197.84    4.85
  -1 -19  10   11.94    4.76
  -1 -19  10  162.71   10.29
  -1 -19  10  188.80    6.49
  -1 -19  10  162.19    5.47
  -1 -19  10  250.23    8.08
  -1 -19   9    6.96    4.07
  -1  19   9   14.94    6.11
  -1 -19   9    9.40    3.01
  -1 -19   9    0.40    1.91
  -1 -19   9    3.41    1.68
  -1 -19   9    6.17    1.70
  -1 -19   9    3.98    1.67
  -1 -19   9    8.03    1.68
  -1 -19   9    0.12    1.43
  -1  19   9    6.56    2.11
  -1  19   9   13.37    2.81
  -1 -19   8  298.04    5.86
  -1 -19   8  293.39    6.64
  -1  19   7    7.96    5.23
  -1 -19   7    9.07    3.43
  -1 -19   6  117.21    5.13
  -1  19   6  110.77    7.03
  -1  19   6   79.87    5.19
  -1 -19   6   84.88    5.00
  -1  19   5   75.23    4.76
  -1 -19   5   77.77    4.57
  -1  19   5   82.83    6.31
   1  19  -5   69.87    3.03
   1 -19  -5   75.30    3.25
  -1 -19   4   27.24    3.47
  -1  19   4   23.44    4.88
   1 -19  -4   21.75    2.22
   1  19  -4   24.11    2.08
  -1  19   4   23.31    3.54
  -1 -19   4   19.78    3.33
  -1 -19   3   13.80    3.13
   1 -19  -3   10.02    1.16
   1 -19  -3    7.97    1.76
   1  19  -3    8.46    1.71
  -1 -19   3   11.17    2.79
  -1  19   3    8.06    2.95
  -1 -19   3   12.51    2.13
  -1 -19   3   12.23    2.43
  -1  19   3   10.67    4.21
   1 -19  -2    9.72    1.65
   1  19  -2    9.94    1.66
  -1  19   2    8.21    3.72
  -1 -19   2    8.29    2.36
  -1 -19   2    6.79    2.47
  -1 -19   2    9.19    2.98
   1 -19  -2    9.26    1.25
  -1 -19   2    7.39    2.43
   1 -19  -1   47.98    1.94
  -1 -19   1   50.97    3.17
  -1  19   1   44.66    4.11
  -1 -19   1   49.20    3.56
  -1 -19   1   54.11    3.42
   1  19  -1   44.27    2.00
   1 -19  -1   43.12    1.98
   1 -19   0  179.33    4.07
   1  19   0  183.12    4.09
   1 -19   0  174.62    4.17
   1 -19   0  174.66    4.32
  -1  19   0  150.95    4.39
  -1 -19   0  154.09    4.26
  -1 -19   0  204.46    5.37
  -1 -19   0  208.94    5.59
  -1 -19   0  210.88    6.35
   1 -19   1  145.49    3.89
   1 -19   1  146.25    3.84
  -1 -19  -1  152.57    4.46
  -1 -19  -1  155.47    5.77
   1 -19   2 1997.68   36.30
   1 -19   2 1969.48   36.32
  -1 -19  -2 1844.29   36.06
  -1  19  -2 1845.34   36.03
  -1 -19  -2 1909.04   36.09
   1 -19   2 1945.60   35.70
   1  19   2 2013.32   35.82
  -1 -19  -3   96.58    3.25
  -1  19  -3  101.95    3.51
  -1 -19  -3  102.89    3.46
   1 -19   3  110.78    4.00
   1 -19   3  115.11    3.91
   1 -19   3  118.75    3.28
   1  19   3  122.27    3.43
   1 -19   4  981.85   20.69
   1 -19   4 1043.39   20.67
  -1  19  -4 1014.17   20.16
  -1 -19  -4  982.62   20.08
   1  19   4 1094.98   20.12
   1 -19   4 1048.70   19.98
   1 -19   5   19.82    2.59
  -1  19  -5   21.38    2.48
  -1 -19  -5   20.19    2.33
   1 -19   6  166.03    5.54
  -1  19  -6  176.57    5.28
  -1 -19  -6  161.47    5.09
   1 -19   7   39.58    3.21
  -1 -19  -7   40.87    3.00
  -1  19  -7   40.27    3.13
  -1 -19  -8  345.71   11.52
   1 -19   8  353.01    7.49
   1 -19   8  358.67    7.50
  -1 -19  -8  358.28    8.23
  -1 -19  -8  342.36    9.21
  -1  19  -8  368.12    9.43
   1  19   8  376.11    8.48
   1 -19   8  396.23    9.04
   1 -19   8  349.52    9.57
   1 -19   8  364.56    7.54
  -1 -19  -9   38.48    4.93
   1 -19   9   43.56    2.01
   1 -19   9   44.80    3.62
   1 -19   9   44.65    3.24
  -1 -19  -9   35.72    2.46
  -1  19  -9   44.88    3.67
  -1 -19  -9   39.58    3.63
   1  19   9   42.30    3.03
   1 -19   9   43.05    1.88
   1 -19   9   43.03    2.11
   1 -19  10  153.06    5.45
  -1 -19 -10  105.51    4.09
   1 -19  10  133.90    3.62
  -1  19 -10  139.18    5.82
  -1 -19 -10  132.38    5.75
   1  19  10  138.89    4.92
   1 -19  10  124.65    3.35
   1 -19  10  148.63    3.79
   1 -19  10  141.80    3.64
  -1 -19 -10  130.10    7.45
   1 -19  10  152.14    3.79
   1 -19  10  126.50    5.66
   1 -19  11   60.65    2.49
   1 -19  11   56.70    2.49
   1 -19  11   56.46    2.39
  -1 -19 -11   51.38    4.41
  -1  19 -11   59.97    4.39
   1  19  11   56.36    3.75
  -1 -19 -11   46.46    2.94
   1 -19  11   50.31    2.24
   1 -19  11   61.62    3.94
  -1 -19 -11   46.98    5.50
  -1 -19 -12   57.70    5.97
   1  19  12   57.15    4.01
  -1 -19 -12   56.96    4.76
   1 -19  12   60.79    4.09
   1 -19  12   50.85    2.37
   1 -19  12   62.45    2.79
   1 -19  12   56.54    3.35
   1 -19  12   63.86    2.66
   1 -19  12   60.17    2.51
   1 -19  13    9.70    2.75
  -1  19 -13    0.12    3.57
  -1 -19 -13   13.45    3.83
   1 -19  13   12.07    1.84
   1  19  13   11.87    3.49
   1 -19  13   11.05    3.24
   1 -19  13   10.04    1.62
  -1 -19 -13    9.12    4.55
   1 -19  13   10.26    4.82
   1  19  14   37.14    3.89
  -1 -19 -14   29.15    4.44
   1 -19  14   29.36    3.95
   1 -19  14   32.78    4.10
   1 -19  14   37.59    2.22
  -1 -19 -14   30.02    5.21
   1 -19  14   27.67    2.06
   1 -19  15    4.51    1.70
   1 -19  15    2.18    1.69
   1 -19  15    5.13    5.17
   1  19  15    1.67    3.18
   1 -19  15    0.83    1.46
   1 -19  15    0.25    2.76
   1 -19  15    6.09    3.01
   1 -19  16   26.36    1.96
   1  19  16   25.14    3.66
   1 -19  16   23.98    1.84
   1  19  16   25.89    1.92
   1  19  17   -0.87    3.01
   1 -19  17    0.74    1.52
   1  19  17   -0.17    1.58
   1  19  17   -0.32    3.43
   1  19  18   33.16    1.78
   1  19  18   31.48    3.38
   1  19  18   30.89    3.94
   1 -19  18   25.50    2.44
   1  19  18   30.44    2.28
   1 -19  18   32.34    1.83
   1  19  19    0.32    1.13
   1 -19  19    2.75    1.51
   1 -19  19    0.54    1.70
   1  19  19   -0.45    1.44
   1  19  19    2.50    2.47
   1  19  19    0.80    2.81
   1  19  20   13.02    1.43
   1 -19  20    1.78    1.53
  -1  21  21    0.07    0.93
  -1 -21  20    1.30    1.39
  -1 -21  20    1.80    1.29
  -1  21  20    1.73    1.33
  -1 -21  19    0.93    1.50
  -1  21  19   -0.20    1.64
  -1 -21  18   -1.84    4.69
  -1 -21  18   -0.13    1.87
  -1  21  18    2.42    1.90
  -1  21  17    8.91    2.29
  -1 -21  17    2.75    3.82
  -1  21  16   10.94    3.17
  -1 -21  16   11.98    3.16
  -1 -21  16    4.72    1.71
  -1 -21  15   12.99    6.05
  -1 -21  15   12.01    1.96
  -1 -21  15   19.59    2.81
  -1  21  15   18.76    3.29
  -1 -21  15   15.60    8.13
  -1 -21  14    6.47    2.82
  -1 -21  14    3.73    3.94
  -1 -21  14   10.27    2.32
  -1 -21  14    2.64    1.83
  -1  21  14    9.17    3.06
  -1 -21  14    3.21    6.61
  -1 -21  13   72.81   24.59
  -1 -21  13   69.48    2.57
  -1 -21  13   67.06    5.71
  -1 -21  13   67.17    3.04
  -1 -21  13   60.01    3.21
  -1  21  13   67.17    4.46
  -1  21  13   65.53    4.06
  -1 -21  13   70.69    4.18
  -1 -21  12   31.72    2.07
  -1 -21  12   55.98   19.64
  -1 -21  12    0.38    3.99
  -1 -21  12   31.49    2.47
  -1  21  12   21.97    3.06
  -1  21  12   34.14    3.73
  -1 -21  12   28.08    2.36
  -1 -21  12   33.04    3.64
  -1 -21  12   73.09   15.93
  -1 -21  11  181.78    8.57
  -1 -21  11   30.20    4.27
  -1 -21  11  145.54    5.26
  -1 -21  11    9.68    4.70
  -1 -21  11  159.57    4.22
  -1 -21  11  165.06    4.42
  -1  21  11  166.03    5.28
  -1  21  11  161.39    4.92
  -1  21  11  184.05   10.92
  -1 -21  10    5.90    8.33
  -1 -21  10    6.54    3.97
  -1 -21  10    0.96    4.62
  -1 -21  10   -0.75    3.09
  -1 -21  10    0.02    1.99
  -1 -21  10   -1.64    1.80
  -1  21  10    8.19    6.35
  -1  21  10   11.26    2.99
  -1  21  10    0.60    2.15
  -1 -21  10   -2.33    1.75
  -1 -21  10    0.82    1.78
  -1 -21   9  258.24    4.42
  -1 -21   9  232.02    7.72
  -1 -21   9   -0.14    2.40
  -1 -21   9  261.37    4.20
  -1 -21   9  227.88    5.45
  -1  21   9  260.99    5.06
  -1  21   9  294.64   11.33
  -1 -21   9   44.51    4.61
  -1 -21   9  276.48    4.87
  -1  21   8   19.86    5.97
  -1 -21   8   18.93    1.70
  -1 -21   8   18.93    1.89
  -1 -21   8    0.41    1.22
  -1 -21   8   16.51    1.78
  -1 -21   8   15.28    3.04
  -1 -21   8    2.20    1.80
  -1  21   7  176.40    8.75
  -1 -21   7  160.12    5.21
   1  21  -6   35.50    2.42
   1 -21  -6   35.75    2.64
  -1 -21   5   46.88    3.89
   1 -21  -5   35.95    2.39
   1  21  -5   30.62    2.19
  -1  21   5   46.37    5.61
  -1  21   4   14.47    4.82
   1 -21  -4    8.97    1.69
  -1 -21   4   14.60    3.21
  -1 -21   4   14.62    2.66
  -1 -21   3   70.59    3.71
  -1  21   3   70.51    5.40
   1 -21  -3   51.20    2.21
  -1 -21   3   79.57    4.12
  -1 -21   3   51.93    3.04
  -1  21   2   10.13    3.94
   1 -21  -2    6.43    1.28
  -1 -21   2    8.36    2.53
  -1 -21   2    8.26    2.58
  -1 -21   2    7.72    2.89
  -1  21   1   39.77    4.23
  -1 -21   1   50.21    3.61
  -1 -21   1   46.47    3.18
  -1 -21   1   52.30    3.41
   1 -21   0   38.64    1.72
   1 -21   0   36.62    1.99
  -1 -21   0   42.63    3.00
  -1  21   0   36.74    3.82
  -1 -21   0   45.49    3.73
  -1 -21   0   38.13    2.98
   1 -21   1  533.58   11.02
   1 -21   1  540.89   11.22
  -1 -21  -1  592.46   12.34
  -1 -21  -1  591.56   13.44
  -1 -21  -1  550.49   11.56
   1 -21   2  207.76    5.35
   1 -21   2  195.73    5.18
  -1 -21  -2  197.64    5.26
  -1 -21  -2  213.16    7.25
  -1 -21  -3 1186.18   23.68
  -1 -21  -3 1184.56   23.50
   1 -21   3 1332.98   24.44
   1 -21   3 1312.40   24.35
  -1 -21  -3 1382.40   27.00
   1 -21   4   35.80    3.97
   1 -21   4   37.42    2.69
  -1 -21  -4   34.71    2.22
  -1 -21  -4   39.30    4.36
  -1  21  -5  133.14    4.26
  -1 -21  -5  126.72    4.09
   1 -21   5  131.66    4.67
  -1 -21  -6   13.98    2.21
   1 -21   6   13.85    2.59
  -1  21  -6   14.76    2.46
  -1 -21  -7  507.37   14.41
  -1 -21  -7  521.90   10.87
   1  21   7  501.06   10.84
  -1  21  -7  501.30   11.59
  -1 -21  -7  483.68   11.46
   1 -21   7  489.43   12.02
  -1 -21  -8   19.89    4.45
   1 -21   8   21.64    1.60
   1 -21   8   18.65    2.88
  -1 -21  -8   19.80    2.73
  -1  21  -8   21.69    2.86
   1  21   8   21.20    2.54
  -1 -21  -8   17.65    2.25
   1 -21   8   24.57    2.81
   1 -21   9  166.57    3.30
   1 -21   9  150.66    5.58
   1  21   9  176.50    4.87
   1 -21   9  176.36    3.54
   1 -21   9  155.08    3.36
   1 -21   9  173.50    3.61
   1 -21   9  186.24    5.32
  -1 -21  -9  169.72    7.94
  -1 -21  -9  159.33    5.37
  -1  21  -9  165.53    5.55
  -1 -21  -9  152.10    4.28
  -1 -21 -10    7.59    4.37
  -1  21 -10    9.72    3.05
  -1 -21 -10    5.21    2.98
   1  21  10    6.96    2.74
  -1 -21 -10    5.97    2.22
   1 -21  10    8.07    1.71
   1 -21  10    5.80    1.52
   1 -21  10    7.42    1.63
   1 -21  10    5.65    2.85
   1 -21  10    5.16    2.83
   1 -21  10    6.40    1.38
   1 -21  11   66.30    4.03
   1  21  11   83.02    5.83
   1 -21  11   59.39    2.43
  -1 -21 -11   52.10    3.22
  -1 -21 -11   56.67    5.97
  -1 -21 -11   57.09    4.39
   1 -21  11   69.40    2.68
   1 -21  11   68.58    2.71
   1 -21  11   53.50    4.38
   1 -21  11   68.74    2.64
   1  21  11   67.09    4.00
   1 -21  12   29.19    2.07
  -1 -21 -12   19.19    3.65
   1 -21  12   22.77    1.87
  -1 -21 -12   21.41    5.01
   1 -21  12   18.91    3.60
   1 -21  12   28.35    2.17
   1 -21  12   28.60    2.93
   1  21  12   24.62    3.41
   1 -21  12   28.44    2.27
   1  21  12   26.32    3.98
   1 -21  12   26.65    3.37
   1  21  13   98.33    5.14
   1 -21  13   86.98    4.80
   1 -21  13   86.04    4.48
   1 -21  13   87.31    3.17
   1 -21  13   76.18    5.09
  -1 -21 -13   75.46    6.67
   1  21  13   83.88    4.68
   1 -21  13   84.83    3.68
   1 -21  13   70.70    2.89
   1 -21  13   90.18    3.07
   1 -21  14    5.29    2.88
   1 -21  14    5.68    1.76
   1 -21  14    4.56    1.49
   1  21  14    3.29    3.21
   1 -21  14    0.28    3.79
  -1 -21 -14    4.90    4.32
   1 -21  15   23.81    1.79
   1  21  15   26.29    1.85
   1 -21  15   24.41    3.20
   1  21  15   27.08    3.66
   1 -21  15   26.05    5.27
   1 -21  15   28.99    2.07
   1 -21  15   19.65    1.85
   1  21  16   -0.01    1.57
   1 -21  16    0.95    1.59
   1 -21  16    6.04    6.20
   1  21  16    2.24    3.03
   1 -21  16   -1.22    2.26
   1  21  17   29.95    4.07
   1  21  17   28.46    3.54
   1 -21  17   33.03    1.98
   1 -21  17   22.23    2.48
   1 -21  18    0.50    1.36
   1  21  18   -1.16    2.68
   1  21  18    0.67    3.18
   1  21  18    0.49    1.60
   1 -21  18    0.26    1.86
   1 -21  19   18.05    1.65
   1  21  19   21.78    3.16
   1  21  19   14.76    1.74
   1  21  19   17.32    2.56
   1 -21  19   15.04    1.76
   1  21  20   -0.79    1.07
  -1 -23  20    1.66    1.41
  -1  23  20    2.01    1.25
  -1 -23  19    2.07    1.53
  -1 -23  19    0.41    1.48
  -1  23  19    1.10    1.52
  -1 -23  18   -0.29    1.64
  -1  23  18    2.57    1.82
  -1 -23  17    4.76    1.95
  -1  23  17    4.93    2.07
  -1 -23  17    2.17    3.82
  -1 -23  16   26.58    3.40
  -1  23  16   25.85    3.40
  -1 -23  16   13.86   13.35
  -1 -23  15    7.14    2.61
  -1 -23  15    9.24    1.81
  -1 -23  15    4.05    7.95
  -1  23  15   10.70    3.20
  -1 -23  14   -0.44    4.32
  -1 -23  14    3.62    1.86
  -1  23  14    4.73    3.10
  -1 -23  14    5.04    6.56
  -1 -23  14    0.07    5.39
  -1  23  13   10.50    3.53
  -1 -23  13    5.95    5.01
  -1 -23  13    2.90    1.88
  -1 -23  13   -0.93   25.94
  -1  23  13    3.86    2.86
  -1 -23  13   -0.88    3.80
  -1 -23  12   48.32    4.05
  -1 -23  12   58.19    4.33
  -1 -23  12   49.78    3.18
  -1  23  12   59.83    4.12
  -1  23  12   48.67    3.71
  -1 -23  12   47.80    2.68
  -1 -23  12   51.71    2.93
  -1 -23  11    8.11    3.43
  -1 -23  11   -0.11    2.79
  -1  23  11    8.73    2.61
  -1  23  11   15.12    3.34
  -1 -23  11    1.71    1.90
  -1 -23  11    3.23    2.13
  -1 -23  11    8.96    2.16
  -1 -23  10  243.09   11.52
  -1 -23  10   17.88    5.74
  -1 -23  10  279.43    5.93
  -1  23  10  277.57    6.34
  -1  23  10  257.47    6.36
  -1 -23  10  268.42    6.63
  -1 -23  10   37.94    5.59
  -1 -23  10  262.87    5.52
  -1  23  10  298.28   12.76
  -1 -23   9    1.50    2.58
  -1 -23   9   -0.26    1.47
  -1 -23   9    2.85    1.84
  -1  23   9    5.70    2.26
  -1 -23   9    1.07    1.75
  -1 -23   9    0.46    1.88
  -1 -23   9    0.32    1.72
  -1 -23   9    4.22    3.08
  -1 -23   8  162.86    3.51
  -1 -23   8  156.21    4.97
  -1 -23   8  163.19    3.32
  -1  23   8  136.02    4.10
  -1 -23   8  169.24    4.18
  -1  23   8  166.72    9.19
  -1 -23   8   19.36    3.92
  -1 -23   8   33.43    3.49
  -1 -23   8  166.49    3.29
  -1 -23   8  187.16    6.83
  -1 -23   8  158.06    4.60
  -1 -23   8    0.35    1.90
  -1  23   7    2.65    5.61
  -1 -23   7    0.19    1.23
  -1 -23   7    8.21    1.69
  -1 -23   7    8.56    1.48
  -1 -23   7    4.96    3.08
  -1 -23   7    7.24    2.31
  -1 -23   7    7.24    3.66
  -1 -23   7    6.12    1.61
  -1 -23   7    1.30    1.57
  -1 -23   6   40.75    2.57
  -1  23   6   38.63    5.92
  -1 -23   6   36.10    3.35
  -1 -23   6   37.51    4.18
  -1 -23   6   25.84    3.16
  -1  23   5   10.58    5.12
  -1 -23   5   17.30    2.89
  -1 -23   5   20.23    3.65
  -1  23   4  224.03    9.12
  -1 -23   4  245.68    7.45
  -1 -23   4  232.56    7.22
  -1 -23   3    5.80    2.48
  -1  23   3    7.86    4.51
  -1 -23   3    6.25    3.10
  -1  23   2  197.53    7.75
  -1 -23   2  216.08    6.57
  -1 -23   2  224.50    6.63
  -1 -23   2  216.74    6.63
  -1 -23   1   14.74    3.04
  -1  23   1   14.26    3.87
  -1 -23   1   17.15    2.69
   1 -23  -1   13.16    1.54
  -1 -23   1   15.56    2.91
   1 -23   0  176.15    4.81
  -1 -23   0  211.69    6.91
  -1  23   0  185.18    6.70
  -1 -23   0  216.12    6.24
  -1 -23   0  207.27    5.86
   1 -23   1  156.25    4.45
   1 -23   1  152.68    4.12
  -1 -23  -1  172.51    5.46
  -1 -23  -1  171.43    6.48
  -1  23  -1  144.93    5.67
  -1 -23  -1  163.05    5.02
   1 -23   2  469.75   10.26
   1 -23   2  495.85   10.57
  -1 -23  -2  533.77   11.48
  -1 -23  -2  528.48   12.93
  -1  23  -2  423.59   11.00
  -1 -23  -2  479.79   10.35
   1 -23   3   69.46    3.10
   1 -23   3   72.63    3.66
  -1 -23  -3   74.43    5.02
   1 -23   4  194.40    6.86
   1 -23   4  204.11    5.80
  -1 -23  -4  207.94    8.05
   1 -23   5   32.53    2.72
   1 -23   5   36.77    3.08
  -1 -23  -5   36.20    4.53
   1 -23   6  526.26   12.82
   1 -23   6  533.43   11.06
   1 -23   6  653.46   12.66
   1  23   6  608.50   11.90
   1 -23   7   66.80    2.28
   1 -23   7   73.50    3.76
   1  23   7   71.26    3.17
   1 -23   7   76.15    2.52
   1 -23   7   68.31    3.82
   1  23   8  238.49    4.87
   1 -23   8  253.42    5.37
  -1 -23  -8  225.36    8.54
   1 -23   8  188.24    3.53
   1 -23   8  226.80   10.58
  -1 -23  -8  195.68    4.22
   1 -23   8  212.90    3.37
   1 -23   8  233.13    5.40
   1 -23   8  212.57    5.92
   1 -23   9   15.80    1.57
   1 -23   9   15.43    3.01
   1 -23   9   13.00    2.11
   1 -23   9    5.47    1.66
   1 -23   9   18.72    1.74
   1 -23   9   14.43    3.02
   1  23   9   18.21    2.76
   1 -23   9   14.30    1.50
  -1 -23  -9   17.14    4.72
  -1 -23  -9   15.86    2.37
   1 -23   9   20.49    2.79
   1 -23  10   87.32    3.52
   1 -23  10  113.85    4.68
   1 -23  10  108.32    3.15
   1 -23  10  112.08    3.38
   1 -23  10  112.79    4.84
   1  23  10  105.25    4.53
   1 -23  10  106.90    3.28
   1 -23  10  100.33    3.09
  -1 -23 -10  107.03    7.20
   1 -23  10   92.22    5.09
  -1 -23 -10   93.80    3.85
   1 -23  11   27.01    3.26
   1  23  11   26.94    5.92
   1 -23  11   24.95    2.05
   1 -23  11   20.58    2.01
   1 -23  11   23.95    3.40
  -1 -23 -11   22.22    5.11
   1 -23  11   20.56    1.74
   1 -23  11   27.10    2.00
   1 -23  11   18.00    2.48
   1  23  11   25.07    3.33
   1 -23  11   19.16    3.50
   1  23  12  119.44    5.33
   1 -23  12  104.58    3.46
   1 -23  12  123.12    3.62
   1 -23  12  102.55    4.02
   1 -23  12  127.81    3.88
   1 -23  12  121.28    4.05
   1 -23  12  123.35    3.76
   1 -23  12  118.06    5.14
   1 -23  12  100.61    5.79
  -1 -23 -12  100.86    7.58
   1  23  12  130.93    5.98
   1 -23  12  120.33    5.31
  -1 -23 -13   -0.94    4.46
   1 -23  13    2.97    1.77
   1  23  13    4.44    3.23
   1 -23  13    3.08    2.32
   1 -23  13    4.78    2.58
   1 -23  13    4.32    1.83
   1 -23  13    0.33    4.33
   1 -23  13    2.01    1.46
   1 -23  13    3.44    3.04
   1  23  13    4.81    3.58
   1 -23  13    3.79    3.02
   1 -23  13    2.53    2.96
   1 -23  14   36.41    3.88
  -1 -23 -14   27.88    5.25
   1  23  14   50.90    4.18
   1 -23  14   40.53    3.80
   1 -23  14   34.94    2.81
   1 -23  14   45.55    2.34
   1 -23  14   32.61    2.09
   1 -23  14   39.02    3.56
   1 -23  15    0.53    2.75
   1 -23  15   -1.23    2.27
   1 -23  15    2.07    1.69
   1  23  15    5.47    3.21
   1 -23  16   24.42    2.54
   1 -23  16   29.77    2.01
   1  23  16   26.71    3.59
   1 -23  16   32.57    6.19
   1 -23  17    1.10    1.49
   1 -23  17    0.45    1.93
   1  23  17   -2.35    2.85
   1  23  18   17.08    2.90
   1  23  18   28.15    3.61
   1 -23  18   22.57    1.63
   1  23  18   21.30    2.00
   1 -23  18   13.36    1.94
   1 -23  19   -0.23    1.30
   1 -23  19    1.27    1.41
   1  23  19    1.25    2.60
   1  23  19    1.52    1.32
  -1  25  20    0.93    1.05
  -1 -25  19    2.54    1.52
  -1  25  19    2.94    1.46
  -1 -25  18    2.58    1.68
  -1  25  18    2.23    1.73
  -1 -25  18    0.98    1.66
  -1 -25  17    7.37    1.99
  -1  25  17   11.00    2.10
  -1 -25  17    8.97    3.83
  -1 -25  16    2.57   16.09
  -1 -25  16    3.15    2.04
  -1 -25  16    3.65    1.94
  -1  25  16    5.34    2.90
  -1 -25  15   40.04    2.66
  -1 -25  15   16.00   20.47
  -1 -25  15   39.41    3.29
  -1 -25  15   35.19    7.89
  -1  25  15   33.35    3.66
  -1 -25  15   41.24   12.38
  -1  25  14    2.62    3.02
  -1 -25  14    0.56    1.82
  -1 -25  14    0.32    6.53
  -1 -25  14    3.40    2.74
  -1 -25  14   11.59    8.15
  -1 -25  13    3.21    2.85
  -1 -25  13    9.08    5.30
  -1  25  13    3.14    2.92
  -1 -25  13    4.11    2.17
  -1 -25  13    4.44    1.86
  -1 -25  13   16.19    5.05
  -1 -25  13    7.34    5.02
  -1  25  13    2.02    3.48
  -1 -25  12    9.39    4.03
  -1  25  12    4.13    2.78
  -1 -25  12    5.35    2.86
  -1 -25  12    4.59    1.86
  -1 -25  12    4.44    3.63
  -1  25  12    7.04    3.39
  -1 -25  12    6.97    2.12
  -1 -25  11  121.05    4.71
  -1 -25  11  123.76    4.01
  -1 -25  11  110.37    3.97
  -1 -25  11  130.83    5.20
  -1 -25  11  127.80    4.83
  -1  25  11  113.34    4.93
  -1  25  11  116.07    4.75
  -1 -25  11  130.19    4.46
  -1 -25  10   42.63    2.47
  -1 -25  10   42.16    3.30
  -1 -25  10   43.46    3.02
  -1  25  10   44.95    3.57
  -1  25  10   49.20    3.18
  -1 -25  10   39.82    2.49
  -1 -25  10    3.75    2.87
  -1 -25  10   47.23    3.84
  -1  25  10   41.85    7.77
  -1 -25  10    1.30    2.72
  -1 -25   9  254.00    7.43
  -1 -25   9  269.45    5.89
  -1  25   9  271.35    6.67
  -1  25   9  274.86   12.37
  -1 -25   9  271.27    6.95
  -1 -25   9  278.92    6.44
  -1 -25   9  278.81    6.63
  -1 -25   9  270.62    5.73
  -1 -25   9  258.01    5.99
  -1 -25   8    0.71    2.02
  -1 -25   8    5.91    1.57
  -1 -25   8    3.79    4.62
  -1  25   8    9.63    6.13
  -1  25   8    8.90    2.77
  -1 -25   8    6.78    3.35
  -1 -25   8    6.23    2.40
  -1 -25   8    4.85    1.60
  -1 -25   8    0.59    1.76
  -1 -25   8    3.56    1.72
  -1 -25   8    3.65    1.88
  -1 -25   7   66.51    2.38
  -1 -25   7   12.46    2.42
  -1 -25   7   65.85    2.56
  -1 -25   7   68.40    2.30
  -1 -25   7   64.65    3.88
  -1 -25   7   67.32    3.04
  -1 -25   7   70.08    2.29
  -1 -25   7   67.65    2.83
  -1 -25   7   72.55    5.25
  -1  25   7   68.67    7.14
  -1 -25   7   -0.13    1.52
  -1 -25   6    0.23    2.98
  -1 -25   6   -0.05    2.51
  -1 -25   6    1.63    1.64
  -1  25   6   -0.50    5.31
  -1 -25   6   -0.58    2.76
  -1 -25   6    2.53    2.79
  -1 -25   6   -0.23    1.46
  -1 -25   6    2.13    1.84
  -1 -25   6   -0.15    3.62
  -1  25   6    2.15    2.36
  -1 -25   5   83.11    3.85
  -1 -25   5   93.78    5.12
  -1 -25   5   80.62    3.60
  -1 -25   5   82.21    4.41
  -1 -25   5   76.54    3.56
  -1  25   5   86.05    6.80
  -1 -25   5   95.09    3.05
  -1 -25   4    9.83    2.80
  -1  25   4    7.78    4.85
  -1 -25   4    9.47    2.49
  -1 -25   4   10.56    2.00
  -1 -25   4    9.88    3.44
  -1  25   3  358.67   11.44
  -1 -25   3  385.24    9.95
  -1 -25   3  360.81    9.71
  -1 -25   2    5.17    2.63
  -1 -25   2    7.51    2.56
  -1  25   2    4.20    4.30
  -1 -25   2    8.29    3.16
  -1 -25   1  284.45    8.19
  -1 -25   1  282.69    7.81
  -1 -25   1  301.04    7.66
  -1  25   0   73.63    4.98
  -1 -25   0   92.01    4.92
  -1 -25   0   91.67    4.27
   1 -25   0   74.39    2.99
  -1 -25   0   94.61    4.14
  -1 -25  -1  159.09    5.40
  -1 -25  -1  155.93    6.45
  -1  25  -1  133.86    5.65
   1 -25   1  137.61    4.31
  -1 -25  -1  145.94    4.81
  -1 -25  -2  119.56    5.97
  -1  25  -2  106.98    4.87
   1 -25   2  109.92    3.62
   1 -25   2  116.75    4.11
  -1 -25  -3  124.04    4.75
  -1 -25  -3  125.02    6.20
   1 -25   3  111.83    4.71
   1 -25   3  111.57    3.96
  -1 -25  -4   75.21    5.41
   1 -25   4   66.26    3.24
   1 -25   4   71.23    5.22
  -1 -25  -5  541.61   11.03
   1  25   5  531.76   10.81
  -1 -25  -5  519.96   14.54
   1 -25   5  484.20   11.69
   1 -25   5  478.25   10.11
   1 -25   6   16.27    1.45
  -1 -25  -6   17.11    2.18
   1 -25   6   19.94    2.90
   1  25   6   17.46    2.15
   1 -25   6   20.10    1.75
   1 -25   6   19.29    2.60
   1 -25   7  218.40    5.33
   1 -25   7  223.76    3.42
   1  25   7  216.87    4.48
  -1 -25  -8   83.96    6.25
   1 -25   8   12.32    2.60
   1 -25   8   79.56    2.27
   1 -25   8   73.94    4.09
   1 -25   8   68.92    2.56
   1 -25   8   89.40   11.27
  -1 -25  -8   78.52    3.18
   1 -25   8    0.34    1.31
   1 -25   8   84.33    2.44
   1  25   8   85.14    3.53
   1 -25   8   98.06    4.19
   1 -25   9  148.83    4.38
   1 -25   9  193.81    5.97
   1 -25   9  183.16    4.35
   1 -25   9  160.77    6.34
   1 -25   9  172.65    4.15
   1 -25   9  165.83    4.15
   1  25   9  181.06    5.52
  -1 -25  -9  167.31    8.62
   1 -25   9  131.98    4.22
   1 -25  10   30.20    3.48
   1 -25  10   27.23    1.94
   1 -25  10   30.11    2.10
   1 -25  10   20.91    3.50
  -1 -25 -10   25.11    5.17
   1 -25  10   23.45    1.79
   1 -25  10   23.71    2.43
   1  25  10   28.81    3.25
   1  25  11  191.51    6.07
   1 -25  11  159.64    4.25
   1 -25  11  188.37    4.44
   1 -25  11  156.56    4.68
   1 -25  11  193.61    6.20
  -1 -25 -11  159.38    9.00
   1 -25  11  157.94    6.69
   1 -25  11  200.06    4.63
   1 -25  11  187.35    4.47
   1  25  11  207.59    8.28
   1 -25  12    7.56    1.87
   1 -25  12    5.85    3.10
   1 -25  12    8.01    2.47
   1 -25  12    8.69    1.83
  -1 -25 -12    6.59    4.73
   1  25  12   11.82    3.29
   1 -25  12    6.74    2.27
   1 -25  12   10.94    2.01
   1 -25  12    6.05    1.55
  -1 -25 -12   -1.24    3.88
   1  25  12    9.23    4.38
   1 -25  12    7.85    3.14
   1 -25  13   40.60    2.85
   1 -25  13   47.21    3.09
   1 -25  13   41.38    4.50
   1 -25  13   49.02    2.55
   1 -25  13   48.27    3.86
   1 -25  13   40.94    4.11
   1  25  13   57.13    4.58
  -1 -25 -13   38.71    5.77
   1  25  13   46.57    4.13
   1 -25  13   50.14    2.47
   1 -25  13   36.32    2.16
   1 -25  14   16.85    2.44
   1 -25  14   20.18    3.23
   1  25  14   24.10    3.71
   1 -25  14   20.52    1.97
   1 -25  14   23.66    3.68
   1  25  15   55.98    4.12
   1 -25  15   53.53    2.44
   1 -25  15   48.79    5.11
   1 -25  15   43.83    2.83
   1  25  16   -1.31    2.93
   1 -25  16    0.48    1.54
   1 -25  16   -4.39    5.97
   1 -25  16   -0.19    1.94
   1  25  17   29.72    3.21
   1 -25  17   28.94    1.84
   1 -25  18    1.45    1.31
   1  25  18    0.98    2.42
   1  25  18    1.82    1.50
   1  25  19   11.19    2.60
   1  25  19    9.89    1.33
   1 -25  19   10.55    1.49
  -1 -27  19    0.67    1.44
  -1  27  19    2.01    1.29
  -1 -27  18    7.31    1.90
  -1 -27  18    6.68    1.76
  -1  27  18    6.96    1.72
  -1 -27  17    2.29    2.13
  -1 -27  17    2.00    1.77
  -1 -27  17   -0.14    1.85
  -1  27  17    1.87    1.83
  -1  27  16   10.62    3.09
  -1 -27  16   14.37    2.24
  -1 -27  16   17.47    2.11
  -1 -27  15    3.71    2.56
  -1  27  15    0.93    2.94
  -1 -27  15    5.48   15.42
  -1 -27  15    2.01    2.02
  -1 -27  15   -0.70    7.53
  -1 -27  14   27.31    6.47
  -1 -27  14   22.75    2.61
  -1 -27  14   21.73    2.53
  -1 -27  14   26.35    2.41
  -1  27  14   25.94    3.46
  -1 -27  14   26.77    3.01
  -1 -27  13    2.55    4.85
  -1  27  13    4.41    2.95
  -1 -27  13    7.86    2.23
  -1 -27  13    2.62    8.14
  -1 -27  13    5.13    2.17
  -1 -27  13    2.58    2.73
  -1 -27  12   12.98    3.63
  -1  27  12   17.57    3.12
  -1 -27  12   15.66    2.25
  -1 -27  12   19.66    2.38
  -1 -27  12   12.27    5.73
  -1  27  12   18.54    3.60
  -1 -27  12   15.25    2.90
  -1 -27  11    4.78    2.84
  -1 -27  11   12.64    4.42
  -1  27  11   10.99    2.70
  -1 -27  11    6.63    2.09
  -1 -27  11    7.94    2.38
  -1 -27  11    8.43    2.20
  -1 -27  11    6.99    4.57
  -1  27  11    9.67    3.32
  -1 -27  11    6.06    2.69
  -1 -27  10  141.85    4.74
  -1 -27  10  153.07    4.43
  -1  27  10  115.66    7.30
  -1 -27  10  139.93    3.88
  -1 -27  10  124.67    4.09
  -1  27  10  133.36    4.85
  -1  27  10  114.42    4.76
  -1 -27  10  129.22    4.02
  -1 -27  10  142.94    7.26
  -1 -27  10  145.39    5.32
  -1 -27   9   20.29    4.18
  -1 -27   9   18.95    2.04
  -1 -27   9   22.03    3.57
  -1 -27   9   14.19    2.77
  -1  27   9   21.91    6.84
  -1  27   9   18.12    3.14
  -1  27   9   19.33    2.63
  -1 -27   9   15.24    2.21
  -1 -27   9   14.26    2.22
  -1  27   8  174.66   10.96
  -1 -27   8  175.36    5.77
  -1 -27   8  178.23    5.84
  -1 -27   7   17.11    1.98
  -1 -27   7    1.81    1.90
  -1 -27   7   20.75    1.73
  -1  27   7   15.10    2.80
  -1 -27   7   16.76    3.17
  -1 -27   7   17.88    3.45
  -1 -27   7   22.00    2.51
  -1 -27   7   18.93    3.22
  -1 -27   7   18.30    3.16
  -1 -27   7   19.40    1.70
  -1  27   7   17.13    6.24
  -1 -27   7    0.18    1.32
  -1 -27   6   94.51    3.00
  -1  27   6   75.05    3.61
  -1 -27   6  103.44    2.92
  -1 -27   6   95.63    4.44
  -1 -27   6  100.52    3.57
  -1 -27   6   82.23    4.16
  -1 -27   6   97.85    6.03
  -1 -27   6   84.42    4.12
  -1 -27   6  100.32    3.13
  -1 -27   6   88.40    4.98
  -1  27   6   89.38    7.62
  -1 -27   6   98.10    2.89
  -1  27   5    7.27    5.24
  -1 -27   5    3.87    2.73
  -1 -27   5    4.57    1.95
  -1 -27   5    0.35    1.47
  -1 -27   5    5.85    2.78
  -1 -27   5    7.24    3.85
  -1 -27   5    5.10    1.41
  -1 -27   5    7.08    2.79
  -1 -27   5    4.59    3.01
  -1  27   5    3.96    2.36
  -1 -27   4  287.82    8.59
  -1 -27   4  267.58    6.54
  -1 -27   4  272.74    8.38
  -1 -27   4  246.58    6.88
  -1 -27   4  242.90    6.70
  -1  27   4  258.60   10.09
  -1 -27   4  288.63    6.24
  -1 -27   3   13.69    2.10
  -1 -27   3   11.76    2.55
  -1 -27   3   13.94    2.88
  -1 -27   3    9.62    2.12
  -1  27   3    7.91    4.68
  -1 -27   3   12.49    2.62
  -1 -27   3   12.46    3.54
  -1 -27   3   12.17    2.85
  -1 -27   2  572.22   13.40
  -1  27   2  526.16   14.60
  -1 -27   2  541.81   11.60
  -1 -27   2  589.91   13.20
  -1 -27   1   87.18    4.81
  -1  27   1   79.25    5.68
  -1 -27   1   86.24    4.46
  -1 -27   1   88.07    3.48
  -1 -27   1   92.70    4.46
   1 -27   0  204.25    5.63
  -1  27   0  215.98    7.84
   1 -27   1   60.59    2.98
  -1  27  -1   61.01    4.58
  -1 -27  -1   65.82    4.79
  -1 -27  -1   75.19    3.97
   1 -27   2   73.49    3.63
   1 -27   2   93.28    3.95
  -1 -27  -2   81.00    5.41
  -1 -27  -2   88.83    4.25
  -1 -27  -3  134.16    5.37
  -1 -27  -3  131.24    6.77
   1 -27   3  120.70    5.33
  -1 -27  -4  298.23    7.17
   1  27   4  308.57    7.03
  -1 -27  -4  291.06    8.56
  -1 -27  -4  291.96   10.37
   1 -27   4  276.88    7.63
   1 -27   4  261.07    9.15
   1 -27   5   50.60    3.45
   1  27   5   44.88    2.45
   1 -27   5   40.46    1.74
  -1 -27  -5   40.39    4.96
   1 -27   5   36.65    2.86
  -1 -27  -5   42.94    2.57
   1 -27   6  199.32    5.13
  -1 -27  -6  181.75    7.86
   1 -27   6  192.79    3.26
   1 -27   6  173.68    3.03
   1  27   6  181.00    4.13
   1 -27   7    0.21    1.13
   1 -27   7   53.18    2.06
   1 -27   7    5.84    2.21
   1 -27   7   57.37    3.71
   1  27   7   52.82    3.01
   1 -27   7   49.73    3.51
   1 -27   8   10.58    3.17
   1 -27   8   98.48   12.42
   1 -27   8  132.04    3.07
   1  27   8  157.00    4.36
   1 -27   8  154.44    3.08
   1 -27   8   -0.06    1.38
   1 -27   8  139.85    5.14
   1 -27   8  174.88    5.10
   1 -27   9   63.96    2.78
   1 -27   9   65.10    2.73
   1 -27   9   70.50    2.51
   1  27   9   77.82    3.85
   1 -27   9   63.64    4.22
  -1 -27  -9   67.71    6.48
   1 -27  10  174.65    6.93
   1 -27  10  204.20    4.94
   1 -27  10  194.98    4.73
  -1 -27 -10  168.97    9.26
   1 -27  10  156.86    4.83
   1  27  10  198.57    6.23
   1 -27  10  209.46    6.57
   1  27  11   53.73    7.35
   1 -27  11   38.45    4.01
   1 -27  11   50.56    2.51
   1 -27  11   52.43    2.60
  -1 -27 -11   43.30    6.10
   1 -27  11   39.48    2.33
   1 -27  11   38.40    2.74
   1  27  11   51.43    3.91
   1 -27  11   53.94    4.01
   1  27  12   46.13    4.01
   1 -27  12   49.08    2.46
   1 -27  12   34.53    2.34
   1 -27  12   37.38    2.75
   1 -27  12   50.43    2.71
  -1 -27 -12   43.47    6.07
   1  27  12   40.84    5.14
   1 -27  12   36.81    4.02
   1 -27  12   47.80    3.90
   1 -27  12   52.08    2.59
   1 -27  12   50.01    2.97
   1 -27  13    8.96    2.50
   1 -27  13    6.89    2.20
   1  27  13    9.49    3.18
   1 -27  13    7.60    3.05
   1 -27  13    8.06    1.87
   1 -27  13    8.25    1.83
   1  27  13   10.37    3.71
   1 -27  13    8.64    4.08
   1 -27  14   90.21    3.06
   1  27  14   91.42    4.88
   1 -27  14   91.32    4.37
   1 -27  14   79.33    4.18
   1  27  15    7.94    3.10
   1 -27  15    7.95    1.69
   1 -27  15    7.64    4.59
   1 -27  15    5.14    2.01
   1  27  16   42.29    3.57
   1 -27  16   46.18    2.14
   1 -27  16   27.94    5.77
   1 -27  16   31.58    2.31
   1 -27  17    4.03    1.41
   1  27  17    1.65    2.56
   1 -27  18   15.04    1.40
   1  27  18    1.92    2.41
   1  27  18   14.82    1.59
   1 -27  18    0.88    1.32
   1  27  19   -0.25    2.11
   1  27  19   -0.46    1.02
   1 -27  19    0.64    1.39
  -1  29  19    3.86    1.13
  -1 -29  19    4.65    1.35
  -1  29  18   -0.08    1.39
  -1 -29  18   -0.16    1.59
  -1 -29  17   17.85    2.13
  -1  29  17   19.09    2.03
  -1 -29  16   -0.57    1.86
  -1 -29  16   -1.06    2.12
  -1  29  16    2.34    2.65
   1 -29 -16   -1.67    3.71
  -1 -29  15    7.76    2.29
  -1 -29  15   11.33    2.08
  -1 -29  15    7.80    2.83
  -1  29  15    7.62    3.10
  -1 -29  15   10.77    2.50
  -1 -29  14    5.05    2.23
  -1 -29  14    9.65    2.12
  -1 -29  14    8.31    2.45
  -1 -29  14    7.71    6.29
  -1  29  14    6.76    3.06
  -1 -29  14    8.94    2.60
  -1 -29  13    6.19    5.03
  -1 -29  13   14.27    2.25
  -1 -29  13   11.79    2.29
  -1  29  13   11.96    3.06
  -1 -29  13    9.07    2.42
  -1  29  12   12.00    3.39
  -1 -29  12   11.85    2.16
  -1 -29  12    0.97    8.99
  -1 -29  12   11.75    3.61
  -1  29  12   11.22    2.96
  -1 -29  11   54.23    6.94
  -1 -29  11   44.24    3.19
  -1 -29  11   34.83   15.84
  -1 -29  11   43.35   11.42
  -1  29  11   43.59    3.49
  -1  29  11   36.43    3.68
  -1 -29  11   40.54    2.61
  -1 -29  10   11.39    2.09
  -1 -29  10   15.44    7.71
  -1 -29  10   13.04    4.91
  -1 -29  10    6.11    2.70
  -1  29  10    9.51    3.15
  -1  29  10   12.62    2.75
  -1 -29  10   10.58    2.47
  -1 -29  10   11.54    2.40
  -1 -29  10   12.86    5.19
  -1 -29  10   12.08    2.32
  -1  29  10    1.75    6.56
  -1 -29   9  165.85    6.62
  -1 -29   9  172.66    5.14
  -1  29   9  154.15   10.52
  -1 -29   9  151.78    5.95
  -1 -29   9  178.53    4.75
  -1 -29   9  133.40    8.43
  -1 -29   9  156.11    4.48
  -1  29   9  165.70    5.39
  -1  29   9  132.49    5.12
  -1 -29   9  152.39    4.30
  -1 -29   8   14.92    2.20
  -1  29   8   17.93    3.02
  -1 -29   8   21.05    1.97
  -1 -29   8   16.61    3.87
  -1 -29   8   16.88    3.86
  -1 -29   8   19.59    3.52
  -1 -29   8   17.10    2.63
   1 -29  -8    0.42    3.64
  -1 -29   8    3.63    4.86
  -1  29   8   19.40    6.71
  -1 -29   8    2.18    2.10
  -1 -29   7  177.30    3.55
  -1 -29   7  151.07    6.25
  -1 -29   7  178.48    3.55
  -1  29   7  141.56    4.32
  -1 -29   7  162.91    5.34
  -1 -29   7  181.93    4.29
  -1  29   7  168.76    9.70
  -1 -29   7  160.34    5.12
  -1 -29   7  171.81    5.13
  -1 -29   7   20.62   18.53
  -1 -29   7    0.02    2.24
  -1 -29   7   35.01    3.80
  -1 -29   7  154.95    3.51
  -1 -29   6   11.64    3.04
  -1 -29   6   12.00    1.57
  -1 -29   6    8.53    3.27
  -1  29   6   10.65    6.00
  -1 -29   6   11.82    3.08
  -1 -29   6   12.54    2.18
  -1 -29   6    9.15    3.25
  -1 -29   6    0.19    4.28
  -1 -29   6   11.58    1.58
  -1 -29   6   11.37    1.80
  -1  29   5  116.55    3.84
  -1 -29   5  129.20    4.76
  -1 -29   5  127.68    3.69
  -1 -29   5  154.97    3.92
  -1 -29   5  126.99    4.53
  -1 -29   5  141.88    3.14
  -1 -29   5  140.21    3.38
  -1 -29   5  132.64    5.72
  -1  29   5  127.23    8.27
  -1 -29   5  138.20    4.61
  -1 -29   4    2.07    3.12
   1 -29  -4    0.12    2.85
  -1 -29   4    0.21    1.81
  -1 -29   4    2.57    2.68
  -1 -29   4    2.71    2.03
  -1 -29   4    4.67    2.85
  -1 -29   4    2.14    2.95
  -1 -29   4    1.32    1.34
  -1  29   4    3.96    5.06
  -1  29   3  372.01   10.76
  -1 -29   3  416.63    5.47
  -1 -29   3  377.41    6.87
  -1 -29   3  437.65    6.74
  -1 -29   3  415.75    9.11
  -1 -29   3  371.51    6.65
  -1 -29   2   25.29    2.74
  -1 -29   2   20.98    2.94
  -1 -29   2   25.83    4.17
  -1 -29   2   25.08    3.14
  -1  29   2   22.27    4.83
  -1 -29   1  544.38    6.72
  -1 -29   1  554.13    6.78
  -1  29   0   68.60    5.09
  -1 -29   0   81.22    3.26
  -1 -29   0   84.84    4.31
  -1 -29   0   76.63    4.84
  -1 -29  -1  278.65    8.01
  -1 -29  -1  300.15    6.92
  -1 -29  -2   80.16    5.38
  -1 -29  -2   77.25    4.07
   1 -29   2   67.70    3.58
  -1 -29  -3  152.91    6.91
  -1 -29  -3  169.27    5.41
   1  29   3  159.95    3.48
  -1 -29  -4   72.53    4.21
  -1 -29  -4   72.93    5.82
   1  29   4   77.49    3.08
   1 -29   4   65.01    6.73
   1 -29   5   67.85    2.18
   1  29   5   71.13    2.95
   1 -29   5   85.35    2.48
  -1 -29  -5   77.88    6.06
  -1 -29  -5   75.03    4.17
   1 -29   5   84.69    4.00
   1 -29   6   18.53    3.23
   1 -29   6   13.37    2.59
   1  29   6   20.38    2.46
   1 -29   6   25.38    1.89
  -1 -29  -6   16.24    4.74
   1 -29   6   20.74    1.66
   1 -29   7   74.08    4.05
   1 -29   7   92.40    4.39
   1 -29   7   -0.37    1.24
   1 -29   7   92.35    2.55
   1 -29   7    7.25    2.70
   1  29   7   88.94    3.59
   1 -29   8   87.44    2.65
   1 -29   8   99.87    4.43
   1 -29   8   98.08    2.72
   1  29   8   92.55    3.81
   1 -29   9  260.22    5.75
   1 -29   9  286.42    7.56
   1 -29   9  218.51    7.71
  -1 -29  -9  244.47   10.72
   1 -29   9  187.86    5.66
   1  29   9  253.96    6.98
   1 -29   9  252.43    5.63
  -1 -29 -10   20.64    5.24
   1 -29  10   20.25    3.25
   1 -29  10   23.91    1.97
   1 -29  10   25.07    2.07
   1  29  10   26.10    3.31
   1 -29  10   19.08    2.25
   1 -29  10   24.73    3.44
   1  29  11   89.89    7.91
  -1 -29 -11   67.41    6.81
   1 -29  11   90.65    3.14
   1  29  11   93.42    4.63
   1 -29  11   74.14    3.17
   1 -29  11   91.51    4.56
   1 -29  12   11.50    3.10
   1  29  12   15.71    4.87
  -1 -29 -12    6.19    4.84
   1 -29  12   11.99    1.95
   1 -29  12    8.18    2.10
   1 -29  12    9.72    2.49
   1  29  12   10.94    3.27
   1 -29  12   12.92    2.10
   1  29  13  113.37    5.46
   1  29  13  104.07    5.09
   1 -29  13  109.51    3.54
   1 -29  13  105.00    4.95
   1 -29  13  110.41    3.42
   1 -29  13  101.68    4.72
   1 -29  13  107.33    3.93
   1 -29  14    2.07    3.42
   1 -29  14    1.66    1.92
   1  29  14    3.46    3.17
   1 -29  14    5.33    1.73
   1 -29  15   91.22    2.96
   1  29  15   89.11    4.54
   1 -29  15   81.76    5.14
   1  29  16   10.45    3.34
   1 -29  16    8.26    1.56
   1  29  16    5.69    2.75
   1 -29  16    0.90    1.61
   1 -29  17   26.65    2.42
   1  29  17   21.52    3.32
   1 -29  18    0.40    1.19
   1  29  18    0.34    1.28
   1 -29  19    3.97    1.41
   1  29  19    2.49    0.88
  -1  31  18    7.24    1.36
  -1 -31  18    7.02    1.60
  -1  31  17    1.33    1.46
  -1 -31  17    1.63    1.68
  -1 -31  16   11.28    3.47
  -1 -31  16   11.46    2.12
  -1  31  16    7.02    2.74
  -1  31  15   -1.05    2.84
  -1 -31  15    1.68    2.84
  -1 -31  15   -5.40    6.93
  -1 -31  15    0.57    2.09
  -1 -31  14   11.77    6.21
  -1  31  14   13.04    3.13
  -1 -31  14   11.52    2.54
  -1 -31  14   13.29    2.24
  -1 -31  14   11.77    2.50
  -1 -31  13    5.69   26.45
  -1 -31  13    8.29    2.59
  -1 -31  13    7.41    2.27
  -1 -31  13   12.61    4.91
  -1  31  13    7.29    3.09
  -1 -31  13   18.13   16.29
  -1 -31  13    6.74    2.21
   1 -31 -13    0.52    4.41
  -1 -31  12   64.17   14.08
   1 -31 -12   -2.59    4.32
  -1  31  12   22.05    3.24
  -1 -31  12  -38.44   27.48
  -1 -31  12   24.88    2.82
  -1 -31  12   16.40    2.25
  -1 -31  12   23.63    2.38
  -1 -31  12   30.13    3.89
  -1 -31  11    4.36    2.65
  -1 -31  11    5.78    2.56
  -1 -31  11   12.97   12.61
  -1  31  11    4.98    3.15
  -1 -31  11    3.75    2.19
   1 -31 -11   -0.24    4.01
  -1  31  11    7.07    2.80
  -1 -31  11    3.29    1.97
  -1 -31  10   51.58    2.86
  -1 -31  10   55.61   10.78
  -1 -31  10   57.73    3.39
  -1 -31  10   69.04    8.85
  -1  31  10   60.19    7.17
  -1 -31  10   54.84    2.98
  -1 -31  10   62.33    3.19
  -1  31  10   46.43    3.71
  -1  31  10   53.58    3.64
  -1 -31  10   55.56    5.80
  -1 -31  10   43.48   12.93
  -1 -31  10   50.70    2.71
  -1 -31   9   35.62    7.18
  -1 -31   9   38.06    5.66
  -1 -31   9   37.89    3.02
  -1  31   9   29.25    3.35
  -1 -31   9   34.95    2.75
  -1 -31   9   35.63    2.37
  -1 -31   9   42.42    2.69
  -1 -31   9   35.45    4.12
  -1 -31   8  195.84    5.29
  -1  31   8  154.05   10.39
  -1 -31   8  179.41    4.64
  -1 -31   8  195.85    4.90
  -1 -31   8  138.79    7.52
  -1  31   8  141.81    5.23
  -1 -31   8  176.01    6.13
  -1 -31   8  174.06    6.44
  -1 -31   8  160.46    4.68
  -1 -31   7   48.86    3.06
  -1 -31   7    8.22    2.57
  -1 -31   7   46.84    4.40
  -1 -31   7    0.02    1.68
  -1 -31   7   60.32    3.10
  -1  31   7   60.41    7.42
  -1 -31   7   56.31    2.37
  -1 -31   7   57.35    5.55
  -1 -31   7   54.42    2.25
  -1 -31   7   56.55    3.92
  -1 -31   6  188.07    4.54
  -1  31   6  173.42    4.61
  -1 -31   6  202.15    5.81
  -1 -31   6  190.29    6.95
  -1 -31   6  234.24    4.77
  -1 -31   6  212.44    5.69
  -1 -31   6  218.07    3.96
  -1  31   6  198.92   10.06
  -1 -31   6  230.13    4.01
  -1 -31   6  238.45    4.46
  -1 -31   6  240.17    6.57
  -1 -31   5    5.93    5.03
  -1 -31   5    0.41   20.99
   1 -31  -5    0.51    3.14
  -1 -31   5    5.93    3.01
  -1 -31   5    6.26    2.25
  -1 -31   5    3.80    2.88
  -1 -31   5    4.42    3.24
  -1 -31   5    5.98    1.59
  -1  31   5   11.64    5.65
  -1 -31   4  202.55    6.56
  -1 -31   4  190.44    3.63
  -1 -31   4  188.14    6.66
  -1 -31   4  169.93    5.07
  -1  31   4  162.37    8.73
  -1 -31   4  174.18    4.96
   1 -31  -3    3.15    2.66
  -1 -31   3   11.67    1.49
  -1 -31   3    0.41    2.10
  -1 -31   3    9.97    2.77
  -1 -31   3   11.38    3.11
  -1 -31   3   11.26    3.03
  -1 -31   3    8.17    6.05
  -1  31   3    9.85    5.00
  -1  31   2  357.75   10.39
  -1 -31   2  424.38    5.37
  -1 -31   2  385.44    6.78
  -1 -31   2  465.77    8.90
  -1 -31   2  397.29    6.74
  -1 -31   2  416.62    9.22
  -1 -31   1   29.94    1.58
  -1 -31   1   28.32    2.97
  -1 -31   1   33.30    7.26
   1 -31  -1    0.14    2.10
  -1 -31   1    2.25    2.36
  -1 -31   1   30.50    2.87
  -1 -31   1   29.92    3.34
  -1 -31   0  596.32    7.06
  -1 -31   0  626.60    9.45
  -1 -31   0  621.59    7.35
   1 -31   0  604.40    5.88
   1 -31   1  138.92    3.05
  -1 -31  -1  141.24    3.94
  -1 -31  -1  153.23    6.74
  -1 -31  -1  155.77    4.15
  -1 -31  -1  159.99    5.69
  -1 -31  -2  223.13    7.92
  -1 -31  -2  234.13    6.56
  -1 -31  -2  243.41    5.56
  -1 -31  -3   81.15    4.30
  -1 -31  -3   85.31    5.92
   1  31   3   82.84    2.80
  -1 -31  -3   65.31    3.86
   1 -31   3   71.42    5.52
   1 -31   4   39.48    1.89
   1 -31   4   49.03    2.08
  -1 -31  -4   43.25    5.20
  -1 -31  -4   45.85    3.71
  -1 -31  -4    8.65    2.97
   1 -31   4    0.61    1.66
   1  31   4   41.93    2.52
   1  31   5   19.08    2.31
   1 -31   5   21.80    3.28
   1 -31   5   18.59    1.76
  -1 -31  -5   18.68    3.03
  -1 -31  -5   18.72    4.54
   1 -31   5   16.07    1.58
   1  31   6   50.45    3.07
   1 -31   6   62.00    4.12
   1 -31   6   59.30    2.34
  -1 -31  -6    5.07    3.76
   1 -31   6    0.09    1.29
  -1 -31  -6   49.57    5.91
  -1 -31  -6   40.31    3.87
   1 -31   6   57.22    2.21
   1 -31   7   63.95    4.03
   1 -31   7   61.91    2.39
   1 -31   7   54.96    2.28
   1  31   7   58.26    3.29
  -1 -31  -7   54.32    6.00
  -1 -31  -7   47.23    3.86
   1 -31   8  168.37    5.29
   1 -31   8  153.40    3.28
   1 -31   8  157.48    3.27
   1  31   8  157.84    4.61
   1  31   9   16.26    2.97
   1 -31   9   17.70    1.96
   1 -31   9   13.67    1.93
   1 -31   9   17.24    1.82
   1 -31   9   20.37    3.39
   1 -31  10   77.88    2.75
   1 -31  10   79.38    4.33
   1  31  10   73.14    4.12
   1 -31  10   74.05    2.69
  -1 -31 -10   59.90    6.53
   1 -31  10   60.23    2.68
   1  31  10   77.90   13.19
   1 -31  11   35.98    2.21
   1 -31  11   39.33    3.62
   1 -31  11   30.63    2.28
   1 -31  11   36.77    2.25
   1  31  11   36.11    7.65
   1  31  11   36.05    3.63
  -1 -31 -11   34.89    5.60
   1 -31  12  119.14    3.72
   1 -31  12  110.96    4.79
   1  31  12  110.88    4.96
   1 -31  12  121.93    3.59
   1  31  12  118.18    6.06
   1 -31  13   12.37    2.54
   1  31  13    9.89    3.18
   1 -31  13   10.44    2.94
   1 -31  13    7.67    1.88
   1  31  13   12.20    3.67
   1 -31  13   10.55    4.12
   1 -31  14  100.69    3.10
   1  31  14  102.02    4.85
   1 -31  14  100.45    4.31
   1 -31  15   17.96    4.45
   1 -31  15   12.45    1.64
   1  31  15   12.31    2.90
   1 -31  16   54.76    2.03
   1 -31  16   48.31    5.34
   1  31  16   43.72    3.28
   1  31  16   51.96    4.05
   1  31  17    5.99    2.76
   1  31  17    1.38    2.28
   1 -31  17    6.69    1.27
   1 -31  18   10.74    1.26
   1  31  18   10.19    1.26
  -1  33  17    9.01    1.51
  -1 -33  17    6.10    1.75
  -1 -33  16   -1.43    1.82
  -1 -33  16    1.31    3.56
  -1  33  16   -0.60    2.40
  -1 -33  15    7.62    2.10
  -1 -33  15    8.21    3.13
  -1  33  15    6.13    2.85
  -1  33  14    5.28    2.95
  -1 -33  14    8.09    2.30
  -1 -33  14    4.77    2.50
  -1 -33  13   12.24    2.38
  -1 -33  13   14.28   19.17
  -1 -33  13    6.59    4.92
  -1  33  13   12.78    3.06
  -1 -33  13  -12.50   25.36
  -1 -33  13   14.05    2.45
  -1 -33  12   13.23    2.22
  -1 -33  12   14.61    3.76
  -1  33  12   16.71    3.17
  -1 -33  12   -1.38   17.69
  -1 -33  12   15.35    2.59
  -1 -33  12    1.09   23.08
  -1 -33  11   17.99    3.60
  -1 -33  11   11.10    2.09
  -1 -33  11   14.57    2.81
  -1  33  11   10.29    3.10
  -1 -33  11   14.04    2.58
  -1 -33  11   13.34   14.73
  -1  33  11   14.48    2.94
  -1 -33  11  108.57   23.39
  -1 -33  11  119.27   16.14
  -1  33  10    4.23    2.95
  -1 -33  10    2.16    6.08
  -1 -33  10    1.75    2.43
  -1 -33  10    3.04    1.87
  -1 -33  10  -15.10   14.29
  -1 -33  10  -11.88   14.51
  -1 -33  10    2.46    2.41
  -1 -33  10    1.05    2.12
  -1 -33   9   38.55    8.36
  -1 -33   9   35.94    2.94
  -1 -33   9   48.76    7.75
  -1 -33   9   41.80    2.68
  -1 -33   9   34.71    2.33
  -1  33   9   27.96   13.08
  -1  33   9   32.81    3.33
  -1 -33   9   43.85    4.28
  -1 -33   9   27.95    3.43
  -1 -33   8   76.86    5.30
  -1 -33   8   82.02    3.41
  -1 -33   8   60.91    3.91
  -1 -33   8   58.32    5.76
  -1 -33   8   75.33    2.66
  -1 -33   8   87.15   10.47
  -1  33   8   59.45    3.56
  -1 -33   8   81.64    3.00
  -1 -33   8   78.03    4.46
  -1 -33   7    1.09    2.82
  -1 -33   7  247.99    5.09
  -1  33   7   27.17   10.63
  -1 -33   7  225.17    4.17
  -1 -33   7  251.31   10.51
  -1 -33   7  188.87    7.52
  -1 -33   7  202.99    6.18
  -1 -33   7  248.75    4.61
  -1 -33   7  188.71    5.29
  -1 -33   7  220.24    4.18
  -1 -33   7  227.27    6.12
  -1 -33   6   66.36    3.22
  -1 -33   6   51.62    3.87
  -1 -33   6   55.55    9.22
  -1  33   6    4.97    7.21
  -1 -33   6   56.02    2.21
  -1 -33   6   49.21    4.32
   1 -33  -6   -0.05    3.62
  -1 -33   6   55.00    2.53
  -1 -33   6    0.02    1.81
  -1 -33   5  220.79    9.74
  -1 -33   5  195.21    6.92
  -1  33   5   25.10    9.58
  -1 -33   5  194.96    5.41
  -1 -33   5   -0.13    2.44
  -1 -33   5  227.98    3.95
  -1 -33   5  211.79    5.46
  -1 -33   4   18.85    3.12
  -1 -33   4   18.45    3.41
  -1 -33   4   15.47    3.34
  -1 -33   4   17.90    1.71
   1 -33  -4    1.83    2.70
  -1 -33   4   -0.37    1.99
  -1 -33   4   38.27    9.43
  -1  33   4   14.87    5.55
  -1 -33   3  204.72    5.22
  -1 -33   3  226.07    5.29
  -1 -33   3  224.37    7.21
  -1 -33   3  237.80    3.82
  -1 -33   3    1.89    3.59
   1 -33  -3   -0.32    2.98
  -1 -33   3  230.48   10.53
  -1 -33   2    5.23    9.56
  -1 -33   2    9.56    3.01
  -1 -33   2   11.28    2.88
  -1 -33   2   11.84    1.50
  -1 -33   2   11.21    3.14
   1 -33  -2    1.87    2.40
  -1 -33   1  567.01   10.10
  -1 -33   1  509.26    7.14
  -1 -33   1  604.84    8.30
  -1 -33   1  555.23    5.64
  -1 -33   1  544.74    7.40
  -1 -33   1  562.44   10.44
  -1 -33   0   74.53    3.45
   1 -33   0   73.82    2.48
  -1 -33   0   81.41    4.55
   1 -33   0    0.56    2.10
  -1 -33   0   15.32    3.36
  -1 -33   0   82.34    3.54
  -1 -33  -1  335.73    5.59
  -1 -33  -1  334.03    7.94
   1 -33   2   66.27    2.36
   1 -33   2   75.31    2.32
  -1 -33  -2   79.59    3.83
  -1 -33  -2   80.01    4.59
  -1 -33  -2   68.81    5.66
  -1 -33  -3   15.67    4.43
  -1 -33  -3   16.80    3.23
   1  33   3   15.40    2.11
   1 -33   3   -0.09    1.91
  -1 -33  -3    3.10    2.38
   1 -33   3   17.90    1.68
   1 -33   4   47.48    2.11
   1 -33   4   40.00    1.96
  -1 -33  -4   42.04    3.65
  -1 -33  -4   46.24    5.37
   1  33   4   45.01    2.65
   1 -33   4    0.68    1.63
  -1 -33  -4   90.71    4.38
   1 -33   5   84.17    2.62
   1 -33   5   79.11    2.53
  -1 -33  -5   95.16    4.52
  -1 -33  -5   64.67    6.17
  -1 -33  -5   72.79    4.42
   1  33   5   81.51    3.34
  -1 -33  -6   33.83    3.60
  -1 -33  -6   35.61    5.51
   1 -33   6   40.00    2.06
   1  33   6   41.61    2.97
   1 -33   6   46.89    2.20
   1 -33   7  115.25    4.97
   1  33   7  100.25    4.12
   1 -33   7  107.54    3.14
   1 -33   7  100.94    3.16
  -1 -33  -7   93.81    7.16
  -1 -33  -7   83.41    4.86
   1 -33   8   -0.32    1.24
  -1 -33  -8   -2.33    3.18
   1 -33   8    6.91    1.81
   1 -33   8    6.85    3.22
  -1 -33  -8    7.89    4.73
  -1 -33  -8    6.71    2.77
   1 -33   8    7.32    1.75
   1  33   8    7.29    2.73
   1 -33   8    7.47    1.78
   1 -33   9    0.75    1.89
   1 -33   9   20.74    1.88
   1 -33   9   20.00    1.96
   1  33   9   18.08    3.09
   1 -33   9   22.51    2.02
  -1 -33  -9   -0.96    3.23
  -1 -33  -9   16.93    3.14
   1 -33   9   21.63    3.47
  -1 -33 -10   42.20    5.98
   1 -33  10   36.10    2.22
   1 -33  10   48.03    2.33
   1  33  10   37.52   13.04
   1 -33  10   52.60    3.89
   1  33  10   44.66    3.64
   1 -33  10   46.11    2.27
   1  33  11  127.15    8.13
   1  33  11  114.80    4.92
   1 -33  11  124.36    3.42
   1 -33  11  116.44    3.26
   1 -33  11  121.93    4.92
   1 -33  12   13.02    1.81
   1 -33  12   16.98    2.11
   1  33  12   15.99    3.19
   1 -33  12   16.74    1.88
   1  33  12   16.09    4.54
   1 -33  12   14.74    2.59
   1 -33  13  111.17    4.75
   1  33  13  110.92    4.74
   1  33  13  114.92    5.02
   1 -33  13  112.27    3.58
   1 -33  14   28.95    3.51
   1  33  14   34.63    3.42
   1 -33  15   68.67    2.43
   1  33  15   63.31    3.71
   1 -33  15   58.63    4.71
   1  33  15   65.43    4.54
   1 -33  16   12.87    1.42
   1  33  16   12.58    2.55
   1 -33  16   16.53    5.00
   1  33  16   13.39    3.01
   1 -33  17   27.80    1.50
   1  33  17   22.97    2.92
   1  33  18    1.56    0.91
   1 -33  18    0.98    1.14
  -1  35  17    0.98    1.06
   1 -35 -16   20.09    3.14
  -1  35  16    4.89    1.43
  -1 -35  15    0.77    3.24
  -1  35  15   -0.81    2.47
  -1 -35  15    2.61    6.18
  -1 -35  15    0.50    2.01
  -1 -35  14    4.97    2.79
  -1  35  14   12.43    2.85
  -1 -35  14   10.80    2.27
  -1 -35  14    2.25    5.74
  -1 -35  13   10.06    2.37
  -1 -35  13   11.98    4.91
  -1 -35  13   13.58   21.07
  -1  35  13    9.32    3.02
  -1 -35  13    9.00    2.49
  -1  35  12   13.30    3.09
  -1 -35  12   14.55    2.32
  -1 -35  12   17.79    2.53
  -1 -35  12   16.45    3.92
  -1 -35  11   16.56    2.94
  -1 -35  11   16.68    2.20
  -1  35  11   17.80    3.09
  -1 -35  11    6.01   16.33
  -1 -35  11   22.85    3.76
  -1 -35  11   18.17    2.64
  -1 -35  10   12.04    2.61
  -1 -35  10    9.54    7.58
  -1 -35  10   15.79    2.64
  -1  35  10   12.57    2.98
  -1 -35  10   10.86    1.99
  -1 -35  10   13.13    2.35
  -1 -35   9   15.59    2.24
  -1 -35   9   12.43    1.88
  -1 -35   9   16.12   11.44
  -1  35   9   11.60    2.90
  -1 -35   9   13.93    2.70
  -1 -35   9   14.57    9.76
  -1 -35   8    7.76    5.39
  -1 -35   8    8.18    6.02
  -1 -35   8   12.38    3.57
  -1 -35   8    9.01    2.76
   1 -35  -8   -3.44    3.80
  -1 -35   8   -0.02    1.53
  -1 -35   8    8.37    1.78
  -1 -35   8    9.10    2.07
  -1 -35   7  127.57    3.45
  -1 -35   7  127.06   14.69
  -1 -35   7   94.80    5.91
  -1 -35   7  109.72    5.26
  -1  35   7  132.90    4.46
  -1 -35   7  134.99    4.23
  -1 -35   7  113.97    2.99
  -1 -35   6  189.82    7.16
  -1 -35   6  237.70   14.32
  -1 -35   6  236.52    4.12
  -1 -35   6   32.64    2.94
   1 -35  -6    0.24    3.50
  -1 -35   6    0.24    2.15
  -1 -35   6  214.48    5.62
  -1 -35   6  209.45    3.46
  -1 -35   6  199.36    5.69
  -1 -35   5   60.62    4.10
  -1 -35   5   68.41    4.05
  -1 -35   5   -0.56    1.96
  -1 -35   5   74.67    2.65
   1 -35  -5    2.95    3.12
  -1 -35   5   63.24    4.79
  -1 -35   5   88.52   13.63
  -1 -35   4  178.21    5.17
  -1 -35   4  195.92    5.28
  -1 -35   4  212.23    3.74
  -1 -35   4    1.43    2.59
   1 -35  -4    2.11    2.98
  -1 -35   4  175.86    6.84
  -1 -35   4  210.50   13.38
  -1 -35   3   38.46    3.62
  -1 -35   3   44.46    3.50
  -1 -35   3   44.04    2.12
  -1 -35   3   43.49    4.19
  -1 -35   3   52.81   12.10
  -1 -35   2  335.56    8.78
  -1 -35   2  307.65    5.98
  -1 -35   2  340.97    6.20
  -1 -35   2  353.05    4.63
   1 -35  -2   -0.10    3.18
  -1 -35   2   17.44    5.30
  -1 -35   2  379.65   11.38
  -1 -35   1   52.50    2.03
   1 -35  -1   50.26    2.36
  -1 -35   1   56.84    3.50
   1 -35  -1    0.78    2.18
  -1 -35   1    1.11    2.90
  -1 -35   1   52.36    4.18
  -1 -35   1   48.24    3.40
  -1 -35   0  279.67    4.24
   1 -35   0  262.60    4.45
  -1 -35   0  278.30    5.78
  -1 -35   0  265.52    7.74
  -1 -35   0  255.10    5.38
   1 -35   1   28.08    1.98
  -1 -35  -1    0.73    2.56
   1 -35   1    0.30    1.95
  -1 -35  -1   39.31    3.18
  -1 -35  -1   33.32    3.64
  -1 -35  -2   36.17    3.10
  -1 -35  -2   35.95    3.72
   1 -35   2   31.42    1.84
   1 -35   3   94.89    3.03
  -1 -35  -3   87.97    5.10
   1  35   3   87.96    3.53
   1 -35   4  109.02    2.93
   1  35   4  111.63    3.74
  -1 -35  -4  109.10    5.43
  -1 -35  -4  104.37    7.06
  -1 -35  -5   40.25    3.34
  -1 -35  -5   30.09    5.24
  -1 -35  -5   20.39    3.35
   1  35   5   29.86    2.73
   1 -35   5   33.90    2.02
   1 -35   5   29.40    1.98
   1 -35   6   90.88    2.63
  -1 -35  -6   73.34    6.68
  -1 -35  -6   73.26    4.62
  -1 -35  -6   89.36    4.85
   1 -35   6   89.23    2.74
   1  35   6   83.32    3.55
  -1 -35  -7    2.12    2.90
   1  35   7    6.15    2.65
   1 -35   7    7.29    1.75
   1 -35   7    8.18    1.77
  -1 -35  -7    7.78    4.64
  -1 -35  -7    6.15    2.89
   1 -35   7    7.62    1.74
   1 -35   8   -0.28    1.29
  -1 -35  -8   -2.33    3.00
   1  35   8   10.51    2.88
   1 -35   8   11.15    1.91
  -1 -35  -8    7.48    4.75
  -1 -35  -8   11.76    2.94
   1 -35   8   12.26    1.85
   1 -35   8   10.17    1.78
   1 -35   9   34.15    2.11
   1 -35   9   35.97    2.25
   1 -35   9   36.40    2.11
   1  35   9   34.32    3.39
   1 -35  10   90.81    2.88
   1 -35  10  101.28    3.14
   1 -35  10   96.80    3.00
   1  35  10   91.43    4.35
   1 -35  11   14.91    1.82
   1 -35  11   17.16    1.97
   1  35  11   23.40    6.51
   1  35  11   17.03    3.16
   1  35  12  109.44    4.61
   1  35  12  112.26    5.44
   1 -35  12  118.52    3.40
   1 -35  12  113.95    3.64
   1 -35  12  110.70    3.00
   1  35  13   25.06    3.27
   1 -35  13   24.19    1.85
   1 -35  13   23.46    2.68
   1  35  13   34.43    3.63
   1 -35  13   22.40    4.27
   1 -35  14   61.04    3.87
   1  35  14   62.86    3.73
   1  35  15   24.08    2.86
   1 -35  15   17.89    4.22
   1  35  15   27.78    3.42
   1 -35  16   36.91    4.71
   1  35  16   36.33    3.29
   1 -35  17    7.07    1.13
   1  35  17    7.11    2.12
   1 -37 -16    2.27    2.09
  -1  37  16    0.80    1.11
  -1 -37  15    2.12    3.47
   1 -37 -15    0.54    2.57
  -1  37  15    8.80    2.49
  -1  37  14    3.61    2.61
  -1 -37  14    3.17    3.05
  -1 -37  13    9.39    4.79
  -1 -37  13    6.41    2.50
  -1  37  13    5.61    2.74
  -1 -37  13    3.99    2.62
   1 -37 -13   -1.48    3.33
  -1 -37  12   22.93   22.54
  -1 -37  12   17.96    2.74
  -1 -37  12   15.95    3.86
  -1  37  12   18.72    3.11
  -1 -37  12   13.65    2.46
   1 -37 -12   -1.46    3.64
  -1 -37  11   22.84    4.00
  -1 -37  11    5.57   18.54
  -1 -37  11   12.70    2.20
   1 -37 -11   -0.58    3.64
  -1 -37  11   19.17    2.87
  -1 -37  11    0.03   25.90
  -1 -37  11   16.91    3.03
  -1 -37  10   37.75    9.80
  -1 -37  10   20.62    2.20
  -1 -37  10   29.87    2.91
  -1 -37  10   25.97    2.54
  -1 -37  10   28.45    3.12
  -1 -37  10   12.92   23.11
  -1 -37   9   40.28   16.40
  -1 -37   9   28.90    2.20
  -1 -37   9   39.28    2.66
  -1 -37   8   11.34    3.60
   1 -37  -8    0.70    3.21
  -1 -37   8   15.04    2.14
  -1 -37   8   19.83   18.80
  -1 -37   8   15.70    9.52
  -1  37   8   15.43    2.83
  -1 -37   8   11.75    1.80
  -1 -37   8    5.51    6.62
  -1 -37   7    7.38    4.19
  -1 -37   7    6.16    5.39
  -1 -37   7   11.46    3.46
  -1 -37   7   11.61    1.98
  -1 -37   7   -1.11    1.56
   1 -37  -7    2.03    3.26
  -1 -37   7   10.13    1.70
  -1  37   7   11.85    2.77
  -1 -37   6  187.70    3.79
  -1 -37   6  160.40    5.49
  -1 -37   6  172.13    5.33
   1 -37  -6    3.76    3.33
  -1 -37   6    1.28    2.06
  -1 -37   6  141.01    6.50
  -1 -37   6  222.41   17.83
  -1 -37   5  192.83    5.66
  -1 -37   5  206.69    5.84
  -1 -37   4  101.64    4.32
  -1 -37   4  105.00    4.39
  -1 -37   4  112.99    2.97
  -1 -37   4    3.01    2.28
   1 -37  -4    4.22    2.90
  -1 -37   4  107.23    5.62
  -1 -37   4  104.41   14.59
  -1 -37   3  260.99    5.81
  -1 -37   3  237.60    7.81
  -1 -37   3  241.50    5.48
   1 -37  -3    0.21    2.89
  -1 -37   3    5.86    3.12
  -1 -37   3  275.21    4.16
  -1 -37   2   82.88    2.56
  -1 -37   2   10.54    2.91
   1 -37  -2    1.39    2.42
  -1 -37   2   84.61    4.00
  -1 -37   2   79.63    5.08
  -1 -37   2   71.43    3.85
   1 -37  -2   83.09    2.84
  -1 -37   1  205.52    5.25
  -1 -37   1  203.47    7.19
   1 -37  -1  189.86    3.91
  -1 -37   1  199.72    3.75
  -1 -37   0   73.90    3.72
   1 -37   0   64.06    2.43
  -1 -37   0   72.96    2.26
  -1 -37   0   73.21    4.72
   1 -37   0   -0.62    2.12
  -1 -37   0    8.45    2.61
  -1 -37  -1   34.74    3.25
   1 -37   1   -0.19    2.17
  -1 -37  -1   10.14    2.52
   1 -37   1   26.34    1.99
  -1 -37  -1   31.63    1.76
  -1 -37  -1   33.17    3.71
  -1 -37  -2  129.49    4.30
  -1 -37  -2  130.37    4.50
   1 -37   2  130.40    2.87
  -1 -37  -2  130.08    5.68
   1 -37   3  180.86    3.51
  -1 -37  -3  165.10    6.31
  -1 -37  -3  176.60    4.89
   1  37   3  175.50    4.33
   1 -37   3  170.09    3.67
   1  37   4   54.55    2.98
   1 -37   4   56.86    2.16
  -1 -37  -4   52.62    4.13
   1 -37   4   50.44    2.23
   1  37   5  125.85    4.47
   1 -37   5  128.11    3.56
   1 -37   5  124.54    3.71
  -1 -37  -6   33.30    3.36
   1 -37   6   27.91    2.04
  -1 -37  -6   24.24    3.33
   1 -37   6   27.64    1.90
   1  37   6   24.23    2.74
   1 -37   7   23.86    2.06
  -1 -37  -7   19.01    3.34
   1  37   7   20.71    2.90
   1 -37   7   24.49    1.89
   1 -37   7   23.48    1.97
   1 -37   8   51.00    2.33
   1 -37   8   49.25    2.17
   1  37   8   47.07    3.43
   1 -37   8   47.36    2.23
   1 -37   8   -1.24    1.47
  -1 -37  -8   -2.65    2.88
   1 -37   8   51.94    2.49
   1 -37   9   46.76    2.26
   1 -37   9   51.10    2.51
   1  37   9   42.71    3.57
   1 -37   9   44.84    2.33
   1  37   9   55.65   16.79
  -1 -37 -10   -0.46    2.42
   1 -37  10    9.68    1.71
   1 -37  10   10.08    1.81
   1 -37  10    9.31    1.75
   1  37  10    9.84    2.93
   1  37  10    9.47   10.55
   1  37  11  110.99    6.65
   1  37  11   96.26    4.45
   1 -37  11  107.51    3.10
   1 -37  11  107.83    3.15
   1 -37  11   99.59    2.83
   1  37  12   16.54    2.96
   1 -37  12   17.00    2.83
   1 -37  12   15.37    2.07
   1  37  12   12.46    3.85
   1 -37  12   13.68    1.63
   1 -37  13   45.81    2.98
   1  37  13   47.00    3.55
   1 -37  13   46.65    2.05
   1 -37  14   18.99    3.43
   1 -37  14   19.28    1.55
   1  37  14   18.80    2.81
   1 -37  15   26.36    4.01
   1  37  15   29.88    3.21
   1  37  16    9.00    2.40
   1 -39 -16    4.03    1.76
   1 -39 -15   -1.10    2.04
  -1  39  15    1.39    1.15
  -1  39  15    0.63    2.01
  -1 -39  14    3.05    5.14
   1 -39 -14    0.65    2.40
  -1  39  14    7.12    2.53
  -1 -39  13    2.17    4.73
   1 -39 -13   -0.53    2.62
  -1  39  13    8.04    2.59
  -1 -39  12   20.23   16.99
   1 -39 -12   -1.24    2.91
  -1 -39  12   24.44   21.67
  -1 -39  12    4.25    3.87
  -1 -39  12    7.12    5.90
  -1 -39  11   36.06    3.27
  -1 -39  11   -4.61   20.33
   1 -39 -11   -1.65    3.15
  -1 -39  11   38.54    4.31
  -1 -39  10    4.06   24.40
  -1 -39  10   30.88    2.70
  -1 -39  10   29.37   12.67
  -1 -39  10   34.36    3.14
   1 -39 -10   -0.19    3.28
   1 -39  -9   -0.87    3.14
  -1 -39   9  -12.60   21.20
  -1 -39   9   28.55    2.31
  -1 -39   9   25.15    5.92
  -1  39   9   28.30    3.14
  -1 -39   9   31.35    2.55
  -1 -39   8   58.06    2.74
  -1 -39   8   47.30    4.22
  -1  39   8   49.73    3.44
  -1 -39   8   49.59   14.96
  -1 -39   7   32.55    2.30
  -1 -39   7   39.48    9.05
  -1  39   7   35.47    3.10
  -1 -39   7   29.41    3.70
  -1 -39   6    1.49    1.57
   1 -39  -6    5.02    3.07
  -1 -39   6   19.28    2.07
  -1 -39   6   18.18    5.25
  -1 -39   6    9.61    3.72
  -1  39   6   16.24    2.88
  -1 -39   5  185.73    5.31
  -1 -39   5  167.91    5.31
  -1 -39   5  157.14    3.62
  -1 -39   5   -2.06    1.99
   1 -39  -5    8.04    2.97
  -1 -39   5  148.79    6.54
  -1 -39   4  236.25    5.70
  -1 -39   4  207.25    5.28
  -1 -39   4  204.10    7.29
   1 -39  -4    0.96    2.78
  -1 -39   4    0.36    2.38
  -1 -39   4  251.29    4.08
  -1 -39   3  111.19    4.46
   1 -39  -3    0.85    2.60
  -1 -39   3  116.91    2.94
  -1 -39   3    0.38    2.42
   1 -39  -3  111.84    3.11
  -1 -39   3  107.49    5.53
  -1 -39   2  144.67    6.41
  -1 -39   2  155.40    4.99
  -1 -39   2  136.54    4.49
   1 -39  -2  150.29    3.61
  -1 -39   2  160.95    3.51
  -1 -39   1   55.06    2.18
  -1 -39   1    6.20    2.77
   1 -39  -1   -1.03    2.18
  -1 -39   1   51.56    3.67
  -1 -39   1   50.24    4.44
   1 -39  -1   46.02    2.33
  -1 -39   0   17.71    3.10
   1 -39   0   18.55    1.94
  -1 -39   0   19.12    1.67
  -1 -39   0   20.34    3.47
  -1 -39  -1   51.45    4.20
  -1 -39  -1   50.71    2.09
  -1 -39  -1   53.29    3.52
  -1 -39  -2  115.83    2.79
  -1 -39  -2  115.30    5.49
   1 -39   3   42.44    1.91
  -1 -39  -3   44.59    3.38
   1 -39   3   39.62    2.12
  -1 -39  -3   39.73    3.94
  -1 -39  -4  154.64    4.48
   1 -39   4  156.66    3.08
   1 -39   4  157.33    3.41
   1  39   4  152.13    4.22
   1 -39   5   51.51    2.34
  -1 -39  -5   42.74    3.86
  -1 -39  -5   55.16    3.43
   1  39   5   46.28    3.03
   1 -39   5   49.54    2.06
   1 -39   6   43.41    2.23
   1 -39   6   38.48    2.03
   1 -39   6   42.33    2.26
   1 -39   7   64.21    2.43
   1 -39   7   61.11    2.19
   1 -39   7   62.94    2.52
   1  39   7   60.91    3.39
   1  39   8   36.38    3.20
   1 -39   8   37.57    2.00
   1 -39   8   43.93    2.22
   1 -39   8   41.63    2.14
   1 -39   8    0.20    1.54
   1 -39   8   34.26    2.36
  -1 -39  -8    4.53    2.59
   1 -39   9   35.94    2.17
   1 -39   9   30.78    1.99
   1  39   9   30.39    3.18
   1 -39   9   30.42    1.91
   1  39  10   98.35    9.27
   1  39  10   80.05    4.05
   1 -39  10   84.10    2.56
   1 -39  10   90.41    2.80
   1 -39  10   93.19    2.87
  -1 -39 -11    0.11    1.93
   1  39  11    9.81    4.78
   1 -39  11    5.22    1.60
   1  39  11    3.54    2.71
   1 -39  11    4.61    1.94
   1 -39  11    4.39    1.46
   1  39  12   35.57    3.21
   1 -39  12   42.07    2.43
   1 -39  12   40.78    3.27
   1 -39  12   37.18    1.88
   1  39  12   39.36    3.81
   1 -39  13   14.33    4.62
   1  39  13   20.80    2.83
   1 -39  13   17.05    1.48
   1 -39  13   14.74    2.65
   1  39  14   25.99    3.10
   1 -39  14   22.37    3.35
   1 -39  14   25.54    1.51
   1 -39  15   13.88    3.68
   1  39  15   13.45    2.51
   1 -39  15   14.47    1.21
   1  39  16    3.75    1.89
   1 -39  16    8.40    1.00
   1 -41 -16   -0.13    1.10
   1 -41 -15   -0.60    1.63
   1 -41 -14   -0.36    1.90
  -1  41  14   -0.78    2.16
  -1  41  13    5.31    2.50
  -1 -41  13    4.81    4.56
   1 -41 -13   -0.34    2.22
  -1 -41  12   13.35    4.01
   1 -41 -12   -2.58    2.49
  -1 -41  11   12.45    3.23
  -1 -41  11    7.96    4.49
   1 -41 -11   -0.66    2.70
  -1 -41  10   38.65    2.82
  -1 -41  10   41.24    3.36
  -1 -41  10   36.93   15.51
  -1 -41   9   32.44    2.36
  -1 -41   9   34.54    8.06
  -1  41   9   34.21    3.18
  -1 -41   9  -13.08   22.85
  -1 -41   9   39.36    2.70
   1 -41  -9   -0.20    2.81
  -1  41   8   38.18    3.17
  -1 -41   8   48.46   20.10
  -1 -41   8   37.81    2.45
  -1 -41   7   48.89    3.89
  -1  41   7   55.63    3.39
  -1 -41   7   44.15   14.96
  -1 -41   7    0.64    1.49
   1 -41  -7    3.51    2.82
  -1 -41   7   54.56    2.49
  -1  41   6   52.15    3.35
   1 -41  -6    1.12    2.56
  -1 -41   6    0.54    1.54
  -1 -41   6   48.06    3.83
  -1 -41   6   53.85    2.46
  -1 -41   6   40.19    9.61
  -1 -41   5   30.75    3.57
   1 -41  -5    3.20    2.60
  -1 -41   5   -0.21    1.57
  -1 -41   5   35.15    2.25
  -1 -41   4  141.54    5.05
   1 -41  -4  145.73    3.63
   1 -41  -3    0.38    2.54
  -1 -41   3    4.00    2.51
  -1 -41   3  164.91    3.37
  -1 -41   3  157.67    4.95
  -1 -41   3  137.73    6.22
   1 -41  -3  143.57    3.32
   1 -41  -2   -0.43    2.16
  -1 -41   2   25.44    1.89
  -1 -41   2    0.47    2.25
  -1 -41   2   22.66    3.37
  -1 -41   2   21.46    3.71
   1 -41  -2   20.85    2.03
  -1 -41   1   -0.23    2.52
  -1 -41   1   35.84    1.99
   1 -41  -1   -1.45    2.21
  -1 -41   1   38.24    3.51
  -1 -41   1   37.59    4.10
   1 -41  -1   26.20    2.07
  -1 -41   0   17.58    3.19
  -1 -41   0   14.32    3.41
  -1 -41   0   15.31    1.62
  -1 -41   0    1.54    2.50
   1 -41   0    1.80    2.29
  -1 -41  -1   78.09    2.40
  -1 -41  -1   78.72    3.86
  -1 -41  -1   75.75    4.81
  -1 -41  -2   42.58    1.93
  -1 -41  -2   50.01    3.33
  -1 -41  -2   44.50    3.45
  -1 -41  -2   41.27    4.01
  -1 -41  -3   79.01    2.25
  -1 -41  -3   75.22    4.69
  -1 -41  -3  155.36    4.58
   1 -41   3    0.23    1.86
  -1 -41  -3   83.67    3.78
  -1 -41  -4  100.53    4.27
   1 -41   4   97.43    2.90
   1  41   4   93.99    3.87
   1 -41   4  100.34    3.29
   1 -41   5   76.31    2.62
  -1 -41  -5   69.85    3.57
   1  41   5   66.93    3.28
   1 -41   5   70.29    2.19
   1 -41   6   74.62    2.58
   1 -41   6   84.88    3.00
  -1 -41  -6   72.21    3.78
   1  41   6   79.67    3.73
   1 -41   6   84.66    2.91
   1 -41   7   35.13    1.89
   1  41   7   32.46    3.11
   1 -41   7   39.38    2.25
  -1 -41  -7   40.93    3.15
  -1 -41  -7   31.71    3.01
   1 -41   7   39.33    2.12
   1 -41   8   68.69    2.53
   1 -41   8   67.91    2.64
   1 -41   8   61.64    2.30
   1  41   8   62.84    3.65
  -1 -41  -8   56.56    3.38
   1 -41   9   73.07    2.37
   1  41   9   64.90    3.71
   1  41   9   62.10   12.74
   1 -41   9   84.82    2.70
   1 -41   9   80.72    2.59
   1 -41  10   12.85    1.51
   1  41  10   13.88    2.74
   1 -41  10   16.49    1.75
   1 -41  10   14.59    1.69
   1  41  10   18.43    6.80
   1 -41  11   42.57    2.47
   1 -41  11   43.48    2.05
   1 -41  11   37.67    1.85
   1 -41  11   44.61    2.24
   1  41  11   45.88    4.46
   1  41  11   37.45    3.14
   1 -41  12    5.04    1.28
   1  41  12    8.88    2.84
   1 -41  12    8.21    2.07
   1 -41  12    7.81    3.28
   1 -41  13   14.76    2.68
   1 -41  13   14.84    1.31
   1  41  14    7.91    2.34
   1  41  14    2.06    2.01
   1 -41  14    5.98    1.06
   1 -41  14    8.10    3.09
   1  41  15    3.33    1.74
   1 -41  15    4.04    0.93
   1 -43 -15   -1.12    1.09
  -1  43  14    4.23    1.89
   1 -43 -14    4.49    1.16
   1 -43 -13    0.92    1.73
   1 -43 -12   -0.64    1.95
   1 -43 -11    0.63    2.28
  -1 -43  11   11.67   18.79
  -1 -43  11   14.80    4.91
  -1 -43  11   20.16    3.35
  -1 -43  10   15.26    2.69
  -1  43  10   16.75    2.74
  -1 -43  10   23.25    3.54
  -1 -43   9   40.82    2.48
  -1  43   9   45.59    3.20
  -1 -43   9   45.97    2.82
  -1 -43   8   15.48    5.34
  -1 -43   8   19.40    1.96
  -1 -43   8   20.90    2.20
  -1  43   8   17.39    2.79
  -1 -43   7    0.63    1.48
   1 -43  -7    2.80    2.47
  -1 -43   7   53.24    3.90
  -1  43   7   65.75    3.45
  -1 -43   7   62.44    2.53
  -1 -43   6   48.14    3.79
   1 -43  -6   49.11    2.47
  -1  43   6   61.88    3.44
  -1 -43   6   57.40    2.53
  -1 -43   5   62.42    2.47
   1 -43  -5    1.06    2.30
  -1 -43   5    0.18    1.57
  -1  43   5   66.63    3.44
   1 -43  -5   47.68    2.40
   1 -43  -4   -0.13    2.20
  -1 -43   4    0.24    1.65
  -1 -43   4   38.19    3.60
  -1 -43   4   38.50    2.17
  -1 -43   4    1.21    1.75
   1 -43  -4   31.79    2.11
   1 -43  -3   -0.42    2.19
  -1 -43   3   -0.21    1.86
  -1 -43   3   29.93    1.96
  -1 -43   3   24.09    3.38
   1 -43  -3   23.73    2.00
  -1 -43   2   37.95    2.00
  -1 -43   2    0.09    2.10
   1 -43  -2   -0.33    2.15
  -1 -43   2   33.75    3.46
  -1 -43   1   29.07    1.82
  -1 -43   1    0.56    2.19
   1 -43  -1    0.54    2.29
  -1 -43   1   26.89    3.30
  -1 -43   0   57.43    2.14
  -1 -43   0   13.22    2.85
   1 -43   0   -0.10    2.34
  -1 -43   0   55.35    3.61
  -1 -43  -1   24.92    3.06
  -1 -43  -1   44.28    3.37
  -1 -43  -2   77.76    3.85
  -1 -43  -2   98.99    3.86
  -1 -43  -3  115.75    4.04
  -1 -43  -3   83.66    3.68
  -1 -43  -4   81.72    3.53
  -1 -43  -4   55.73    3.30
   1 -43   5  143.74    3.18
  -1 -43  -5  129.85    4.05
   1  43   5  134.81    3.98
   1 -43   5  145.63    3.06
   1 -43   6   56.53    2.38
  -1 -43  -6   51.85    3.17
   1  43   6   52.71    3.11
   1 -43   6   59.27    2.30
   1 -43   7  106.59    2.73
  -1 -43  -7  112.91    4.05
   1 -43   7  114.38    3.04
   1  43   7  104.76    3.84
   1 -43   7  111.69    2.83
   1  43   8   54.23    3.45
  -1 -43  -8   49.88    3.16
  -1 -43  -8   29.72    2.94
   1 -43   8   69.85    2.52
   1 -43   8   70.93    2.50
   1  43   8   35.03   15.77
   1 -43   8   61.70    2.16
   1 -43   9   25.46    1.58
   1  43   9   32.73    9.31
   1 -43   9   31.63    1.86
   1 -43   9   30.62    1.88
   1  43   9   26.94    2.90
   1 -43  10   32.82    1.67
   1  43  10   28.55    2.80
   1 -43  10   34.95    1.89
   1 -43  10   38.56    2.05
   1  43  10   35.47    5.25
   1  43  11   12.54    3.36
   1 -43  11    9.65    1.73
   1 -43  11    8.82    1.25
   1 -43  11    8.42    2.32
   1  43  12    2.18    2.43
   1 -43  12    5.36    2.04
   1 -43  12    5.64    1.13
   1  43  13    0.19    1.85
   1 -43  13    1.70    2.53
   1  43  13    1.32    2.23
   1 -43  13    2.30    0.96
   1  43  14    0.31    1.79
   1 -43  14    2.95    2.91
   1 -45 -14    0.89    1.04
   1 -45 -13    1.09    1.45
   1 -45 -12    0.50    1.59
   1 -45 -11   -0.51    1.82
  -1  45  11   12.29    2.50
  -1 -45  10   23.17    3.92
  -1  45  10   24.10    2.73
  -1 -45   9   14.15    2.72
  -1 -45   9   -1.43   14.57
  -1  45   9   13.22    2.56
   1 -45  -9    1.26    2.15
  -1  45   8   45.74    3.10
  -1 -45   8   41.57    8.45
  -1 -45   8   47.10    2.48
  -1 -45   7   10.78    1.87
  -1 -45   7    9.67    4.02
  -1  45   7    5.95    2.48
  -1 -45   7    0.27    1.37
   1 -45  -7    1.58    2.10
  -1  45   6   46.50    3.06
  -1 -45   6   40.58    3.54
  -1 -45   6   49.59    2.26
   1 -45  -6    1.39    2.17
  -1 -45   6    0.08    1.35
  -1  45   5   58.81    3.21
   1 -45  -5    1.89    2.18
  -1 -45   5    0.34    1.49
  -1 -45   5   47.82    3.57
  -1 -45   5   57.83    2.33
  -1 -45   4   19.69    1.86
  -1  45   4   17.15    2.68
   1 -45  -4    0.81    2.02
  -1 -45   4    0.34    1.48
  -1 -45   3   16.31    3.13
   1 -45  -3    0.35    2.09
  -1 -45   2   -1.58    1.75
   1 -45  -2   -0.10    2.17
  -1 -45   1   29.94    3.24
  -1 -45   1    0.17    2.08
  -1 -45   0   -1.46    2.27
   1 -45   0   -0.48    2.11
   1 -45   1   -0.11    1.93
  -1 -45  -1   19.44    2.83
  -1 -45  -2   71.62    3.49
  -1 -45  -2   50.52    3.28
  -1 -45  -3   55.45    3.35
  -1 -45  -4  106.03    3.70
   1 -45   4  122.57    2.71
  -1 -45  -5   28.30    2.83
   1 -45   5   32.29    1.84
   1 -45   6  171.26    3.11
   1 -45   6  170.56    3.29
  -1 -45  -7   64.89    2.93
   1 -45   7   -0.16    1.45
   1 -45   7   -2.39    1.71
   1  45   7   42.58    2.86
   1 -45   7   53.72    2.07
   1 -45   7   52.33    2.11
   1  45   8   60.94   11.89
   1  45   8   57.85    3.18
  -1 -45  -8   53.29    3.03
   1 -45   8   65.29    2.37
   1 -45   8   65.98    2.34
   1  45   9   40.67    2.81
   1 -45   9   50.10    2.11
   1 -45   9   46.37    2.01
   1  45   9   48.67    6.76
   1  45  10   20.81    2.37
   1 -45  10   23.87    1.77
   1 -45  10   25.76    1.95
   1 -45  11    7.96    2.59
   1 -45  11    6.37    1.68
   1  45  12    0.22    2.01
   1  45  12    0.42    1.92
   1 -45  12    2.87    2.04
   1 -45  13    6.50    2.39
   1 -47 -13    0.59    1.06
   1 -47 -12   -0.80    1.35
   1 -47 -11   -0.69    1.56
  -1  47  11   19.03    2.35
  -1  47  10   11.07    2.29
   1 -47 -10    0.41    1.67
  -1 -47  10    7.85    4.22
  -1  47   9   30.70    2.71
  -1 -47   9   32.05    3.26
  -1  47   8    6.55    2.34
  -1 -47   8   10.24    2.26
   1 -47  -7    0.73    1.87
  -1 -47   7    1.07    1.62
  -1  47   7   22.42    2.59
  -1 -47   7   29.20    2.05
  -1  47   6    1.76    2.24
  -1 -47   6    6.23    1.67
   1 -47  -6    0.13    1.92
  -1 -47   6    0.41    1.25
  -1 -47   5   15.59    1.74
  -1  47   5   11.78    2.43
  -1 -47   4   15.32    1.70
  -1 -47   4    0.30    1.36
   1 -47  -4   -0.55    2.00
  -1 -47   4   11.73    2.86
  -1  47   4    9.77    2.38
  -1 -47   3   25.53    1.80
  -1  47   3   21.98    2.57
  -1 -47   3    0.02    1.43
   1 -47  -3    1.02    2.08
  -1 -47   2   28.14    3.03
   1 -47  -2    0.31    2.05
  -1 -47   1   32.80    3.08
  -1 -47   1   -1.42    1.72
   1 -47  -1   -0.84    2.03
   1 -47  -1   29.38    1.78
  -1 -47   0   51.54    3.23
  -1 -47   0    0.29    1.97
   1 -47   0    0.32    1.88
   1 -47   0   51.99    2.06
   1 -47   1   -0.96    1.54
  -1 -47  -1    2.47    2.06
   1 -47   2   -0.73    1.43
   1 -47   3   77.48    2.14
  -1 -47  -3   41.07    3.02
   1 -47   4   40.90    1.82
  -1 -47  -4   35.29    2.74
   1 -47   5  144.27    2.63
   1 -47   5    0.10    1.11
   1 -47   6   28.58    1.76
   1 -47   6   28.83    1.68
   1  47   7   95.04    3.70
   1 -47   7  118.25    3.20
   1 -47   7  112.67    3.13
   1  47   7  101.54   13.64
   1  47   8   24.69    2.30
   1 -47   8   38.22    1.84
   1 -47   8   34.79    1.72
   1  47   8   38.02    7.97
   1 -47   9   44.71    1.99
   1  47   9   52.70    4.68
   1 -47  10    7.35    1.94
   1 -47  10    7.57    1.44
   1 -47  11    1.36    2.91
   1  47  11   -0.09    1.92
   1 -47  11    1.57    1.70
   1 -47  12    8.79    2.04
   1 -49 -12    0.21    1.01
   1 -49 -11    0.22    1.18
  -1  49  11    1.61    1.61
   1 -49 -10    0.03    1.41
  -1  49  10   21.37    2.26
  -1 -49   9    4.56    3.53
  -1  49   9    8.35    2.06
   1 -49  -9    1.11    1.53
  -1  49   8   24.25    2.39
  -1 -49   8   23.58    2.72
  -1 -49   7    9.05    1.96
  -1  49   7    7.37    2.19
  -1 -49   6    9.17    1.65
  -1  49   6    5.29    2.21
  -1 -49   6   -0.98    1.34
   1 -49  -6   -0.67    1.78
  -1 -49   5   -0.45    1.16
   1 -49  -5    0.05    1.85
  -1 -49   5    9.98    1.56
  -1  49   5    7.99    2.18
  -1 -49   4   23.58    1.69
  -1  49   4   18.52    2.38
  -1 -49   3   -0.44    1.24
   1 -49  -3    1.20    1.94
   1 -49  -3   18.01    1.51
  -1  49   3   21.86    2.35
  -1 -49   3   21.49    1.63
  -1 -49   2   38.68    1.77
  -1  49   2   34.99    2.51
  -1 -49   2   -1.39    1.45
   1 -49  -2    0.48    1.90
   1 -49  -2   32.04    1.68
  -1  49   1   33.35    2.45
   1 -49  -1   25.96    1.67
  -1 -49   0   -0.91    1.59
   1 -49   0   -0.98    1.60
   1 -49   1   -0.02    1.39
  -1 -49  -1    1.91    1.69
   1 -49   2    0.95    1.17
  -1 -49  -2    2.57    1.81
   1 -49   3   -0.29    1.05
  -1 -49  -3    9.72    1.99
  -1 -49  -5   24.22    2.17
   1 -49   5   30.30    1.63
  -1 -49  -6  125.32    3.90
   1 -49   6  115.81    3.11
   1  49   7   16.37    8.59
   1 -49   7   16.61    1.44
   1  49   8   22.60    5.47
   1 -49   8   84.01    2.43
   1 -49   9    3.13    1.58
   1 -49   9    5.49    1.34
   1 -49  10    3.40    2.25
   1  49  10    0.13    1.75
   1 -49  10    2.17    1.38
   1 -49  11    9.97    1.75
   1 -51  -9    0.65    1.30
  -1  51   9   20.40    1.97
  -1  51   8    5.74    1.90
   1 -51  -8    0.93    1.47
  -1  51   7   11.35    2.06
   1 -51  -7    9.75    1.03
  -1  51   6    2.98    1.94
   1 -51  -6    2.43    0.98
  -1  51   5    1.97    1.89
  -1 -51   5   -0.22    1.13
   1 -51  -5    0.04    1.65
   1 -51  -5    3.14    1.07
  -1  51   4   12.25    2.03
  -1 -51   4   -0.12    1.04
   1 -51  -4   -0.20    1.71
   1 -51  -4    8.22    1.18
  -1  51   3   32.23    2.36
   1 -51  -3   28.88    1.56
  -1  51   2   21.55    2.06
  -1 -51   2   -0.17    1.13
   1 -51  -2   -0.63    1.57
   1 -51  -2   17.86    1.40
  -1  51   1   42.55    2.28
  -1 -51   1   -1.90    1.28
   1 -51  -1    0.98    1.35
   1 -51  -1   37.58    1.63
  -1  51   0   23.56    1.97
  -1 -51   0   -1.10    1.23
   1 -51   0    0.29    1.21
   1 -51   0   21.31    1.48
  -1  51  -1   48.09    2.16
   1 -51   1   44.24    1.77
  -1  51  -2   23.09    1.75
   1 -51   2   -0.19    1.02
   1 -51   2   26.35    1.55
  -1 -51  -2    0.02    1.32
  -1 -51  -3   10.23    1.55
   1 -51   4   -0.05    0.91
  -1 -51  -4    6.16    1.52
  -1 -51  -5   31.33    2.11
   1 -51   5   97.35    2.27
   1 -51   6   19.33    1.37
   1  51   6    6.03    8.40
   1 -51   7   89.46    2.37
   1  51   7   20.09    5.26
   1  51   8    0.61    2.55
   1 -51   8    2.32    1.27
   1 -51   9   12.92    1.87
   1 -51   9   14.14    1.32
   1 -53  -8    1.41    1.15
  -1  53   7    2.53    1.51
  -1  53   6   13.87    1.76
   1 -53  -6   10.42    0.90
  -1  53   5    6.07    1.65
   1 -53  -5    4.71    0.91
  -1  53   4    3.85    1.68
  -1 -53   4    0.31    1.00
   1 -53  -4    0.28    1.33
   1 -53  -4    5.93    0.99
  -1 -53   3   -0.04    0.93
   1 -53  -3    0.64    1.25
   1 -53  -3    9.51    1.11
  -1  53   3   11.15    1.71
  -1 -53   2   -0.09    0.94
   1 -53  -2   32.02    1.36
   1 -53  -2   -0.18    1.11
  -1  53   2   31.78    1.88
   1 -53  -1   14.86    1.23
  -1  53   1   16.84    1.64
  -1 -53   0   -0.22    1.00
   1 -53   0   -1.57    0.96
   1 -53   0   34.83    1.44
  -1  53   0   35.18    1.72
   1 -53   1   -0.41    0.85
  -1 -53  -1    0.65    1.03
  -1 -53  -2    0.93    1.01
   1 -53   2   51.80    1.64
   1 -53   3   -0.15    0.78
   1 -53   3    5.11    1.22
   1 -53   4   53.82    1.79
   1 -53   5   17.35    1.20
   1  53   6    8.94    4.27
   1 -53   6   62.27    1.81
   1  53   7   -0.13    2.07
   1 -53   7    1.50    1.09
   1 -55  -6    0.69    0.74
   1 -55  -5    0.40    0.78
   1 -55  -4   -0.29    0.82
   1 -55  -3    8.16    0.86
  -1 -55   2    0.11    0.76
   1 -55  -2   -0.14    0.80
  -1 -55   1    0.14    0.76
   1 -55  -1    0.61    0.75
  -1 -55   0   -0.51    0.70
   1 -55   0    0.27    0.69
   1 -55   1   36.70    1.27
   1 -55   1   41.42    1.30
   1 -55   2   -0.63    0.68
   1 -55   2    8.36    0.94
   1 -55   3   44.39    1.46
   1 -55   4    9.32    0.92
   1 -55   5   20.60    1.05
  -2   0  21   -0.70    1.19
  -2   0  20    1.88    1.54
  -2   0  20    2.51    1.56
  -2   0  20    4.40    1.57
  -2   0  19    0.31    1.74
  -2   0  19   -2.21    1.81
  -2   0  19    0.78    1.79
  -2   0  18    9.43    2.21
  -2   0  18   10.25    2.11
  -2   0  18   11.91    2.27
  -2   0  17   -3.07    2.32
  -2   0  17   -1.42    2.15
  -2   0  16    7.22    2.45
  -2   0  16    6.21    1.92
  -2   0  16    7.13    2.42
  -2   0  15   -0.69    1.85
  -2   0  15    2.08    2.20
  -2   0  15    2.23    3.07
  -2   0  14   10.30    2.40
  -2   0  14   10.31    3.09
  -2   0  13    0.58    2.15
  -2   0  13    1.26    3.12
  -2   0  13   -3.75    6.75
  -2   0  13   -1.70    2.91
  -2   0  13    0.02    2.05
  -2   0  12    9.40    7.38
  -2   0  12    8.27    2.85
  -2   0  12    8.68    2.15
  -2   0  12    5.22    5.23
  -2   0  12    7.77    3.32
  -2   0  12    8.41    4.33
  -2   0  12   10.01    3.01
  -2   0  12    9.11    2.15
  -2   0  11    0.14    1.85
  -2   0  11   -1.92    2.76
  -2   0  11   -2.36    6.41
  -2   0  11    0.47    4.03
  -2   0  11   -0.49    1.96
  -2   0  11    8.26    5.07
  -2   0  11   -0.76    2.62
  -2   0  10   27.68    6.64
  -2   0  10   30.03    2.96
  -2   0  10   25.88    4.54
  -2   0  10   27.20    5.40
  -2   0  10   35.76    2.24
  -2   0   9    4.30    4.62
  -2   0   9    4.87    5.80
  -2   0   8   76.82    5.81
   2   0  -7   -1.36    3.64
  -2   0   7   11.50    4.17
  -2   0   6  617.16   15.21
   2   0  -6  587.96   13.62
  -2   0   5    0.69    1.46
   2   0  -5   -0.20    3.28
  -2   0   5    1.54    4.80
   2   0  -4  449.95   10.16
  -2   0   4  474.15   11.20
  -2   0   3    0.34    1.32
  -2   0   3    0.54    3.97
   2   0  -3    0.47    3.00
   2   0  -2  239.31    6.25
  -2   0   2  192.33    4.72
   2   0  -1    0.97    2.79
  -2   0   1    4.97    3.93
   2   0   0 1017.34   20.42
  -2   0   0 1042.48   21.83
   2   0   1    3.00    2.85
  -2   0  -1    1.90    3.31
   2   0   2   57.45    3.48
  -2   0  -2   42.37    3.93
   2   0   3    1.07    2.95
  -2   0  -3    0.12    3.19
   2   0   4  168.21    5.64
  -2   0  -4  183.15    6.33
   2   0   5    1.26    3.18
  -2   0  -5    1.48    3.33
   2   0   6  289.77    8.19
  -2   0  -6  303.02    8.90
  -2   0  -7   -0.51    3.29
   2   0   7   -0.44    2.63
   2   0   8  727.97   16.08
   2   0   8  674.22   16.26
   2   0   9    0.48    2.85
   2   0   9    1.43    3.07
  -2   0  -9    0.79    3.54
   2   0   9   -1.02    2.53
   2   0   9    0.54    1.55
  -2   0 -10  906.79   20.00
   2   0  10  908.18   18.27
  -2   0 -10  800.27   16.58
   2   0  10  807.94   18.87
   2   0  10  790.09   15.87
   2   0  10  854.80   17.38
  -2   0 -11    5.27    4.10
   2   0  11    2.20    2.65
   2   0  11   -0.92    3.41
  -2   0 -11   -0.05    1.98
   2   0  11    0.10    1.67
   2   0  11   -1.12    3.04
   2   0  12  349.85    6.10
   2   0  12  361.31    8.40
   2   0  13    3.59    3.07
  -2   0 -13    3.53    4.54
   2   0  13    0.61    1.71
   2   0  13    0.08    3.14
   2   0  14  232.33    5.52
   2   0  14  232.91    7.63
   2   0  15   -0.03    1.74
   2   0  15    0.06    2.83
   2   0  15    1.19    3.26
  -2   0 -15    6.84    4.45
   2   0  16   37.31    4.11
   2   0  17   -1.26    3.04
   2   0  18   18.67    3.13
   2   0  19   -0.30    2.48
   2   0  20    6.26    1.21
   2   0  20    3.79    2.13
   2   0  21    0.18    0.89
  -2   0 -21    0.97    1.03
  -2  -2  21   -0.39    1.14
  -2   2  21    0.89    1.15
  -2  -2  20   -0.03    1.46
  -2   2  20    0.32    1.42
  -2   2  20   -0.53    1.45
  -2  -2  20   -0.03    1.58
  -2  -2  20    1.19    1.43
  -2  -2  19    5.88    1.94
  -2   2  19    7.41    1.91
  -2   2  19    3.76    1.73
  -2  -2  19    5.13    1.88
  -2   2  19    5.84    1.96
  -2  -2  18    0.86    2.00
  -2   2  18    1.34    2.05
  -2   2  18    0.79    2.04
  -2   2  18   -2.43    1.95
  -2  -2  18    0.49    2.01
  -2  -2  18   -0.02    1.98
  -2   2  17   10.93    2.47
  -2  -2  17   10.56    2.39
  -2  -2  17   12.79    2.46
  -2   2  17   14.55    2.57
  -2   2  16    2.55    1.86
  -2  -2  16    0.87    1.78
  -2   2  16    0.83    2.21
  -2  -2  16   -1.60    2.28
  -2   2  15    5.55    3.15
  -2  -2  15   10.43    2.50
  -2  -2  15    7.39    2.03
  -2   2  15    4.97    2.03
  -2   2  15    6.25    2.36
  -2  -2  15    9.17    2.37
  -2   2  14    0.68    3.28
  -2  -2  14    2.21    2.14
  -2   2  14   -0.03    2.15
  -2  -2  14   -0.69    1.95
  -2   2  14    1.39    3.03
  -2   2  13   14.42    7.14
  -2   2  13   12.27    3.01
  -2   2  13    7.22    5.75
  -2   2  13   14.01    2.32
  -2  -2  13    9.59    3.39
  -2   2  13    5.63    4.27
  -2   2  13   11.16    3.32
  -2  -2  13    7.83    3.15
  -2  -2  13   10.42    2.33
  -2   2  13   11.55    2.31
  -2   2  12    8.50    7.24
  -2   2  12    1.86    2.77
  -2   2  12    1.57    2.07
  -2   2  12    1.19    5.57
  -2  -2  12    2.21    4.66
  -2  -2  12    2.97    3.29
  -2   2  12    2.06    3.03
  -2   2  12   -0.75    4.07
  -2  -2  12    2.21    4.12
  -2  -2  12    3.73    2.92
  -2   2  12    3.26    3.05
  -2  -2  12    2.34    1.92
  -2   2  12    0.42    1.92
  -2  -2  11   10.86    1.94
  -2   2  11    9.83    1.94
  -2   2  11    9.23    2.06
  -2   2  11    9.19    5.50
  -2  -2  11   13.53    4.89
  -2   2  11    3.07    4.11
  -2  -2  11    5.84    4.31
  -2   2  11    8.17    2.90
  -2  -2  11    6.64    2.77
  -2   2  11    8.88    6.71
  -2   2  11    9.25    2.71
  -2   2  10    7.44    6.26
  -2  -2  10    6.08    4.02
  -2   2  10    2.97    3.98
  -2  -2  10    6.01    2.57
  -2   2  10    5.43    1.92
  -2   2  10    0.52    4.88
  -2  -2  10    2.60    4.44
  -2  -2  10    2.49    1.70
  -2   2   9   60.25    6.90
  -2   2   9   47.55    5.93
  -2   2   9   62.51    5.24
  -2  -2   9   60.54    5.25
  -2  -2   9   46.88    5.37
  -2  -2   8   19.31    4.51
  -2   2   8   31.02    4.92
  -2   2   7  249.21    8.70
  -2  -2   7  230.00    7.94
   2   2  -7  249.70    7.69
   2   2  -6   94.01    4.91
  -2  -2   6   65.62    3.16
  -2  -2   6   78.54    4.83
  -2   2   6  103.81    5.49
  -2   2   6  107.72    6.79
  -2   2   5  457.17   11.28
   2   2  -5  426.45    9.88
  -2   2   4   89.34    5.55
   2   2  -4   81.46    4.37
  -2  -2   4   69.55    2.78
  -2   2   4   63.50    2.17
  -2   2   3  377.78    9.15
   2   2  -3  366.49    8.49
  -2   2   3  302.18    6.52
  -2  -2   3  327.54    7.12
   2   2  -2  159.13    4.97
  -2   2   2  121.62    3.20
  -2  -2   2  125.56    3.65
  -2   2   2  165.94    5.63
   2   2  -1  576.05   12.18
  -2   2   1  529.23   13.46
   2   2   0   80.66    3.86
  -2   2   0   76.15    4.95
   2   2   1  343.61    8.22
  -2   2  -1  328.61    9.00
   2   2   2   28.39    3.14
  -2   2  -2   28.96    3.65
   2   2   3   25.32    3.26
  -2   2  -3   31.44    3.67
   2   2   4  162.59    5.51
  -2   2  -4  179.42    6.20
   2   2   5   57.81    4.00
  -2   2  -5   71.62    4.58
   2   2   6   46.61    3.94
  -2   2  -6   45.57    4.22
   2   2   7  359.60    9.92
  -2   2  -7  419.72   10.84
   2   2   8   12.00    2.96
   2   2   8    9.74    3.12
   2  -2   8   11.96    3.18
  -2   2  -8   15.97    3.80
   2   2   9  906.40   18.94
   2  -2   9  944.53   19.11
   2   2   9  839.57   19.59
   2   2   9  943.05   18.32
   2  -2   9  876.76   18.21
   2   2   9  847.21   16.89
  -2   2  -9  928.19   20.54
  -2  -2 -10   17.98    2.32
  -2   2 -10   15.98    2.21
   2   2  10   18.06    2.94
   2  -2  10   18.09    2.92
   2   2  10   21.63    3.37
   2  -2  10   17.53    3.60
   2   2  10   20.92    3.43
   2   2  10   18.80    1.84
  -2   2 -10   25.10    4.28
  -2   2 -11  506.74   10.22
   2   2  11  542.61   11.49
   2  -2  11  547.66   11.59
   2  -2  11  476.39   12.43
   2   2  11  584.86   12.80
   2   2  11  511.84   12.97
   2   2  11  525.14    9.68
  -2   2 -11  597.41   14.42
   2   2  12   22.39    2.02
  -2   2 -12   30.60    4.86
   2  -2  12   18.69    3.31
   2   2  12   20.51    3.38
   2   2  12   14.69    3.41
   2  -2  12   20.90    3.54
   2   2  12   21.92    3.83
   2   2  13  286.09    8.58
   2  -2  13  284.64    8.47
  -2   2 -13  324.92   11.11
   2  -2  13  249.10    8.98
   2   2  13  247.60    8.88
   2   2  13  297.59    6.50
  -2   2 -14    8.45    4.70
   2   2  14    8.48    1.88
   2  -2  14    9.65    3.10
   2   2  14    5.58    3.04
   2   2  14    7.82    3.29
   2  -2  14    8.54    3.46
  -2   2 -15  154.01    8.20
   2   2  15  132.71    6.08
   2  -2  15  143.98    6.07
   2  -2  15  111.93    6.06
   2   2  15  107.62    5.84
   2   2  15  155.65    4.08
   2  -2  16    1.97    3.21
   2   2  16    5.25    3.37
   2  -2  17   10.37    3.27
   2   2  17   12.67    3.35
   2   2  18    4.82    2.85
   2  -2  18    0.40    2.77
   2   2  19   -0.36    2.49
   2  -2  19    0.41    2.44
   2   2  20    5.15    1.20
   2   2  20    5.20    2.11
   2  -2  20    1.42    1.99
   2   2  21    2.68    0.90
  -2   2 -21    2.98    1.04
  -2  -4  21    0.22    1.09
  -2   4  21    0.07    1.10
  -2   4  21    0.43    1.10
  -2  -4  21    0.80    1.66
  -2  -4  20    0.77    1.50
  -2   4  20    1.08    1.48
  -2  -4  20    1.09    1.40
  -2   4  20    2.08    1.52
  -2  -4  20    2.72    1.61
  -2  -4  19    1.24    1.76
  -2   4  19   -0.96    1.83
  -2   4  19    0.43    1.86
  -2  -4  19    0.06    1.68
  -2   4  19    0.06    1.61
  -2  -4  18    7.30    2.15
  -2   4  18    6.62    2.19
  -2  -4  18    7.06    2.11
  -2  -4  18    4.45    2.17
  -2   4  18    0.13    1.89
  -2   4  17    0.80    2.16
  -2  -4  17    1.50    2.13
  -2   4  17   -0.14    2.02
  -2  -4  17    0.04    2.17
  -2   4  16    9.60    2.42
  -2  -4  16   11.53    2.49
  -2  -4  16    7.87    2.01
  -2   4  16   10.53    2.07
  -2  -4  16    7.96    2.46
  -2  -4  15    0.07    1.95
  -2   4  15    3.50    3.06
  -2  -4  15   -0.40    2.29
  -2   4  15    1.61    2.21
  -2  -4  15    0.78    2.14
  -2  -4  14    8.02    2.15
  -2   4  14   11.73    2.41
  -2  -4  14    9.85    2.43
  -2   4  14   12.02    3.60
  -2  -4  14   11.54    3.11
  -2   4  14    9.31    3.10
  -2   4  13    3.61    4.18
  -2   4  13    2.51    2.91
  -2  -4  13    2.99    2.90
  -2  -4  13   -2.93    6.92
  -2   4  13    6.35    7.05
  -2  -4  13    1.31    1.98
  -2   4  13   -0.78    3.26
  -2  -4  13    0.83    2.16
  -2   4  13    0.81    2.05
  -2  -4  13    5.98    3.36
  -2   4  13    4.62    5.99
  -2  -4  12    5.14    3.53
  -2  -4  12    9.06    2.15
  -2   4  12    7.48    2.04
  -2   4  12    9.63    2.18
  -2  -4  12   10.39    2.15
  -2   4  12    8.57    5.87
  -2   4  12    6.48    2.85
  -2  -4  12    6.50    2.83
  -2  -4  12    8.17    2.90
  -2   4  12   11.76    3.15
  -2   4  12    5.47    4.13
  -2   4  12   12.48    7.46
  -2  -4  12    2.82    7.23
  -2  -4  11    5.51    1.96
  -2   4  11    7.49    1.91
  -2   4  11    8.83    2.08
  -2  -4  11    8.10    2.03
  -2   4  11   13.47    5.75
  -2  -4  11    6.56    4.34
  -2  -4  11    7.60    2.21
  -2   4  11    2.89    2.94
  -2  -4  11    3.81    2.67
  -2   4  11    4.82    6.76
  -2  -4  11   10.08    6.78
  -2   4  11    5.53    3.99
  -2  -4  11    2.98    4.34
  -2  -4  11    8.75    2.67
  -2   4  11    6.68    2.70
  -2   4  10   18.05    5.42
  -2  -4  10   15.68    4.41
  -2   4  10   17.58    2.05
  -2  -4  10   18.39    2.08
  -2   4  10   19.91    6.46
  -2  -4  10   21.35    6.62
  -2   4  10   15.77    2.92
  -2  -4  10    9.23    8.50
  -2  -4  10   15.94    4.42
  -2  -4  10   15.10    2.00
  -2  -4  10   15.56    2.66
  -2  -4   9    0.57    4.06
  -2   4   9   -1.54    3.96
  -2   4   9    3.84    5.88
  -2  -4   9    4.51    5.91
  -2   4   9   10.11    5.16
  -2  -4   9    4.01    3.84
  -2   4   8  245.35    9.58
  -2  -4   8  229.55    8.60
  -2   4   7  123.10    6.59
  -2  -4   7  103.96    5.64
   2   4  -7  110.80    5.44
   2  -4  -7  120.21    5.62
  -2  -4   6  133.96    7.06
  -2   4   6  127.19    7.03
  -2  -4   6  125.22    5.28
  -2   4   6  132.93    6.15
   2  -4  -6  108.36    5.23
   2   4  -6  119.15    5.29
  -2   4   5    6.49    4.90
  -2  -4   5    5.57    4.88
  -2  -4   5    3.33    1.79
   2  -4  -5    5.80    3.28
   2   4  -5    4.42    3.33
  -2   4   4  468.39   11.59
  -2  -4   4  485.43   11.62
  -2  -4   4  407.16    9.39
   2  -4  -4  430.42   10.60
   2   4  -4  446.50   10.63
  -2   4   3   66.36    4.74
  -2  -4   3   73.74    4.83
  -2  -4   3   57.26    2.67
   2  -4  -3   71.29    3.98
   2   4  -3   67.93    3.93
   2  -4  -2  497.68    9.87
   2   4  -2  509.31    9.91
  -2   4   2  490.08   10.35
  -2  -4   2  480.28   10.29
   2  -4  -1   44.19    3.38
   2   4  -1   45.13    3.35
  -2   4   1   36.72    4.41
   2  -4   0  171.00    5.26
   2   4   0  166.04    5.25
  -2   4   0  155.86    6.36
   2  -4   1  110.99    4.35
   2   4   1  110.17    4.36
  -2   4  -1  108.68    5.00
   2   4   2  149.85    4.98
  -2   4  -2  151.99    5.66
   2   4   3  110.63    4.50
  -2   4  -3  111.35    5.11
   2   4   4   56.55    3.82
  -2   4  -4   67.25    4.35
   2   4   5   44.00    3.79
  -2   4  -5   50.60    4.23
  -2   4  -6  114.56    5.58
   2  -4   7  150.40    5.76
   2   4   7  150.92    5.77
  -2   4  -8  778.91   17.23
  -2  -4  -8  768.25   17.17
   2   4   8  732.31   15.54
   2  -4   8  661.30   16.09
   2   4   8  666.17   16.12
   2   4   9    6.82    1.63
   2  -4   9    5.78    1.61
  -2  -4  -9    3.67    2.08
   2  -4   9    5.50    2.94
   2   4   9    5.33    2.97
  -2  -4  -9    7.11    3.80
  -2   4  -9    9.17    3.75
   2  -4   9    4.78    2.61
   2   4   9    4.96    2.47
   2   4   9    3.43    3.01
   2   4  10  562.71   12.68
  -2   4 -10  567.96   14.30
  -2  -4 -10  564.22   14.28
  -2  -4 -10  513.72   11.22
  -2   4 -10  479.35   10.93
   2  -4  10  497.77   13.21
   2   4  10  506.13   13.30
   2   4  10  541.16   11.97
   2  -4  10  533.36   11.98
   2   4  10  507.41   10.39
   2  -4  10  510.06   10.39
   2  -4  11   18.32    3.31
  -2  -4 -11   14.90    2.31
   2   4  11   18.21    3.55
   2  -4  11   14.82    1.82
   2   4  11   15.45    1.86
   2  -4  11   14.28    3.44
   2   4  11   17.01    3.49
  -2  -4 -11   13.27    4.36
  -2   4 -11   17.28    4.33
   2  -4  11   13.99    3.20
   2   4  11   14.05    3.11
   2   4  12  402.17    9.50
   2  -4  12  410.26    9.56
   2  -4  12  376.75   10.44
   2   4  12  343.21   10.02
   2   4  12  467.64   10.61
  -2   4 -12  463.15   12.37
   2   4  12  394.22    7.38
   2  -4  12  400.35    7.38
   2  -4  13   48.27    2.34
   2   4  13   46.04    2.33
   2   4  13   37.02    2.17
  -2  -4 -13    0.26    2.61
   2  -4  13   38.14    4.05
   2   4  13   37.26    3.92
  -2   4 -13   53.60    5.56
  -2  -4 -13   12.93    5.56
   2   4  13   41.92    3.86
   2  -4  13   45.27    4.12
   2   4  14  174.02    4.34
   2   4  14  133.46    4.16
   2   4  14  170.70    6.48
   2  -4  14  166.79    6.48
   2  -4  14  138.29    6.63
   2   4  14  133.39    6.26
  -2   4 -14  185.23    8.74
  -2  -4 -14  182.49    8.60
  -2  -4 -15   11.92    4.73
  -2   4 -15    8.22    4.64
   2  -4  15    4.71    3.27
   2   4  15    7.55    3.48
   2  -4  15    6.67    3.05
   2   4  15    8.57    2.93
   2   4  15    5.85    1.51
   2   4  15    7.37    1.85
   2   4  16   29.74    3.81
   2  -4  16   28.16    3.78
   2   4  17    6.35    3.24
   2  -4  17    6.55    3.14
   2   4  18    2.18    2.85
   2  -4  18   -0.19    2.81
   2   4  19    6.66    2.63
   2  -4  19    6.32    2.51
   2  -4  20    2.59    2.02
   2  -4  20    4.45    1.17
   2   4  20    5.14    1.17
  -2  -4 -21    1.95    0.99
  -2   4 -21    1.38    1.02
   2   4  21    0.77    0.88
   2  -4  21    0.07    0.87
  -2  -6  21    1.31    1.19
  -2   6  21    1.49    1.08
  -2   6  21    0.13    1.11
  -2  -6  21    2.16    1.69
  -2  -6  20    1.73    1.42
  -2   6  20    0.74    1.40
  -2  -6  20   -0.53    1.64
  -2  -6  20    0.15    1.32
  -2   6  20    0.12    1.46
  -2  -6  19    0.09    1.75
  -2   6  19    0.77    1.77
  -2   6  19    1.92    1.88
  -2  -6  19    3.04    1.63
  -2  -6  18    1.95    1.91
  -2   6  18    0.47    1.94
  -2  -6  18   -0.93    1.86
  -2  -6  18    1.32    2.11
  -2   6  18   -1.40    2.16
  -2   6  17    9.97    2.40
  -2  -6  17    6.81    2.28
  -2   6  17   10.61    2.50
  -2   6  17    0.75    2.02
  -2  -6  17   11.40    2.41
  -2  -6  17    8.74    2.28
  -2  -6  17    7.05    2.69
  -2  -6  16    1.39    2.21
  -2  -6  16    5.06    1.82
  -2   6  16    2.66    1.85
  -2   6  16    2.95    2.22
  -2  -6  16   -0.08    2.18
   2  -6 -15    9.98    4.45
  -2  -6  15    8.91    2.10
  -2   6  15    9.54    2.40
  -2  -6  15   12.30    2.47
  -2  -6  15   11.89    2.51
  -2   6  15   12.70    3.20
  -2  -6  15   10.06    3.11
  -2   6  14    1.66    2.13
  -2  -6  14    3.04    2.23
  -2   6  14    3.31    3.09
  -2  -6  14    5.26    3.05
  -2  -6  14    0.54    2.37
  -2  -6  14    2.86    2.00
  -2   6  14   -0.27    3.54
  -2  -6  14    1.97    3.54
  -2  -6  14    0.76   17.71
  -2  -6  13    5.08    2.95
  -2   6  13    7.52    2.99
  -2  -6  13    4.36    3.62
  -2   6  13    5.09    6.09
  -2  -6  13    3.65    2.06
  -2   6  13    4.41    2.14
  -2  -6  13    5.68    2.23
  -2   6  13    9.54    3.42
  -2  -6  13   -2.39   16.75
  -2   6  13   -1.15    4.18
  -2   6  12    2.88    3.98
  -2  -6  12   -8.34    9.10
  -2   6  12    4.39    2.05
  -2  -6  12    3.53    2.12
  -2  -6  12    9.17    2.84
  -2   6  12    9.37    2.89
  -2  -6  12    2.35    3.58
  -2   6  12    4.31    7.13
  -2  -6  12   11.96    7.05
  -2   6  12    4.95    3.20
  -2  -6  12    5.04    1.99
  -2   6  12    9.07    6.08
  -2  -6  11    7.74    2.12
  -2   6  11    7.30    1.96
  -2  -6  11    9.88    2.68
  -2   6  11   10.36    3.11
  -2  -6  11    7.87    2.26
  -2  -6  11   11.76    2.76
  -2   6  11   11.71    2.77
  -2   6  11    8.18    5.88
  -2  -6  11    6.47    3.67
  -2   6  11    8.02    3.99
  -2  -6  11    5.89    4.35
  -2   6  11   13.97    7.03
  -2  -6  11   14.55    6.92
  -2  -6  10   26.82    4.94
  -2   6  10   24.57    4.49
  -2   6  10   32.32    6.02
  -2  -6  10   21.12    4.25
  -2  -6  10   22.86    2.29
  -2   6  10   38.58    7.02
  -2  -6  10   25.42    6.72
  -2   6  10   34.11    3.23
  -2   6  10   26.64    2.85
  -2  -6  10   25.22    2.79
  -2  -6  10   24.48   10.96
  -2   6   9   76.22    3.71
  -2  -6   9   81.96    7.65
  -2   6   9   75.67    7.59
  -2   6   9   98.88    5.93
  -2  -6   9   72.13    6.09
  -2   6   9   68.87    7.11
  -2  -6   9   56.21    5.06
  -2  -6   9   60.81    3.81
   2  -6  -8   68.77    4.79
  -2   6   8   76.66    6.38
  -2  -6   8   64.70    4.89
   2  -6  -7  222.45    7.35
   2   6  -7  230.65    7.38
  -2  -6   7  236.85    7.40
   2   6  -6   68.84    4.46
   2  -6  -6   78.65    4.62
  -2   6   6   92.27    5.66
  -2  -6   6   73.83    4.30
  -2   6   6   94.38    6.44
  -2  -6   6   78.40    6.27
  -2  -6   6   55.66    3.13
   2  -6  -5  156.01    5.94
   2   6  -5  168.59    5.99
  -2  -6   5  180.40    7.50
  -2   6   5  176.81    7.47
  -2  -6   5  148.95    4.84
   2  -6  -4   75.42    4.30
   2   6  -4   73.18    4.25
  -2   6   4   80.05    5.53
  -2  -6   4   76.44    5.53
  -2  -6   4   60.47    3.02
   2  -6  -3  522.56   11.64
   2   6  -3  529.89   11.66
  -2   6   3  520.88   12.28
  -2  -6   3  524.36   12.26
   2  -6  -2   17.96    2.98
   2   6  -2   23.96    3.09
  -2  -6   2   25.26    2.18
  -2  -6   2   25.84    3.90
  -2   6   2   18.85    3.84
  -2  -6   1  338.92    8.62
  -2   6   1  330.69    8.56
   2  -6  -1  406.85    7.18
   2   6  -1  414.50    7.25
   2  -6   0  126.07    4.53
   2   6   0  114.80    4.45
  -2  -6   0  106.75    5.57
  -2   6   0  109.08    5.62
   2   6   1  176.85    5.34
   2  -6   1  179.06    5.36
  -2  -6  -1  151.69    5.96
  -2   6  -1  150.56    6.02
   2   6   2  103.20    4.24
   2  -6   2   99.65    4.20
  -2  -6  -2  100.86    4.82
  -2   6  -2  103.34    4.86
   2  -6   3  378.86    9.10
   2   6   3  363.56    9.03
  -2   6  -3  386.45    9.87
  -2  -6  -3  382.53    9.82
   2  -6   4   29.39    3.39
   2   6   4   29.64    3.39
  -2   6  -4   28.20    3.61
  -2  -6  -4   32.64    3.73
   2   6   5   98.42    4.59
   2  -6   5  101.33    4.62
  -2  -6  -5  108.27    5.19
  -2   6  -5  111.46    5.15
  -2   6  -6   37.07    4.12
  -2  -6  -6   37.36    4.15
  -2   6  -7  466.21   11.50
  -2  -6  -7  447.24   11.31
   2  -6   7  362.88   10.22
   2   6   7  370.17   10.31
  -2   6  -8   21.28    3.91
  -2  -6  -8   19.77    3.93
   2   6   8   19.05    3.05
   2  -6   8   15.90    3.00
   2   6   8   18.99    3.08
   2   6   9  434.72    9.77
   2  -6   9  430.75    9.92
   2  -6   9  398.00   10.93
   2   6   9  396.25   10.98
   2  -6   9  399.69    8.37
   2   6   9  395.53    8.36
  -2  -6  -9  378.99    9.13
  -2   6  -9  453.36   12.05
  -2  -6  -9  443.09   11.91
   2   6   9  448.31   10.45
   2   6  10   17.30    2.74
   2  -6  10   22.36    2.97
   2   6  10   20.18    3.49
   2  -6  10   21.40    3.48
   2  -6  10   17.76    3.29
  -2   6 -10   23.63    4.18
  -2  -6 -10   24.01    4.36
  -2  -6 -10   11.31    2.19
   2  -6  10   20.11    1.54
   2   6  10   18.98    1.82
   2  -6  10   18.45    1.80
   2   6  10   17.01    3.55
  -2   6 -11  403.47   11.59
  -2  -6 -11  387.34   11.50
   2  -6  11  317.42    9.95
  -2  -6 -11  324.44    8.08
   2  -6  11  320.68    7.08
   2   6  11  376.60    9.26
   2  -6  11  369.19    9.28
   2   6  11  386.76    9.91
   2   6  11  345.04    7.39
   2  -6  11  343.45    7.38
   2  -6  11  333.37   10.22
   2   6  11  331.49   10.21
   2   6  12   54.85    2.45
   2  -6  12   51.20    2.41
  -2   6 -12   62.95    5.58
   2   6  12   52.23    3.86
   2  -6  12   50.59    3.89
   2  -6  12   48.82    4.29
   2   6  12   45.74    4.03
  -2  -6 -12   40.91    2.78
   2   6  12   49.18    4.39
   2   6  13  168.95    4.23
   2  -6  13  161.15    4.18
  -2   6 -13  186.57    8.48
   2   6  13  161.96    6.22
   2  -6  13  156.12    6.14
   2  -6  13  137.62    6.51
   2   6  13  133.16    6.23
  -2  -6 -13  137.60    4.67
   2   6  13  177.29    7.06
  -2   6 -14   52.58    5.62
  -2  -6 -14   55.75    5.85
   2  -6  14   33.67    4.05
   2   6  14   40.51    3.91
  -2  -6 -14   33.79    2.65
   2   6  14   38.44    2.24
   2   6  14   49.24    4.26
   2  -6  14   40.64    4.08
   2   6  14   47.94    2.42
   2  -6  14   45.42    2.42
   2   6  15   30.16    3.83
   2  -6  15   29.34    3.83
   2   6  15   28.85    2.03
   2  -6  15   26.57    3.81
  -2   6 -15   31.65    5.22
  -2  -6 -15   28.94    5.41
   2   6  15   35.40    2.24
   2  -6  15   34.17    2.24
   2   6  16   23.30    3.78
   2  -6  16   22.44    3.70
   2  -6  17   13.45    3.19
   2   6  17   13.59    3.34
   2  -6  18    8.44    2.76
   2   6  18    7.48    2.89
   2  -6  19   14.11    1.48
   2   6  19   13.18    1.48
   2  -6  19    7.29    2.49
   2   6  19    8.05    2.67
   2  -6  20    3.30    1.95
   2  -6  20    3.50    1.14
   2   6  20    4.07    1.15
  -2   6 -21    9.41    1.03
  -2  -6 -21    9.83    1.04
   2   6  21    8.39    0.87
   2  -6  21    8.90    0.87
  -2  -8  21   -0.59    1.15
  -2   8  21   -0.75    1.00
  -2   8  21    0.69    1.05
  -2  -8  21   -0.94    1.73
  -2  -8  20    0.52    1.43
  -2   8  20    1.61    1.36
  -2  -8  20    0.44    1.24
  -2  -8  20    0.55    1.67
  -2   8  20    1.35    1.49
  -2  -8  19    0.35    1.65
  -2   8  19    0.83    1.67
  -2   8  19    0.44    1.73
  -2  -8  19   -0.92    1.86
  -2  -8  19   -0.68    1.54
  -2   8  18    3.70    1.98
  -2  -8  18    1.56    1.93
  -2  -8  18    3.05    2.10
  -2  -8  18    1.19    1.81
  -2   8  17    1.18    2.10
  -2  -8  17   -0.89    2.02
  -2  -8  17    4.90    2.82
  -2  -8  17   -2.22    2.57
  -2  -8  17   -2.34    2.32
  -2  -8  17    1.12    2.01
  -2   8  16   13.68    2.49
  -2  -8  16   10.38    2.37
  -2  -8  16   11.68    2.44
  -2  -8  16    9.55    2.86
  -2  -8  16    6.43    2.02
  -2   8  15   10.67    2.36
  -2  -8  15   10.42    2.39
   2  -8 -15    5.46    4.32
   2   8 -15    2.97    4.20
  -2  -8  15    7.35    2.13
  -2  -8  15    8.90    2.44
  -2   8  14    6.55    2.31
  -2  -8  14    9.27    2.34
  -2  -8  14    6.72    2.14
  -2  -8  14    9.87    3.96
  -2   8  14    6.80    3.68
  -2   8  14    4.25    3.08
  -2  -8  14    4.75    3.05
  -2  -8  14    6.27    2.39
  -2  -8  13   11.40   16.01
  -2   8  13    5.35    2.20
  -2  -8  13    4.17    2.22
  -2   8  13   -4.22    6.60
  -2  -8  13    1.68    2.04
  -2   8  13    4.88    3.51
  -2  -8  13    2.13    3.75
  -2  -8  13    8.93    3.00
  -2   8  13   10.06    3.03
  -2   8  12   11.25    4.16
  -2  -8  12   16.77    2.34
  -2  -8  12   15.72    4.04
  -2   8  12   19.62    2.39
  -2  -8  12   17.30    2.36
  -2   8  12   11.81    6.60
  -2   8  12   16.62    3.44
  -2  -8  12   15.41    2.91
  -2   8  12   15.57    2.97
  -2   8  12   11.37    7.47
  -2  -8  12    8.76    7.20
  -2  -8  11   18.69    4.19
  -2  -8  11   18.41    2.34
  -2   8  11   20.07    2.29
  -2  -8  11   29.14   14.64
  -2  -8  11   20.77    3.89
  -2   8  11   25.41    2.95
  -2  -8  11   23.94    2.91
  -2  -8  11    1.82    2.29
  -2  -8  11   15.84    3.71
  -2   8  11   30.21    7.45
  -2  -8  11   21.46    7.27
  -2   8  11   27.64    6.77
  -2   8  10   43.19    2.72
  -2  -8  10   41.60    2.89
  -2   8  10  104.12    6.02
  -2  -8  10   62.26    6.33
  -2   8  10   70.95    7.43
  -2  -8  10   56.93    3.95
  -2   8  10   73.18    3.41
  -2  -8  10   73.86    3.35
  -2  -8  10   69.06   11.33
  -2  -8  10   37.40    3.05
  -2   8  10   76.98    8.02
  -2  -8  10   89.45    8.17
  -2  -8   9   33.49    5.89
  -2   8   9   67.74    3.51
  -2   8   9   59.13    7.09
  -2  -8   9   67.49    7.11
  -2  -8   9   27.76    6.59
  -2   8   9   60.25    6.79
  -2   8   9   50.53    5.00
  -2  -8   9   90.76    6.04
  -2  -8   9   52.58    4.47
  -2  -8   9   55.78    3.77
  -2  -8   8   69.14    6.75
  -2   8   8   68.21    6.75
  -2  -8   8   36.08    3.72
   2  -8  -8   53.87    4.55
   2   8  -8   48.73    4.48
  -2  -8   8   56.50    4.30
  -2   8   8   63.96    6.24
   2  -8  -7   11.81    3.56
   2   8  -7   10.06    3.59
  -2   8   7   20.88    4.86
  -2  -8   7   14.45    3.24
  -2  -8   7    8.52    2.31
  -2   8   7   10.57    5.53
  -2  -8   7    4.71    5.35
  -2  -8   6  326.76    8.57
  -2  -8   6  328.23    8.99
   2  -8  -6  358.04    9.62
   2   8  -6  370.92    9.71
  -2  -8   5   73.72    5.93
  -2   8   5   81.19    6.05
   2   8  -5   66.58    4.33
   2  -8  -5   69.70    4.36
  -2  -8   5   63.67    3.33
  -2   8   4  318.15    9.30
  -2  -8   4  330.31    9.43
   2  -8  -4  306.30    8.22
   2   8  -4  307.20    8.23
  -2   8   3   31.03    4.37
  -2  -8   3   27.91    4.27
  -2  -8   3   29.34    2.52
   2  -8  -3   28.97    3.28
   2   8  -3   31.49    3.36
  -2  -8   2  210.88    5.86
   2   8  -2  233.80    6.51
   2  -8  -2  236.61    6.51
  -2   8   2  230.90    7.01
  -2  -8   2  228.16    6.95
   2   8  -1   43.17    3.43
   2  -8  -1   39.16    3.38
   2   8   0  479.02   10.43
   2  -8   0  471.63   10.40
  -2   8   0  425.44   11.62
  -2  -8   0  433.53   11.60
   2   8   1  228.94    6.32
   2  -8   1  234.28    6.34
  -2   8  -1  235.92    7.44
  -2  -8  -1  223.63    7.35
   2  -8   2  303.86    7.51
   2   8   2  306.44    7.54
  -2   8  -2  288.27    8.27
   2  -8   3  251.15    6.87
   2   8   3  251.92    6.86
  -2  -8  -3  246.02    7.47
  -2   8  -3  266.54    7.68
   2  -8   4  355.73    8.87
   2   8   4  344.89    8.82
  -2   8  -4  375.24    9.67
  -2  -8  -4  360.33    9.56
   2  -8   5   26.95    3.55
   2   8   5   30.01    3.54
  -2   8  -5   29.90    3.84
  -2  -8  -5   28.02    3.81
  -2   8  -6  326.04    9.38
  -2  -8  -6  317.45    9.31
  -2   8  -7   79.86    4.96
  -2  -8  -7   86.68    5.01
   2   8   7   67.24    4.06
   2  -8   7   66.17    3.99
   2   8   8  295.24    7.33
   2   8   8  296.42    8.11
   2  -8   8  266.57    8.28
   2   8   8  264.71    8.34
  -2   8  -8  313.44    9.43
  -2  -8  -8  308.24    9.37
   2  -8   9   28.24    3.47
   2   8   9   25.01    3.44
   2   8   9   25.59    2.77
   2  -8   9   29.38    3.09
  -2  -8  -9   21.51    2.42
  -2   8  -9   31.84    4.24
  -2  -8  -9   32.09    4.30
   2   8   9   28.46    3.54
   2   8   9   25.75    1.84
   2  -8   9   28.62    1.87
   2  -8  10  190.59    4.75
  -2   8 -10  247.87    8.67
  -2  -8 -10  244.68    8.66
   2  -8  10  197.90    7.33
   2   8  10  212.06    7.58
   2   8  10  218.55    6.34
   2  -8  10  221.43    6.66
   2  -8  10  208.75    4.94
   2   8  10  209.77    4.96
   2  -8  10  197.20    7.32
  -2  -8 -10  225.19    5.92
   2   8  10  229.99    7.27
  -2   8 -11   69.15    5.48
  -2  -8 -11   71.03    5.60
   2  -8  11   58.84    2.45
   2   8  11   56.81    2.42
  -2  -8 -11   49.16    2.98
   2   8  11   62.40    3.87
   2  -8  11   61.52    3.87
   2  -8  11   55.01    2.19
   2   8  11   62.25    4.62
   2  -8  11   53.49    2.13
   2  -8  11   55.79    4.37
  -2  -8 -12  176.41    5.43
   2   8  12  167.29    6.79
   2  -8  12  172.77    7.15
   2   8  12  210.62    6.69
   2  -8  12  206.78    6.81
   2  -8  12  180.77    4.43
   2   8  12  228.55    7.65
   2   8  12  200.55    4.76
   2  -8  12  202.29    4.76
  -2   8 -12  229.25    8.93
  -2  -8 -13   62.20    3.27
   2  -8  13   65.63    4.78
   2   8  13   59.14    4.38
   2   8  13   78.14    4.57
   2  -8  13   70.06    4.61
   2  -8  13   67.63    2.41
   2   8  13   82.60    5.35
   2   8  13   78.71    2.83
   2  -8  13   77.07    2.80
  -2   8 -13   83.83    6.34
  -2  -8 -14   41.74    2.90
   2  -8  14   43.45    4.43
   2   8  14   45.71    3.93
   2   8  14   60.07    4.30
   2  -8  14   61.83    4.42
   2  -8  14   53.33    2.10
   2   8  14   66.31    5.10
   2   8  14   62.68    2.63
   2  -8  14   61.86    2.58
  -2   8 -14   60.64    5.93
  -2  -8 -14   60.28    5.98
   2   8  15   18.43    3.66
   2  -8  15   16.92    3.59
   2   8  15   18.86    2.01
   2  -8  15   18.81    1.99
   2   8  15   12.83    1.74
  -2  -8 -15   13.08    2.16
   2  -8  15   12.65    3.46
   2   8  16   27.59    3.77
   2  -8  16   26.65    3.61
   2   8  17   10.93    3.21
   2  -8  17    6.71    2.96
   2   8  18   31.77    3.44
   2  -8  18   32.40    3.26
   2   8  19    3.11    2.50
   2  -8  19    4.75    2.35
   2  -8  19    5.70    1.37
   2   8  19    6.01    1.39
   2  -8  20   17.34    1.22
   2   8  20   15.69    1.23
  -2  10  21    0.45    1.05
  -2 -10  21   -1.60    1.81
  -2 -10  21   -0.01    1.08
  -2  10  21    0.60    0.91
  -2  10  20    0.62    1.43
  -2 -10  20    0.01    1.68
  -2 -10  20    1.32    1.36
  -2  10  20   -0.54    1.35
  -2 -10  19    0.91    1.52
  -2 -10  19    1.39    1.86
  -2 -10  19    1.80    1.64
  -2  10  19    0.53    1.70
  -2  10  18    0.98    2.11
  -2 -10  18    2.14    1.74
  -2  10  18   -1.58    1.91
  -2 -10  18   -1.23    1.89
  -2 -10  17    3.23    2.86
  -2  10  17    3.70    2.12
  -2 -10  17    7.02    2.12
  -2 -10  17    3.93    2.32
  -2 -10  17    5.48    2.07
  -2 -10  17    6.92    2.61
  -2 -10  16   -1.29    3.09
  -2 -10  16   -0.64    2.11
  -2  10  16   -0.34    2.18
  -2 -10  16    1.01    2.09
  -2 -10  16   -2.01    2.76
  -2 -10  16   -0.10    1.77
  -2 -10  15    7.46    2.10
   2 -10 -15   10.18    4.39
   2  10 -15    5.33    4.27
  -2 -10  15    8.76    2.35
  -2  10  15    8.62    3.82
  -2  10  15    8.49    2.42
  -2 -10  15    9.32    2.36
  -2 -10  15    6.78    2.86
  -2 -10  14    9.38    2.94
  -2  10  14    6.70    3.86
  -2  10  14   12.04    2.46
  -2 -10  14   11.76    2.47
  -2 -10  14    8.16    2.28
  -2 -10  14   12.09    2.50
  -2 -10  14   11.36    4.29
  -2 -10  14   16.74    3.21
  -2  10  14   12.86    3.18
   2 -10 -14   11.54    4.49
   2  10 -14   11.34    4.54
  -2  10  13   11.88    2.33
  -2 -10  13    8.34    2.31
  -2 -10  13   14.88   14.93
  -2 -10  13    7.47    2.85
   2 -10 -13    6.89    4.28
  -2 -10  13    7.59    2.96
  -2  10  13    6.79    3.01
  -2 -10  13   11.93    2.51
  -2  10  13   11.58    6.76
  -2 -10  13   11.69    4.09
  -2 -10  13   10.65    2.30
  -2  10  13   13.71    3.63
  -2 -10  12   27.27    2.68
  -2  10  12   31.20    2.68
  -2 -10  12   27.22    2.74
  -2 -10  12   17.98    6.17
  -2  10  12   27.97    4.75
  -2  10  12   39.03    7.59
  -2  10  12   28.83    7.72
  -2 -10  12   41.79    7.76
  -2  10  12   50.61    3.91
  -2  10  12   38.10    3.28
  -2 -10  12   41.69    3.23
  -2 -10  12   26.08    4.60
  -2 -10  12   29.66    4.75
  -2 -10  12   25.19   17.45
  -2 -10  11   46.14    4.52
  -2 -10  11    3.59    3.20
  -2  10  11   50.16    3.00
  -2 -10  11   49.80    3.19
  -2  10  11   79.56    8.47
  -2  10  11   91.42    9.06
  -2 -10  11   95.62    9.11
  -2 -10  11   76.22    4.54
  -2 -10  11   77.94   15.75
  -2 -10  11   61.67    5.60
  -2 -10  11   89.73    3.60
  -2  10  11   90.24    3.67
  -2 -10  10   28.98    9.38
  -2 -10  10   44.54    2.86
  -2 -10  10   41.94    3.79
  -2  10  10   36.25    4.73
  -2 -10  10   44.04    3.00
   2 -10 -10   31.71    4.65
  -2 -10  10   35.92    2.92
  -2  10  10   42.01    3.00
  -2 -10  10   45.58    7.23
  -2  10  10   42.65    7.21
  -2  10  10   43.95    6.75
  -2 -10  10   47.52    2.70
  -2  10   9   62.56    3.50
  -2  10   9   54.19    6.80
  -2 -10   9   37.59    5.61
  -2 -10   9   51.31    3.78
  -2 -10   9   82.66    5.91
  -2 -10   9   50.10    2.96
  -2  10   9   57.34    5.05
   2 -10  -9   36.26    4.50
   2  10  -9   38.07    4.53
  -2 -10   9   55.91    2.73
  -2 -10   9   33.00    4.46
  -2 -10   9   56.79    2.90
  -2  10   9   60.70    7.02
  -2 -10   9   58.66    6.75
  -2 -10   9   59.43    2.92
  -2  10   8   25.47    2.83
  -2 -10   8   23.09    4.57
   2 -10  -8   15.80    3.74
   2  10  -8    8.51    3.59
  -2 -10   8   11.45    2.64
  -2 -10   8   12.09    2.82
  -2  10   8   19.89    5.55
  -2  10   8   22.85    5.96
  -2 -10   8   18.27    5.75
  -2 -10   7   54.30    3.42
  -2 -10   7   52.85    3.89
  -2  10   7   71.23    6.17
   2 -10  -7   52.22    4.28
   2  10  -7   55.21    4.41
  -2  10   7   62.72    6.38
  -2 -10   7   61.28    6.31
  -2 -10   6   15.40    2.80
   2 -10  -6   10.97    3.47
   2  10  -6   10.07    3.46
  -2 -10   6   14.65    2.49
  -2 -10   5  580.80   13.22
   2 -10  -5  577.86   13.77
   2  10  -5  583.04   13.81
  -2 -10   5  654.70   15.25
  -2  10   5  660.20   15.31
  -2 -10   4   18.71    2.48
   2 -10  -4    9.90    3.08
   2  10  -4    9.83    3.25
  -2  10   4   17.46    4.70
  -2 -10   4   14.79    4.58
  -2 -10   3  192.40    5.60
  -2  10   3  205.00    7.02
  -2 -10   3  192.89    6.88
   2  10  -3  179.25    5.91
   2 -10  -3  182.25    5.92
  -2  10   2   68.56    4.58
  -2 -10   2   72.15    4.53
  -2 -10   2   65.03    3.25
   2 -10  -2   70.02    3.77
   2  10  -2   70.87    3.84
  -2 -10   1  141.95    4.55
   2 -10  -1  136.32    4.81
   2  10  -1  138.33    4.87
  -2  10   0   26.22    4.19
  -2 -10   0   31.09    4.25
   2 -10   0   29.91    3.20
   2  10   0   34.29    3.20
  -2 -10  -1  934.02   20.25
  -2  10  -1  949.14   20.32
   2  10   1  952.11   18.98
   2 -10   1  933.34   18.93
  -2  10  -2  161.83    6.08
  -2 -10  -2  153.74    5.97
   2  10   2  164.48    5.32
   2 -10   2  168.94    5.29
   2  10   3  266.41    7.03
   2 -10   3  256.55    6.98
  -2  10  -3  258.94    7.72
  -2 -10  -3  245.54    7.62
   2  10   4  415.27   10.05
   2 -10   4  416.75   10.04
  -2  10  -4  438.67   10.91
  -2 -10  -4  422.97   10.81
   2  10   5  544.79   12.35
   2 -10   5  525.70   12.26
  -2  10  -5  541.30   13.05
  -2 -10  -5  537.64   13.01
  -2  10  -6   29.68    3.86
  -2 -10  -6   28.42    3.84
  -2  10  -7  301.03    8.88
  -2 -10  -7  290.36    8.71
   2 -10   7  245.84    7.64
   2  10   7  247.81    7.79
  -2  10  -8   13.77    3.72
  -2 -10  -8   18.13    3.89
   2 -10   8   13.11    2.94
   2  10   8   13.60    3.01
   2 -10   8   13.31    1.60
   2 -10   8    9.51    2.45
   2  10   8   10.55    2.40
  -2 -10  -8    9.58    2.11
   2  10   8   11.18    3.02
   2 -10   9  112.86    3.19
  -2 -10  -9  136.11    4.37
  -2  10  -9  148.84    6.71
  -2 -10  -9  151.69    6.69
   2  10   9  123.84    3.43
   2 -10   9  121.44    3.41
   2  10   9  128.90    4.64
   2 -10   9  131.62    4.88
   2 -10   9  124.12    5.57
   2  10   9  128.50    5.68
   2  10   9  139.62    5.32
   2  10  10   90.53    4.94
  -2  10 -10  103.39    5.89
  -2 -10 -10   98.75    5.98
   2  10  10   88.34    4.24
   2 -10  10   82.77    4.17
   2 -10  10   79.04    4.70
   2  10  10   86.88    4.91
   2 -10  10   80.47    2.71
   2  10  10   82.03    2.75
   2 -10  10   78.81    2.55
  -2 -10 -10   69.06    3.33
   2 -10  10   80.48    2.64
   2  10  11  136.52    3.75
   2 -10  11  136.86    3.72
   2  10  11  142.97    5.40
   2 -10  11  138.15    5.40
  -2 -10 -11  127.55    4.49
   2 -10  11  128.58    3.55
   2 -10  11  124.42    5.99
   2  10  11  163.87    6.28
   2 -10  11  132.18    3.58
  -2  10 -11  158.02    7.26
  -2 -10 -11  159.28    7.34
  -2  10 -12  133.74    7.13
  -2 -10 -12  132.05    7.26
   2 -10  12  105.94    5.68
   2  10  12   95.40    5.20
   2  10  12  124.05    5.14
   2 -10  12  115.65    5.25
  -2 -10 -12   94.46    4.04
   2  10  12  137.54    6.23
   2 -10  12  112.04    3.24
   2  10  12  119.45    3.46
   2 -10  12  118.00    3.43
  -2  10 -13   88.49    6.42
  -2 -10 -13   88.24    6.42
   2  10  13   82.67    4.75
   2 -10  13   89.81    4.84
  -2 -10 -13   74.93    3.53
   2 -10  13   75.74    5.10
   2  10  13   72.86    4.66
   2  10  13  101.29    5.71
   2 -10  13   79.36    2.66
   2  10  13   86.07    2.98
   2 -10  13   88.70    2.96
   2 -10  14    9.66    1.83
   2  10  14    9.31    1.83
   2 -10  14    7.26    3.28
   2 -10  14    8.18    1.50
   2  10  14   10.01    3.30
   2 -10  14   13.84    3.45
   2  10  14   11.26    4.06
  -2 -10 -14    5.26    2.18
  -2  10 -14    8.06    4.43
  -2 -10 -14   12.47    4.63
   2 -10  15   35.99    1.83
   2  10  15   43.97    4.77
  -2 -10 -15   32.69    2.57
   2  10  15   31.29    2.19
   2  10  15   38.35    4.05
   2 -10  15   37.85    3.89
   2  10  16   11.58    3.35
   2 -10  16    8.13    3.10
   2 -10  17   53.57    3.96
   2  10  17   56.92    4.17
   2  10  18    6.50    2.85
   2 -10  18    8.31    2.63
   2 -10  19   32.34    1.62
   2  10  19   31.94    1.64
   2 -10  20    2.48    1.74
   2 -10  20    5.29    1.05
   2  10  20    4.69    1.06
  -2  12  21   -0.22    0.98
  -2 -12  21   -1.90    1.94
  -2 -12  21   -0.76    1.08
  -2 -12  20    1.11    1.77
  -2  12  20    0.54    1.47
  -2 -12  20    2.20    1.39
  -2  12  20    1.85    1.28
  -2 -12  19   -0.37    1.44
  -2 -12  19   -0.09    1.86
  -2  12  19    0.76    1.78
  -2  12  19   -0.83    1.55
  -2 -12  19   -0.70    1.61
  -2 -12  18    2.32    1.69
  -2 -12  18    2.20    2.24
  -2 -12  18   -0.82    3.18
  -2  12  18    2.45    1.91
  -2 -12  18    1.83    1.81
  -2 -12  17   -0.33    2.32
  -2 -12  17   -0.47    1.83
  -2 -12  17   -0.13    2.47
  -2 -12  17    1.08    2.81
  -2  12  17    0.35    1.97
  -2 -12  17   -2.14    2.01
  -2 -12  16    3.87    3.16
  -2 -12  16    8.11    2.51
  -2 -12  16    6.83    2.22
  -2 -12  16    6.05    1.92
  -2 -12  16    8.21    2.74
  -2  12  16    8.53    2.28
  -2 -12  16    6.55    2.27
  -2  12  15   -1.44    3.76
  -2 -12  15   -0.68    2.19
   2  12 -15    1.95    3.93
  -2 -12  15   -0.22    1.94
  -2  12  15    1.41    2.22
  -2 -12  15   -0.23    2.17
  -2 -12  15    1.15    2.78
  -2 -12  14    8.76    4.42
  -2  12  14   10.80    3.83
  -2  12  14    5.81    2.32
  -2 -12  14    5.99    2.35
  -2 -12  14    6.15    2.33
   2 -12 -14    9.43    4.26
   2  12 -14    0.60    4.18
  -2 -12  14    3.83    2.19
  -2 -12  14    5.72    2.93
  -2 -12  14    8.84    3.05
  -2  12  14    6.83    3.08
  -2  12  13   66.94    4.37
  -2  12  13   52.23    8.41
  -2 -12  13   34.50    5.59
  -2 -12  13   57.38   13.85
  -2 -12  13   48.95    3.61
   2 -12 -13   43.66    5.32
   2  12 -13   39.63    5.25
  -2 -12  13   41.24    3.10
  -2  12  13   50.48    3.15
  -2 -12  13   47.18    3.29
  -2  12  13   56.91    3.65
  -2 -12  13   48.61    3.52
  -2 -12  13   53.27    3.31
  -2 -12  13   41.98    5.22
  -2  12  12   44.37    3.08
  -2 -12  12   44.65    3.30
  -2 -12  12   98.25   20.69
  -2  12  12   68.27    4.40
  -2 -12  12   40.19    3.24
  -2 -12  12   43.96    6.01
  -2 -12  12   40.76    3.58
   2 -12 -12   45.69    5.51
   2  12 -12   58.57    5.71
  -2  12  12    5.00    8.56
  -2 -12  12   79.53    8.67
  -2 -12  12   74.75    3.62
  -2  12  12   70.67    3.65
  -2  12  12   60.46    8.62
  -2 -12  12   62.02    4.94
  -2 -12  12   50.54    5.49
  -2 -12  11   -2.98   15.45
  -2  12  11   24.00    3.54
  -2  12  11   24.03    7.51
  -2 -12  11   22.39    7.38
  -2 -12  11   22.29    3.91
  -2 -12  11   23.82    2.86
  -2  12  11   14.33    4.05
   2 -12 -11   13.11    4.35
   2  12 -11   15.36    4.43
  -2  12  11   20.66    2.95
  -2 -12  11   18.47    2.85
  -2 -12  11    1.22    2.50
  -2 -12  11   26.39    2.42
  -2 -12  11   20.89    4.52
  -2  12  11   17.11    6.91
  -2 -12  10   26.85    2.25
  -2 -12  10   32.51    4.54
  -2 -12  10   33.11    3.70
  -2  12  10   43.56    7.09
  -2 -12  10   28.04    6.78
  -2 -12  10   21.07    7.45
  -2  12  10   15.11    4.28
  -2 -12  10   28.14    2.80
   2 -12 -10   18.87    4.16
   2  12 -10   22.79    4.27
  -2 -12  10   16.23    9.18
  -2  12  10   30.20    6.55
  -2 -12  10    0.19    2.43
  -2  12  10   27.16    2.80
  -2 -12  10   25.73    2.72
  -2 -12   9   14.12    2.10
  -2  12   9   18.26    5.99
  -2 -12   9    7.83    4.30
  -2 -12   9   11.03    3.26
   2 -12  -9    8.35    3.65
   2  12  -9    6.73    3.60
  -2 -12   9   11.97    2.38
  -2 -12   9   12.28    2.04
  -2 -12   9   11.87    1.89
  -2  12   9    9.43    5.90
  -2 -12   9   14.55    5.91
  -2 -12   9    6.19    2.84
  -2 -12   9    8.95    3.58
  -2 -12   8   19.27    2.21
  -2  12   8   30.05    6.00
  -2  12   8   19.44    5.94
  -2 -12   8   23.78    5.90
  -2 -12   8   20.94    3.06
  -2 -12   8   20.22    3.03
   2 -12  -8   25.43    3.85
   2  12  -8   20.02    3.83
  -2 -12   8   20.94    4.80
  -2 -12   8   18.50    3.33
  -2 -12   8   26.32    2.73
  -2 -12   7   31.50    3.03
   2 -12  -7   38.04    3.94
   2  12  -7   36.38    3.96
  -2 -12   6   67.33    3.74
   2 -12  -6   67.03    4.44
   2  12  -6   70.81    4.51
  -2 -12   5    6.16    2.23
  -2  12   5    9.83    4.91
  -2 -12   5    6.94    4.82
   2 -12  -5    3.36    3.12
   2  12  -5    5.89    3.12
  -2 -12   5    8.77    2.36
   2 -12  -4  571.56   13.31
   2  12  -4  576.37   13.37
  -2 -12   4  603.32   13.23
  -2  12   4  620.78   14.59
  -2 -12   4  633.84   14.61
   2 -12  -3   49.23    3.61
   2  12  -3   58.86    3.74
  -2  12   3   62.68    4.87
  -2 -12   3   66.85    4.95
  -2 -12   3   62.02    3.41
  -2  12   2   35.44    4.08
  -2 -12   2   38.44    4.11
   2 -12  -2   35.45    3.29
   2  12  -2   39.50    3.29
  -2 -12   2   32.03    2.75
  -2 -12   1   99.91    4.79
   2  12  -1  109.89    4.36
   2 -12  -1  113.84    4.35
  -2 -12   1   99.48    4.05
   2  12   0  320.30    7.88
   2 -12   0  322.82    7.88
  -2  12   0  301.24    9.12
  -2 -12   0  300.34    9.11
  -2 -12  -1   13.58    3.73
  -2  12  -1   15.25    3.75
   2 -12   1   10.28    2.80
   2  12   1   14.04    2.84
   2 -12   2 1240.74   24.24
   2  12   2 1261.84   24.29
  -2 -12  -2 1198.64   25.18
  -2  12  -2 1195.27   25.10
   2 -12   3  668.95   14.12
   2  12   3  670.62   14.13
  -2 -12  -3  632.66   14.87
  -2  12  -3  657.61   14.95
  -2  12  -4  324.73    9.10
  -2 -12  -4  314.82    9.00
   2  12   4  335.28    8.44
   2 -12   4  330.87    8.40
  -2  12  -5  255.71    7.98
  -2 -12  -5  242.33    7.89
   2 -12   5  255.87    7.32
   2  12   5  251.40    7.30
   2 -12   6  273.13    7.86
   2  12   6  271.97    7.97
  -2  12  -6  301.27    8.84
  -2 -12  -6  289.39    8.66
   2 -12   7   27.88    3.10
   2  12   7   30.69    3.19
  -2 -12  -7   39.09    2.72
  -2  12  -7   34.44    4.00
  -2 -12  -7   40.83    4.17
   2  12   7   35.48    2.99
   2  12   8   81.60    3.67
   2 -12   8   72.91    3.81
   2 -12   8   74.43    4.37
   2  12   8   74.38    4.48
   2  12   8   76.88    2.55
   2 -12   8   76.62    2.54
   2 -12   8   73.45    4.43
  -2 -12  -8   69.08    3.47
  -2  12  -8   98.90    5.49
  -2 -12  -8   96.49    5.48
   2  12   9   64.25    3.52
   2 -12   9   64.51    3.74
   2 -12   9   61.01    4.17
   2  12   9   57.74    4.15
  -2 -12  -9   67.43    3.26
   2 -12   9   57.87    2.18
   2 -12   9   61.56    2.36
   2  12   9   63.39    2.40
   2  12   9   66.66    4.24
   2 -12   9   56.63    4.14
  -2  12  -9   78.35    5.26
  -2 -12  -9   72.57    5.23
   2 -12  10  120.02    3.43
   2  12  10  125.08    3.49
   2 -12  10  121.89    5.66
   2  12  10  122.03    5.71
   2  12  10  133.83    5.03
   2 -12  10  132.45    5.12
   2 -12  10  120.86    3.37
  -2 -12 -10  130.25    4.39
   2  12  10  142.60    5.90
   2 -12  10  121.98    3.45
  -2  12 -10  149.84    6.94
  -2 -12 -10  144.53    6.89
  -2  12 -11  178.43    7.82
  -2 -12 -11  182.46    7.84
   2  12  11  182.52    6.79
  -2 -12 -11  150.69    4.95
   2 -12  11  151.35    3.95
   2 -12  11  162.11    5.82
   2  12  11  157.96    5.62
   2 -12  11  147.20    3.97
   2  12  11  152.24    4.04
   2 -12  11  151.76    3.98
  -2  12 -12   77.09    5.90
  -2 -12 -12   72.40    5.92
   2  12  12   75.58    2.72
   2 -12  12   75.59    2.69
   2 -12  12   71.18    2.58
   2  12  12   82.00    4.49
   2 -12  12   74.25    4.46
   2 -12  12   66.05    4.74
   2  12  12   66.29    4.31
  -2 -12 -12   61.22    3.40
   2 -12  12   71.80    2.59
   2  12  12   85.53    4.94
   2  12  13   16.41    1.89
   2 -12  13   16.84    1.87
   2 -12  13   16.61    1.68
   2 -12  13   13.38    3.53
  -2 -12 -13   10.23    2.41
   2 -12  13   15.73    3.48
   2  12  13   14.28    3.37
   2  12  13   18.01    3.89
  -2  12 -13   24.15    4.75
  -2 -12 -13   15.29    4.62
  -2  12 -14   51.51    5.53
  -2 -12 -14   46.15    5.44
   2  12  14   38.05    2.23
   2 -12  14   38.85    2.21
  -2 -12 -14   27.67    5.37
   2  12  14   37.79    3.86
   2 -12  14   33.53    3.78
   2 -12  14   36.26    1.95
   2 -12  14   33.87    3.92
   2  12  14   49.06    4.79
  -2 -12 -14   32.62    2.70
  -2 -12 -15   10.74    2.17
   2 -12  15   14.69    3.35
   2  12  15   16.78    4.06
   2  12  15    9.20    3.32
   2 -12  15   13.56    1.50
   2 -12  16   69.34    4.36
   2  12  16   62.81    4.52
   2 -12  16   60.49    2.19
   2  12  17   14.23    3.24
   2 -12  17   15.48    2.99
   2 -12  18   36.19    3.22
   2  12  18   37.94    3.51
   2 -12  19    4.72    2.11
   2 -12  19    5.34    1.24
   2  12  19    5.68    1.27
   2  12  20   20.95    1.14
  -2  12 -20    0.82    1.34
  -2 -14  21    0.36    1.03
  -2 -14  21   -0.69    2.07
  -2  14  21   -0.80    0.93
  -2 -14  20    1.16    1.33
  -2  14  20    0.83    1.17
  -2  14  20    0.65    1.36
  -2 -14  19    2.19    1.61
  -2  14  19    4.14    1.55
  -2 -14  19    2.58    1.39
  -2 -14  19    2.37    1.89
  -2  14  19    4.08    1.74
  -2  14  18    3.46    1.78
  -2 -14  18    0.53    1.83
  -2 -14  18    0.68    2.18
  -2 -14  18   -0.69    3.97
  -2 -14  18    2.69    1.63
  -2 -14  18    1.15    2.07
  -2  14  17    3.89    1.99
  -2 -14  17    0.09    1.98
  -2 -14  17    1.80    1.85
  -2 -14  17    2.83    2.43
  -2 -14  17   -0.92    2.91
  -2  14  16    1.89    2.08
  -2 -14  16    0.87    2.07
  -2 -14  16    1.03    1.67
  -2 -14  16   -1.03    2.52
  -2 -14  16   -0.86    1.97
  -2 -14  16   -0.46    2.56
  -2 -14  16   -1.16    3.14
  -2  14  15    8.03    2.29
  -2 -14  15    5.97    2.24
  -2  14  15    4.60    3.78
  -2 -14  15    4.82    2.58
  -2 -14  15    5.48    2.22
  -2 -14  15    1.27    2.79
  -2 -14  15    4.38    2.04
  -2 -14  15    2.97    3.39
  -2 -14  14   13.69    5.17
   2 -14 -14   16.55    4.47
   2  14 -14   15.22    4.44
  -2 -14  14   16.11    2.54
  -2  14  14   15.38    2.62
  -2 -14  14   14.20    2.53
  -2 -14  14   12.74    3.11
  -2 -14  14   12.83    2.41
  -2  14  13   37.21    3.05
  -2 -14  13   39.44    3.10
  -2 -14  13   38.13    3.61
  -2 -14  13   56.43   13.05
   2 -14 -13   52.07    5.45
   2  14 -13   45.93    5.43
  -2  14  13   50.77    8.79
  -2 -14  13   51.83    5.62
  -2 -14  13   60.43    3.56
  -2  14  13   57.00    3.57
  -2 -14  13   38.87    5.63
  -2 -14  13   33.33    3.10
  -2 -14  13   36.23    3.16
  -2 -14  12   17.37    2.98
  -2  14  12   15.00    2.98
  -2 -14  12    7.60   20.97
  -2 -14  12   14.88    5.35
  -2 -14  12    7.33    2.89
   2 -14 -12    9.51    4.39
   2  14 -12    9.36    4.32
  -2 -14  12    8.89    2.36
  -2 -14  12   10.28    2.32
  -2 -14  12    5.97    4.40
  -2  14  12   21.26    7.51
  -2 -14  12    1.01    2.35
  -2 -14  11    4.09    2.80
  -2 -14  11   39.33   13.64
  -2 -14  11   38.51    2.63
  -2 -14  11   36.55    4.18
  -2 -14  11   36.57    3.14
   2 -14 -11   20.59    4.47
   2  14 -11   26.94    4.54
  -2  14  11   34.77    3.03
  -2 -14  11   32.98    2.94
  -2  14  11   36.62    7.52
  -2  14  11    1.50    7.48
  -2 -14  11   35.27    7.31
  -2 -14  11   39.59    4.88
  -2 -14  10    0.33    1.75
  -2  14  10   -0.99    2.53
  -2 -14  10    0.20    2.44
  -2 -14  10   -0.20    1.87
  -2 -14  10    1.94    4.31
  -2  14  10    1.20    1.78
  -2 -14  10    0.60    2.97
  -2 -14  10   12.95    7.94
  -2  14  10    4.88    3.71
  -2 -14  10   -0.94    2.41
  -2 -14  10    1.30    3.39
  -2  14  10   -4.32    6.41
  -2 -14  10    4.45    3.86
  -2 -14  10    4.30    6.24
  -2  14  10   -0.65    6.14
  -2 -14  10    1.65    5.71
   2 -14 -10    2.62    3.55
   2  14 -10    3.25    3.55
  -2 -14   9   16.61    2.86
  -2 -14   9   19.11    3.63
  -2 -14   9    0.16    2.29
  -2 -14   9   18.47    2.16
  -2 -14   9   20.44    2.27
  -2  14   9   17.02    2.03
  -2 -14   9   16.86    3.47
  -2 -14   9   16.54    1.93
  -2 -14   9   19.97    2.58
  -2  14   9   17.59    6.21
  -2  14   9   15.22    2.54
  -2 -14   9   18.23    2.48
  -2 -14   9   13.24    3.91
  -2 -14   9   15.11    3.32
   2 -14  -9   15.24    3.79
   2  14  -9   14.38    3.75
  -2  14   9   19.81    6.13
  -2 -14   9   22.82    6.09
  -2 -14   8   10.68    2.79
  -2 -14   8   12.20    2.97
  -2 -14   8   12.47    2.53
  -2 -14   8   13.03    1.82
  -2 -14   8   17.27    3.31
  -2 -14   8   17.43    5.58
  -2  14   8   12.37    5.60
   2 -14  -8   14.55    3.51
   2  14  -8   12.97    3.56
  -2 -14   8   14.82    2.32
  -2 -14   8   -0.06    2.17
  -2 -14   8   15.09    1.99
   2 -14  -7    0.96    3.10
   2  14  -7   -0.69    3.13
  -2 -14   7    5.52    2.99
  -2  14   7    4.69    5.18
  -2 -14   7    2.80    4.93
  -2 -14   7    3.41    2.44
  -2  14   6   11.90    5.07
  -2 -14   6    7.06    4.92
   2 -14  -6    9.53    3.24
   2  14  -6    6.63    3.16
  -2 -14   6   10.55    2.56
   2  14  -5  128.62    5.32
  -2 -14   5  138.22    5.18
  -2  14   5  137.49    7.24
   2 -14  -4   18.62    3.12
   2  14  -4   17.40    3.08
  -2 -14   4   23.33    2.74
  -2  14   4   24.61    4.85
  -2 -14   4   18.09    4.66
  -2  14   3  227.24    7.75
  -2 -14   3  229.10    7.64
   2 -14  -3  214.68    6.43
   2  14  -3  208.70    6.48
  -2 -14   3  217.43    6.46
  -2  14   2  150.52    5.85
  -2 -14   2  159.26    5.16
   2 -14  -2  145.82    5.04
   2  14  -2  148.41    5.04
  -2  14   1  141.24    5.52
  -2 -14   1  146.98    5.48
   2  14  -1  152.08    5.08
   2 -14  -1  139.56    4.99
   2 -14   0  172.21    5.29
   2  14   0  171.45    5.33
   2  14   1  694.77   14.33
   2 -14   1  677.10   14.31
  -2 -14  -1  675.32   15.70
  -2  14  -1  670.20   15.72
   2  14   2  193.82    5.77
   2 -14   2  196.86    5.78
  -2  14  -2  194.18    6.73
  -2 -14  -2  182.32    6.62
   2 -14   3  804.17   16.72
   2  14   3  820.85   16.77
  -2  14  -3  794.27   17.63
  -2 -14  -3  781.87   17.54
  -2  14  -4  522.43   12.59
  -2 -14  -4  498.86   12.43
   2 -14   4  520.84   11.75
   2  14   4  510.76   11.75
  -2  14  -5  385.97   10.32
  -2 -14  -5  365.76   10.11
   2 -14   6   42.85    3.45
  -2  14  -6   53.06    4.27
  -2 -14  -6   54.95    4.26
   2 -14   6   46.59    3.39
   2  14   6   43.29    3.43
   2 -14   7   75.83    4.12
   2  14   7   76.70    4.14
  -2 -14  -7   58.67    3.21
   2 -14   7   62.22    4.12
  -2  14  -7   84.69    5.09
  -2 -14  -7   83.53    5.03
   2  14   7   69.03    3.84
   2  14   8   89.17    3.94
   2 -14   8   81.28    3.76
  -2 -14  -8   87.85    3.62
   2 -14   8   76.31    2.47
   2 -14   8   82.35    2.57
   2  14   8   80.10    2.59
   2 -14   8   79.29    4.54
  -2  14  -8   98.73    5.37
  -2 -14  -8   93.37    5.30
   2 -14   8   79.52    4.38
   2  14   8   81.21    4.49
   2  14   9  100.87    4.16
   2 -14   9  104.15    4.36
  -2 -14  -9   92.76    3.75
   2 -14   9   89.24    4.90
   2  14   9   90.83    2.85
   2 -14   9   88.98    2.80
   2 -14   9   86.77    2.71
  -2  14  -9  103.47    5.81
  -2 -14  -9  111.06    5.96
   2 -14   9   89.77    4.76
   2  14   9   87.25    4.79
  -2  14 -10  150.92    6.96
  -2 -14 -10  145.78    6.98
   2 -14  10  128.31    3.60
   2 -14  10  130.24    3.55
  -2 -14 -10  129.52    4.57
   2 -14  10  117.34    5.73
   2  14  10  128.30    3.53
   2 -14  10  124.54    3.50
   2  14  10  137.65    5.03
   2 -14  10  135.65    5.16
   2  14  10  147.93    5.84
   2 -14  11   83.43    2.82
   2 -14  11   82.90    2.77
  -2 -14 -11   69.02    3.60
   2  14  11   90.76    4.44
   2 -14  11   87.91    4.39
  -2  14 -11   81.73    5.80
  -2 -14 -11   78.14    5.83
   2  14  11   80.67    2.78
   2 -14  11   80.21    2.74
   2  14  11   93.54    5.09
   2  14  12   27.25    3.98
   2 -14  12   27.43    1.90
   2  14  12   31.81    3.67
   2 -14  12   28.90    3.45
   2 -14  12   28.02    1.93
  -2  14 -12   31.39    4.74
  -2 -14 -12   22.07    2.71
   2  14  12   25.41    1.96
   2 -14  12   25.72    1.93
  -2 -14 -12   25.79    4.64
  -2 -14 -13   37.08    5.01
   2  14  13   30.93    2.05
   2 -14  13   32.16    2.04
   2  14  13   33.52    4.33
   2 -14  13   30.83    1.92
  -2 -14 -13   23.65    2.69
   2  14  13   36.67    3.80
   2 -14  13   29.08    3.62
  -2 -14 -14   11.19    2.35
   2 -14  14   14.67    3.29
  -2 -14 -14   18.04    4.45
  -2  14 -14   16.03    4.55
   2  14  14   19.16    4.03
   2 -14  14   16.70    1.64
  -2 -14 -14   13.18    4.83
   2 -14  14   14.61    3.42
   2 -14  14   17.42    1.85
   2  14  14   14.33    1.85
   2  14  14   15.35    3.53
  -2 -14 -15   64.53    3.17
   2 -14  15   65.66    4.34
   2  14  15   65.29    4.46
   2 -14  15   70.18    2.45
   2 -14  16   19.22    1.50
   2 -14  16   17.19    3.17
   2  14  16   20.63    3.45
   2  14  16   23.19    4.03
   2 -14  17   46.66    1.83
   2 -14  17   43.00    3.53
   2  14  17   47.34    3.88
   2 -14  18    8.53    1.38
   2  14  18    8.74    1.42
   2  14  18    8.79    2.76
   2 -14  18    1.47    1.55
   2 -14  18    4.88    2.35
   2 -14  19   25.45    2.53
   2  14  19   31.84    1.49
  -2 -16  20    0.80    1.26
  -2  16  20    1.07    1.01
  -2  16  20   -0.28    1.34
  -2 -16  20   -0.59    2.00
  -2 -16  19    1.05    1.52
  -2  16  19    1.16    1.46
  -2 -16  19   -0.42    1.92
  -2 -16  18    4.35    5.29
  -2 -16  18    4.64    1.61
  -2 -16  18    2.28    2.06
  -2  16  18    4.42    1.81
  -2 -16  18    5.20    1.87
  -2 -16  18    4.62    2.17
  -2  16  17    4.25    2.05
  -2 -16  17    2.38    1.97
  -2 -16  17    5.28    2.46
  -2 -16  17    2.07    1.77
  -2 -16  17   -0.44    3.11
  -2 -16  16   -0.29    3.11
  -2  16  16    2.01    2.11
  -2 -16  16    1.55    2.08
  -2 -16  16    3.08    1.96
  -2 -16  16    0.93    2.41
  -2 -16  16    1.90    1.71
  -2 -16  16    3.10    2.62
  -2 -16  15   16.89    2.76
  -2 -16  15   13.10    2.37
  -2 -16  15   11.96    2.19
  -2 -16  15   14.70    2.95
  -2  16  15   17.42    2.49
  -2 -16  15   11.58    2.45
  -2  16  14   30.09    2.81
  -2 -16  14   25.54    2.80
  -2 -16  14   24.16    2.69
  -2 -16  14   28.50    3.34
   2 -16 -14   27.80    4.69
  -2 -16  14   38.82    3.13
  -2 -16  14   27.79    2.76
  -2  16  13   13.87    2.98
  -2 -16  13   11.77    2.93
  -2 -16  13   13.33    3.04
  -2  16  13   11.94    7.30
  -2 -16  13    0.12    2.74
  -2 -16  13    7.85    2.33
  -2 -16  13   11.72    4.65
  -2 -16  13    9.90    2.31
   2 -16 -13    8.12    4.18
   2  16 -13   11.39    4.22
  -2  16  13   13.63    2.38
  -2 -16  13    9.86    2.40
  -2 -16  12   25.90    2.69
  -2  16  12   20.53    2.76
  -2 -16  12   23.34    2.71
  -2 -16  12   25.68    5.04
  -2 -16  12   27.78    5.59
  -2 -16  12   22.81    3.15
  -2  16  12   30.04    8.04
  -2  16  12   36.47    3.16
  -2 -16  12   35.73    3.12
  -2 -16  12   36.33   21.30
   2 -16 -12   28.66    4.69
   2  16 -12   25.71    4.64
  -2 -16  12   24.48    2.60
  -2  16  11    8.19    2.68
  -2 -16  11    7.43    2.66
  -2 -16  11    0.38    2.18
  -2 -16  11   10.60    5.38
  -2 -16  11    9.21   11.78
  -2  16  11    5.59    2.23
  -2 -16  11    8.14    2.71
  -2 -16  11    9.79    3.86
   2 -16 -11    4.26    3.85
   2  16 -11    3.78    3.78
  -2 -16  11    6.12    6.08
  -2  16  11    0.09    6.35
  -2 -16  11    7.51    2.02
  -2 -16  11    1.19    3.67
  -2 -16  11    7.94    4.08
  -2  16  11    8.69    6.96
  -2 -16  10    0.95   17.78
  -2 -16  10    8.94    4.17
  -2 -16  10    5.60    1.94
  -2 -16  10    8.52    4.43
  -2  16  10    6.59    2.12
  -2 -16  10    0.32   22.92
  -2 -16  10   12.63    7.38
  -2 -16  10    6.83    2.57
  -2 -16  10   11.67    3.62
  -2  16  10    9.10    4.06
  -2  16  10    7.51    6.46
  -2 -16  10    5.93    4.87
  -2  16  10    9.15    2.61
  -2 -16  10    7.02    2.48
   2 -16 -10    8.64    3.79
   2  16 -10    8.24    3.76
  -2  16  10    2.36    6.50
  -2 -16  10    7.83    6.40
  -2 -16   9    1.59    2.22
  -2 -16   9   10.94    4.10
  -2 -16   9   15.06    3.54
  -2 -16   9    0.57    2.76
  -2 -16   9   15.71    3.54
  -2 -16   9    9.21    3.63
  -2  16   9   18.55    3.13
  -2  16   9   13.11    2.10
  -2 -16   9   15.99    2.50
  -2  16   9    0.58    6.03
  -2 -16   9   15.89    6.00
  -2 -16   9   15.11    2.00
  -2 -16   9    6.22    3.22
  -2  16   9   12.98    2.49
  -2 -16   9   12.39    2.44
   2 -16  -9   13.24    3.66
   2  16  -9    9.32    3.65
  -2  16   8   12.50    2.92
  -2 -16   8    7.11    2.80
  -2 -16   8   20.05    3.97
  -2 -16   8    7.21    1.93
  -2 -16   8    8.37    2.36
  -2  16   8    3.95    5.46
  -2 -16   8    8.62    5.36
  -2 -16   8    5.97    1.82
  -2 -16   8   11.89    3.08
  -2 -16   8    8.53    3.33
  -2 -16   8    9.14    2.52
   2 -16  -8    6.03    3.33
   2  16  -8    7.41    3.37
  -2 -16   7   24.26    3.37
  -2  16   7   24.97    2.88
  -2 -16   7   20.32    2.38
  -2  16   7   24.47    5.48
  -2 -16   7   22.30    5.36
  -2 -16   7   17.94    2.44
   2 -16  -7   16.27    3.39
   2  16  -7   16.08    3.40
  -2 -16   7   17.32    2.98
  -2 -16   7   16.98    3.00
  -2 -16   7   22.43    2.05
   2 -16  -6    8.34    3.05
   2  16  -6    8.58    3.06
  -2 -16   6   17.35    3.13
  -2  16   6   18.81    2.71
  -2  16   6   15.09    5.06
  -2  16   6   20.63    5.38
  -2 -16   6   15.58    2.79
   2 -16  -5    2.40    2.75
   2  16  -5    2.76    2.77
  -2 -16   5    3.19    2.44
  -2  16   5    9.64    4.75
  -2 -16   4   54.36    3.59
  -2  16   4   46.57    5.17
  -2 -16   4   48.43    5.12
   2  16  -4   40.83    3.49
   2 -16  -4   40.84    3.45
  -2  16   4   51.65    5.46
  -2 -16   3  111.42    4.67
  -2  16   3  108.05    5.84
  -2 -16   3   99.02    5.60
   2  16  -3  102.17    4.43
   2 -16  -3  112.30    4.44
  -2  16   2  374.29   10.39
  -2 -16   2  387.02   10.39
   2 -16  -2  417.57    9.70
   2  16  -2  422.10    9.72
  -2 -16   2  449.48   10.36
  -2  16   1   94.52    4.82
  -2 -16   1   92.96    4.68
   2  16  -1   94.27    4.13
   2 -16  -1   97.21    4.19
  -2 -16   1   93.12    4.17
   2  16   0  554.82   11.97
   2 -16   0  541.58   11.90
  -2 -16   0  548.51   12.49
   2 -16   1  218.31    6.09
   2  16   1  222.28    6.09
  -2 -16  -1  197.39    7.09
  -2  16  -1  201.65    7.28
   2  16   2  586.19   12.58
   2 -16   2  571.54   12.53
  -2 -16  -2  581.57   13.83
  -2  16  -2  579.04   13.90
   2 -16   3   97.81    4.21
   2  16   3   98.86    4.24
  -2 -16  -3   89.13    4.79
  -2  16  -3   93.22    4.80
   2 -16   4  774.70   17.11
  -2  16  -4  829.29   17.93
  -2 -16  -4  797.54   17.79
   2  16   4  822.96   17.09
   2 -16   4  818.87   17.03
   2 -16   5  247.06    7.20
   2 -16   5  245.01    7.31
  -2  16  -5  271.18    8.16
  -2 -16  -5  258.76    7.96
   2 -16   6  108.36    4.43
   2  16   6  107.77    4.49
   2 -16   6   99.13    4.56
  -2  16  -6  118.07    5.39
  -2 -16  -6  114.90    5.32
  -2  16  -7  139.81    6.08
  -2 -16  -7  136.56    5.96
   2 -16   7  119.42    5.03
   2  16   7  116.57    5.09
  -2 -16  -7  111.64    4.00
   2  16   7  113.80    5.32
   2 -16   7  119.97    4.36
   2 -16   7  114.33    5.17
   2 -16   8  128.52    5.36
   2  16   8  129.66    5.48
   2 -16   8  117.22    5.42
  -2  16  -8  150.94    6.49
  -2 -16  -8  148.05    6.39
  -2 -16  -8  144.00    4.54
   2 -16   8  132.96    4.77
   2  16   8  147.06    5.27
   2  16   8  128.75    3.45
   2 -16   8  132.77    3.43
   2 -16   9  105.33    2.88
  -2 -16  -9  116.60    5.97
  -2  16  -9  121.78    6.08
   2 -16   9  106.16    4.96
   2  16   9  103.04    5.03
   2  16   9  116.21    4.48
   2 -16   9  115.35    4.49
   2 -16   9  105.99    2.85
  -2 -16  -9  101.26    3.86
   2 -16   9   99.35    5.08
   2 -16  10   68.61    3.87
   2  16  10   65.49    3.83
   2 -16  10   61.85    2.32
   2 -16  10   61.98    2.45
   2 -16  10   62.55    4.32
   2 -16  10   61.34    2.25
  -2  16 -10   63.30    5.09
  -2 -16 -10   55.74    5.02
  -2 -16 -10   55.30    3.23
   2 -16  11   64.37    3.92
   2  16  11   61.62    3.97
   2  16  11   72.41    4.83
   2 -16  11   61.99    2.44
   2 -16  11   61.59    2.50
   2 -16  11   51.01    4.31
  -2  16 -11   65.28    5.28
  -2 -16 -11   60.64    5.29
   2  16  11   53.44    2.33
   2 -16  11   56.77    2.33
  -2 -16 -11   46.36    3.19
  -2 -16 -12   31.70    2.89
   2 -16  12   27.36    1.97
  -2 -16 -12   29.43    4.70
   2 -16  12   23.48    3.42
   2  16  12   23.74    3.49
   2  16  12   23.35    1.90
   2 -16  12   25.94    1.88
   2  16  12   28.46    4.26
   2 -16  12   27.67    1.92
   2 -16  13   26.73    1.90
  -2 -16 -13   17.59    5.22
   2 -16  13   24.73    3.41
   2  16  13   25.18    3.64
  -2 -16 -13   21.86    2.70
   2  16  13   28.88    1.98
   2 -16  13   27.23    1.94
  -2  16 -13   27.78    4.71
  -2 -16 -13   25.71    4.70
   2  16  13   28.26    4.29
  -2 -16 -14   45.55    3.05
   2 -16  14   52.17    3.96
   2  16  14   48.86    4.14
   2 -16  14   49.65    2.24
   2  16  14   58.52    4.88
   2 -16  15   26.18    3.40
   2  16  15   25.58    3.59
   2 -16  15   28.15    1.77
   2  16  15   29.80    4.16
   2 -16  16   36.20    3.46
   2  16  16   36.41    3.80
   2 -16  16   37.52    1.84
   2  16  16   41.69    4.37
   2 -16  17   14.29    1.31
   2  16  17   18.18    3.64
   2  16  17   16.13    3.10
   2 -16  17   10.37    2.70
   2 -16  17   11.27    2.75
   2 -16  18   36.90    2.96
   2  16  18   39.86    1.70
  -2  16 -19    0.03    1.21
   2  16  19    4.60    1.05
   2 -18 -21    1.29    1.81
  -2 -18  20    0.01    2.19
  -2  18  20    1.43    1.24
  -2 -18  19    1.89    1.54
  -2  18  19    1.31    1.28
  -2 -18  19    0.71    2.02
  -2  18  18    4.73    1.68
  -2 -18  18    4.34    1.75
  -2 -18  18   -2.22    7.22
  -2 -18  18    5.45    2.03
  -2 -18  18    2.64    1.52
  -2 -18  18    2.07    2.07
  -2  18  17    4.52    1.95
  -2 -18  17    2.53    1.94
  -2 -18  17    0.74    1.74
  -2 -18  17    1.50    2.25
  -2 -18  17    3.67    2.37
  -2 -18  17    6.96    3.63
  -2 -18  16    2.04    3.30
  -2  18  16   17.70    2.38
  -2 -18  16   17.63    2.44
  -2 -18  16   17.46    2.87
  -2 -18  16   16.04   19.49
  -2 -18  16    9.91    2.04
  -2 -18  16   14.06    2.20
  -2 -18  15    5.57    2.13
  -2 -18  15    2.36    3.44
  -2 -18  15    9.21    2.34
  -2  18  15    5.09    2.25
  -2 -18  15    4.46    2.06
  -2 -18  15    9.87    2.86
  -2 -18  14    6.93    2.24
  -2 -18  14    3.61    3.61
  -2  18  14    8.73    3.84
  -2 -18  14    5.45    2.30
  -2  18  14    9.94    2.23
  -2 -18  14    7.05    2.90
  -2 -18  14    6.48    2.13
  -2  18  13   26.73    4.01
  -2  18  13   28.50    2.65
  -2 -18  13   20.45    2.64
  -2  18  13   14.22    2.81
  -2 -18  13   24.01   12.86
  -2 -18  13   22.33    3.13
   2 -18 -13   21.10    4.43
   2  18 -13   12.03    3.99
  -2 -18  13   19.81    2.58
  -2 -18  13   22.12    5.20
  -2 -18  13   17.79    2.57
  -2  18  13   22.39    7.86
  -2 -18  12    3.42    2.14
  -2  18  12    8.04    3.57
  -2 -18  12    2.72    2.19
  -2  18  12    1.58    2.39
  -2 -18  12    6.33    5.38
  -2 -18  12    4.45    2.78
  -2  18  12   11.56    7.20
  -2  18  12    6.09    2.76
  -2 -18  12    4.15    2.72
  -2 -18  12   -4.43   20.81
  -2 -18  12    4.74    4.47
  -2 -18  12    3.91    2.18
  -2 -18  12    3.06    4.41
   2 -18 -12    2.46    3.77
   2  18 -12    3.73    3.79
  -2 -18  11   22.07    2.37
  -2 -18  11   25.16    4.87
  -2  18  11   16.22    2.51
  -2 -18  11    2.94    2.54
  -2 -18  11   12.29    3.79
  -2 -18  11   23.63    2.94
  -2 -18  11   27.20    4.25
  -2  18  11   24.25    7.58
  -2 -18  11   22.37    2.78
  -2  18  11   16.07    2.77
  -2 -18  11    2.80   10.51
   2 -18 -11   21.08    4.12
   2  18 -11   18.30    4.05
  -2 -18  11   16.14    5.63
  -2 -18  10    7.97    2.51
  -2  18  10    7.14    2.55
  -2 -18  10    0.57    2.08
  -2 -18  10    0.91    3.19
  -2  18  10    4.67    2.20
  -2 -18  10    5.06    4.33
  -2 -18  10   11.60    6.84
  -2 -18  10    7.71    2.59
  -2 -18  10    8.42    3.71
  -2 -18  10    5.17    4.49
  -2 -18  10    5.48    4.08
  -2 -18  10   11.04    5.81
  -2  18  10   -0.54    6.15
  -2 -18  10    7.66    1.98
   2 -18 -10    6.34    3.49
   2  18 -10    6.94    3.54
  -2  18   9   23.14    2.55
  -2 -18   9   23.20    2.48
  -2 -18   9   24.92    5.24
   2 -18  -9   20.95    3.77
   2  18  -9   20.12    3.77
  -2  18   9   21.10    2.37
  -2  18   9   32.47    3.39
  -2 -18   9   35.57    3.86
  -2 -18   9   14.13    3.83
  -2 -18   9   30.00    2.78
  -2 -18   9   22.20    3.54
  -2 -18   9   26.97    6.26
  -2  18   9    1.34    6.39
  -2 -18   9    2.25    2.49
  -2 -18   9   29.34    2.32
  -2 -18   9    2.39    3.00
  -2 -18   9   26.80    3.67
  -2 -18   8   24.82    3.82
  -2 -18   8   23.56    2.39
  -2 -18   8   29.30    2.25
  -2  18   8   31.34    3.23
  -2 -18   8   27.92    3.73
  -2 -18   8   16.47    3.16
  -2 -18   8   31.53    2.62
  -2 -18   8   32.35    5.89
  -2  18   8   30.00    6.59
   2 -18  -8   24.63    3.65
   2  18  -8   24.19    3.63
  -2 -18   8   26.31    2.24
  -2 -18   8   22.41    2.71
  -2 -18   8   28.88    2.93
  -2 -18   7   29.03    3.60
  -2 -18   7   31.92    2.86
   2 -18  -7   29.83    3.65
   2  18  -7   30.68    3.52
  -2  18   7   37.22    6.36
  -2 -18   7   26.68    2.63
  -2 -18   7   25.24    2.10
  -2  18   7   30.60    5.53
  -2 -18   7   28.29    5.46
  -2 -18   7   24.47    3.28
  -2  18   7   34.23    3.14
  -2 -18   7   33.36    2.23
  -2 -18   7   27.98    3.24
  -2 -18   6   27.09    2.27
  -2 -18   6   17.57    1.99
   2 -18  -6   16.64    3.12
   2  18  -6   15.83    3.16
  -2 -18   6   20.64    3.34
  -2  18   6   28.27    2.91
  -2 -18   6   19.62    2.28
  -2 -18   6   18.60    2.99
  -2 -18   6   17.31    2.09
  -2 -18   6   19.88    3.05
  -2  18   6   25.30    5.65
  -2  18   6   18.61    5.09
  -2 -18   6   16.92    4.86
   2 -18  -5    9.79    2.74
   2  18  -5    7.59    2.70
  -2 -18   5   11.43    2.72
  -2  18   5    7.28    4.66
  -2 -18   5    4.19    4.31
  -2  18   5   14.02    5.16
  -2 -18   5   13.20    2.89
  -2  18   5   16.64    2.63
  -2 -18   5   12.47    3.04
   2 -18  -4   25.74    2.98
   2  18  -4   28.06    3.00
  -2 -18   4   27.42    3.09
  -2  18   4   31.44    5.16
  -2  18   3   55.65    5.04
  -2 -18   3   67.36    4.88
   2 -18  -3   62.00    3.65
   2  18  -3   69.29    3.75
  -2  18   3   64.45    5.61
  -2 -18   2  219.71    6.80
   2  18  -2  207.22    5.99
   2 -18  -2  212.24    6.03
  -2  18   2  195.08    7.10
  -2 -18   2  182.40    6.77
  -2  18   1  382.77   10.24
  -2 -18   1  401.71   10.12
   2  18  -1  462.82    9.70
   2 -18  -1  439.82    9.61
   2 -18  -1  363.24    8.55
  -2 -18   1  482.15   10.62
  -2  18   0  230.00    7.02
  -2 -18   0  223.73    6.79
   2 -18   0  266.72    6.63
   2  18   0  260.48    6.56
  -2 -18   0  254.80    7.24
   2 -18   0  221.50    5.90
   2 -18   1   87.70    3.85
   2  18   1   96.71    3.87
  -2 -18  -2  118.53    5.32
  -2  18  -2  121.77    5.51
   2 -18   2  125.86    4.47
   2  18   2  127.04    4.48
   2 -18   2  107.30    4.16
  -2  18  -3  309.75    8.88
  -2 -18  -3  314.93    8.89
   2  18   3  315.88    7.95
   2 -18   3  311.78    7.88
   2 -18   3  292.28    7.86
  -2  18  -4  213.60    6.95
  -2 -18  -4  208.61    6.84
   2 -18   4  197.87    6.20
   2 -18   5  499.21   12.16
   2  18   5  514.42   12.38
   2 -18   5  525.60   12.51
  -2 -18  -5  531.02   13.05
  -2  18  -6  309.11    8.90
  -2 -18  -6  298.92    8.73
   2 -18   6  278.19    7.78
   2  18   6  286.12    7.96
   2 -18   6  275.41    6.93
   2 -18   6  273.70    8.05
   2  18   6  266.55    6.94
   2  18   7  159.70    5.22
   2 -18   7  175.90    5.28
   2 -18   7  171.82    4.01
   2 -18   7  184.80    6.15
   2  18   7  189.78    6.35
   2 -18   7  172.26    6.26
  -2  18  -7  218.94    7.35
  -2 -18  -7  202.14    7.17
   2 -18   8   96.29    3.90
   2  18   8  115.01    5.18
   2 -18   8   83.30    4.49
  -2 -18  -8   96.18    3.55
  -2  18  -8  109.75    5.57
  -2 -18  -8  106.93    5.47
   2 -18   8   87.68    4.37
   2  18   8   89.43    4.47
   2 -18   8   93.61    2.33
   2  18   9   42.11    4.06
   2 -18   9   32.98    3.03
   2 -18   9   33.81    1.79
   2 -18   9   35.85    1.85
  -2  18  -9   33.89    4.22
  -2 -18  -9   31.84    4.18
  -2 -18  -9   30.96    2.85
   2 -18   9   30.96    3.52
   2  18  10   43.29    4.03
   2 -18  10   43.03    3.67
   2 -18  10   42.03    2.30
   2 -18  10   43.49    2.46
   2 -18  10   37.87    2.14
  -2 -18 -10   39.80    4.66
   2 -18  10   35.27    3.91
  -2 -18 -10   41.13    3.19
   2  18  11   50.11    4.41
   2 -18  11   38.38    2.13
   2 -18  11   37.72    2.17
  -2 -18 -11   44.04    4.79
   2 -18  11   33.72    2.04
   2 -18  11   30.98    3.80
   2 -18  11   35.15    1.93
   2  18  11   36.44    3.58
   2 -18  11   39.99    3.47
  -2 -18 -11   43.56    3.14
   2  18  12   40.92    4.51
   2 -18  12   40.17    2.15
  -2 -18 -12   34.18    4.72
   2 -18  12   41.83    2.20
   2  18  12   36.97    2.04
   2 -18  12   35.92    1.98
  -2 -18 -12   35.26    3.06
   2 -18  12   31.89    2.53
  -2 -18 -12   30.69    5.78
   2 -18  12   34.38    3.92
   2 -18  12   40.65    3.69
   2  18  12   42.86    3.91
   2 -18  13   37.22    2.03
   2 -18  13   35.59    2.07
   2 -18  13   31.87    3.81
   2 -18  13   30.37    3.37
   2  18  13   45.42    4.54
   2 -18  13   34.28    3.65
   2  18  13   36.39    3.91
  -2 -18 -13   32.16    4.73
  -2 -18 -13   29.11    5.68
  -2 -18 -13   34.05    2.95
  -2 -18 -14   24.63    2.61
   2 -18  14   18.82    4.23
   2 -18  14   27.66    3.47
   2  18  14   23.06    3.60
   2  18  14   31.91    4.33
   2 -18  14   29.06    1.92
   2 -18  15   19.43    3.17
   2  18  15   18.79    3.43
   2  18  15   26.43    4.05
   2 -18  15   24.71    1.74
   2  18  16   20.82    3.84
   2 -18  16   19.74    1.53
   2 -18  16   19.47    2.95
   2  18  16   16.94    3.24
   2 -18  16   16.81    3.04
   2 -18  17   29.19    2.95
   2 -18  17   32.99    1.60
   2  18  17   33.98    3.90
   2  18  17   30.03    1.66
   2 -18  17   32.31    3.02
   2  18  17   36.00    3.40
   2  18  18    7.75    1.37
   2 -18  18    9.57    1.23
  -2  20  20    1.49    1.15
  -2 -20  19    0.32    1.53
  -2  20  19    0.44    1.14
  -2 -20  18    2.31    9.12
  -2 -20  18    1.03    1.87
  -2  20  18    0.40    1.46
  -2 -20  18    0.26    1.64
  -2 -20  18    1.72    1.48
  -2 -20  17    7.75    1.82
  -2 -20  17    8.29    4.85
  -2  20  17   14.77    1.99
  -2 -20  17    9.76    2.09
  -2 -20  17   15.68    2.38
  -2 -20  16    6.56    1.98
  -2 -20  16    5.93    3.46
  -2 -20  16    5.84    2.29
  -2 -20  16   10.99    2.27
  -2  20  16   11.03    2.11
  -2  20  15   13.68    2.27
  -2 -20  15   10.52    2.38
  -2 -20  15    8.03    2.18
  -2 -20  15   10.73    2.14
  -2  20  15   13.80    3.85
  -2 -20  15   11.86    2.83
  -2 -20  14   26.90   24.23
  -2 -20  14   19.24    3.02
  -2 -20  14   14.76    2.30
  -2  20  14   16.37    2.40
  -2 -20  14   13.21    2.48
  -2 -20  14    8.34    3.67
  -2  20  14   15.79    3.93
  -2 -20  14   14.45    2.30
  -2  20  13    3.81    3.68
  -2 -20  13  -32.27   26.61
  -2  20  13    0.82    2.51
  -2  20  13    7.35    7.09
  -2 -20  13   34.41   13.38
  -2 -20  13    4.44    2.77
  -2 -20  13    1.75    2.04
  -2 -20  13    2.79    2.11
  -2 -20  13   -0.31    3.60
  -2 -20  13   10.34    5.41
  -2 -20  13    3.94    2.12
  -2 -20  13    1.18    5.20
  -2 -20  12   18.37    4.78
  -2 -20  12   13.21    2.37
  -2  20  12   13.34    3.72
  -2  20  12   10.25    2.64
  -2 -20  12   12.91    5.79
  -2 -20  12   16.76    2.96
  -2 -20  12   14.63    2.45
  -2 -20  12    7.95    4.51
   2 -20 -12    7.08    3.73
  -2 -20  12   12.73    6.95
  -2 -20  12   14.24    2.38
  -2  20  12   13.12    7.51
  -2 -20  11   -1.20    2.10
  -2  20  11   -0.55    2.22
  -2 -20  11   17.08    9.51
  -2 -20  11    8.30   13.27
  -2 -20  11   -0.81    2.13
  -2 -20  11    0.99    2.70
  -2 -20  11    4.59    4.11
  -2 -20  11    4.02    3.75
  -2 -20  11    1.52    4.34
  -2 -20  11    3.11    5.72
  -2 -20  11   -0.02    2.03
  -2  20  11    3.41    2.59
  -2 -20  11    2.68    2.53
   2 -20 -11    1.26    3.45
  -2  20  10   15.91    2.42
  -2  20  10   19.19    3.55
  -2 -20  10    1.50    2.45
  -2 -20  10   10.38    6.86
  -2 -20  10   19.87    2.81
  -2 -20  10   26.06    4.07
  -2 -20  10   17.10    4.55
  -2 -20  10   17.26    4.59
   2 -20 -10   11.10    3.69
   2  20 -10   13.84    3.69
  -2 -20  10   16.66    2.23
  -2 -20  10   13.74    3.41
  -2 -20  10   19.23    2.52
   2 -20  -9   16.21    3.54
   2  20  -9   15.23    3.54
  -2 -20   9    1.74    2.36
  -2 -20   9   20.36    3.64
  -2 -20   9   17.59    5.02
  -2  20   9   21.77    3.42
  -2  20   9   19.25    2.40
  -2 -20   9   16.94    3.86
  -2 -20   9    9.96    3.70
  -2 -20   9   19.14    2.69
  -2 -20   9   20.17    2.26
  -2 -20   9   17.89    3.00
  -2 -20   9   19.51    3.67
  -2  20   9   19.04    6.65
  -2  20   9    3.14    6.10
  -2 -20   9   17.64    5.75
  -2 -20   9   14.97    2.36
  -2 -20   8    0.34    2.59
  -2 -20   8   21.56    3.44
  -2  20   8   36.09    3.35
  -2 -20   8   33.11    2.96
  -2 -20   8   31.92    3.91
  -2 -20   8   27.25    3.66
  -2 -20   8   33.46    4.72
  -2  20   8    3.68    5.92
  -2 -20   8   28.05    5.74
  -2  20   8   28.77    6.85
  -2 -20   8   29.50    2.40
  -2 -20   8   26.06    2.83
   2 -20  -8   25.49    3.59
   2  20  -8   23.08    3.59
  -2 -20   7   37.33    2.79
  -2 -20   7   30.40    3.63
  -2 -20   7   -0.07    2.59
  -2 -20   7   26.19    2.24
  -2 -20   7   22.05    2.27
  -2 -20   7   35.17    2.75
  -2  20   7   39.94    3.27
  -2 -20   7   33.29    3.79
  -2  20   7   43.99    6.94
  -2 -20   7   30.65    2.61
  -2 -20   7   33.20    3.42
  -2 -20   7   30.98    4.61
  -2  20   7    2.55    5.61
  -2 -20   7   26.72    5.26
   2 -20  -7   28.60    3.42
   2  20  -7   25.36    3.38
  -2 -20   7   50.68    2.21
  -2 -20   6    8.22    1.81
  -2 -20   6   11.81    2.05
  -2 -20   6   17.00    1.96
  -2 -20   6   -0.05    2.34
  -2 -20   6   15.67    1.96
  -2  20   6   19.32    2.89
  -2 -20   6   16.26    3.36
  -2 -20   6   16.11    2.28
  -2  20   6   19.64    5.91
  -2 -20   6   15.57    2.32
  -2 -20   6   13.74    3.02
  -2 -20   6   13.50    2.99
  -2  20   6    9.60    4.82
  -2 -20   6   12.21    4.51
   2 -20  -6    9.92    2.82
   2  20  -6   10.21    2.82
  -2  20   5   26.09    2.83
  -2 -20   5   20.73    1.92
   2  20  -5   14.28    2.78
  -2 -20   5   22.58    2.15
  -2 -20   5   22.36    2.22
  -2  20   5   22.77    5.50
  -2 -20   5   21.29    2.93
   2 -20  -5   19.26    2.87
  -2 -20   5   21.30    3.18
  -2 -20   5   21.87    3.32
  -2 -20   5   15.74    4.22
  -2 -20   5   19.32    2.01
  -2  20   4    5.36    4.64
  -2 -20   4    4.56    1.89
  -2 -20   4    5.94    2.57
  -2 -20   4    5.00    2.59
   2 -20  -4    3.16    2.49
   2  20  -4    0.51    2.44
  -2  20   3  176.94    7.95
  -2 -20   3  179.68    6.22
   2 -20  -3  169.19    5.27
   2  20  -3  163.62    5.27
  -2 -20   3  164.83    4.87
  -2 -20   2  144.46    6.02
  -2 -20   2  170.09    6.00
   2  20  -2  164.06    5.16
   2 -20  -2  152.04    5.04
  -2  20   1  501.21   12.88
  -2 -20   1  510.67   12.78
  -2 -20   1  605.67   13.44
   2  20  -1  588.62   12.18
   2 -20  -1  589.47   12.17
   2 -20   0  123.07    3.85
  -2  20   0  126.09    5.27
  -2 -20   0  133.78    5.04
  -2 -20   0  166.16    5.72
   2  20   0  164.23    4.87
   2 -20   0  156.57    4.81
   2 -20   1  100.96    3.66
   2 -20   1  120.96    4.20
   2  20   1  124.31    4.25
  -2 -20  -1  101.71    4.31
   2 -20   2  108.20    4.08
   2  20   2  132.29    4.48
   2 -20   2  128.99    4.40
  -2  20  -2  117.58    5.41
  -2 -20  -2  118.56    5.20
   2 -20   3   24.20    2.54
  -2  20  -3   28.84    3.76
  -2 -20  -3   26.87    3.49
   2 -20   3   28.71    2.84
   2 -20   4  295.67    6.65
  -2  20  -4  311.96    8.98
  -2 -20  -4  302.11    8.77
   2 -20   4  299.12    7.83
   2  20   4  301.69    8.03
   2 -20   4  298.23    8.04
   2 -20   5  236.78    5.84
   2 -20   5  260.11    7.46
   2 -20   5  260.04    7.14
   2  20   5  263.95    7.28
  -2 -20  -5  291.36    6.73
  -2  20  -5  287.24    8.27
  -2 -20  -5  264.77    7.95
   2  20   6  537.39   11.56
  -2 -20  -6  566.09   11.61
  -2 -20  -6  553.16   13.22
   2 -20   6  509.88   12.64
   2 -20   6  504.79   10.44
   2 -20   6  567.57   11.60
   2 -20   6  537.77   12.43
   2  20   6  538.48   12.56
  -2  20  -6  579.38   13.48
  -2  20  -7  244.28    7.91
  -2 -20  -7  234.14    7.64
   2 -20   7  237.54    6.11
   2 -20   7  217.86    7.18
   2 -20   7  224.04    4.89
   2  20   7  218.94    6.15
   2 -20   7  225.08    6.79
   2  20   7  221.31    6.93
   2 -20   8   61.96    4.21
  -2 -20  -8   63.89    3.25
  -2 -20  -8   68.51    4.78
  -2  20  -8   78.31    5.03
   2  20   8   62.38    3.55
   2 -20   8   71.27    3.58
   2  20   8   78.02    5.80
   2 -20   9   48.64    2.00
  -2  20  -9   52.66    4.61
  -2 -20  -9   47.56    4.47
   2 -20   9   56.81    2.46
   2 -20   9   54.63    3.52
   2  20   9   61.51    5.07
   2 -20   9   47.57    4.04
  -2 -20  -9   46.40    3.10
   2 -20   9   54.26    2.26
  -2 -20 -10   21.17    4.03
   2 -20  10   20.49    2.00
   2 -20  10   16.25    1.58
   2 -20  10   19.64    1.79
  -2 -20 -10   16.45    2.74
   2 -20  10   14.04    3.26
   2 -20  10   15.02    2.94
   2  20  10   17.06    3.72
   2 -20  11   48.65    4.23
  -2 -20 -11   54.26    3.35
   2 -20  11   50.49    2.08
   2 -20  11   54.96    2.45
   2 -20  11   50.56    2.29
  -2 -20 -11   50.66    6.41
   2 -20  11   59.33    2.41
  -2 -20 -11   51.27    4.86
   2  20  11   58.35    4.38
   2 -20  11   57.26    3.74
   2 -20  12   37.47    2.55
  -2 -20 -12   35.92    3.01
   2  20  12   49.31    4.12
   2 -20  12   44.34    3.70
   2 -20  12   31.29    3.79
   2  20  12   43.04    2.07
   2 -20  12   42.50    2.01
   2 -20  12   45.28    2.29
   2  20  12   47.19    4.68
  -2 -20 -12   37.23    5.90
   2 -20  12   46.16    2.31
   2 -20  13   28.39    3.26
  -2 -20 -13   21.85    5.40
   2 -20  13   31.10    2.01
   2 -20  13   26.42    3.57
   2  20  13   35.54    4.37
  -2 -20 -13   28.26    2.84
   2 -20  13   33.04    2.04
   2  20  13   29.95    3.69
   2 -20  13   29.73    3.42
   2  20  14   18.72    3.40
   2  20  14   20.27    4.01
   2 -20  14   18.93    1.79
   2 -20  14   14.23    3.01
   2 -20  14   10.79    4.10
   2 -20  15   22.95    3.32
   2 -20  15   25.77    1.76
   2 -20  15   27.67    3.17
   2  20  15   25.13    3.53
   2  20  15   25.89    3.96
   2 -20  16   19.48    2.97
   2  20  16   19.97    3.73
   2 -20  16   18.34    2.83
   2  20  16   20.49    3.22
   2 -20  16   19.70    1.52
   2  20  17   16.82    3.35
   2  20  17    9.75    2.81
   2 -20  17   11.79    1.25
   2 -20  18   21.74    1.19
  -2  22  20    1.42    0.99
  -2  22  18    1.39    1.34
  -2 -22  18    3.01    1.73
  -2 -22  18    4.89    1.77
  -2  22  17    0.93    1.66
  -2 -22  17    2.45    1.83
  -2 -22  17    0.76    2.07
  -2 -22  17    0.84    1.66
  -2  22  16   17.44    2.08
  -2 -22  16   13.47    2.22
  -2 -22  16   22.83   19.52
  -2 -22  16    5.78    4.04
  -2 -22  16   14.57    2.57
  -2 -22  16   11.28    1.95
  -2 -22  15    9.14    2.41
  -2 -22  15    1.14    3.41
  -2 -22  15    8.93   27.53
  -2 -22  15   11.27    2.13
  -2  22  15    9.02    3.68
  -2  22  15   12.44    2.17
  -2 -22  15    9.70    2.29
  -2 -22  14    6.08    2.16
  -2 -22  14    4.40    3.52
  -2 -22  14    4.34    2.09
  -2 -22  14    6.30    2.56
  -2  22  14    7.80    3.65
  -2 -22  14    3.99    2.24
  -2  22  14    8.65    2.15
  -2 -22  13    9.26    2.23
  -2 -22  13    3.22    3.68
  -2 -22  13   13.01    2.65
  -2 -22  13   12.17    2.23
  -2  22  13    7.59    2.78
  -2 -22  13    5.20    5.31
  -2  22  13   10.46    3.73
  -2 -22  13   10.39    2.41
  -2  22  12    5.41    3.62
  -2 -22  12    3.21    4.58
  -2  22  12    4.25    2.48
  -2 -22  12   14.57    6.30
  -2 -22  12    4.19    3.71
  -2 -22  12    6.47    4.91
  -2 -22  12    4.69    2.13
  -2 -22  12    4.42    2.08
  -2 -22  12    5.18    2.53
  -2 -22  12    5.41    2.20
  -2 -22  11   15.49    4.35
  -2 -22  11   14.46    8.84
  -2 -22  11   13.38    2.39
  -2 -22  11   15.94    4.94
  -2 -22  11   14.67    2.43
  -2 -22  11    9.93    4.04
  -2 -22  11   11.41    5.89
  -2 -22  11   17.92    2.70
  -2 -22  11   13.57    2.33
  -2 -22  11    3.12   13.37
  -2  22  11   12.75    2.58
  -2 -22  10    3.78    6.45
  -2 -22  10    0.10    2.56
  -2 -22  10    5.83    3.40
  -2 -22  10   11.75    4.05
  -2  22  10   10.56    7.02
  -2 -22  10   10.51    2.12
  -2 -22  10    0.44    2.29
  -2  22  10   11.04    3.42
  -2  22  10    9.72    2.41
  -2 -22  10   11.80    4.61
  -2 -22   9   16.28    3.86
  -2 -22   9   24.13    4.09
  -2 -22   9   20.27    2.36
  -2 -22   9   25.28    3.21
  -2 -22   9   22.67    2.76
  -2  22   9   28.78    7.39
  -2 -22   9   26.34    4.97
  -2 -22   9    0.08    2.67
  -2 -22   9   23.18    3.77
  -2 -22   9    1.34    2.42
  -2 -22   9   18.47    3.73
  -2 -22   8   38.24    3.62
  -2 -22   8   22.45    3.77
  -2  22   8   42.26    3.55
  -2 -22   8   40.33    4.91
  -2 -22   8   43.19    4.20
  -2 -22   8   40.75    2.90
  -2  22   8   41.29    7.34
   2 -22  -8   32.44    3.51
  -2 -22   8   36.15    2.60
  -2 -22   8   30.74    3.03
  -2 -22   8   37.15    3.02
  -2 -22   8   26.01    5.52
  -2 -22   7   26.16    2.60
  -2 -22   7   18.12    4.36
  -2 -22   7   22.37    3.49
  -2 -22   7    0.21    2.63
  -2 -22   7   15.53    2.16
  -2  22   7   24.12    3.19
   2 -22  -7   19.66    3.03
  -2 -22   7   24.29    3.76
  -2 -22   7   21.14    2.56
  -2 -22   7   21.67    3.45
  -2 -22   7   33.81    1.91
  -2 -22   7   15.75    2.23
  -2 -22   7   24.34    2.69
  -2  22   7   24.12    6.68
  -2 -22   7   15.73    4.91
  -2 -22   6   56.02    2.89
  -2 -22   6   56.06    2.58
  -2 -22   6   51.00    2.63
   2 -22  -6   40.36    3.41
  -2  22   6   57.37    3.46
  -2  22   6   62.36    7.16
  -2 -22   6   39.44    4.90
  -2 -22   6   54.21    4.09
  -2 -22   6   56.06    2.90
  -2 -22   6   47.27    3.65
  -2 -22   6   49.40    2.80
  -2 -22   6   41.29    2.91
  -2 -22   6   58.28    5.06
  -2 -22   6   40.52    3.98
  -2 -22   6   63.83    2.30
  -2 -22   5   12.12    3.99
  -2  22   5   16.58    2.80
  -2 -22   5    7.71    3.83
  -2 -22   5   17.72    1.48
  -2 -22   5   17.13    2.27
  -2  22   5   14.75    5.57
  -2 -22   5   13.64    1.91
  -2 -22   5   17.99    3.02
  -2 -22   5   15.67    3.16
  -2 -22   5   14.57    2.05
   2 -22  -5   10.32    2.59
  -2 -22   4   86.91    3.20
  -2 -22   4   72.25    3.71
  -2 -22   4   58.82    4.67
  -2 -22   4   82.98    3.94
  -2 -22   4   79.27    2.98
  -2  22   4   85.49    3.58
  -2  22   4   81.45    6.70
   2 -22  -4   65.44    3.60
  -2 -22   4   76.26    4.53
  -2 -22   4   87.59    3.23
  -2 -22   3   17.45    3.02
   2 -22  -3    8.78    2.47
  -2  22   3    9.25    4.79
  -2 -22   3   12.83    1.94
  -2 -22   3   14.94    3.11
  -2 -22   3   16.82    2.77
  -2  22   2  351.14   11.09
  -2 -22   2  374.56    9.78
  -2 -22   2  348.06    7.94
  -2 -22   1   44.67    3.73
   2 -22  -1   46.11    3.01
   2 -22  -1   52.70    2.42
  -2 -22   1   63.16    4.05
  -2 -22   1   58.73    3.16
   2 -22   0  227.36    6.06
   2 -22   0  234.43    5.30
   2 -22   1   74.27    2.61
   2 -22   1   74.70    3.35
   2 -22   1   62.43    2.73
  -2 -22  -1   60.99    3.52
   2 -22   1   71.20    3.46
   2 -22   2   22.98    2.79
   2 -22   2   27.60    1.98
   2 -22   2   25.32    2.24
  -2 -22  -3  183.30    6.37
   2 -22   3  173.98    5.49
  -2 -22  -3  198.30    5.07
   2 -22   3  206.68    5.73
   2 -22   3  170.14    5.28
   2 -22   3  180.36    4.53
  -2 -22  -4   63.45    4.17
   2 -22   4   67.74    3.54
  -2 -22  -4   65.27    3.00
   2 -22   4   72.31    3.69
   2 -22   4   64.09    3.14
   2 -22   4   65.31    2.62
   2 -22   4   60.02    2.03
  -2 -22  -5  245.29    7.67
   2 -22   5  235.38    7.12
   2 -22   5  244.71    6.73
  -2 -22  -5  274.74    6.43
   2 -22   5  239.10    5.65
   2 -22   5  226.75    5.19
   2 -22   5  279.01    7.05
  -2 -22  -6  238.71    7.53
   2 -22   6  226.05    7.22
   2 -22   6  270.46    7.05
   2  22   6  236.16    6.31
  -2 -22  -6  263.40    6.59
   2 -22   6  223.21    5.14
   2 -22   6  228.54    6.68
   2 -22   7  322.87    7.45
  -2 -22  -7  303.75    8.80
   2  22   7  311.95    7.47
   2 -22   7  288.34    8.48
   2 -22   7  291.80    6.07
   2 -22   8  180.98    6.84
   2 -22   8  213.16    5.97
   2  22   8  183.67    8.29
   2  22   8  197.86    5.97
  -2 -22  -8  186.40    7.06
   2 -22   8  201.18    4.71
   2 -22   9   90.28    2.94
  -2 -22  -9   95.70    4.13
   2 -22   9   92.79    3.14
   2 -22   9   87.53    4.09
   2  22   9   99.93    6.36
  -2 -22 -10   29.57    5.84
   2 -22  10   31.11    2.04
  -2 -22 -10   28.40    2.99
   2 -22  10   35.60    2.24
   2  22  10   39.24    4.56
   2 -22  10   33.90    3.20
   2 -22  11   47.38    2.27
   2 -22  11   42.60    1.96
   2 -22  11   47.68    2.44
  -2 -22 -11   39.28    6.07
   2 -22  11   43.71    3.93
  -2 -22 -11   47.59    3.21
   2  22  11   59.82    4.41
   2 -22  11   54.86    3.66
   2 -22  11   50.41    2.37
   2 -22  12   20.55    2.34
   2  22  12   33.00    4.22
   2 -22  12   25.42    2.00
  -2 -22 -12   21.26    5.44
   2  22  12   26.27    3.69
   2 -22  12   30.09    3.18
   2 -22  12   22.68    3.47
   2 -22  12   25.14    1.98
  -2 -22 -12   27.72    2.91
   2 -22  13   14.80    3.06
  -2 -22 -13   17.60    2.66
   2  22  13   22.97    4.02
   2 -22  13   21.51    1.88
   2 -22  13   20.50    3.43
   2  22  13   19.33    3.53
   2 -22  13   19.67    3.11
   2 -22  13   21.69    1.90
   2  22  14   65.34    4.83
   2 -22  14   56.61    2.34
   2 -22  14   58.00    4.02
   2  22  14   56.86    4.18
   2 -22  14   56.60    3.78
   2 -22  15   17.06    1.62
   2  22  15   20.14    3.31
   2  22  15   18.77    3.83
   2 -22  15   17.99    3.10
   2 -22  16   15.75    1.47
   2  22  16   16.02    2.99
   2 -22  16   15.62    2.76
   2  22  16   17.39    3.42
   2 -22  17   15.71    1.31
   2  22  17   15.99    3.19
   2 -22  18    9.73    1.00
  -2 -24  19    5.75    3.08
  -2 -24  18    2.72    2.82
  -2 -24  18    1.51    1.66
  -2 -24  17    3.42    1.95
  -2 -24  17    3.85    1.95
  -2  24  17    2.97    1.46
  -2 -24  16    2.71    2.17
  -2 -24  16    7.13    5.66
  -2 -24  16    3.60    2.03
  -2  24  16    4.82    1.77
  -2 -24  16    1.68    2.57
  -2 -24  16    3.53    1.89
  -2 -24  15    9.32    2.54
  -2 -24  15    8.56    2.27
  -2  24  15    9.45    2.04
  -2 -24  15    7.44    3.85
  -2 -24  15    6.11    2.03
  -2 -24  15    7.15    2.62
  -2 -24  14    8.97   25.69
  -2 -24  14    5.98    2.27
  -2  24  14    7.34    2.10
  -2 -24  14    2.68    3.52
  -2  24  14    5.56    3.64
  -2 -24  14    7.84    2.13
  -2 -24  14    8.08    2.66
  -2 -24  14    6.99    2.64
  -2 -24  14    6.34    2.67
  -2 -24  13    3.18   16.07
  -2 -24  13    6.30    2.29
  -2 -24  13    6.10    2.16
  -2 -24  13    7.28    2.65
  -2 -24  13   12.87    5.59
  -2 -24  13    3.78   26.90
  -2 -24  13    4.98    2.71
  -2  24  13    7.54    3.62
  -2 -24  13    5.27    2.24
  -2  24  13    4.96    2.73
  -2 -24  13    1.02    3.55
  -2 -24  12   22.08    2.79
  -2 -24  12   16.05    2.36
  -2 -24  12   17.47    2.51
  -2 -24  12   10.75    4.84
  -2  24  12   20.45    3.82
  -2  24  12   14.88    2.86
  -2 -24  12   19.08    2.90
  -2 -24  12   12.26    7.11
  -2  24  12   13.74    7.49
  -2 -24  12   16.64    2.47
  -2 -24  12    9.42    3.84
  -2 -24  12    3.78    7.10
  -2  24  11    7.59    2.59
  -2  24  11    9.08    3.63
  -2 -24  11    5.05    4.16
  -2 -24  11    9.02   13.61
  -2 -24  11   11.04    8.55
  -2 -24  11   11.20    2.75
  -2 -24  11   11.98    4.50
  -2 -24  11   11.66    2.38
  -2 -24  11   10.01    2.19
  -2 -24  11   12.02    2.63
  -2 -24  11    9.00    3.81
  -2  24  11   13.27    7.25
  -2 -24  11    5.23    5.80
  -2 -24  11   11.36    2.35
  -2 -24  10    5.84    6.78
  -2  24  10   19.63    2.67
  -2  24  10   20.37    3.71
  -2 -24  10   21.41    2.97
  -2 -24  10   21.28    2.53
  -2 -24  10   14.80    3.75
  -2 -24  10   19.80    2.60
  -2 -24  10   13.73    4.77
  -2 -24  10   24.19    2.86
  -2 -24  10   23.68    7.00
  -2 -24  10   21.71    2.44
  -2  24  10   13.73    7.43
  -2 -24   9   12.57    4.84
  -2 -24   9   24.32    2.83
  -2 -24   9   23.60    4.88
  -2  24   9   20.41    2.67
  -2 -24   9   27.07    4.19
  -2 -24   9    8.95    4.01
  -2 -24   9   20.96    2.82
  -2  24   9   13.56    7.27
  -2 -24   9   14.53    3.73
  -2 -24   9   19.14    3.67
  -2 -24   9    1.36    2.54
  -2 -24   9   20.95    2.36
  -2 -24   9   13.21    3.34
  -2  24   8   24.23    3.44
  -2 -24   8   17.62    3.64
  -2 -24   8   24.41    4.12
  -2 -24   8   24.90    2.75
  -2  24   8   15.16    6.79
  -2 -24   8   35.42    2.35
  -2 -24   8   24.48    2.93
  -2 -24   8   25.31    4.73
  -2 -24   8   19.67    2.42
  -2 -24   8   22.42    3.08
  -2 -24   8   22.74    3.38
  -2 -24   7   39.52    2.86
  -2 -24   7   39.09    2.78
  -2 -24   7   34.30    3.08
  -2 -24   7   31.11    4.07
  -2  24   7   50.73    3.64
  -2 -24   7   41.60    2.94
  -2 -24   7   42.71    3.91
  -2 -24   7   44.30    5.03
  -2 -24   7   38.01    2.89
  -2  24   7   46.00    7.45
  -2  24   6   29.21    3.23
  -2 -24   6   33.00    3.34
  -2 -24   6   25.71    2.34
  -2 -24   6   27.57    3.70
  -2 -24   6   26.88    2.72
  -2 -24   6   32.17    2.66
  -2  24   6   22.05    6.73
  -2 -24   6   31.78    4.62
  -2 -24   6   27.07    2.49
  -2 -24   6   29.44    3.47
  -2 -24   6   27.92    2.22
  -2 -24   5   90.97    3.37
  -2 -24   5   80.05    5.00
  -2  24   5   98.77    4.00
  -2 -24   5   77.21    3.40
  -2 -24   5   96.04    3.53
  -2 -24   5   82.87    4.17
  -2 -24   5   91.90    3.51
  -2 -24   5   90.88    3.02
  -2  24   5   99.95    7.96
  -2 -24   5   87.20    5.71
  -2 -24   4   42.03    3.72
  -2 -24   4   38.86    1.98
  -2 -24   4   40.66    2.76
  -2 -24   4   38.97    1.98
  -2 -24   4   38.30    3.82
  -2 -24   4   34.67    2.48
  -2  24   4   36.78    6.21
  -2 -24   4   32.44    4.49
  -2 -24   4   40.60    3.28
  -2 -24   4   41.21    4.37
  -2  24   4   41.32    3.08
  -2 -24   3  205.28    7.78
  -2 -24   3  204.44    6.02
  -2 -24   3  212.31    6.36
  -2 -24   3  203.81    7.44
  -2  24   3  199.96    9.40
  -2 -24   2    2.19    2.80
  -2 -24   2    2.92    2.55
  -2 -24   2    2.92    1.83
  -2 -24   2    5.42    2.67
  -2  24   2    3.28    4.60
  -2 -24   2    4.01    2.98
  -2 -24   2    1.86    3.33
  -2  24   1  218.03    8.95
  -2 -24   1  199.29    7.86
  -2 -24   1  260.83    5.92
  -2 -24   1  235.76    6.31
   2 -24  -1  234.97    5.60
   2 -24   0   66.54    3.43
  -2 -24   0   58.66    4.84
   2 -24   0   65.18    2.58
   2 -24   1  112.49    3.35
  -2 -24  -1  108.44    4.80
   2 -24   1  112.11    4.30
   2 -24   2  170.33    4.33
   2 -24   2  184.75    5.47
  -2 -24  -2  182.87    4.87
   2 -24   3   92.35    3.05
  -2 -24  -3   94.11    3.42
   2 -24   3   83.57    3.63
   2 -24   4  131.11    3.71
   2 -24   4  119.29    3.21
   2 -24   4  143.41    4.98
  -2 -24  -4  153.38    4.51
   2 -24   4  124.16    4.69
   2 -24   5   68.27    2.78
   2 -24   5   67.63    2.24
   2 -24   5   83.79    4.12
   2 -24   5   65.53    3.71
  -2 -24  -5   80.27    3.39
   2  24   6  123.58    4.37
   2 -24   6  117.17    3.23
   2 -24   6  127.01    4.98
   2  24   7  286.98    7.46
   2 -24   7  281.53    6.19
   2 -24   8  290.37    9.11
   2  24   8  313.49    8.17
   2  24   8  281.74   10.90
   2 -24   9  163.54    4.31
   2  24   9  186.89    8.16
   2 -24   9  130.55    6.00
  -2 -24  -9  148.14    5.16
   2 -24   9  158.27    4.14
   2 -24  10   69.13    2.79
   2 -24  10   58.31    4.25
   2 -24  10   68.78    2.68
   2  24  10   69.13    5.32
  -2 -24 -10   63.20    3.73
   2 -24  11    0.43    1.59
   2 -24  11    0.86    3.19
   2 -24  11    1.12    1.77
   2 -24  11    3.88    2.71
  -2 -24 -11    2.44    2.31
   2  24  11    1.95    3.72
  -2 -24 -11    2.70    4.88
   2 -24  11    1.16    1.62
  -2 -24 -12   22.67    2.70
   2 -24  12   26.47    3.57
   2  24  12   26.36    3.72
   2 -24  12   15.28    3.24
   2 -24  12   22.61    1.98
   2 -24  12   24.93    2.00
   2 -24  12   22.68    2.30
   2  24  12   25.05    3.97
  -2 -24 -12   23.50    5.46
   2  24  13   75.67    4.94
   2 -24  13   69.26    2.62
   2 -24  13   63.62    3.50
   2 -24  13   69.30    2.68
   2  24  13   73.55    4.40
   2 -24  13   71.05    4.31
   2  24  14   27.84    4.00
   2 -24  14   14.40    3.90
   2 -24  14   24.39    3.33
   2 -24  14   25.80    1.85
   2  24  14   23.78    3.36
   2  24  15   34.07    3.94
   2 -24  15   23.62    3.13
   2  24  15   27.53    3.33
   2 -24  15   27.75    1.75
   2  24  16   10.42    3.16
   2 -24  16    8.74    2.58
   2  24  16    6.17    2.74
   2 -24  16   10.18    1.36
   2 -24  17   13.25    1.24
   2  24  17   14.82    2.94
   2 -24  18    9.47    0.94
   2 -26 -20    1.44    1.35
  -2 -26  18    4.11    1.64
  -2 -26  18   -0.04    3.35
  -2 -26  17   -0.01    3.15
   2 -26 -17    2.04    3.12
  -2 -26  17    2.16    1.82
  -2  26  16    1.94    1.53
  -2 -26  16    2.07    2.04
  -2 -26  16    1.92    2.97
  -2 -26  15    5.12    2.34
  -2  26  15    8.98    1.82
  -2 -26  15    5.61    2.35
  -2  26  14   11.18    2.03
  -2 -26  14   10.97    2.45
  -2  26  14   13.04    3.63
  -2 -26  14    4.78    3.90
  -2 -26  14    7.47    2.27
  -2 -26  14   11.15    2.97
  -2 -26  14   10.14    2.61
  -2 -26  13   11.40    2.68
  -2  26  13   14.07    3.64
  -2 -26  13   12.41    3.03
  -2 -26  13    3.30    5.74
  -2 -26  13   15.13    2.53
  -2 -26  13   10.94    3.68
  -2  26  13    9.16    2.77
  -2 -26  13   15.27   18.10
  -2 -26  13   12.50    2.31
  -2 -26  13   12.27    2.91
  -2  26  12    2.65    3.52
  -2 -26  12    1.23    2.46
  -2  26  12    2.83    2.60
  -2 -26  12    9.82    8.54
  -2 -26  12   -0.33    2.27
  -2 -26  12    6.05   19.15
  -2 -26  12    0.25    2.61
  -2 -26  12   -2.29    6.98
  -2 -26  12    2.53    4.97
  -2 -26  12   -0.47    2.08
  -2 -26  12    2.71    2.84
  -2 -26  12   -3.34    3.67
  -2 -26  11   22.82    3.12
  -2 -26  11   14.94    2.39
  -2 -26  11   22.34    2.87
  -2 -26  11   15.93    4.93
  -2  26  11    8.79    7.59
  -2 -26  11    2.52    8.69
  -2 -26  11   26.54    6.23
  -2 -26  11   19.83    4.58
  -2 -26  11   15.59    2.69
  -2 -26  11    8.88    3.80
  -2  26  11   22.58    3.79
  -2  26  11   14.22    2.76
  -2 -26  11   14.03    2.63
  -2  26  10   17.73    2.73
  -2  26  10   19.88    3.70
  -2 -26  10   19.64    2.71
  -2 -26  10   12.88    3.93
  -2 -26  10   11.48    7.39
  -2 -26  10   17.83    5.19
  -2  26  10   12.56    7.60
  -2 -26  10   10.37    6.87
  -2 -26  10   23.88    3.18
  -2 -26  10   17.17    2.42
  -2 -26  10   13.93    4.75
  -2 -26  10   16.01    2.83
  -2 -26  10   18.03    2.64
  -2  26   9   10.74    2.61
  -2 -26   9    4.70    3.97
  -2 -26   9   12.68    3.54
  -2 -26   9   11.82    4.21
  -2 -26   9   15.40    3.67
  -2  26   9   12.77    7.08
  -2 -26   9   17.98    3.24
  -2 -26   9   12.69    4.88
  -2 -26   9   10.86    2.51
  -2 -26   9    8.97    2.59
  -2 -26   9   13.68    4.93
  -2 -26   9   12.67    3.82
  -2 -26   9   11.92    2.77
  -2  26   8   32.38    3.67
  -2 -26   8   25.51    3.35
  -2 -26   8   18.26    3.87
   2 -26  -8    1.85    3.38
  -2 -26   8   53.82    2.69
  -2 -26   8   31.71    2.93
  -2 -26   8   27.76    3.53
  -2 -26   8   27.14    2.98
  -2  26   8   31.56    7.40
  -2 -26   8   28.12    5.05
  -2 -26   8   15.53    3.82
  -2 -26   7   24.32    2.59
  -2 -26   7   22.44    4.64
  -2  26   7   23.80    3.36
  -2 -26   7   21.51    3.01
  -2 -26   7   26.01    3.74
  -2 -26   7   15.60    3.71
  -2 -26   7   23.10    2.72
  -2 -26   7   26.46    3.63
  -2 -26   7   16.23    3.68
  -2 -26   7   20.19    2.58
  -2 -26   7   33.05    2.00
  -2  26   7   22.38    6.87
  -2  26   6   99.43    4.24
  -2 -26   6   71.80    3.72
  -2  26   6   96.93    8.55
  -2 -26   6   94.88    3.73
  -2 -26   6   98.89    4.82
  -2 -26   6   77.26    5.30
  -2 -26   6   91.91    3.82
  -2 -26   6   89.93    3.32
  -2 -26   6   90.63    4.59
  -2 -26   6   88.98    6.07
  -2 -26   5   39.95    4.83
  -2 -26   5   42.50    4.27
  -2  26   5   40.47    3.35
  -2 -26   5   43.50    4.09
  -2 -26   5   45.74    3.09
  -2 -26   5   35.89    4.76
  -2 -26   5   41.86    2.82
  -2 -26   5   42.18    3.66
  -2 -26   5   43.46    2.31
  -2  26   5   37.61    7.12
  -2 -26   4  160.74    5.87
  -2  26   4  155.60    9.24
  -2  26   4  166.62    5.16
  -2 -26   4  147.50    5.44
  -2 -26   4  160.16    7.14
  -2 -26   4  161.73    4.25
  -2 -26   4  146.51    6.74
  -2 -26   4  170.40    4.96
  -2 -26   3    4.49    3.27
  -2 -26   3    4.73    3.04
  -2  26   3   -0.68    5.44
  -2 -26   3    6.95    2.84
  -2 -26   3   -1.05    2.81
  -2 -26   3    5.47    2.13
  -2 -26   3    7.45    1.63
  -2 -26   3   -1.32    3.73
  -2  26   3    7.28    2.70
  -2 -26   2  153.79    6.66
  -2 -26   2  105.45    4.76
  -2 -26   2  131.34    4.47
  -2 -26   2  178.21    5.54
  -2  26   2  152.46    8.32
  -2 -26   2  174.91    5.22
  -2 -26   2  197.26    4.95
  -2 -26   1   19.61    2.94
   2 -26  -1   19.61    2.04
  -2 -26   1   16.69    3.57
  -2 -26   1   22.53    2.90
  -2  26   1   15.74    4.86
  -2 -26   1   15.84    3.45
  -2 -26   0  142.65    5.76
   2 -26   0  153.23    4.08
  -2 -26   0  159.10    4.99
  -2  26   0  137.16    7.25
  -2 -26   0  133.93    6.64
  -2  26  -1  131.34    6.84
  -2 -26  -1  139.82    7.05
   2 -26   1  149.98    3.99
  -2 -26  -1  151.27    4.33
  -2 -26  -1  129.67    5.38
   2 -26   1  147.48    5.05
  -2 -26  -2   98.95    5.08
  -2 -26  -2   91.44    6.15
   2 -26   2   92.29    3.12
  -2 -26  -2   90.86    3.46
   2 -26   2  103.55    4.29
  -2 -26  -3  126.57    5.62
  -2 -26  -3  109.84    6.86
   2 -26   3  125.77    4.71
   2 -26   3  109.02    3.45
  -2 -26  -3  114.51    3.89
  -2 -26  -4   49.78    4.07
  -2 -26  -4   37.02    5.32
   2 -26   4   53.97    3.68
   2 -26   4   51.10    2.49
   2 -26   4   44.39    1.91
   2 -26   4   45.25    2.91
  -2 -26  -4   46.40    2.83
  -2 -26  -5   39.71    5.59
   2 -26   5   33.60    2.92
   2 -26   5   45.38    3.63
   2 -26   5   35.82    2.34
   2 -26   5   38.46    1.82
  -2 -26  -5   44.71    2.89
   2 -26   6  118.97    3.23
   2  26   6  111.98    4.28
   2 -26   6   97.48    4.73
  -2 -26  -6  121.93    4.32
   2 -26   6  139.53    5.21
  -2 -26  -6  113.42    7.69
   2 -26   7   94.28    2.87
   2  26   7   91.00    4.14
  -2 -26  -7  104.30    4.24
  -2 -26  -7   84.91    7.36
   2 -26   7   97.12    4.89
   2 -26   8  358.16    7.27
   2  26   8  330.79    8.46
   2  26   8  259.62   12.03
   2 -26   8  286.09    9.16
   2 -26   9   77.16    4.89
   2 -26   9  109.06    3.47
   2 -26   9  106.68    3.27
   2  26   9  129.59    8.40
   2  26   9   94.55    4.50
  -2 -26 -10   38.62    5.99
   2 -26  10   36.11    2.13
   2  26  10   36.22    5.22
  -2 -26 -10   37.09    3.00
   2 -26  10   30.79    3.51
   2 -26  10   36.07    2.27
   2 -26  11   42.19    2.32
   2 -26  11   40.11    2.23
  -2 -26 -11   34.79    5.94
  -2 -26 -11   37.69    3.08
   2  26  11   43.40    4.55
   2 -26  11   28.84    3.65
   2 -26  11   40.09    3.86
   2 -26  11   45.19    2.32
   2 -26  12   48.26    2.66
   2 -26  12   51.36    2.41
   2  26  12   56.65    4.53
   2 -26  12   53.61    4.11
   2 -26  12   56.39    2.49
   2 -26  13   42.09    3.09
   2 -26  13   42.95    2.20
   2  26  13   47.34    4.28
   2 -26  13   42.75    3.78
   2  26  13   47.92    3.91
   2 -26  13   47.78    2.26
   2  26  14   58.87    3.95
   2  26  14   62.92    4.49
   2 -26  14   51.82    3.68
   2 -26  14   55.34    2.25
   2  26  15   10.31    2.90
   2  26  15   13.20    3.35
   2 -26  15   12.25    2.73
   2 -26  15    4.45    4.56
   2 -26  15   16.13    1.52
   2  26  16   22.59    3.27
   2 -26  16   17.12    1.41
   2  26  16   18.99    2.82
   2 -26  17    6.09    1.07
   2  26  17    3.78    2.57
   2 -26  18    8.60    0.88
  -2 -28  17    2.09    1.82
  -2 -28  17    7.96    3.89
  -2 -28  16    5.14    2.00
  -2 -28  16    8.50    3.73
  -2 -28  16    8.89   11.49
  -2 -28  15    2.58    8.03
  -2 -28  15    1.98    3.50
   2 -28 -15    0.78    3.50
  -2 -28  15   -8.60   22.68
  -2 -28  15    0.44    2.14
  -2 -28  14   11.98    3.53
  -2  28  14   10.56    1.98
  -2 -28  14    6.07    5.39
  -2 -28  14   12.78    2.59
  -2  28  14    9.98    3.45
  -2 -28  13    4.24    4.04
  -2 -28  13   11.75   20.62
  -2  28  13    7.33    2.76
  -2 -28  13    6.09    4.52
  -2  28  13   10.94    3.59
  -2 -28  13  -12.05   26.08
  -2 -28  13    9.43    2.56
  -2  28  12   16.10    2.85
  -2 -28  12   24.05   19.08
  -2 -28  12   16.76    2.74
  -2 -28  12   17.75    3.85
  -2  28  12   12.90    3.60
  -2 -28  12    9.34    5.24
  -2 -28  12   18.93   10.62
  -2 -28  12    9.28    6.79
  -2 -28  11    1.15    5.28
  -2  28  11    3.59    2.59
  -2  28  11    1.82    3.44
  -2 -28  11    3.05    3.05
  -2 -28  11   -1.00    9.12
  -2 -28  11    5.78    2.62
  -2 -28  11    3.06    4.60
  -2 -28  11   -1.08   14.66
  -2 -28  11    1.49    5.83
  -2  28  10   26.11    3.04
  -2 -28  10   26.97    8.33
  -2 -28  10   31.49    6.92
  -2 -28  10   26.77    4.40
  -2 -28  10   26.87    4.64
  -2 -28  10   33.75    3.03
  -2  28  10   20.75    7.81
  -2 -28  10   24.00    6.21
  -2 -28  10   18.33    4.98
  -2 -28  10   20.10    3.22
  -2  28   9   33.05    3.16
  -2  28   9   37.79    3.88
  -2 -28   9   16.95    4.75
  -2 -28   9   24.10    3.98
  -2 -28   9   35.67    3.10
  -2 -28   9   27.69    3.17
  -2 -28   9   26.83    3.92
  -2 -28   9   27.41    5.49
  -2 -28   9   18.62    3.96
  -2  28   9   28.35    8.21
  -2 -28   9   35.38    4.25
  -2 -28   9   47.42    4.20
  -2 -28   9   29.85    4.88
  -2 -28   8   10.73    3.48
  -2 -28   8    8.32    3.71
  -2  28   8   11.63    7.18
  -2 -28   8   15.06    2.72
  -2 -28   8   11.27    2.91
  -2 -28   8    7.11    3.68
  -2 -28   8   11.72    3.38
  -2 -28   8   21.18    4.36
  -2 -28   8   13.01    4.86
  -2 -28   8   15.06    2.18
  -2 -28   7   85.48    4.07
  -2 -28   7   91.50    3.73
  -2 -28   7   61.49    5.37
  -2 -28   7  102.96    5.44
  -2  28   7   99.98    4.53
  -2 -28   7   70.73    4.15
  -2 -28   7  100.20    3.99
  -2 -28   7   88.97    4.93
  -2 -28   7   79.73    3.32
  -2 -28   7  122.28    3.46
  -2  28   7   94.93    9.02
  -2 -28   7   88.62    6.64
  -2 -28   7   52.99    4.59
  -2 -28   6   22.01    5.40
  -2  28   6   23.38    3.35
  -2 -28   6   18.14    3.73
  -2 -28   6   17.75    4.65
  -2 -28   6   22.58    3.18
  -2 -28   6   22.84    4.10
  -2 -28   6   26.00    2.99
  -2 -28   6   25.52    3.74
  -2 -28   6    4.66    3.52
  -2 -28   6   20.81    2.83
  -2 -28   6   22.75    2.32
  -2  28   6   24.01    6.93
  -2 -28   5  126.32    6.40
  -2 -28   5  141.67    5.28
  -2 -28   5  142.50    6.99
  -2 -28   5  155.38    4.76
  -2 -28   5  139.15    5.62
  -2  28   5  151.10    9.66
  -2 -28   5  142.06    3.78
  -2  28   5  143.69    4.76
  -2  28   4   18.30    3.05
  -2 -28   4   22.16    3.75
  -2 -28   4   23.79    1.82
  -2  28   4   11.36    6.23
  -2 -28   4   23.23    3.32
  -2 -28   4   13.79    4.31
  -2 -28   4   17.33    2.85
  -2 -28   4   15.92    3.25
  -2 -28   4   20.17    3.78
  -2 -28   4   20.92    1.87
  -2 -28   3  159.38    6.79
  -2  28   3  190.41    4.80
  -2 -28   3  188.58    3.68
  -2 -28   3  190.69    5.68
  -2  28   3  168.43    9.29
  -2 -28   3  187.23    5.27
  -2  28   2   12.02    5.42
  -2 -28   2   21.32    3.74
  -2 -28   2   16.94    3.75
  -2 -28   2   15.87    2.14
  -2 -28   2   21.68    3.47
   2 -28  -2   18.07    2.14
  -2 -28   2   12.02    2.79
  -2 -28   2   20.26    3.11
  -2 -28   1  135.93    6.39
  -2  28   1  155.03    8.28
  -2 -28   1  178.39    5.32
  -2 -28   1  178.17    5.54
  -2 -28   1  155.45    6.29
   2 -28  -1  171.51    4.35
   2 -28   0   62.27    2.71
  -2 -28   0   54.76    4.16
  -2 -28   0   70.23    3.70
  -2  28   0   56.04    5.69
  -2 -28   0   52.23    4.84
  -2 -28  -1   80.79    3.18
   2 -28   1   83.60    3.00
  -2  28  -1   71.26    5.80
  -2 -28  -1   71.12    5.62
  -2 -28  -1   83.85    5.06
  -2 -28  -2  117.64    3.91
   2 -28   2  119.98    4.71
   2 -28   2  111.81    3.50
  -2  28  -2   98.27    6.11
  -2 -28  -2  104.39    6.51
  -2 -28  -2  116.06    5.66
  -2 -28  -3   18.32    2.29
   2 -28   3   23.20    3.17
   2 -28   3   19.36    2.05
  -2 -28  -3   20.05    3.50
  -2 -28  -3   15.96    4.56
   2 -28   4   12.43    3.05
  -2 -28  -4   10.46    2.33
   2 -28   4   10.91    1.42
   2 -28   4   10.32    1.97
  -2 -28  -4   15.87    3.34
  -2 -28  -4   11.43    4.60
  -2 -28  -5   82.35    5.05
  -2 -28  -5   73.52    6.42
  -2 -28  -5   84.21    3.66
   2 -28   5   74.35    2.96
   2 -28   5   77.18    2.53
   2 -28   5   89.61    4.38
   2 -28   5   64.53    3.66
   2 -28   6   43.45    2.07
   2 -28   6   34.01    3.12
   2 -28   6   52.02    3.92
   2  28   6   42.20    3.16
  -2 -28  -6   46.17    3.26
  -2 -28  -6   45.69    5.98
   2 -28   7  174.12    4.29
   2 -28   7  133.52    5.83
   2 -28   7  199.48    6.36
   2  28   7  157.69    5.47
  -2 -28  -7  183.36    5.53
  -2 -28  -7  162.16    9.24
   2 -28   8   58.98    2.44
   2 -28   8   55.10    2.14
   2 -28   8   47.12    3.68
   2  28   8   46.15   10.84
   2  28   8   58.12    3.59
  -2 -28  -8   56.36    6.45
   2  28   9  161.68    9.06
   2 -28   9  140.32    3.80
  -2 -28 -10  108.33    4.61
   2 -28  10  114.19    3.57
   2 -28  10  126.70    5.33
   2 -28  10  116.59    3.50
   2 -28  10   84.43    4.96
   2  28  10  146.18    6.87
   2 -28  11  171.20    4.41
   2 -28  11  160.34    4.30
   2 -28  11  156.39    4.22
   2 -28  11  167.27    6.07
   2 -28  12   73.34    2.75
   2  28  12   78.43    4.86
   2 -28  12   69.12    2.67
   2 -28  12   64.36    2.82
   2 -28  12   72.82    4.31
   2  28  12   75.99    4.53
   2 -28  13   52.92    2.35
   2 -28  13   54.72    3.76
   2  28  13   58.98    4.03
   2 -28  13   53.72    2.31
   2  28  13   64.52    4.47
   2 -28  13   46.10    3.16
   2 -28  14   30.49    3.18
   2  28  14   36.41    3.43
   2 -28  14   32.41    1.86
   2  28  14   40.80    3.90
   2 -28  14   31.65    3.76
   2 -28  15   29.00    2.88
   2 -28  15   28.48    1.67
   2  28  15   33.52    3.16
   2 -28  15   21.79    4.42
   2  28  15   29.72    3.50
   2  28  16    3.35    2.71
   2 -28  16    5.83    1.18
   2  28  17    8.32    2.43
   2 -28  17    9.95    1.04
   2 -30 -19    0.13    1.28
   2 -30 -18    1.27    0.90
  -2 -30  16  -18.32   13.59
  -2 -30  16    1.91    2.03
  -2 -30  15    6.75    4.45
  -2 -30  15    7.09    2.17
  -2 -30  14    6.93    4.37
  -2 -30  14   20.91   26.09
  -2 -30  14   21.81    8.37
  -2 -30  14    6.71    2.33
  -2 -30  13   21.31    4.50
  -2 -30  13   18.91    2.65
  -2  30  13   15.15    3.49
  -2  30  13   12.23    2.89
  -2 -30  13    9.61    5.88
  -2 -30  12    4.61    5.83
  -2  30  12    2.82    2.56
  -2 -30  12   -1.93    4.55
  -2  30  12    4.73    3.36
  -2 -30  12    7.71    6.78
  -2 -30  12    3.98    2.52
  -2 -30  12    4.58   19.82
  -2 -30  12   -2.59   13.42
  -2 -30  12    7.60    4.42
  -2 -30  11   13.93    4.91
  -2 -30  11   19.93   10.03
  -2 -30  11   20.09    5.90
  -2 -30  11   13.50    5.02
  -2 -30  11   21.40    2.87
  -2 -30  11   18.95    4.70
  -2  30  11   17.19    2.88
  -2  30  11   14.74    3.61
  -2 -30  10    4.33    2.67
  -2 -30  10    4.91    4.69
  -2 -30  10    8.62    8.71
  -2 -30  10    5.02    4.42
  -2  30  10    7.16    2.71
  -2  30  10    5.20    3.42
  -2 -30  10    9.93    6.73
  -2 -30  10    9.51    4.85
  -2  30   9   24.86    3.71
  -2  30   9   24.79    3.04
  -2 -30   9   17.17    4.26
  -2 -30   9   30.17    3.17
  -2  30   9   30.43    7.89
  -2 -30   9   27.19    3.89
  -2 -30   9   18.03    3.91
  -2 -30   9   24.57    5.04
  -2 -30   9   44.57    5.48
  -2 -30   9   14.05    5.09
  -2 -30   9   26.96    4.13
  -2 -30   8  103.37    6.29
  -2 -30   8   52.88    5.48
  -2 -30   8   95.68    5.42
  -2 -30   8  104.54    4.20
  -2  30   8   80.99    9.32
  -2 -30   8  104.24    3.64
  -2 -30   8   84.80    7.01
  -2 -30   8   54.81    4.71
  -2 -30   8   62.73    4.53
  -2 -30   8   81.84    3.83
  -2 -30   8   89.72    4.37
  -2 -30   7   15.12    3.61
  -2  30   7   22.87    3.54
  -2 -30   7   17.18    3.91
  -2 -30   7   27.80    3.85
  -2 -30   7   15.95    5.00
  -2 -30   7   10.49    3.69
  -2 -30   7   20.80    2.75
  -2 -30   7   24.75    4.33
  -2 -30   7   22.98    3.26
  -2  30   7   17.66    7.19
  -2 -30   7   22.54    1.94
  -2 -30   6  129.58    5.58
  -2  30   6  120.89    9.47
  -2 -30   6  118.58    7.06
  -2 -30   6  128.90    3.71
  -2  30   6  128.10    4.65
  -2 -30   6  123.30    5.30
  -2 -30   5    2.91    3.84
  -2 -30   5    9.20    3.59
  -2 -30   5    8.02    1.64
   2 -30  -5    0.26    2.67
  -2  30   5   10.55    6.36
  -2  30   5    6.43    3.07
  -2 -30   5    1.13    3.25
  -2 -30   5    6.34    4.34
  -2 -30   5    5.77    1.96
  -2 -30   5   11.06    3.49
  -2 -30   4  157.38    5.61
  -2  30   4  148.10    4.69
  -2 -30   4  147.87    5.22
  -2 -30   4  132.91    6.97
  -2 -30   4  121.34    4.69
  -2 -30   4  168.89    5.95
  -2  30   4  137.42    9.34
  -2 -30   4  153.75    3.69
  -2 -30   3   27.23    3.87
  -2 -30   3   26.97    1.92
  -2  30   3   21.37    6.29
  -2 -30   3   32.83    3.54
  -2 -30   3   16.80    4.33
  -2 -30   3   12.82    3.16
  -2  30   3   24.49    3.04
  -2 -30   3   40.68    2.26
   2 -30  -3    0.17    2.07
  -2 -30   2  224.38    5.57
   2 -30  -2  219.18    4.30
  -2  30   2  214.73    4.88
  -2 -30   2  229.92    5.85
  -2 -30   2  210.64    7.26
  -2 -30   2  186.94    4.71
  -2  30   2  202.22    9.50
   2 -30  -1   51.66    2.53
  -2 -30   1   49.89    4.35
  -2  30   1   45.30    6.20
  -2 -30   1   57.36    3.59
  -2 -30   1   61.94    3.89
  -2 -30   1   49.59    4.39
  -2 -30   0  144.27    6.41
  -2 -30   0  122.23    6.40
  -2  30   0  121.64    7.47
  -2 -30   0  153.09    4.83
  -2 -30   0  152.38    4.98
   2 -30   0  140.24    3.68
  -2 -30  -1  147.11    7.16
  -2 -30  -1  176.52    6.76
  -2 -30  -1  182.78    4.91
   2 -30   1  160.68    3.64
  -2 -30  -1  161.18    4.05
   2 -30   2   26.38    2.19
  -2 -30  -2   25.78    4.65
  -2 -30  -2   31.02    3.76
  -2 -30  -2   28.04    2.38
   2 -30   3   12.10    2.02
   2 -30   3   13.24    3.08
  -2 -30  -3   17.09    3.39
  -2 -30  -3   16.42    4.62
  -2 -30  -3   17.14    2.33
   2 -30   4   82.26    2.90
   2 -30   4   83.45    2.42
   2 -30   4   97.22    4.36
  -2 -30  -4   92.06    5.19
  -2 -30  -4   78.13    6.43
  -2 -30  -4   89.14    3.43
   2 -30   5   83.38    4.31
   2 -30   5   62.48    2.72
   2 -30   5   67.18    2.31
  -2 -30  -5   76.42    4.98
  -2 -30  -5   63.07    6.39
  -2 -30  -5   78.22    3.55
   2 -30   6   96.15    4.73
   2  30   6   81.45    3.84
  -2 -30  -6   85.02    5.32
  -2 -30  -6   77.99    7.06
   2 -30   6   88.87    2.85
  -2 -30  -6   95.20    3.98
   2  30   7   33.91    3.09
   2 -30   7   37.48    2.31
   2 -30   7   33.59    1.96
  -2 -30  -7   32.12    3.92
  -2 -30  -7   28.44    5.58
  -2 -30  -7   34.16    2.97
  -2 -30  -8   54.24    3.38
   2  30   8   68.77   11.90
   2  30   8   47.95    3.48
   2 -30   8   59.47    2.46
   2 -30   8   40.83    3.48
  -2 -30  -8   53.41    6.47
   2 -30   8   50.67    2.12
   2 -30   8   58.59    2.48
  -2 -30  -9   23.09    5.58
   2 -30   9   11.50    2.87
   2  30   9   30.82    8.32
   2 -30   9   22.54    1.95
   2 -30   9   20.52    1.63
   2 -30  10  357.14    9.30
   2 -30  10  332.18    7.58
   2 -30  11   82.52    4.45
   2 -30  11   83.49    2.94
   2 -30  11   76.99    2.86
   2 -30  11   74.89    2.76
   2  30  11   86.82    5.02
   2 -30  12  163.17    5.64
   2  30  12  175.72    6.32
   2 -30  12  156.68    4.08
   2 -30  12  143.20    3.92
   2 -30  12  136.39    4.06
   2  30  12  157.41    5.86
   2 -30  13   46.58    3.57
   2  30  13   44.43    4.00
   2 -30  13   46.31    2.15
   2 -30  13   39.58    3.00
   2  30  13   42.82    3.67
   2 -30  13   44.65    2.12
   2 -30  14   23.84    1.68
   2  30  14   22.76    3.42
   2 -30  14   25.40    3.66
   2 -30  14   22.77    2.90
   2  30  14   23.76    3.05
   2  30  15   16.06    3.03
   2  30  15   17.94    2.71
   2 -30  15   17.39    1.39
   2 -30  16   11.85    1.18
   2  30  16    9.84    2.59
   2 -30  17   13.26    0.97
   2  30  17   10.28    2.23
   2 -32 -18   -0.83    1.57
   2 -32 -17   -3.68    2.25
   2 -32 -17    0.52    1.09
  -2 -32  16  -10.35   13.80
  -2 -32  15   16.81   14.36
  -2 -32  15   33.85   16.09
  -2 -32  14    1.22    2.45
  -2 -32  14  225.10   24.10
  -2 -32  13    8.33    9.46
  -2 -32  13   -0.85    5.64
  -2 -32  13    6.00    2.57
  -2  32  13    4.64    2.67
  -2  32  13    2.87    3.09
  -2 -32  12   12.23    5.86
  -2  32  12   14.32    3.43
  -2 -32  12   13.25    2.79
  -2  32  12    9.28    2.79
  -2 -32  11    8.67    5.81
  -2  32  11    1.31    2.55
  -2  32  11    3.40    3.32
  -2 -32  11    5.55    5.96
  -2 -32  11    2.74    2.73
  -2 -32  11   -2.71   11.01
  -2 -32  10   18.29    7.11
  -2 -32  10   26.30    6.47
  -2 -32  10   25.50    4.93
  -2 -32  10   22.04    4.76
  -2 -32  10   32.59    3.26
  -2 -32  10   11.86    4.97
  -2  32  10   23.62    3.57
  -2  32  10   26.55    3.05
  -2 -32  10   15.82    5.14
  -2 -32   9    9.86    5.53
  -2 -32   9   21.46    5.12
  -2 -32   9   20.67    3.30
  -2 -32   9   16.95    4.37
  -2 -32   9   14.26    3.91
  -2 -32   9   25.94    4.16
  -2 -32   9   11.66    4.57
  -2  32   9   16.18    2.91
  -2 -32   9    8.30    4.21
  -2  32   8   30.10    3.62
  -2 -32   8   30.83    4.49
  -2 -32   8   28.28    4.43
  -2 -32   8   37.44    4.25
  -2 -32   8   28.70    2.52
  -2 -32   8   34.37    3.84
  -2 -32   8   22.61    4.31
  -2  32   8   32.22    7.83
  -2 -32   8   26.04    3.21
  -2 -32   8   19.77    4.16
  -2 -32   7   73.14    5.99
  -2  32   7  110.16    9.96
  -2 -32   7  117.37    5.41
  -2 -32   7   99.90    6.68
  -2 -32   7  113.43    4.08
  -2 -32   7  121.00    5.75
  -2 -32   7  103.21    7.89
  -2 -32   7   85.12    5.12
  -2 -32   7  110.86    3.62
  -2  32   6   13.58    6.85
  -2 -32   6   11.45    3.57
  -2 -32   6   -0.08    5.72
   2 -32  -6    0.12    2.89
  -2 -32   6    5.99    2.18
  -2 -32   6    5.98    3.55
  -2 -32   6    7.18    4.03
  -2  32   6    7.37    3.22
  -2 -32   6    2.94    4.99
  -2 -32   6    0.69    3.64
  -2 -32   5  137.53    3.72
  -2 -32   5  131.99    5.28
  -2 -32   5  132.24    5.52
   2 -32  -5   -0.38    2.95
  -2 -32   5  181.95    4.06
  -2  32   5   13.63    9.34
  -2 -32   5  116.97    7.02
  -2 -32   5  107.27    4.88
  -2  32   5  114.59    4.50
  -2  32   4    3.09    2.99
  -2 -32   4    7.10    1.66
   2 -32  -4   -0.22    2.19
  -2 -32   4    7.41    1.84
  -2 -32   4    6.21    3.86
  -2  32   4   -0.62    6.07
  -2 -32   4    7.73    3.43
  -2 -32   4    0.78    4.51
  -2 -32   4    1.50    3.53
  -2 -32   3  205.03    5.72
  -2 -32   3  201.85    4.01
   2 -32  -3  194.76    4.42
  -2  32   3   23.07    9.82
  -2 -32   3  164.39    5.35
  -2 -32   3  170.14    7.34
  -2  32   3  184.53    4.97
   2 -32  -3   -0.03    2.93
  -2 -32   3  306.08    5.26
  -2 -32   3  202.49    6.10
  -2 -32   2   49.78    4.34
  -2  32   2   43.29    3.47
  -2 -32   2   52.35    4.03
  -2 -32   2   37.94    4.53
   2 -32  -2   47.47    2.91
  -2 -32   2   86.96    3.50
  -2  32   2    5.31    6.68
  -2 -32   2   38.85    4.81
  -2 -32   2   41.78    4.92
  -2  32   1  208.57    4.60
   2 -32  -1  212.95    4.08
  -2  32   1   26.63    9.02
  -2 -32   1  226.75    5.54
  -2 -32   1  212.65    5.64
   2 -32  -1    0.50    2.23
  -2 -32   1  202.23    4.71
  -2 -32   1  206.44    7.32
   2 -32   0  125.20    3.27
  -2 -32   0  131.16    4.68
  -2 -32   0  117.84    5.99
  -2 -32  -1   47.06    5.04
  -2 -32  -1   56.16    3.83
   2 -32   1   45.49    2.55
  -2 -32  -1   52.95    4.66
  -2 -32  -2   35.28    3.54
  -2 -32  -2   30.42    4.82
  -2 -32  -2   38.09    4.24
   2 -32   2   30.79    2.28
  -2 -32  -3   35.50    5.28
  -2 -32  -3   40.09    4.18
   2 -32   3   40.24    2.38
   2 -32   4   15.79    2.11
   2 -32   4   15.27    1.55
  -2 -32  -4   16.30    3.54
  -2 -32  -4   18.04    4.88
   2 -32   4   18.91    3.33
   2 -32   5   63.02    2.23
  -2 -32  -5   59.60    6.21
  -2 -32  -5   71.75    4.90
   2 -32   5   69.97    4.10
   2 -32   6   16.89    1.99
   2 -32   6   17.95    3.44
   2 -32   6   12.46    1.63
  -2 -32  -6   10.83    3.41
  -2 -32  -6   12.39    4.89
  -2 -32  -7    8.24    3.47
  -2 -32  -7   12.22    5.11
   2  32   7    9.12    2.65
   2 -32   7   13.38    1.69
   2 -32   7   15.33    1.99
   2 -32   8   25.16    2.18
  -2 -32  -8    9.34    5.32
  -2 -32  -8   16.24    3.93
   2 -32   8   24.16    1.96
   2 -32   8   24.84    2.06
   2  32   8   35.42   11.98
   2  32   8   11.90    2.92
   2 -32   8   20.20    1.71
   2 -32   9  229.42    5.39
   2 -32   9  208.92    4.97
   2  32  10   11.28    5.24
   2 -32  10    8.46    3.23
   2 -32  10   11.47    1.77
   2 -32  10    8.13    1.56
   2 -32  11  388.68    8.20
   2 -32  11  399.86    9.71
   2  32  11  421.89   10.18
   2  32  11  426.43   10.34
   2 -32  12   51.29    2.27
   2 -32  12   56.88    2.37
   2 -32  12   49.34    2.54
   2  32  12   55.91    4.17
   2 -32  12   56.01    3.75
   2  32  12   57.20    4.05
   2 -32  13   54.77    3.15
   2  32  13   67.51    3.84
   2  32  13   61.09    4.08
   2 -32  13   64.63    3.64
   2 -32  13   58.49    2.24
   2 -32  14   16.69    3.53
   2  32  14   22.24    2.89
   2 -32  14   24.68    2.73
   2 -32  14   22.47    1.57
   2  32  14   23.87    3.18
   2  32  15   16.43    2.75
   2 -32  15   16.32    1.31
   2  32  15   17.22    2.55
   2 -32  16   16.69    1.16
   2  32  16   11.40    2.31
   2 -32  17    7.25    0.78
   2 -34 -17   -1.71    1.58
   2 -34 -17   -0.01    0.89
   2 -34 -15    2.32    2.63
  -2 -34  15   33.56   14.66
   2 -34 -14   -1.27    2.84
  -2 -34  14    1.40   15.00
  -2 -34  13  -15.96   13.72
  -2 -34  13  -17.88   23.46
  -2  34  13    2.31    2.47
  -2  34  12    0.66    2.98
  -2 -34  12   13.43   21.29
  -2  34  12    0.75    2.55
  -2  34  11   19.90    3.33
  -2  34  11   14.94    2.92
  -2 -34  11   25.24   12.69
  -2 -34  10   15.47    6.08
  -2 -34  10   16.02    5.81
  -2 -34  10   23.14    7.22
  -2 -34  10   10.32    7.53
   2 -34 -10    2.22    3.55
  -2  34  10   13.90    2.87
  -2  34  10   15.34    3.31
  -2 -34   9   48.87    5.45
  -2 -34   9   45.99    4.96
  -2 -34   9   41.63    4.43
  -2 -34   9   42.76    6.57
  -2  34   9   44.94    3.79
  -2  34   9   43.64    3.48
  -2 -34   8   36.72    4.17
  -2  34   8   33.00    3.28
  -2 -34   8   32.80    3.88
  -2  34   7    1.99    7.22
  -2 -34   7   17.53    2.84
   2 -34  -7   -0.72    3.06
  -2 -34   7   10.28    1.76
  -2 -34   7   25.49    4.30
  -2 -34   7   11.46    3.84
  -2  34   7   16.50    3.39
  -2 -34   7   24.44    3.97
  -2 -34   7    9.24    5.46
  -2 -34   6   95.56    3.39
  -2  34   6    8.49    8.85
  -2 -34   6   92.44    5.20
   2 -34  -6   -1.30    2.83
  -2 -34   6  119.68    3.34
  -2 -34   6   99.22    5.00
  -2 -34   6   61.07    5.89
  -2 -34   5    4.26    3.54
  -2 -34   5    1.04    1.47
   2 -34  -5    0.48    2.49
  -2 -34   5    1.76    1.89
  -2 -34   5   -2.28    3.92
  -2 -34   5    5.53    5.37
  -2  34   5    0.46    6.48
  -2  34   5   -1.97    3.06
  -2  34   4  159.93    4.83
  -2  34   4   15.87    9.84
  -2 -34   4  187.27    5.86
   2 -34  -4    1.24    2.92
  -2 -34   4  216.02    4.46
  -2 -34   4  176.02    5.99
   2 -34  -4  180.50    4.34
  -2 -34   4  156.58    7.13
  -2 -34   4  175.21    3.94
   2 -34  -3    5.17    2.23
   2 -34  -3    0.22    1.98
  -2  34   3    5.28    2.91
  -2 -34   3    0.89    3.46
  -2 -34   3    2.02    7.15
  -2 -34   3    5.28    1.69
  -2 -34   3    5.03    3.76
   2 -34  -2  221.21    4.26
  -2 -34   2  223.51    4.75
  -2 -34   2  196.57    7.61
  -2  34   2  213.06    4.78
  -2 -34   2  222.78    5.98
  -2 -34   2  203.73    9.24
  -2 -34   1  137.09    6.52
  -2  34   1  141.68    4.08
  -2 -34   1  149.78    5.14
   2 -34  -1  155.05    3.60
   2 -34   0   43.83    2.55
  -2 -34   0   48.91    4.61
  -2  34   0   49.16    3.11
  -2 -34   0   49.55    3.99
   2 -34   1    0.10    1.74
  -2 -34  -1   -1.85    2.33
   2 -34   1   25.54    2.24
  -2 -34  -1   24.74    3.93
  -2 -34  -1   29.22    3.56
   2 -34   2   41.74    2.49
  -2 -34  -2   42.92    3.73
  -2 -34  -2   39.68    5.13
  -2 -34  -2   40.11    4.34
  -2 -34  -3    3.91    3.06
  -2 -34  -3    3.03    4.17
  -2 -34  -3    4.60    3.37
   2 -34   3    2.81    1.44
   2 -34   3    3.47    1.93
  -2 -34  -3   -0.51    2.01
  -2 -34  -4   79.51    3.87
  -2 -34  -4   68.54    6.31
  -2 -34  -4   77.43    5.20
   2 -34   4   76.98    2.83
   2 -34   4   75.19    2.40
  -2 -34  -5   12.23    4.80
  -2 -34  -5   14.67    3.64
   2 -34   5   17.15    1.70
   2 -34   5   18.05    1.95
   2 -34   6   32.41    2.16
   2 -34   6   35.04    3.68
  -2 -34  -6   26.34    5.48
  -2 -34  -6   32.09    4.04
   2 -34   6   29.39    1.90
   2  34   7   23.17    2.90
  -2 -34  -7   23.37    5.45
  -2 -34  -7   29.44    3.96
   2 -34   7   33.38    2.22
   2 -34   7   31.28    1.99
   2 -34   8  104.38    3.26
   2  34   8   79.90   12.45
   2 -34   8   98.25    2.87
   2 -34   8  106.04    3.25
   2 -34   8   73.30    3.09
   2 -34   9    5.56    1.43
   2  34   9    7.95    7.72
   2 -34   9    6.20    1.74
   2 -34   9    5.91    1.69
   2 -34  10  361.55    7.69
   2 -34  10  367.02    9.20
   2  34  10  388.61   10.07
   2 -34  11    3.70    2.92
   2  34  11    5.42    3.01
   2 -34  11    5.42    1.60
   2 -34  11    5.37    1.60
   2  34  11    5.64    3.67
   2 -34  12  173.73    5.54
   2  34  12  163.00    5.90
   2  34  12  173.38    5.75
   2 -34  12  169.79    4.14
   2  34  13   24.91    3.21
   2  34  13   26.94    3.01
   2 -34  13   20.23    2.77
   2 -34  13   22.29    1.59
   2  34  14   35.17    3.11
   2  34  14   38.55    2.95
   2 -34  14   34.11    3.44
   2 -34  14   36.44    1.66
   2  34  15    8.18    2.40
   2 -34  15   12.77    1.16
   2  34  16    0.72    1.91
   2 -34  16   12.84    0.96
   2 -36 -17    0.14    1.17
   2 -36 -16    1.07    1.05
   2 -36 -16   -0.14    1.67
   2 -36 -15    3.74    1.38
   2 -36 -15    0.05    2.16
   2 -36 -14   -0.92    2.44
  -2  36  12   -0.88    2.44
  -2 -36  12   -8.75   21.87
  -2 -36  12   32.03   22.41
  -2 -36  11    9.84   15.87
  -2 -36  11   12.27   14.91
  -2  36  11    9.48    2.67
  -2 -36  11   24.97   14.18
  -2  36  11    5.42    2.96
   2 -36 -10    0.46    2.89
  -2 -36  10   12.94    8.40
  -2  36  10   11.60    2.79
  -2  36  10    7.40    3.05
  -2 -36  10   11.78    6.78
  -2 -36   9   10.99    4.08
  -2 -36   9   17.69    5.63
  -2 -36   9    8.23   11.18
  -2 -36   9   20.15    5.05
   2 -36  -9    2.46    3.14
  -2  36   9   19.48    2.92
  -2  36   9   17.57    3.17
  -2  36   8   43.37    3.57
  -2  36   8   47.26    3.51
  -2 -36   8   51.50    4.31
  -2 -36   8   49.47    4.74
  -2 -36   7   40.61    2.38
  -2 -36   7   34.15    3.15
  -2 -36   7   35.75    4.42
  -2  36   6    6.91    3.03
  -2 -36   6    6.39    3.97
  -2 -36   6    5.67    2.24
  -2 -36   6    4.66    9.76
  -2 -36   6    4.58    1.55
   2 -36  -6   -0.96    2.42
  -2 -36   5  123.56    3.39
  -2 -36   5  119.15    5.36
   2 -36  -5  114.32    3.66
  -2 -36   5  120.04    3.45
  -2 -36   4    5.55   11.19
   2 -36  -4    0.44    2.14
   2 -36  -4   -1.21    2.05
  -2 -36   4   -0.86    1.50
  -2  36   4    2.40    2.84
  -2 -36   4    4.31    3.34
  -2 -36   4   -0.09    1.76
  -2 -36   4    3.38    3.76
  -2 -36   3  155.82    3.47
   2 -36  -3  150.76    3.85
  -2  36   3  137.90    4.31
  -2 -36   3  153.72    3.82
  -2 -36   3  146.26    5.44
  -2 -36   3  133.44   12.19
  -2 -36   3  119.48    6.67
   2 -36  -2   53.75    2.74
  -2  36   2   48.11    3.30
  -2 -36   2   54.50    2.64
  -2 -36   2   54.91    4.22
  -2 -36   2   47.05    4.76
  -2 -36   2   57.72    2.26
  -2 -36   1   63.95    4.24
  -2 -36   1   51.86    4.87
  -2 -36   1   58.83    2.92
   2 -36  -1   58.12    2.74
  -2 -36   0   24.57    3.66
  -2 -36   0   21.16    3.88
   2 -36   0   21.85    2.26
  -2 -36  -1   63.24    4.14
  -2 -36  -1   61.40    4.97
  -2 -36  -1   48.96    3.51
   2 -36   1   62.48    2.82
  -2 -36  -2    3.68    3.16
   2 -36   2    0.10    1.32
  -2 -36  -2   -1.00    2.24
  -2 -36  -2    3.97    3.23
   2 -36   2    2.05    1.94
  -2 -36  -3   89.17    4.22
  -2 -36  -3   90.33    5.60
   2 -36   3   84.53    2.84
   2 -36   3   87.49    3.20
  -2 -36  -3   83.03    6.53
  -2 -36  -4   11.38    2.98
  -2 -36  -4   11.26    4.59
  -2 -36  -4   14.88    3.65
   2 -36   4   16.49    1.85
   2 -36   4   13.19    2.01
   2 -36   4   14.83    1.66
   2 -36   5   45.49    2.11
   2 -36   5   49.22    2.31
  -2 -36  -5   45.17    4.39
   2 -36   6   29.91    1.93
   2 -36   6   33.84    2.17
   2 -36   7   73.75    2.73
   2 -36   7   70.12    2.78
   2 -36   8   10.42    1.48
   2 -36   8   10.81    1.80
   2 -36   8   10.96    1.75
   2  36   8   13.41   11.29
   2 -36   8   -0.67    1.62
   2 -36   9  201.73    4.79
   2 -36   9  202.71    5.01
   2 -36  10    2.27    1.51
   2  36  10    2.31    2.87
   2 -36  10    2.56    1.55
   2  36  10    1.72    4.43
   2 -36  10    1.71    1.51
   2 -36  11  165.46    4.17
   2  36  11  201.75    6.18
   2 -36  11  163.03    4.27
   2 -36  11  183.56    4.40
   2  36  11  184.15    6.01
   2  36  12    8.84    2.83
   2 -36  12    4.09    1.99
   2 -36  12    5.35    1.41
   2  36  12    3.23    2.72
   2  36  13   57.11    3.55
   2 -36  13   52.86    3.03
   2  36  13   60.32    3.41
   2  36  14    0.52    2.21
   2 -36  14    2.08    3.08
   2 -36  14    6.02    1.11
   2  36  14    6.22    2.17
   2 -36  15   25.01    1.21
   2  36  15    1.36    2.18
   2 -38 -16   -0.01    1.21
   2 -38 -15    0.20    1.58
   2 -38 -15    0.32    1.13
   2 -38 -14   -0.69    1.92
   2 -38 -14    4.93    1.40
  -2 -38  13   59.31   17.71
   2 -38 -13   -1.16    2.20
  -2 -38  12   12.62   21.88
   2 -38 -12   -0.81    2.38
  -2  38  12   18.55    2.58
   2 -38 -11    1.76    2.68
  -2  38  11    2.18    2.38
  -2 -38  10   12.28   12.64
  -2  38  10   14.30    2.90
  -2  38  10   19.64    2.77
   2 -38 -10    1.06    2.45
  -2 -38   9    7.27    6.62
  -2  38   9   11.04    2.67
  -2  38   9    5.67    2.85
  -2 -38   9   -4.67    5.85
   2 -38  -9    0.51    2.50
  -2 -38   8   11.51    4.45
  -2  38   8   14.36    2.77
  -2  38   8    8.90    2.89
  -2 -38   8    9.70    4.29
  -2 -38   8   20.81   15.64
   2 -38  -8   -1.63    2.49
  -2 -38   7    9.00    1.89
   2 -38  -7   -0.89    2.47
  -2  38   7   16.64    3.04
  -2 -38   7   18.77    4.10
   2 -38  -7   18.89    2.36
  -2 -38   7   19.72    3.20
  -2 -38   7   17.94   15.31
  -2 -38   6   42.63    4.36
  -2 -38   6   47.41    2.87
  -2 -38   6   52.76    2.40
   2 -38  -6   49.75    2.79
   2 -38  -5   -0.30    2.00
  -2 -38   5    8.22    2.01
   2 -38  -5    5.74    2.18
  -2 -38   5    7.33    3.81
  -2  38   5    4.82    2.82
  -2 -38   4   70.85    2.72
  -2 -38   4   91.96   15.09
  -2 -38   4   83.79    4.75
  -2 -38   4   65.59    5.26
  -2 -38   4   88.12    2.87
   2 -38  -4   90.22    3.16
  -2 -38   3   18.52    3.91
   2 -38  -3   21.06    2.31
  -2 -38   3   14.21    1.80
  -2 -38   3   19.07    3.88
  -2 -38   3   22.86    1.91
  -2 -38   2   58.74    4.28
  -2 -38   2   48.04    4.98
  -2 -38   2   64.27    2.36
   2 -38  -2   54.52    2.73
  -2 -38   1    1.77    1.77
   2 -38  -1   -2.26    1.87
   2 -38  -1   17.09    2.20
  -2 -38   1   15.28    3.80
  -2 -38   1   16.43    3.63
   2 -38   0   79.94    2.90
  -2 -38   0   74.58    5.35
  -2 -38   0   80.39    4.26
   2 -38   1    8.81    2.00
  -2 -38  -1   12.85    3.57
  -2 -38  -1   10.09    3.34
   2 -38   2  108.09    2.77
   2 -38   2  104.25    2.70
   2 -38   2  109.36    3.05
  -2 -38  -2  102.12    5.73
  -2 -38  -2  107.02    4.22
   2 -38   3    6.84    1.91
   2 -38   3    9.30    1.56
   2 -38   3   -0.16    1.06
  -2 -38  -3   -0.65    2.11
   2 -38   3    7.51    1.68
  -2 -38  -3    8.57    3.35
   2 -38   4   60.87    2.45
   2 -38   4   63.11    2.56
   2 -38   5   12.20    1.65
  -2 -38  -5   13.51    3.22
   2 -38   5   11.44    1.77
   2 -38   6   80.75    2.80
   2 -38   6   79.56    2.83
   2  38   7   16.64   14.26
   2 -38   7    5.68    1.65
   2 -38   7    5.27    1.38
   2 -38   7    6.68    1.66
   2 -38   8  117.09    3.24
   2 -38   8  130.90    3.61
   2 -38   8  122.67    3.45
   2  38   8  136.19   10.78
   2 -38   9    0.80    1.47
   2 -38   9    2.73    1.55
   2 -38   9    1.41    1.28
   2  38   9    3.23    5.99
   2  38   9    1.11    2.62
   2 -38  10  108.84    3.01
   2  38  10  129.04    5.44
   2 -38  10  124.34    3.27
   2 -38  10  110.22    3.02
   2 -38  11    2.00    1.38
   2  38  11    0.25    2.46
   2 -38  11    2.26    1.32
   2  38  11    2.58    2.96
   2 -38  11    3.76    1.53
   2 -38  12   89.24    2.43
   2 -38  12   84.73    2.89
   2  38  13    3.12    2.21
   2  38  13    0.06    2.13
   2 -38  13    2.07    2.56
  -2 -38 -14   -0.01    1.99
   2  38  14    3.26    2.26
   2 -40 -15    3.75    0.90
   2 -40 -15    0.05    1.19
   2 -40 -14    0.40    1.58
   2 -40 -13    0.26    1.76
  -2  40  12    1.44    2.23
   2 -40 -12    0.62    1.96
  -2  40  11   26.08    2.79
  -2 -40  11   11.26   20.98
   2 -40 -11   -0.44    2.01
  -2  40  10   -0.32    2.43
   2 -40 -10    2.22    1.85
   2 -40 -10   -0.18    2.17
   2 -40  -9    0.25    2.16
   2 -40  -9   12.70    2.08
  -2 -40   9   -6.83   17.86
  -2 -40   9   26.27   10.86
  -2  40   9   11.74    2.60
   2 -40  -8    1.01    2.16
   2 -40  -8    3.75    1.98
  -2 -40   8   -2.56    4.69
  -2  40   8    3.57    2.51
  -2 -40   8    4.16    5.93
   2 -40  -7   16.13    2.17
  -2 -40   7    9.92    4.09
  -2 -40   7   12.63    3.50
   2 -40  -6   10.67    2.09
  -2 -40   6   10.29    2.61
  -2 -40   6    9.23    3.77
  -2 -40   6    6.33    1.59
  -2 -40   5   38.03    2.08
  -2 -40   5   38.44    4.09
   2 -40  -4   -1.31    1.93
  -2 -40   4    2.31    1.40
  -2 -40   4    5.36    3.54
   2 -40  -4    6.18    2.08
  -2 -40   3   25.11    1.89
  -2 -40   3   20.51    3.73
   2 -40  -3   22.35    2.27
  -2 -40   2    4.98    1.53
   2 -40  -2   -0.85    1.90
  -2 -40   2   16.29    3.59
   2 -40  -2   15.01    2.13
  -2 -40   1   43.04    3.84
   2 -40  -1   44.32    2.49
  -2 -40   0    8.69    1.85
  -2 -40   0   11.58    3.30
   2 -40   0    9.27    2.00
   2 -40   1  166.31    3.51
  -2 -40  -1  175.13    4.23
   2 -40   2   13.24    1.65
   2 -40   2   13.72    1.97
   2 -40   2   14.69    1.64
  -2 -40  -2   19.68    3.41
   2 -40   3   96.72    2.54
   2 -40   3   96.36    2.48
   2 -40   4   11.65    1.64
  -2 -40  -4    9.02    3.14
   2 -40   4   10.30    1.60
   2 -40   5   91.98    2.96
   2 -40   5   88.16    2.87
   2 -40   6    9.99    1.60
   2 -40   6   11.40    1.61
  -2 -40  -6   10.44    3.07
   2 -40   7   92.58    2.76
   2 -40   7   90.00    2.94
  -2 -40  -7  101.13    4.31
   2 -40   7   95.70    2.89
   2 -40   8    1.83    1.39
   2  40   8    3.72    8.21
  -2 -40  -8    3.27    2.73
   2 -40   8    2.86    1.24
   2 -40   9   72.85    2.35
   2 -40   9   76.19    2.61
  -2 -40  -9   72.21    3.69
   2 -40   9   70.43    2.40
   2  40  10    2.25    3.20
   2 -40  10    1.10    1.35
   2 -40  10    1.97    1.27
   2 -40  10    0.99    1.34
  -2 -40 -10    1.98    2.46
   2  40  10   -0.67    2.25
   2 -40  10   -0.28    1.75
   2 -40  11   72.36    2.45
  -2 -40 -11   60.50    3.24
   2  40  11   73.89    3.82
   2 -40  11   62.06    2.53
   2 -40  11   59.20    2.27
  -2 -40 -12   -0.04    2.00
   2  40  12    1.84    2.20
   2 -40  12    3.11    2.02
   2 -40  12    1.25    1.04
   2  40  12    0.14    1.90
   2 -40  13   56.58    2.69
   2  40  13    9.55    2.69
   2 -40  13   49.46    1.49
  -2 -40 -13    0.02    2.22
   2 -42 -14   -0.52    1.14
   2 -42 -13    0.29    1.52
   2 -42 -12    0.15    1.59
   2 -42 -12   10.79    1.50
  -2  42  12   10.80    2.23
  -2 -42  12   16.03   11.84
   2 -42 -11    1.80    1.82
   2 -42 -11    1.02    1.52
  -2  42  11    1.49    2.13
  -2  42  10   17.43    2.61
   2 -42 -10   21.02    1.89
  -2  42   9    2.95    2.30
   2 -42  -9    3.64    1.73
   2 -42  -9    0.03    1.90
  -2  42   8   19.26    2.73
  -2 -42   8   10.96   10.14
   2 -42  -8   21.95    2.00
  -2 -42   7   13.24    5.79
   2 -42  -7    0.42    1.84
   2 -42  -7    8.13    1.90
  -2 -42   6   12.00    4.03
  -2 -42   6    2.85    1.62
   2 -42  -6    0.97    1.82
   2 -42  -6   15.79    1.99
  -2 -42   5    5.65    3.52
   2 -42  -5   -0.89    1.77
  -2 -42   5    1.56    1.35
   2 -42  -5    9.60    1.97
  -2 -42   4   44.71    3.91
   2 -42  -4   37.74    2.35
  -2 -42   3   -0.17    1.30
   2 -42  -3    0.03    1.82
  -2 -42   2   19.00    1.73
   2 -42  -2   22.38    2.19
  -2 -42   1    7.83    1.55
   2 -42  -1   10.46    1.93
  -2 -42   0  110.76    4.50
  -2 -42   0  104.65    3.09
  -2 -42  -1   22.24    3.40
  -2 -42  -1   16.95    1.91
   2 -42   1   17.81    1.67
  -2 -42  -2  164.06    4.74
   2 -42   2  149.71    2.87
  -2 -42  -3   14.45    3.13
   2 -42   3   12.80    1.59
  -2 -42  -4  123.33    4.67
   2 -42   4  116.94    3.33
  -2 -42  -5   12.19    2.99
   2 -42   5   11.06    1.45
   2 -42   5   12.68    1.60
  -2 -42  -6   81.66    3.92
   2 -42   6   76.77    2.50
   2 -42   6   87.45    2.80
  -2 -42  -7    2.25    2.67
   2 -42   7    4.90    1.33
   2  42   7   11.90   10.10
   2 -42   7    4.54    1.25
  -2 -42  -8   51.58    3.26
   2 -42   8   53.97    1.95
   2 -42   8   48.01    1.99
   2 -42   9    2.45    1.20
   2  42   9    3.47    3.78
   2 -42   9    3.57    1.33
  -2 -42  -9    4.62    2.40
   2 -42  10   29.27    1.67
  -2 -42 -10   26.82    2.57
   2 -42  10   28.18    1.48
   2 -42  11    3.19    1.56
  -2 -42 -11    0.01    1.94
   2  42  11    4.22    2.21
   2 -42  11    3.99    1.02
   2 -42  12   43.49    2.29
   2  42  12   38.60    2.58
   2 -42  12   39.79    1.36
   2 -42  13    6.01    0.78
   2  42  13    0.32    1.54
   2 -44 -13    0.66    1.08
   2 -44 -12   -0.39    1.08
   2 -44 -12    0.94    1.31
  -2  44  11    7.04    2.09
   2 -44 -11    9.16    1.37
   2 -44 -11    0.86    1.42
  -2 -44  11    0.02   14.97
  -2  44  10    3.23    2.22
  -2 -44  10   -0.02   15.17
   2 -44 -10    0.95    1.62
   2 -44 -10    3.12    1.41
  -2 -44   9   26.57   10.19
  -2  44   9   19.14    2.46
   2 -44  -9   15.34    1.70
  -2 -44   8   -0.34    4.83
   2 -44  -8    3.25    1.61
   2 -44  -8   -0.35    1.60
  -2 -44   7    9.71    3.34
   2 -44  -7   11.13    1.76
  -2 -44   6    3.24    3.10
   2 -44  -6    1.82    1.72
   2 -44  -6    1.34    1.65
  -2 -44   5    6.29    1.48
   2 -44  -5    5.18    1.82
  -2 -44   4    0.70    1.22
   2 -44  -4    0.25    1.76
  -2 -44   4    4.30    3.17
   2 -44  -4    3.11    1.76
  -2 -44   3   39.69    3.74
   2 -44  -3   31.67    2.18
  -2 -44   2   11.07    1.47
  -2 -44   2   19.64    3.39
   2 -44  -2   16.83    1.89
  -2 -44   1   36.73    1.88
  -2 -44   1   57.36    3.78
  -2 -44   0   28.63    3.40
   2 -44   0   23.53    1.67
  -2 -44  -1  104.70    4.43
   2 -44   1   89.47    2.87
  -2 -44  -2   10.63    3.02
   2 -44   2    7.52    1.43
   2 -44   3  160.00    4.09
  -2 -44  -3  172.09    5.42
   2 -44   4   12.59    1.55
  -2 -44  -4   13.54    2.96
  -2 -44  -5  117.62    4.38
   2 -44   5  115.22    3.25
   2 -44   5  111.56    3.21
  -2 -44  -6    8.96    2.64
   2 -44   6   11.03    1.31
   2 -44   6    9.31    1.47
   2 -44   6    9.33    1.46
   2 -44   7   55.46    1.96
  -2 -44  -7   51.51    3.21
   2 -44   8    2.27    1.12
   2  44   8    7.35    4.36
  -2 -44  -8    3.10    2.29
   2 -44   9   16.89    1.58
   2  44   9   20.80    3.19
  -2 -44  -9   15.16    2.30
   2  44  10    2.90    2.21
   2 -44  10    3.21    1.28
  -2 -44 -10    0.01    1.93
   2  44  11   19.31    2.17
   2 -44  11   20.47    1.75
   2  44  12    0.97    1.55
   2 -46 -12   -0.31    0.98
  -2  46  11    0.63    1.53
   2 -46 -11    0.23    0.96
   2 -46 -11   -0.85    1.14
  -2  46  10    2.62    1.87
  -2 -46  10    0.01   13.94
   2 -46 -10    1.87    1.16
   2 -46 -10   -0.37    1.23
  -2 -46   9   -0.07   12.40
   2 -46  -9    6.09    1.34
   2 -46  -9   -0.20    1.37
  -2 -46   8    0.08    7.70
   2 -46  -8    0.44    1.45
  -2 -46   7    1.71    3.79
   2 -46  -7   -0.37    1.45
   2 -46  -7    0.42    1.44
  -2 -46   6    5.23    3.01
  -2  46   6    7.16    2.30
   2 -46  -6    0.33    1.58
  -2 -46   5   10.63    2.99
  -2  46   5   14.40    2.40
  -2  46   4   16.47    2.49
   2 -46  -4    0.96    1.68
   2 -46  -3    0.07    1.60
  -2 -46   3    6.28    2.92
  -2 -46   2   60.16    3.72
   2 -46  -2   47.58    1.91
  -2 -46   1   32.56    3.25
   2 -46  -1   28.81    1.63
  -2 -46   0   43.42    3.44
   2 -46   0   39.62    1.91
  -2 -46  -1   15.17    2.97
   2 -46   1   13.99    1.47
   2 -46   2  100.40    2.32
  -2 -46  -2  108.25    3.86
  -2 -46  -3    0.83    2.66
   2 -46   3    0.18    1.30
  -2 -46  -4  139.33    4.61
   2 -46   4  137.56    3.53
   2 -46   4  136.32    3.53
   2  46   5   13.98   11.40
   2 -46   5    6.09    1.32
   2 -46   5    7.42    1.20
  -2 -46  -5    7.64    2.57
   2 -46   5    5.90    1.42
   2 -46   6   73.38    2.34
   2 -46   6   66.71    2.11
  -2 -46  -6   68.10    3.29
   2 -46   7    4.51    1.07
   2 -46   7    5.86    1.28
   2  46   7    6.18    4.90
  -2 -46  -7    6.13    2.24
   2 -46   8   10.41    1.26
   2 -46   8   11.11    1.22
   2  46   8    8.88    3.07
   2  46   9    6.02    2.27
   2 -46   9    7.49    1.15
   2 -46  10   15.29    1.42
   2  46  10   15.93    2.05
   2  46  11    1.23    1.40
  -2  48  10   -0.59    1.47
   2 -48 -10   -0.13    1.03
  -2 -48   9   -0.01   12.33
   2 -48  -9    0.89    1.18
  -2 -48   8   -0.17   10.47
   2 -48  -8    0.12    1.29
  -2 -48   7    0.07    6.13
  -2 -48   6    0.02    3.23
   2 -48  -6   -0.14    1.46
  -2 -48   5   17.57    2.84
  -2  48   5   18.10    2.26
  -2  48   4    0.72    2.06
  -2 -48   4    2.65    2.62
   2 -48  -4    2.28    1.13
  -2  48   3   25.34    2.53
   2 -48  -3   24.64    1.51
  -2 -48   2   13.20    2.80
   2 -48  -2   10.52    1.29
  -2 -48   1   71.88    3.63
   2 -48  -1   58.13    2.13
  -2 -48   0   17.54    2.80
   2 -48   0   19.81    1.44
   2 -48   1   54.82    1.81
  -2 -48  -1   54.55    3.19
  -2 -48  -2    2.32    2.53
   2 -48   2    5.33    1.27
  -2 -48  -3   89.12    3.71
   2 -48   3   90.43    2.64
   2 -48   3   90.47    2.59
   2 -48   4    2.77    1.17
   2 -48   4    2.88    1.06
  -2 -48  -4    0.45    2.30
   2 -48   4    2.01    1.21
   2  48   5   81.28    8.00
   2 -48   5   91.68    2.08
   2 -48   5   87.26    1.86
  -2 -48  -5    0.08    3.12
   2 -48   5    0.53    1.40
   2 -48   6    4.28    0.98
   2 -48   6    6.15    1.17
   2  48   7   12.16    3.05
   2 -48   7   11.30    1.15
   2 -48   7    9.89    1.05
   2 -48   8   11.69    1.04
   2 -48   8   10.52    1.06
   2 -48   9   13.67    1.20
   2  48   9   13.77    1.76
   2 -50  -8    0.25    1.01
  -2  50   7   11.20    1.87
  -2 -50   7    0.01    8.99
  -2  50   6   16.99    2.02
   2 -50  -6   11.70    1.04
  -2 -50   5    0.01    2.99
  -2  50   5    2.77    1.75
   2 -50  -5    0.57    1.07
   2 -50  -5    1.17    0.93
  -2 -50   4    0.09    2.51
  -2  50   4   12.58    2.02
   2 -50  -4   -0.25    0.96
   2 -50  -4   11.51    1.13
  -2 -50   3    0.02    2.35
  -2  50   3    7.17    1.90
   2 -50  -3   -0.33    0.88
   2 -50  -3    4.66    1.04
  -2 -50   2    0.15    2.71
  -2  50   2   36.77    2.36
   2 -50  -2    0.39    0.81
   2 -50  -2   31.04    1.41
  -2 -50   1    0.02    2.45
  -2  50   1   16.90    1.99
   2 -50  -1   -0.14    0.74
   2 -50  -1   15.07    1.23
   2 -50   0   55.85    1.82
  -2 -50   0    0.03    3.05
   2 -50   1   14.88    1.26
   2 -50   1   15.80    1.20
   2 -50   2   56.52    1.80
   2 -50   2   60.16    1.90
   2  50   3    8.31    8.87
  -2 -50  -3    0.02    2.10
   2 -50   3    3.64    1.10
   2 -50   3    2.22    0.96
   2 -50   3    3.59    1.02
   2 -50   4   74.00    1.64
   2 -50   4   79.36    1.81
   2 -50   5    6.25    0.91
   2 -50   5    7.93    1.03
   2  50   5    9.77    4.35
   2 -50   6   15.69    1.08
   2  50   6   14.04    2.86
   2 -50   7    5.19    0.82
   2 -50   7    4.95    0.86
   2  50   7    4.27    1.91
  -2  52   6    3.21    1.33
   2 -52  -5    5.57    0.82
  -2  52   5    8.34    1.58
   2 -52  -4    1.56    0.79
  -2  52   4    2.42    1.53
  -2  52   3   11.59    1.77
   2 -52  -3   12.57    1.03
  -2  52   2   10.72    1.69
   2 -52  -2    9.41    1.00
  -2  52   1   28.74    1.96
   2 -52  -1   28.39    1.30
  -2  52   0   13.56    1.61
   2 -52   0   11.16    1.06
  -2  52  -1   47.74    2.12
   2 -52   1   45.86    1.59
   2 -52   2    9.18    0.90
   2 -52   2   10.93    1.07
   2 -52   3   50.61    1.49
   2  52   3   54.40    4.84
   2  52   4    5.51    3.02
   2  52   5   17.02    2.18
   2 -54  -2   12.86    0.82
   2 -54  -1    8.30    0.77
   2 -54   0   23.51    1.04
  -3  -1  18    2.08    1.71
  -3   1  18    1.18    1.78
  -3  -1  17   -0.01    1.40
  -3  -1  17    1.83    1.99
  -3  -1  17   -1.41    3.59
  -3   1  17   -2.15    2.04
  -3  -1  17    1.43    1.75
  -3   1  17    2.14    1.68
  -3   1  16    0.16    2.84
  -3   1  16    0.12    3.23
  -3  -1  16   -2.53    3.24
  -3  -1  16    2.16    2.17
  -3   1  16   -1.18    2.24
  -3  -1  16    0.95    1.52
  -3  -1  16    1.10    2.00
  -3   1  16    1.03    1.98
  -3  -1  15    1.89    1.71
  -3   1  15    0.46    2.31
  -3   1  15   -0.13    2.98
  -3  -1  15   -0.01    3.02
  -3  -1  15    1.98    2.32
  -3  -1  15    0.76    2.10
  -3   1  15    1.24    2.13
  -3   1  15    3.91    3.00
  -3  -1  14    3.11    2.49
  -3   1  14    0.67    2.46
  -3   1  14    3.30    3.09
  -3  -1  14    4.51    2.34
  -3   1  14    1.56    2.26
   3   1 -13    5.09    4.04
  -3  -1  13    4.30    2.42
  -3   1  13    5.49    7.91
  -3   1  13    1.40    3.16
  -3   1  13    4.79    5.03
  -3  -1  13    1.69    4.94
  -3  -1  13    3.20    3.06
  -3   1  13    1.92    3.21
  -3  -1  13    1.64    2.42
  -3  -1  13   -0.41    2.81
  -3  -1  12   -0.26    2.78
  -3  -1  12    4.75    2.49
  -3   1  12    3.41    2.44
   3   1 -12    2.87    4.19
  -3   1  12    3.27    3.22
  -3   1  12    3.39    7.69
  -3   1  12   -0.28    3.21
  -3  -1  12    0.57    3.14
  -3   1  12    1.98    5.12
  -3  -1  12    3.88    5.19
  -3  -1  11    0.54    2.88
  -3   1  11    1.48    2.39
  -3   1  11   -1.24    3.30
  -3   1  11    3.41    5.86
  -3   1  11    5.10    7.35
   3   1 -11    2.87    4.17
  -3   1  11    0.91    5.20
  -3  -1  11    0.99    5.27
  -3   1  10    1.35    3.17
   3   1 -10    3.92    4.35
  -3   1  10   -0.11    7.20
  -3   1  10    4.65    5.80
  -3  -1  10    4.76    5.43
  -3  -1  10    5.67    5.50
  -3   1  10    1.44    5.35
  -3   1   9   25.03    8.38
  -3  -1   9   24.22    8.18
  -3   1   8  104.25    4.09
  -3  -1   8  108.17    4.00
   3   1  -8   77.43    6.06
  -3   1   8  125.57    7.42
  -3   1   8   82.57    7.36
  -3  -1   8   84.41    7.12
  -3   1   8    5.93    3.82
  -3  -1   8    6.02    3.91
  -3   1   7   30.54    3.03
  -3  -1   7   28.72    2.88
  -3   1   7   22.33    5.44
  -3  -1   7   19.94    5.05
   3   1  -7   19.87    4.28
  -3   1   7    1.03    2.95
  -3  -1   7    1.41    3.05
  -3   1   7   24.45    2.39
  -3   1   7   46.32    5.65
  -3  -1   7   32.65    5.37
  -3   1   6    8.47    2.56
  -3  -1   6   10.77    2.48
  -3   1   6   14.56    6.33
  -3  -1   6   -0.14    2.90
  -3  -1   6    9.20    1.86
  -3   1   6    7.49    1.88
   3   1  -6    6.38    3.54
  -3  -1   5   21.03    4.86
   3   1  -5   19.69    3.84
  -3   1   5   25.13    6.32
  -3   1   5   22.78    2.62
   3   1  -4   52.87    4.54
  -3   1   4   64.57    6.54
  -3  -1   4   54.11    5.64
  -3   1   3  183.67    8.25
   3   1  -3  158.19    6.55
  -3   1   2  106.48    6.50
   3   1  -2  104.07    5.22
  -3  -1   1    8.83    1.68
   3   1  -1   13.91    3.49
  -3   1   1   12.55    2.36
  -3  -1   0    9.24    1.76
  -3   1   0   12.17    2.21
   3   1   0   12.33    3.39
  -3   1   0   12.04    4.97
  -3   1  -1   36.09    2.49
   3   1   1   35.89    3.80
  -3   1  -1   40.23    5.66
  -3  -1  -2    4.31    2.44
  -3   1  -2    3.84    2.02
   3   1   2    5.36    1.59
  -3   1  -2    1.61    4.58
   3   1   2    5.28    3.24
  -3   1  -3  227.50    9.17
   3   1   3  225.70    7.21
  -3   1  -3  199.29    5.15
   3   1   3  206.08    4.87
  -3   1  -4  131.75    4.03
  -3   1  -4  134.04    4.86
  -3  -1  -4  144.31    5.20
  -3   1  -4  134.36    7.32
   3   1   4  146.77    3.82
   3   1   5  191.57    7.01
  -3   1  -5  179.88    4.85
  -3   1  -5  190.71    5.87
  -3  -1  -5  187.00    5.91
  -3   1  -5  198.64    8.59
   3   1   5  191.38    4.75
   3   1   6  151.91    6.43
  -3   1  -6  135.80    4.19
  -3   1  -6  153.36    7.73
   3   1   6  149.09    3.99
  -3   1  -6  135.73    5.15
  -3  -1  -6  150.36    5.28
   3   1   7  214.34    5.18
  -3   1  -7  224.84    6.62
  -3   1  -7  221.08    5.56
  -3  -1  -8  263.64    7.42
  -3   1  -8  266.92    7.45
   3   1   8  251.80    8.81
   3   1   8  240.36    7.02
   3   1   8  279.59    6.15
  -3   1  -9  179.25    5.98
  -3  -1  -9  211.73    6.35
   3   1   9  184.55    7.51
   3   1   9  166.20    5.87
   3  -1   9  172.03    5.90
  -3   1  -9  223.96    9.74
   3   1   9  202.07    4.84
  -3  -1 -10   98.75    4.42
  -3   1 -10   96.17    4.34
   3   1  10   86.63    5.54
   3   1  10   79.51    4.29
   3  -1  10   80.23    4.30
  -3   1 -10  105.13    7.44
   3   1  10  101.09    3.27
  -3  -1 -11   44.06    3.28
  -3   1 -11   49.70    3.39
   3   1  11   45.42    3.63
   3  -1  11   42.13    3.56
   3   1  11   47.89    4.51
  -3   1 -11   55.85    6.29
   3   1  11   52.16    2.50
   3  -1  12    6.80    3.21
   3   1  12    7.14    3.20
  -3   1 -12    5.66    2.46
  -3  -1 -12    8.13    2.49
   3   1  12    7.08    2.94
   3  -1  12   11.88    3.01
   3   1  12    9.62    3.45
  -3   1 -12   15.64    5.18
   3   1  12    8.35    1.86
   3   1  13   22.69    3.25
   3  -1  13   25.29    3.24
   3   1  13   26.71    2.06
  -3  -1 -13   22.42    2.54
  -3   1 -13   21.52    2.49
   3   1  14   12.77    3.08
   3  -1  14   15.37    3.08
   3   1  14   16.73    1.83
  -3  -1 -14   13.18    2.17
  -3   1 -14   12.29    2.07
   3  -1  15   11.75    2.93
   3   1  15   12.93    2.95
   3   1  15   15.70    1.75
   3  -1  16    5.55    2.54
   3   1  16    8.53    2.64
  -3   1 -16   12.76    2.14
  -3   1 -17    6.90    1.82
   3   1  17    7.45    2.32
   3  -1  17    3.46    2.16
  -3   1 -18    8.81    1.63
   3   1  18    5.11    1.84
   3  -1  18    4.05    1.91
   3   1  19    1.95    1.39
   3  -1  19    1.92    1.26
   3   1  19    4.72    0.90
  -3   3  19   -0.72    1.44
  -3   3  18    0.81    1.74
  -3  -3  18    1.49    1.22
  -3  -3  17   -0.11    1.45
  -3  -3  17    0.87    1.74
  -3   3  17    0.88    1.73
  -3  -3  17    1.22    1.90
  -3  -3  17   -0.85    3.57
  -3   3  17    1.14    1.99
  -3   3  16    2.38    2.82
  -3  -3  16    3.55    2.02
  -3   3  16    3.71    2.03
  -3  -3  16    3.80    1.64
  -3   3  16    3.54    2.22
  -3  -3  16    4.40    2.18
  -3  -3  16    2.55    3.20
  -3   3  15    0.48    2.98
  -3  -3  15    2.21    1.71
  -3  -3  15    0.56    2.14
  -3   3  15   -0.48    2.08
  -3   3  15    2.26    2.34
  -3  -3  15    1.93    2.28
  -3   3  14    3.83    3.16
  -3  -3  14    3.94    1.82
  -3   3  14   -1.73    3.34
  -3  -3  14    4.11    2.32
  -3  -3  14    3.28    2.44
   3  -3 -13    0.21    3.97
   3   3 -13   -1.30    4.06
  -3  -3  13    2.29    2.33
  -3   3  13    0.37    3.12
  -3  -3  13   -0.13    2.88
  -3   3  13   -0.91    2.51
  -3  -3  13    3.55    2.45
  -3   3  13    0.75    4.94
  -3   3  13    2.15    3.27
  -3   3  13    0.41    7.87
  -3   3  12    5.95    3.40
  -3  -3  12    7.26    2.97
  -3   3  12    9.25    6.33
  -3  -3  12   12.62    2.67
   3   3 -12    4.16    4.38
  -3   3  12    3.26    7.75
  -3   3  12    7.22    5.30
  -3  -3  12    3.65    5.45
  -3  -3  12   10.10    2.61
  -3  -3  12    0.14    2.93
  -3   3  12   10.08    3.28
  -3   3  11    4.21    3.28
  -3  -3  11    3.72    2.45
  -3  -3  11   -0.24    3.01
  -3   3  11    6.46    5.35
  -3  -3  11    4.27    5.32
   3   3 -11    2.33    4.23
[truncated: 388,464 more chars]
